# Supplementary material for: Controlling Near‐Infrared Fluorescence‐to‐Phosphorescence Ratios and Triplet Lifetimes in Rhodium(I) Dimers via Primary and Secondary Coordination Sphere Effects
Source: Angew Chem Int Ed Engl. 2026 Apr 9;65(21):e6066376. doi: 10.1002/anie.6066376 (PMC13182202; doi:10.1002/anie.6066376)
Supplement: Supplementary file 2 — Supporting File 2: anie72080‐sup‐0002‐Data.zip. [file ANIE-65-e6066376-s001.zip]

Archive with 5 entries (5 files):
- nv120_150k_new_2.cif
- nv39_150k_new_twinned_2.cif
- NV47_150K_2.cif
- nv105_150k_new_2.cif
- nv111_150k_new_2.cif
