# Supplementary material for: Controlling Near‐Infrared Fluorescence‐to‐Phosphorescence Ratios and Triplet Lifetimes in Rhodium(I) Dimers via Primary and Secondary Coordination Sphere Effects
Source: Angew Chem Int Ed Engl. 2026 Apr 9;65(21):e6066376. doi: 10.1002/anie.6066376 (PMC13182202; doi:10.1002/anie.6066376)
Supplement: Supplementary file 2 — Supporting File 2: anie72080‐sup‐0002‐Data.zip. [file ANIE-65-e6066376-s001.zip › nv120_150k_new_2.cif]

data_nv120_150k_new
_audit_creation_date               2026-01-18
_audit_creation_method
;
Olex2 1.5
(compiled 2025.05.31 svn.r86d253d1 for OlexSys, GUI svn.r7254)
;
loop_
  _audit_author_name
  _audit_author_address
 'Vanitha Reddy, Naina '
;
    Department of Chemistry
    University of Basel
    St. Johanns-Ring 19
    4056, Basel
    Switzerland
;

_audit_contact_author
;
      Vanitha R. Naina
      Department of Chemistry
      University of Basel
      St. Johanns-Ring 19
      4056, Basel
      Switzerland
;
_audit_contact_author_address      ?
_audit_contact_author_email        ?
_audit_contact_author_fax          ''
_audit_contact_author_name         ''
_audit_contact_author_phone        ?
_audit_contact_letter
;
;
_publ_contact_author_id_orcid      ?
_publ_requested_coeditor_name
;
;
#==============================================================================
_publ_requested_journal            'xxx'
_publ_section_abstract
;
;
_publ_section_comment
;
;
_publ_section_experimental
;
;
_publ_section_figure_captions
;
;
_publ_section_references
;
Dolomanov, O.V., Bourhis, L.J., Gildea, R.J, Howard, J.A.K. & Puschmann, H.
 (2009), J. Appl. Cryst. 42, 339-341.

Sheldrick, G.M. (2015). Acta Cryst. A71, 3-8.

Sheldrick, G.M. (2015). Acta Cryst. C71, 3-8.
;
_publ_section_title
;
;
#===================================================
_chemical_name_common              ?
_chemical_name_systematic          ?
_chemical_formula_moiety           'C110 H92 N4 O2 P4 Rh2, 4(C H2 Cl2), 2(B F4)'
_chemical_formula_sum              'C114 H100 B2 Cl8 F8 N4 O2 P4 Rh2'
_chemical_formula_weight           2344.89
_chemical_melting_point            ?
loop_
  _atom_type_symbol
  _atom_type_description
  _atom_type_scat_dispersion_real
  _atom_type_scat_dispersion_imag
  _atom_type_scat_source
 'C' 'C' 0.0137 0.0067 'International Tables Vol C Tables 4.2.6.8 and 6.1.1.4'
 'H' 'H' 0.0000 0.0000 'International Tables Vol C Tables 4.2.6.8 and 6.1.1.4'
 'B' 'B' 0.0070 0.0029 'International Tables Vol C Tables 4.2.6.8 and 6.1.1.4'
 'Cl' 'Cl' 0.3281 0.5435 'International Tables Vol C Tables 4.2.6.8 and 6.1.1.4'
 'F' 'F' 0.0583 0.0400 'International Tables Vol C Tables 4.2.6.8 and 6.1.1.4'
 'N' 'N' 0.0241 0.0134 'International Tables Vol C Tables 4.2.6.8 and 6.1.1.4'
 'O' 'O' 0.0389 0.0241 'International Tables Vol C Tables 4.2.6.8 and 6.1.1.4'
 'P' 'P' 0.2543 0.3332 'International Tables Vol C Tables 4.2.6.8 and 6.1.1.4'
 'Rh' 'Rh' -0.0161 2.8414
 'International Tables Vol C Tables 4.2.6.8 and 6.1.1.4'

_shelx_space_group_comment
;
The symmetry employed for this shelxl refinement is uniquely defined
by the following loop, which should always be used as a source of
symmetry information in preference to the above space-group names.
They are only intended as comments.
;
_space_group_crystal_system        'triclinic'
_space_group_IT_number             2
_space_group_name_H-M_alt          'P -1'
_space_group_name_Hall             '-P 1'
loop_
  _space_group_symop_operation_xyz
 'x, y, z'
 '-x, -y, -z'

_cell_length_a                     10.7006(4)
_cell_length_b                     13.1509(6)
_cell_length_c                     19.7784(9)
_cell_angle_alpha                  90.224(3)
_cell_angle_beta                   98.804(3)
_cell_angle_gamma                  99.388(3)
_cell_volume                       2712.4(2)
_cell_formula_units_Z              1
_cell_measurement_reflns_used      23376
_cell_measurement_temperature      150
_cell_measurement_theta_max        56.72
_cell_measurement_theta_min        3.90
_shelx_estimated_absorpt_T_max     ?
_shelx_estimated_absorpt_T_min     ?
_exptl_absorpt_coefficient_mu      3.592
_exptl_absorpt_correction_T_max    0.0263
_exptl_absorpt_correction_T_min    0.0015
_exptl_absorpt_correction_type     multi-scan
_exptl_absorpt_process_details
;
STOE X-Red32, absorption correction by Gaussian integration, analogous to
P. Coppens in: F. R. Ahmed (Editor), "Crystallographic Computing", Munksgaard,
Copenhagen (1970), 255 - 270. Afterwards scaling of reflection intensities was
performed within STOE LANA. J. Koziskova, F. Hahn, J. Richter, J. Kozisek, Acta
Chimica Slovaca, vol. 9, no. 2, 2016, pp. 136 - 140.
Finally a spherical absorption correction was done within STOE LANA.
;
_exptl_absorpt_special_details     ?
_exptl_crystal_colour              green
_exptl_crystal_colour_primary      green
_exptl_crystal_density_diffrn      1.436
_exptl_crystal_density_meas        ?
_exptl_crystal_density_method      'not measured'
_exptl_crystal_description         needle
_exptl_crystal_F_000               1196
loop_
  _exptl_crystal_face_index_h
  _exptl_crystal_face_index_k
  _exptl_crystal_face_index_l
  _exptl_crystal_face_perp_dist
 1 2 30 0.2023
 3 0 -10 0.8942
 6 -4 15 0.2715
 -3 0 -10 0.1923
 -1 11 30 0.4792
 -10 9 -30 0.3944
 16 -11 -30 0.5765

_exptl_crystal_size_max            0.5
_exptl_crystal_size_mid            0.21
_exptl_crystal_size_min            0.05
_exptl_crystal_size_rad            0.150
_exptl_transmission_factor_max     ?
_exptl_transmission_factor_min     ?
_diffrn_reflns_av_R_equivalents    0.1484
_diffrn_reflns_av_unetI/netI       0.1286
_diffrn_reflns_Laue_measured_fraction_full  0.996
_diffrn_reflns_Laue_measured_fraction_max  0.981
_diffrn_reflns_limit_h_max         13
_diffrn_reflns_limit_h_min         -12
_diffrn_reflns_limit_k_max         16
_diffrn_reflns_limit_k_min         -10
_diffrn_reflns_limit_l_max         24
_diffrn_reflns_limit_l_min         -24
_diffrn_reflns_number              44313
_diffrn_reflns_point_group_measured_fraction_full  0.996
_diffrn_reflns_point_group_measured_fraction_max  0.981
_diffrn_reflns_theta_full          53.597
_diffrn_reflns_theta_max           56.906
_diffrn_reflns_theta_min           3.900
_diffrn_ambient_temperature        150
_diffrn_detector                   Pilatus300K
_diffrn_detector_area_resol_mean   5.81
_diffrn_detector_type              'DECTRIS PILATUS 300K'
_diffrn_measured_fraction_theta_full  0.996
_diffrn_measured_fraction_theta_max  0.981
_diffrn_measurement_details
;
 5699 frames, detector distance = 60 mm
;
_diffrn_measurement_device         'Eulerian 4-circle diffractometer'
_diffrn_measurement_device_type    'STOE STADIVARI'
_diffrn_measurement_method         'rotation method, \w scans'
_diffrn_oxdiff_ac3_digest_hkl      419ca4d3d1b959649f817c263e869d4b2a36f8
_diffrn_radiation_collimation      '1.2 0.6 mm diameter'
_diffrn_radiation_monochromator    'Graded multilayer mirror'
_diffrn_radiation_polarisn_norm    0
_diffrn_radiation_probe            x-ray
_diffrn_radiation_type             GaK\a
_diffrn_radiation_wavelength       1.34143
_diffrn_source                     'Metal Jet D2+'
_diffrn_source_current             3.57
_diffrn_source_power               0.250
_diffrn_source_voltage             70
_reflns_Friedel_coverage           0.000
_reflns_Friedel_fraction_full      .
_reflns_Friedel_fraction_max       .
_reflns_number_gt                  6826
_reflns_number_total               10866
_reflns_special_details
;
 Reflections were merged by SHELXL according to the crystal
 class for the calculation of statistics and refinement.
 
 _reflns_Friedel_fraction is defined as the number of unique
 Friedel pairs measured divided by the number that would be
 possible theoretically, ignoring centric projections and
 systematic absences.
;
_reflns_threshold_expression       'I > 2\s(I)'
_computing_cell_refinement
;
X-Area Recipe 2.0.2 (STOE, 2024)
;
_computing_data_collection
;
X-Area Pilatus3_SV 1.31.194.0 (STOE, 2023)
;
_computing_data_reduction
;
X-Area Integrate 2.5.18.0 (STOE, 2024)
X-Area LANA 2.8.4 (STOE, 2024)
;
_computing_molecular_graphics      'Olex2 1.5 (Dolomanov et al., 2009)'
_computing_publication_material    'Olex2 1.5 (Dolomanov et al., 2009)'
_computing_structure_refinement    'SHELXL 2019/3 (Sheldrick, 2015)'
_computing_structure_solution      'SHELXT 2018/2 (Sheldrick, 2018)'
_refine_diff_density_max           2.060
_refine_diff_density_min           -1.810
_refine_diff_density_rms           0.166
_refine_ls_extinction_coef         .
_refine_ls_extinction_method       none
_refine_ls_goodness_of_fit_ref     1.017
_refine_ls_hydrogen_treatment      constr
_refine_ls_matrix_type             full
_refine_ls_number_parameters       653
_refine_ls_number_reflns           10866
_refine_ls_number_restraints       21
_refine_ls_R_factor_all            0.1394
_refine_ls_R_factor_gt             0.0841
_refine_ls_restrained_S_all        1.018
_refine_ls_shift/su_max            0.001
_refine_ls_shift/su_mean           0.000
_refine_ls_structure_factor_coef   Fsqd
_refine_ls_weighting_details      
 'w=1/[\s^2^(Fo^2^)+(0.0100P)^2^+30.0000P] where P=(Fo^2^+2Fc^2^)/3'
_refine_ls_weighting_scheme        calc
_refine_ls_wR_factor_gt            0.1685
_refine_ls_wR_factor_ref           0.1947
_refine_special_details            ?
_olex2_refinement_description
;
1. Fixed Uiso
 At 1.2 times of:
  All C(H) groups, All C(H,H) groups
 At 1.5 times of:
  All C(H,H,H) groups
2. Uiso/Uaniso restraints and constraints
C1 \\sim C2 \\sim N1: within 2.5A with sigma of 0.01 and sigma for terminal
atoms of 0.02 within 2.5A
Uanis(C1) \\sim Ueq, Uanis(C2) \\sim Ueq: with sigma of 0.005 and sigma for
terminal atoms of 0.01
3. Rigid body (RIGU) restrains
 C1, N1
 with sigma for 1-2 distances of 0.004 and sigma for 1-3 distances of 0.004
4.a Secondary CH2 refined with riding coordinates:
 C3(H3A,H3B), C57(H57A,H57B), C56(H56A,H56B)
4.b Aromatic/amide H refined with riding coordinates:
 C45(H45), C55(H55), C51(H51), C49(H49), C8(H8), C34(H34), C5(H5), C46(H46),
 C33(H33), C12(H12), C43(H43), C14(H14), C21(H21), C37(H37), C25(H25), C39(H39),
  C52(H52), C48(H48), C53(H53), C47(H47), C29(H29), C15(H15), C41(H41),
 C17(H17), C6(H6), C36(H36), C54(H54), C42(H42), C35(H35), C40(H40), C19(H19),
 C27(H27)
4.c Idealised Me refined as rotating group:
 C22(H22A,H22B,H22C), C23(H23A,H23B,H23C), C30(H30A,H30B,H30C), C31(H31A,H31B,
 H31C)
;
_atom_sites_solution_hydrogens     geom
_atom_sites_solution_primary       dual
_atom_sites_solution_secondary     ?
loop_
  _atom_site_label
  _atom_site_type_symbol
  _atom_site_fract_x
  _atom_site_fract_y
  _atom_site_fract_z
  _atom_site_U_iso_or_equiv
  _atom_site_adp_type
  _atom_site_occupancy
  _atom_site_site_symmetry_order
  _atom_site_calc_flag
  _atom_site_refinement_flags_posn
  _atom_site_refinement_flags_adp
  _atom_site_refinement_flags_occupancy
  _atom_site_disorder_assembly
  _atom_site_disorder_group
 Rh Rh 0.38407(5) 0.55178(4) 0.49632(3) 0.02032(15) Uani 1 1 d . . . . .
 P1 P 0.28050(16) 0.40843(13) 0.54487(10) 0.0199(4) Uani 1 1 d . . . . .
 P2 P 0.52135(16) 0.30223(13) 0.55493(10) 0.0204(4) Uani 1 1 d . . . . .
 Cl4 Cl 0.4079(3) 0.5066(2) 0.81762(16) 0.0665(8) Uani 1 1 d . . . . .
 Cl3 Cl 0.5006(3) 0.6428(2) 0.93732(17) 0.0678(8) Uani 1 1 d . . . . .
 Cl1 Cl 0.0267(3) -0.1882(2) 0.8039(2) 0.0803(9) Uani 1 1 d . . . . .
 Cl2 Cl -0.0782(3) -0.0415(3) 0.8784(2) 0.0947(13) Uani 1 1 d . . . . .
 O O 0.6782(5) 0.6997(4) 0.7203(3) 0.0279(12) Uani 1 1 d . . . . .
 F2 F 0.1837(6) 0.0127(4) 0.7116(3) 0.0592(15) Uani 1 1 d . . . . .
 F1 F 0.1101(5) 0.1511(4) 0.7498(3) 0.0549(15) Uani 1 1 d . . . . .
 N1 N 0.6919(6) 0.5184(5) 0.6562(3) 0.0235(12) Uani 1 1 d . U . . .
 N2 N 0.4410(6) 0.6530(5) 0.6424(4) 0.0297(15) Uani 1 1 d . . . . .
 F4 F 0.2967(5) 0.1737(5) 0.7082(4) 0.071(2) Uani 1 1 d . . . . .
 C1 C 0.6684(6) 0.4982(5) 0.5971(4) 0.0201(14) Uani 1 1 d . U . . .
 C2 C 0.4226(6) 0.6149(5) 0.5863(4) 0.0213(15) Uani 1 1 d . U . . .
 C50 C 0.1872(6) 0.4471(6) 0.6065(4) 0.0245(16) Uani 1 1 d . . . . .
 F3 F 0.1123(7) 0.1295(6) 0.6373(4) 0.084(2) Uani 1 1 d . . . . .
 C45 C 0.1993(7) 0.2775(5) 0.4287(4) 0.0250(16) Uani 1 1 d . . . . .
 H45 H 0.279081 0.305007 0.415096 0.030 Uiso 1 1 calc R U . . .
 C4 C 0.7206(7) 0.5284(6) 0.7270(4) 0.0270(17) Uani 1 1 d . . . . .
 C55 C 0.1177(7) 0.5256(6) 0.5889(5) 0.0321(18) Uani 1 1 d . . . . .
 H55 H 0.117381 0.555179 0.545180 0.039 Uiso 1 1 calc R U . . .
 C9 C 0.7122(6) 0.6197(5) 0.7611(4) 0.0245(16) Uani 1 1 d . . . . .
 C51 C 0.1830(7) 0.4018(6) 0.6704(4) 0.0304(17) Uani 1 1 d . . . . .
 H51 H 0.227259 0.345850 0.682386 0.036 Uiso 1 1 calc R U . . .
 C10 C 0.4585(7) 0.7213(6) 0.6980(4) 0.0249(16) Uani 1 1 d . . . . .
 C3 C 0.3925(6) 0.3361(6) 0.5986(4) 0.0247(16) Uani 1 1 d . . . . .
 H3A H 0.431845 0.378176 0.640322 0.030 Uiso 1 1 calc R U . . .
 H3B H 0.342800 0.271868 0.613103 0.030 Uiso 1 1 calc R U . . .
 C44 C 0.1692(6) 0.3125(6) 0.4903(4) 0.0233(15) Uani 1 1 d . . . . .
 C49 C 0.0478(7) 0.2736(6) 0.5076(4) 0.0320(18) Uani 1 1 d . . . . .
 H49 H 0.023385 0.297954 0.548127 0.038 Uiso 1 1 calc R U . . .
 C13 C 0.4995(7) 0.8759(6) 0.7994(4) 0.0321(18) Uani 1 1 d . . . . .
 C11 C 0.5780(7) 0.7476(6) 0.7367(4) 0.0273(17) Uani 1 1 d . . . . .
 C32 C 0.6309(7) 0.2576(5) 0.6231(4) 0.0235(16) Uani 1 1 d . . . . .
 C8 C 0.7423(7) 0.6272(6) 0.8309(4) 0.0288(17) Uani 1 1 d . . . . .
 H8 H 0.735799 0.689242 0.853879 0.035 Uiso 1 1 calc R U . . .
 C34 C 0.8479(7) 0.2303(6) 0.6645(5) 0.0311(18) Uani 1 1 d . . . . .
 H34 H 0.935407 0.238356 0.658574 0.037 Uiso 1 1 calc R U . . .
 C5 C 0.7595(7) 0.4460(6) 0.7647(4) 0.0309(18) Uani 1 1 d . . . . .
 H5 H 0.766454 0.384000 0.741768 0.037 Uiso 1 1 calc R U . . .
 C38 C 0.4523(7) 0.1850(6) 0.5065(5) 0.0318(19) Uani 1 1 d . . . . .
 C16 C 0.8203(7) 0.5571(6) 0.9450(4) 0.0314(18) Uani 1 1 d . . . . .
 C46 C 0.1151(8) 0.2039(6) 0.3876(5) 0.0349(19) Uani 1 1 d . . . . .
 H46 H 0.138347 0.178830 0.346992 0.042 Uiso 1 1 calc R U . . .
 C7 C 0.7823(7) 0.5462(6) 0.8695(4) 0.0279(17) Uani 1 1 d . . . . .
 C33 C 0.7620(6) 0.2693(5) 0.6173(5) 0.0281(17) Uani 1 1 d . . . . .
 H33 H 0.791593 0.305118 0.579702 0.034 Uiso 1 1 calc R U . . .
 C12 C 0.5999(7) 0.8247(6) 0.7872(4) 0.0292(17) Uani 1 1 d . . . . .
 H12 H 0.682684 0.842912 0.813560 0.035 Uiso 1 1 calc R U . . .
 C43 C 0.3378(7) 0.1229(6) 0.5183(5) 0.037(2) Uani 1 1 d . . . . .
 H43 H 0.296040 0.140639 0.554668 0.044 Uiso 1 1 calc R U . . .
 C14 C 0.3779(7) 0.8450(6) 0.7616(4) 0.0334(19) Uani 1 1 d . . . . .
 H14 H 0.308381 0.876384 0.771162 0.040 Uiso 1 1 calc R U . . .
 C21 C 0.8674(8) 0.6532(7) 0.9763(4) 0.0363(19) Uani 1 1 d . . . . .
 H21 H 0.873533 0.712717 0.949109 0.044 Uiso 1 1 calc R U . . .
 C24 C 0.5249(7) 0.9611(6) 0.8520(5) 0.0340(19) Uani 1 1 d . . . . .
 C37 C 0.5911(7) 0.2033(6) 0.6805(5) 0.0353(19) Uani 1 1 d . . . . .
 H37 H 0.503194 0.192663 0.685914 0.042 Uiso 1 1 calc R U . . .
 C25 C 0.6125(8) 0.9588(7) 0.9102(5) 0.038(2) Uani 1 1 d . . . . .
 H25 H 0.654237 0.900387 0.917370 0.045 Uiso 1 1 calc R U . . .
 C39 C 0.5139(8) 0.1536(6) 0.4544(4) 0.0334(18) Uani 1 1 d . . . . .
 H39 H 0.591842 0.193580 0.445796 0.040 Uiso 1 1 calc R U . . .
 C52 C 0.1142(8) 0.4390(8) 0.7154(5) 0.042(2) Uani 1 1 d . . . . .
 H52 H 0.113080 0.409035 0.758941 0.050 Uiso 1 1 calc R U . . .
 C48 C -0.0362(8) 0.1996(7) 0.4652(5) 0.043(2) Uani 1 1 d . . . . .
 H48 H -0.116831 0.171882 0.477780 0.052 Uiso 1 1 calc R U . . .
 C53 C 0.0469(7) 0.5186(7) 0.6991(5) 0.038(2) Uani 1 1 d . . . . .
 H53 H 0.000377 0.543669 0.731002 0.046 Uiso 1 1 calc R U . . .
 C47 C -0.0040(9) 0.1663(7) 0.4056(5) 0.043(2) Uani 1 1 d . . . . .
 H47 H -0.063282 0.117348 0.376440 0.051 Uiso 1 1 calc R U . . .
 C29 C 0.4640(9) 1.0461(7) 0.8398(5) 0.041(2) Uani 1 1 d . . . . .
 H29 H 0.404185 1.047854 0.799238 0.049 Uiso 1 1 calc R U . . .
 C15 C 0.3569(8) 0.7690(6) 0.7103(4) 0.0342(19) Uani 1 1 d . . . . .
 H15 H 0.274236 0.749759 0.683939 0.041 Uiso 1 1 calc R U . . .
 C41 C 0.3451(10) 0.0076(7) 0.4256(6) 0.049(3) Uani 1 1 d . . . . .
 H41 H 0.307214 -0.050771 0.396804 0.059 Uiso 1 1 calc R U . . .
 C17 C 0.8132(7) 0.4707(7) 0.9862(5) 0.037(2) Uani 1 1 d . . . . .
 H17 H 0.780302 0.404619 0.965322 0.044 Uiso 1 1 calc R U . . .
 C6 C 0.7875(7) 0.4548(6) 0.8344(4) 0.0317(18) Uani 1 1 d . . . . .
 H6 H 0.811026 0.397671 0.859575 0.038 Uiso 1 1 calc R U . . .
 C36 C 0.6780(8) 0.1668(7) 0.7276(5) 0.0359(19) Uani 1 1 d . . . . .
 H36 H 0.649639 0.131981 0.765861 0.043 Uiso 1 1 calc R U . . .
 C54 C 0.0482(8) 0.5613(7) 0.6355(5) 0.042(2) Uani 1 1 d . . . . .
 H54 H 0.001270 0.615617 0.623390 0.050 Uiso 1 1 calc R U . . .
 C18 C 0.8525(8) 0.4783(8) 1.0563(5) 0.042(2) Uani 1 1 d . . . . .
 C20 C 0.9057(9) 0.6638(8) 1.0465(5) 0.047(2) Uani 1 1 d . . . . .
 C42 C 0.2859(9) 0.0362(7) 0.4771(7) 0.053(3) Uani 1 1 d . . . . .
 H42 H 0.207672 -0.004135 0.485052 0.064 Uiso 1 1 calc R U . . .
 C26 C 0.6426(9) 1.0397(8) 0.9596(5) 0.048(3) Uani 1 1 d . . . . .
 C35 C 0.8086(7) 0.1789(7) 0.7213(5) 0.036(2) Uani 1 1 d . . . . .
 H35 H 0.868339 0.153048 0.754647 0.044 Uiso 1 1 calc R U . . .
 C40 C 0.4625(10) 0.0654(7) 0.4155(6) 0.051(3) Uani 1 1 d . . . . .
 H40 H 0.507092 0.043510 0.381538 0.062 Uiso 1 1 calc R U . . .
 C19 C 0.8991(8) 0.5767(9) 1.0852(5) 0.049(3) Uani 1 1 d . . . . .
 H19 H 0.927311 0.583967 1.133163 0.059 Uiso 1 1 calc R U . . .
 B B 0.1739(10) 0.1144(8) 0.7003(6) 0.041(2) Uani 1 1 d . . . . .
 C28 C 0.4902(10) 1.1298(8) 0.8873(6) 0.056(3) Uani 1 1 d . . . . .
 C22 C 0.8501(10) 0.3858(9) 1.0995(6) 0.054(3) Uani 1 1 d . . . . .
 H22A H 0.790483 0.388613 1.132158 0.081 Uiso 1 1 calc R U . . .
 H22B H 0.936272 0.384469 1.124404 0.081 Uiso 1 1 calc R U . . .
 H22C H 0.821946 0.323460 1.070206 0.081 Uiso 1 1 calc R U . . .
 C23 C 0.9592(12) 0.7708(10) 1.0796(6) 0.070(3) Uani 1 1 d . . . . .
 H23A H 0.947448 0.770530 1.127793 0.105 Uiso 1 1 calc R U . . .
 H23B H 0.913614 0.822209 1.055606 0.105 Uiso 1 1 calc R U . . .
 H23C H 1.050788 0.787937 1.076627 0.105 Uiso 1 1 calc R U . . .
 C30 C 0.7379(11) 1.0380(10) 1.0222(6) 0.064(3) Uani 1 1 d . . . . .
 H30A H 0.824509 1.049915 1.010202 0.096 Uiso 1 1 calc R U . . .
 H30B H 0.722377 0.970684 1.043289 0.096 Uiso 1 1 calc R U . . .
 H30C H 0.729838 1.092209 1.054651 0.096 Uiso 1 1 calc R U . . .
 C27 C 0.5809(10) 1.1255(9) 0.9445(6) 0.061(3) Uani 1 1 d . . . . .
 H27 H 0.602740 1.183505 0.975307 0.073 Uiso 1 1 calc R U . . .
 C57 C 0.4614(10) 0.5145(10) 0.9064(6) 0.060(3) Uani 1 1 d . . . . .
 H57A H 0.393332 0.477320 0.930203 0.072 Uiso 1 1 calc R U . . .
 H57B H 0.537704 0.480316 0.916804 0.072 Uiso 1 1 calc R U . . .
 C56 C 0.0126(14) -0.0571(10) 0.8154(8) 0.077(4) Uani 1 1 d . . . . .
 H56A H 0.099101 -0.015648 0.827948 0.093 Uiso 1 1 calc R U . . .
 H56B H -0.027796 -0.031456 0.771786 0.093 Uiso 1 1 calc R U . . .
 C31 C 0.4275(14) 1.2249(9) 0.8737(9) 0.088(5) Uani 1 1 d . . . . .
 H31A H 0.456716 1.259667 0.833851 0.132 Uiso 1 1 calc R U . . .
 H31B H 0.451200 1.272023 0.913818 0.132 Uiso 1 1 calc R U . . .
 H31C H 0.334107 1.204364 0.864741 0.132 Uiso 1 1 calc R U . . .

loop_
  _atom_site_aniso_label
  _atom_site_aniso_U_11
  _atom_site_aniso_U_22
  _atom_site_aniso_U_33
  _atom_site_aniso_U_23
  _atom_site_aniso_U_13
  _atom_site_aniso_U_12
 Rh 0.0144(2) 0.0156(3) 0.0319(3) -0.0043(2) 0.0082(2) 0.00106(18)
 P1 0.0167(8) 0.0148(9) 0.0295(10) -0.0001(7) 0.0094(7) 0.0010(6)
 P2 0.0163(8) 0.0138(9) 0.0322(10) -0.0010(7) 0.0082(7) 0.0017(6)
 Cl4 0.0534(15) 0.075(2) 0.0667(18) -0.0053(15) 0.0115(13) -0.0035(13)
 Cl3 0.0501(14) 0.0702(19) 0.083(2) -0.0195(16) 0.0208(13) 0.0018(12)
 Cl1 0.0743(19) 0.0540(18) 0.112(3) 0.0175(17) 0.0205(18) 0.0023(14)
 Cl2 0.0605(18) 0.109(3) 0.107(3) -0.038(2) 0.0333(18) -0.0281(17)
 O 0.028(3) 0.027(3) 0.033(3) -0.002(2) 0.012(2) 0.011(2)
 F2 0.066(4) 0.041(3) 0.074(4) 0.004(3) 0.015(3) 0.013(3)
 F1 0.047(3) 0.056(4) 0.070(4) 0.001(3) 0.032(3) 0.013(3)
 N1 0.025(3) 0.020(3) 0.030(3) 0.003(2) 0.012(2) 0.009(2)
 N2 0.026(3) 0.030(4) 0.036(4) -0.008(3) 0.009(3) 0.008(3)
 F4 0.041(3) 0.061(4) 0.116(6) 0.034(4) 0.036(3) 0.005(3)
 C1 0.017(3) 0.010(3) 0.034(3) -0.005(2) 0.012(2) -0.005(2)
 C2 0.018(3) 0.011(3) 0.034(3) 0.003(3) 0.007(2) -0.001(2)
 C50 0.019(3) 0.023(4) 0.033(4) 0.000(3) 0.013(3) -0.002(3)
 F3 0.093(5) 0.099(6) 0.071(5) 0.010(4) 0.010(4) 0.054(4)
 C45 0.028(4) 0.013(4) 0.034(4) 0.001(3) 0.008(3) 0.003(3)
 C4 0.024(4) 0.031(4) 0.029(4) -0.008(3) 0.013(3) 0.004(3)
 C55 0.027(4) 0.031(5) 0.040(5) 0.005(3) 0.008(3) 0.009(3)
 C9 0.019(3) 0.020(4) 0.037(4) -0.006(3) 0.014(3) 0.003(3)
 C51 0.029(4) 0.030(4) 0.036(4) 0.005(3) 0.013(3) 0.008(3)
 C10 0.025(4) 0.022(4) 0.029(4) -0.003(3) 0.009(3) 0.003(3)
 C3 0.018(3) 0.021(4) 0.035(4) 0.007(3) 0.007(3) 0.001(3)
 C44 0.017(3) 0.022(4) 0.033(4) 0.003(3) 0.012(3) 0.001(3)
 C49 0.031(4) 0.028(4) 0.036(4) 0.003(3) 0.014(3) -0.007(3)
 C13 0.033(4) 0.023(4) 0.043(5) -0.008(3) 0.013(4) 0.005(3)
 C11 0.029(4) 0.016(4) 0.040(5) -0.006(3) 0.014(3) 0.005(3)
 C32 0.026(4) 0.008(3) 0.037(4) 0.000(3) 0.010(3) 0.000(3)
 C8 0.030(4) 0.021(4) 0.038(4) -0.006(3) 0.016(3) 0.000(3)
 C34 0.017(3) 0.029(4) 0.048(5) -0.006(4) 0.008(3) 0.004(3)
 C5 0.025(4) 0.028(4) 0.041(5) -0.010(3) 0.010(3) 0.006(3)
 C38 0.022(4) 0.024(4) 0.049(5) -0.007(4) 0.002(3) 0.006(3)
 C16 0.026(4) 0.037(5) 0.034(4) -0.004(4) 0.014(3) 0.004(3)
 C46 0.043(5) 0.021(4) 0.042(5) -0.001(3) 0.006(4) 0.010(3)
 C7 0.025(4) 0.024(4) 0.037(4) 0.001(3) 0.012(3) 0.004(3)
 C33 0.018(3) 0.014(4) 0.055(5) -0.002(3) 0.014(3) 0.001(3)
 C12 0.025(4) 0.026(4) 0.036(4) -0.012(3) 0.011(3) -0.001(3)
 C43 0.024(4) 0.022(4) 0.064(6) 0.005(4) 0.008(4) 0.006(3)
 C14 0.029(4) 0.036(5) 0.039(5) -0.009(4) 0.011(3) 0.011(3)
 C21 0.038(4) 0.041(5) 0.034(5) -0.004(4) 0.012(4) 0.012(4)
 C24 0.030(4) 0.025(4) 0.049(5) -0.009(4) 0.020(4) -0.002(3)
 C37 0.023(4) 0.031(5) 0.054(6) 0.003(4) 0.013(4) 0.007(3)
 C25 0.042(5) 0.037(5) 0.037(5) -0.008(4) 0.016(4) 0.006(4)
 C39 0.047(5) 0.012(4) 0.042(5) 0.000(3) 0.009(4) 0.007(3)
 C52 0.035(5) 0.058(6) 0.035(5) 0.004(4) 0.015(4) 0.007(4)
 C48 0.032(4) 0.035(5) 0.057(6) -0.002(4) 0.012(4) -0.017(4)
 C53 0.025(4) 0.047(5) 0.047(5) -0.010(4) 0.017(4) 0.007(3)
 C47 0.049(5) 0.027(5) 0.044(5) -0.005(4) 0.006(4) -0.016(4)
 C29 0.047(5) 0.032(5) 0.047(5) -0.009(4) 0.019(4) 0.010(4)
 C15 0.029(4) 0.035(5) 0.039(5) -0.010(4) 0.008(3) 0.003(3)
 C41 0.064(6) 0.012(4) 0.064(7) 0.001(4) -0.008(5) 0.002(4)
 C17 0.026(4) 0.043(5) 0.044(5) -0.001(4) 0.011(4) 0.010(3)
 C6 0.030(4) 0.029(4) 0.041(5) 0.001(3) 0.015(3) 0.011(3)
 C36 0.035(4) 0.036(5) 0.039(5) 0.008(4) 0.015(4) 0.005(4)
 C54 0.028(4) 0.046(6) 0.060(6) -0.003(5) 0.021(4) 0.018(4)
 C18 0.034(5) 0.058(6) 0.041(5) 0.001(4) 0.015(4) 0.015(4)
 C20 0.040(5) 0.063(7) 0.038(5) -0.016(5) 0.010(4) 0.008(4)
 C42 0.037(5) 0.015(4) 0.102(9) -0.004(5) -0.002(5) -0.001(3)
 C26 0.037(5) 0.056(6) 0.051(6) -0.021(5) 0.015(4) -0.002(4)
 C35 0.025(4) 0.036(5) 0.048(5) -0.004(4) 0.002(4) 0.007(3)
 C40 0.072(7) 0.021(5) 0.061(6) -0.018(4) 0.004(5) 0.014(4)
 C19 0.032(5) 0.087(8) 0.033(5) -0.002(5) 0.012(4) 0.017(5)
 B 0.035(5) 0.038(6) 0.058(7) 0.007(5) 0.011(5) 0.021(4)
 C28 0.064(6) 0.034(6) 0.072(7) -0.019(5) 0.020(6) 0.009(5)
 C22 0.044(5) 0.071(8) 0.052(6) 0.019(5) 0.016(5) 0.015(5)
 C23 0.077(8) 0.074(8) 0.055(7) -0.024(6) 0.003(6) 0.007(6)
 C30 0.060(7) 0.075(8) 0.052(7) -0.021(6) 0.011(5) -0.004(6)
 C27 0.056(6) 0.060(7) 0.067(7) -0.040(6) 0.022(5) -0.004(5)
 C57 0.041(5) 0.081(8) 0.062(7) -0.002(6) 0.018(5) 0.011(5)
 C56 0.089(9) 0.055(8) 0.096(10) 0.007(7) 0.046(8) 0.002(6)
 C31 0.109(10) 0.040(7) 0.119(12) -0.032(7) 0.015(9) 0.028(7)

_geom_special_details
;
 All esds (except the esd in the dihedral angle between two l.s. planes)
 are estimated using the full covariance matrix.  The cell esds are taken
 into account individually in the estimation of esds in distances, angles
 and torsion angles; correlations between esds in cell parameters are only
 used when they are defined by crystal symmetry.  An approximate (isotropic)
 treatment of cell esds is used for estimating esds involving l.s. planes.
;
loop_
  _geom_bond_atom_site_label_1
  _geom_bond_atom_site_label_2
  _geom_bond_distance
  _geom_bond_site_symmetry_2
  _geom_bond_publ_flag
 Rh Rh 3.0043(10) 2_666 ?
 Rh P1 2.316(2) . ?
 Rh P2 2.331(2) 2_666 ?
 Rh C1 1.927(7) 2_666 ?
 Rh C2 1.918(7) . ?
 P1 C50 1.809(7) . ?
 P1 C3 1.860(7) . ?
 P1 C44 1.811(7) . ?
 P2 C3 1.845(7) . ?
 P2 C32 1.813(8) . ?
 P2 C38 1.801(8) . ?
 Cl4 C57 1.759(12) . ?
 Cl3 C57 1.755(12) . ?
 Cl1 C56 1.772(13) . ?
 Cl2 C56 1.723(13) . ?
 O C9 1.391(10) . ?
 O C11 1.406(8) . ?
 F2 B 1.376(12) . ?
 F1 B 1.402(12) . ?
 N1 C1 1.177(9) . ?
 N1 C4 1.388(10) . ?
 N2 C2 1.190(10) . ?
 N2 C10 1.389(9) . ?
 F4 B 1.400(12) . ?
 C50 C55 1.383(11) . ?
 C50 C51 1.403(12) . ?
 F3 B 1.348(14) . ?
 C45 H45 0.9500 . ?
 C45 C44 1.402(11) . ?
 C45 C46 1.376(11) . ?
 C4 C9 1.397(10) . ?
 C4 C5 1.401(12) . ?
 C55 H55 0.9500 . ?
 C55 C54 1.394(12) . ?
 C9 C8 1.368(12) . ?
 C51 H51 0.9500 . ?
 C51 C52 1.375(12) . ?
 C10 C11 1.376(10) . ?
 C10 C15 1.392(10) . ?
 C3 H3A 0.9900 . ?
 C3 H3B 0.9900 . ?
 C44 C49 1.409(10) . ?
 C49 H49 0.9500 . ?
 C49 C48 1.392(11) . ?
 C13 C12 1.407(10) . ?
 C13 C14 1.394(11) . ?
 C13 C24 1.488(10) . ?
 C11 C12 1.387(10) . ?
 C32 C33 1.408(10) . ?
 C32 C37 1.427(12) . ?
 C8 H8 0.9500 . ?
 C8 C7 1.398(12) . ?
 C34 H34 0.9500 . ?
 C34 C33 1.368(12) . ?
 C34 C35 1.398(13) . ?
 C5 H5 0.9500 . ?
 C5 C6 1.366(12) . ?
 C38 C43 1.408(12) . ?
 C38 C39 1.400(12) . ?
 C16 C7 1.486(12) . ?
 C16 C21 1.387(12) . ?
 C16 C17 1.399(13) . ?
 C46 H46 0.9500 . ?
 C46 C47 1.389(13) . ?
 C7 C6 1.399(11) . ?
 C33 H33 0.9500 . ?
 C12 H12 0.9500 . ?
 C43 H43 0.9500 . ?
 C43 C42 1.386(12) . ?
 C14 H14 0.9500 . ?
 C14 C15 1.389(11) . ?
 C21 H21 0.9500 . ?
 C21 C20 1.386(13) . ?
 C24 C25 1.373(13) . ?
 C24 C29 1.387(12) . ?
 C37 H37 0.9500 . ?
 C37 C36 1.359(13) . ?
 C25 H25 0.9500 . ?
 C25 C26 1.405(12) . ?
 C39 H39 0.9500 . ?
 C39 C40 1.377(11) . ?
 C52 H52 0.9500 . ?
 C52 C53 1.377(13) . ?
 C48 H48 0.9500 . ?
 C48 C47 1.366(14) . ?
 C53 H53 0.9500 . ?
 C53 C54 1.380(14) . ?
 C47 H47 0.9500 . ?
 C29 H29 0.9500 . ?
 C29 C28 1.408(12) . ?
 C15 H15 0.9500 . ?
 C41 H41 0.9500 . ?
 C41 C42 1.362(16) . ?
 C41 C40 1.401(15) . ?
 C17 H17 0.9500 . ?
 C17 C18 1.385(13) . ?
 C6 H6 0.9500 . ?
 C36 H36 0.9500 . ?
 C36 C35 1.405(12) . ?
 C54 H54 0.9500 . ?
 C18 C19 1.395(14) . ?
 C18 C22 1.488(15) . ?
 C20 C19 1.378(15) . ?
 C20 C23 1.534(14) . ?
 C42 H42 0.9500 . ?
 C26 C30 1.482(16) . ?
 C26 C27 1.409(17) . ?
 C35 H35 0.9500 . ?
 C40 H40 0.9500 . ?
 C19 H19 0.9500 . ?
 C28 C27 1.380(17) . ?
 C28 C31 1.519(16) . ?
 C22 H22A 0.9800 . ?
 C22 H22B 0.9800 . ?
 C22 H22C 0.9800 . ?
 C23 H23A 0.9800 . ?
 C23 H23B 0.9800 . ?
 C23 H23C 0.9800 . ?
 C30 H30A 0.9800 . ?
 C30 H30B 0.9800 . ?
 C30 H30C 0.9800 . ?
 C27 H27 0.9500 . ?
 C57 H57A 0.9900 . ?
 C57 H57B 0.9900 . ?
 C56 H56A 0.9900 . ?
 C56 H56B 0.9900 . ?
 C31 H31A 0.9800 . ?
 C31 H31B 0.9800 . ?
 C31 H31C 0.9800 . ?

loop_
  _geom_angle_atom_site_label_1
  _geom_angle_atom_site_label_2
  _geom_angle_atom_site_label_3
  _geom_angle
  _geom_angle_site_symmetry_1
  _geom_angle_site_symmetry_3
  _geom_angle_publ_flag
 P1 Rh Rh 88.84(5) . 2_666 ?
 P1 Rh P2 177.23(7) . 2_666 ?
 P2 Rh Rh 93.66(5) 2_666 2_666 ?
 C1 Rh Rh 89.2(2) 2_666 2_666 ?
 C1 Rh P1 95.7(2) 2_666 . ?
 C1 Rh P2 83.1(2) 2_666 2_666 ?
 C2 Rh Rh 97.7(2) . 2_666 ?
 C2 Rh P1 87.2(2) . . ?
 C2 Rh P2 93.6(2) . 2_666 ?
 C2 Rh C1 172.6(3) . 2_666 ?
 C50 P1 Rh 110.4(3) . . ?
 C50 P1 C3 102.0(4) . . ?
 C50 P1 C44 104.3(3) . . ?
 C3 P1 Rh 113.2(2) . . ?
 C44 P1 Rh 119.4(3) . . ?
 C44 P1 C3 105.8(3) . . ?
 C3 P2 Rh 109.1(2) . 2_666 ?
 C32 P2 Rh 112.5(2) . 2_666 ?
 C32 P2 C3 103.9(3) . . ?
 C38 P2 Rh 121.9(3) . 2_666 ?
 C38 P2 C3 105.4(3) . . ?
 C38 P2 C32 102.4(3) . . ?
 C9 O C11 117.4(6) . . ?
 C1 N1 C4 172.3(7) . . ?
 C2 N2 C10 164.5(8) . . ?
 N1 C1 Rh 172.2(6) . 2_666 ?
 N2 C2 Rh 177.1(6) . . ?
 C55 C50 P1 117.5(6) . . ?
 C55 C50 C51 119.3(7) . . ?
 C51 C50 P1 123.2(6) . . ?
 C44 C45 H45 119.5 . . ?
 C46 C45 H45 119.5 . . ?
 C46 C45 C44 121.0(7) . . ?
 N1 C4 C9 121.0(7) . . ?
 N1 C4 C5 119.4(6) . . ?
 C9 C4 C5 119.6(7) . . ?
 C50 C55 H55 120.0 . . ?
 C50 C55 C54 119.9(9) . . ?
 C54 C55 H55 120.0 . . ?
 O C9 C4 116.4(7) . . ?
 C8 C9 O 124.1(6) . . ?
 C8 C9 C4 119.4(7) . . ?
 C50 C51 H51 120.3 . . ?
 C52 C51 C50 119.4(8) . . ?
 C52 C51 H51 120.3 . . ?
 N2 C10 C15 119.1(6) . . ?
 C11 C10 N2 119.9(6) . . ?
 C11 C10 C15 120.8(7) . . ?
 P1 C3 H3A 108.8 . . ?
 P1 C3 H3B 108.8 . . ?
 P2 C3 P1 113.9(4) . . ?
 P2 C3 H3A 108.8 . . ?
 P2 C3 H3B 108.8 . . ?
 H3A C3 H3B 107.7 . . ?
 C45 C44 P1 121.1(5) . . ?
 C45 C44 C49 118.1(7) . . ?
 C49 C44 P1 120.7(6) . . ?
 C44 C49 H49 120.1 . . ?
 C48 C49 C44 119.9(8) . . ?
 C48 C49 H49 120.1 . . ?
 C12 C13 C24 119.7(7) . . ?
 C14 C13 C12 118.7(7) . . ?
 C14 C13 C24 121.6(7) . . ?
 C10 C11 O 118.3(6) . . ?
 C10 C11 C12 120.3(6) . . ?
 C12 C11 O 121.3(6) . . ?
 C33 C32 P2 119.0(6) . . ?
 C33 C32 C37 117.1(7) . . ?
 C37 C32 P2 123.7(5) . . ?
 C9 C8 H8 119.0 . . ?
 C9 C8 C7 122.0(7) . . ?
 C7 C8 H8 119.0 . . ?
 C33 C34 H34 119.6 . . ?
 C33 C34 C35 120.8(7) . . ?
 C35 C34 H34 119.6 . . ?
 C4 C5 H5 120.0 . . ?
 C6 C5 C4 119.9(7) . . ?
 C6 C5 H5 120.0 . . ?
 C43 C38 P2 122.9(6) . . ?
 C39 C38 P2 119.1(6) . . ?
 C39 C38 C43 118.0(7) . . ?
 C21 C16 C7 120.7(8) . . ?
 C21 C16 C17 118.3(8) . . ?
 C17 C16 C7 121.0(7) . . ?
 C45 C46 H46 120.0 . . ?
 C45 C46 C47 119.9(8) . . ?
 C47 C46 H46 120.0 . . ?
 C8 C7 C16 121.4(7) . . ?
 C8 C7 C6 117.6(8) . . ?
 C6 C7 C16 121.0(8) . . ?
 C32 C33 H33 119.1 . . ?
 C34 C33 C32 121.7(8) . . ?
 C34 C33 H33 119.1 . . ?
 C13 C12 H12 120.0 . . ?
 C11 C12 C13 120.0(7) . . ?
 C11 C12 H12 120.0 . . ?
 C38 C43 H43 119.8 . . ?
 C42 C43 C38 120.3(9) . . ?
 C42 C43 H43 119.8 . . ?
 C13 C14 H14 119.5 . . ?
 C15 C14 C13 121.0(7) . . ?
 C15 C14 H14 119.5 . . ?
 C16 C21 H21 119.5 . . ?
 C20 C21 C16 121.1(9) . . ?
 C20 C21 H21 119.5 . . ?
 C25 C24 C13 120.8(8) . . ?
 C25 C24 C29 120.0(8) . . ?
 C29 C24 C13 119.1(8) . . ?
 C32 C37 H37 119.8 . . ?
 C36 C37 C32 120.4(7) . . ?
 C36 C37 H37 119.8 . . ?
 C24 C25 H25 118.8 . . ?
 C24 C25 C26 122.3(9) . . ?
 C26 C25 H25 118.8 . . ?
 C38 C39 H39 119.7 . . ?
 C40 C39 C38 120.6(9) . . ?
 C40 C39 H39 119.7 . . ?
 C51 C52 H52 119.1 . . ?
 C51 C52 C53 121.8(9) . . ?
 C53 C52 H52 119.1 . . ?
 C49 C48 H48 119.7 . . ?
 C47 C48 C49 120.7(8) . . ?
 C47 C48 H48 119.7 . . ?
 C52 C53 H53 120.6 . . ?
 C52 C53 C54 118.7(8) . . ?
 C54 C53 H53 120.6 . . ?
 C46 C47 H47 119.9 . . ?
 C48 C47 C46 120.3(8) . . ?
 C48 C47 H47 119.9 . . ?
 C24 C29 H29 119.8 . . ?
 C24 C29 C28 120.4(9) . . ?
 C28 C29 H29 119.8 . . ?
 C10 C15 H15 120.5 . . ?
 C14 C15 C10 119.1(7) . . ?
 C14 C15 H15 120.5 . . ?
 C42 C41 H41 120.4 . . ?
 C42 C41 C40 119.2(8) . . ?
 C40 C41 H41 120.4 . . ?
 C16 C17 H17 118.9 . . ?
 C18 C17 C16 122.2(8) . . ?
 C18 C17 H17 118.9 . . ?
 C5 C6 C7 121.4(8) . . ?
 C5 C6 H6 119.3 . . ?
 C7 C6 H6 119.3 . . ?
 C37 C36 H36 119.0 . . ?
 C37 C36 C35 122.0(9) . . ?
 C35 C36 H36 119.0 . . ?
 C55 C54 H54 119.6 . . ?
 C53 C54 C55 120.8(8) . . ?
 C53 C54 H54 119.6 . . ?
 C17 C18 C19 117.3(9) . . ?
 C17 C18 C22 122.0(9) . . ?
 C19 C18 C22 120.7(9) . . ?
 C21 C20 C23 120.0(10) . . ?
 C19 C20 C21 119.0(9) . . ?
 C19 C20 C23 121.0(9) . . ?
 C43 C42 H42 119.4 . . ?
 C41 C42 C43 121.2(9) . . ?
 C41 C42 H42 119.4 . . ?
 C25 C26 C30 122.5(10) . . ?
 C25 C26 C27 115.8(9) . . ?
 C27 C26 C30 121.6(9) . . ?
 C34 C35 C36 117.9(8) . . ?
 C34 C35 H35 121.0 . . ?
 C36 C35 H35 121.0 . . ?
 C39 C40 C41 120.5(9) . . ?
 C39 C40 H40 119.7 . . ?
 C41 C40 H40 119.7 . . ?
 C18 C19 H19 118.9 . . ?
 C20 C19 C18 122.2(9) . . ?
 C20 C19 H19 118.9 . . ?
 F2 B F1 109.4(9) . . ?
 F2 B F4 109.5(7) . . ?
 F4 B F1 106.8(8) . . ?
 F3 B F2 113.0(9) . . ?
 F3 B F1 109.5(7) . . ?
 F3 B F4 108.4(10) . . ?
 C29 C28 C31 121.1(11) . . ?
 C27 C28 C29 117.8(9) . . ?
 C27 C28 C31 121.0(9) . . ?
 C18 C22 H22A 109.5 . . ?
 C18 C22 H22B 109.5 . . ?
 C18 C22 H22C 109.5 . . ?
 H22A C22 H22B 109.5 . . ?
 H22A C22 H22C 109.5 . . ?
 H22B C22 H22C 109.5 . . ?
 C20 C23 H23A 109.5 . . ?
 C20 C23 H23B 109.5 . . ?
 C20 C23 H23C 109.5 . . ?
 H23A C23 H23B 109.5 . . ?
 H23A C23 H23C 109.5 . . ?
 H23B C23 H23C 109.5 . . ?
 C26 C30 H30A 109.5 . . ?
 C26 C30 H30B 109.5 . . ?
 C26 C30 H30C 109.5 . . ?
 H30A C30 H30B 109.5 . . ?
 H30A C30 H30C 109.5 . . ?
 H30B C30 H30C 109.5 . . ?
 C26 C27 H27 118.2 . . ?
 C28 C27 C26 123.5(8) . . ?
 C28 C27 H27 118.2 . . ?
 Cl4 C57 H57A 109.3 . . ?
 Cl4 C57 H57B 109.3 . . ?
 Cl3 C57 Cl4 111.7(7) . . ?
 Cl3 C57 H57A 109.3 . . ?
 Cl3 C57 H57B 109.3 . . ?
 H57A C57 H57B 107.9 . . ?
 Cl1 C56 H56A 109.3 . . ?
 Cl1 C56 H56B 109.3 . . ?
 Cl2 C56 Cl1 111.4(7) . . ?
 Cl2 C56 H56A 109.3 . . ?
 Cl2 C56 H56B 109.3 . . ?
 H56A C56 H56B 108.0 . . ?
 C28 C31 H31A 109.5 . . ?
 C28 C31 H31B 109.5 . . ?
 C28 C31 H31C 109.5 . . ?
 H31A C31 H31B 109.5 . . ?
 H31A C31 H31C 109.5 . . ?
 H31B C31 H31C 109.5 . . ?

loop_
  _geom_torsion_atom_site_label_1
  _geom_torsion_atom_site_label_2
  _geom_torsion_atom_site_label_3
  _geom_torsion_atom_site_label_4
  _geom_torsion
  _geom_torsion_site_symmetry_1
  _geom_torsion_site_symmetry_2
  _geom_torsion_site_symmetry_3
  _geom_torsion_site_symmetry_4
  _geom_torsion_publ_flag
 Rh P1 C50 C55 42.3(6) . . . . ?
 Rh P1 C50 C51 -137.5(6) . . . . ?
 Rh P1 C3 P2 -52.0(4) . . . . ?
 Rh P1 C44 C45 44.5(7) . . . . ?
 Rh P1 C44 C49 -133.2(6) . . . . ?
 Rh P2 C3 P1 48.6(4) 2_666 . . . ?
 Rh P2 C32 C33 -33.6(6) 2_666 . . . ?
 Rh P2 C32 C37 151.6(6) 2_666 . . . ?
 Rh P2 C38 C43 -140.8(6) 2_666 . . . ?
 Rh P2 C38 C39 38.9(8) 2_666 . . . ?
 P1 C50 C55 C54 -177.5(6) . . . . ?
 P1 C50 C51 C52 177.1(6) . . . . ?
 P1 C44 C49 C48 -179.7(7) . . . . ?
 P2 C32 C33 C34 -175.1(6) . . . . ?
 P2 C32 C37 C36 176.0(6) . . . . ?
 P2 C38 C43 C42 176.8(7) . . . . ?
 P2 C38 C39 C40 -178.8(7) . . . . ?
 O C9 C8 C7 -176.6(6) . . . . ?
 O C11 C12 C13 175.8(8) . . . . ?
 N1 C4 C9 O -2.1(10) . . . . ?
 N1 C4 C9 C8 -179.4(7) . . . . ?
 N1 C4 C5 C6 -179.7(7) . . . . ?
 N2 C10 C11 O -3.2(12) . . . . ?
 N2 C10 C11 C12 172.4(8) . . . . ?
 N2 C10 C15 C14 -173.6(8) . . . . ?
 C2 N2 C10 C11 -110(3) . . . . ?
 C2 N2 C10 C15 65(3) . . . . ?
 C50 P1 C3 P2 -170.6(4) . . . . ?
 C50 P1 C44 C45 168.3(6) . . . . ?
 C50 P1 C44 C49 -9.4(7) . . . . ?
 C50 C55 C54 C53 -0.5(13) . . . . ?
 C50 C51 C52 C53 1.3(13) . . . . ?
 C45 C44 C49 C48 2.5(12) . . . . ?
 C45 C46 C47 C48 -2.2(14) . . . . ?
 C4 C9 C8 C7 0.5(11) . . . . ?
 C4 C5 C6 C7 -2.1(12) . . . . ?
 C55 C50 C51 C52 -2.7(11) . . . . ?
 C9 O C11 C10 -101.6(8) . . . . ?
 C9 O C11 C12 82.8(9) . . . . ?
 C9 C4 C5 C6 0.8(11) . . . . ?
 C9 C8 C7 C16 177.2(7) . . . . ?
 C9 C8 C7 C6 -1.7(11) . . . . ?
 C51 C50 C55 C54 2.3(12) . . . . ?
 C51 C52 C53 C54 0.5(13) . . . . ?
 C10 C11 C12 C13 0.4(13) . . . . ?
 C3 P1 C50 C55 162.9(6) . . . . ?
 C3 P1 C50 C51 -16.8(7) . . . . ?
 C3 P1 C44 C45 -84.6(7) . . . . ?
 C3 P1 C44 C49 97.8(7) . . . . ?
 C3 P2 C32 C33 -151.5(5) . . . . ?
 C3 P2 C32 C37 33.7(7) . . . . ?
 C3 P2 C38 C43 -15.9(8) . . . . ?
 C3 P2 C38 C39 163.8(7) . . . . ?
 C44 P1 C50 C55 -87.2(6) . . . . ?
 C44 P1 C50 C51 93.1(7) . . . . ?
 C44 P1 C3 P2 80.6(4) . . . . ?
 C44 C45 C46 C47 2.7(12) . . . . ?
 C44 C49 C48 C47 -2.1(15) . . . . ?
 C49 C48 C47 C46 1.9(15) . . . . ?
 C13 C14 C15 C10 1.8(14) . . . . ?
 C13 C24 C25 C26 177.3(8) . . . . ?
 C13 C24 C29 C28 -177.2(9) . . . . ?
 C11 O C9 C4 129.8(7) . . . . ?
 C11 O C9 C8 -53.0(9) . . . . ?
 C11 C10 C15 C14 1.0(13) . . . . ?
 C32 P2 C3 P1 168.8(4) . . . . ?
 C32 P2 C38 C43 92.5(7) . . . . ?
 C32 P2 C38 C39 -87.9(7) . . . . ?
 C32 C37 C36 C35 -1.1(13) . . . . ?
 C8 C7 C6 C5 2.5(11) . . . . ?
 C5 C4 C9 O 177.3(6) . . . . ?
 C5 C4 C9 C8 0.0(11) . . . . ?
 C38 P2 C3 P1 -83.9(5) . . . . ?
 C38 P2 C32 C33 99.0(6) . . . . ?
 C38 P2 C32 C37 -75.9(7) . . . . ?
 C38 C43 C42 C41 1.4(14) . . . . ?
 C38 C39 C40 C41 2.5(14) . . . . ?
 C16 C7 C6 C5 -176.3(7) . . . . ?
 C16 C21 C20 C19 1.5(13) . . . . ?
 C16 C21 C20 C23 179.1(9) . . . . ?
 C16 C17 C18 C19 0.6(12) . . . . ?
 C16 C17 C18 C22 -177.2(8) . . . . ?
 C46 C45 C44 P1 179.4(6) . . . . ?
 C46 C45 C44 C49 -2.8(11) . . . . ?
 C7 C16 C21 C20 -178.6(8) . . . . ?
 C7 C16 C17 C18 177.6(7) . . . . ?
 C33 C32 C37 C36 1.1(11) . . . . ?
 C33 C34 C35 C36 1.3(12) . . . . ?
 C12 C13 C14 C15 -3.4(14) . . . . ?
 C12 C13 C24 C25 -33.9(13) . . . . ?
 C12 C13 C24 C29 142.5(9) . . . . ?
 C43 C38 C39 C40 0.9(13) . . . . ?
 C14 C13 C12 C11 2.3(13) . . . . ?
 C14 C13 C24 C25 146.0(9) . . . . ?
 C14 C13 C24 C29 -37.6(13) . . . . ?
 C21 C16 C7 C8 -26.4(11) . . . . ?
 C21 C16 C7 C6 152.4(8) . . . . ?
 C21 C16 C17 C18 -0.6(12) . . . . ?
 C21 C20 C19 C18 -1.5(13) . . . . ?
 C24 C13 C12 C11 -177.8(8) . . . . ?
 C24 C13 C14 C15 176.7(9) . . . . ?
 C24 C25 C26 C30 -179.5(10) . . . . ?
 C24 C25 C26 C27 -2.3(14) . . . . ?
 C24 C29 C28 C27 2.1(16) . . . . ?
 C24 C29 C28 C31 178.1(11) . . . . ?
 C37 C32 C33 C34 0.1(10) . . . . ?
 C37 C36 C35 C34 -0.1(13) . . . . ?
 C25 C24 C29 C28 -0.8(14) . . . . ?
 C25 C26 C27 C28 3.8(16) . . . . ?
 C39 C38 C43 C42 -2.8(13) . . . . ?
 C52 C53 C54 C55 -0.8(13) . . . . ?
 C29 C24 C25 C26 1.0(14) . . . . ?
 C29 C28 C27 C26 -3.7(18) . . . . ?
 C15 C10 C11 O -177.7(8) . . . . ?
 C15 C10 C11 C12 -2.1(13) . . . . ?
 C17 C16 C7 C8 155.5(7) . . . . ?
 C17 C16 C7 C6 -25.7(11) . . . . ?
 C17 C16 C21 C20 -0.4(12) . . . . ?
 C17 C18 C19 C20 0.5(13) . . . . ?
 C42 C41 C40 C39 -4.0(15) . . . . ?
 C35 C34 C33 C32 -1.3(11) . . . . ?
 C40 C41 C42 C43 2.0(15) . . . . ?
 C22 C18 C19 C20 178.4(9) . . . . ?
 C23 C20 C19 C18 -179.1(9) . . . . ?
 C30 C26 C27 C28 -179.0(11) . . . . ?
 C31 C28 C27 C26 -179.7(12) . . . . ?

_shelx_res_file
;
TITL nv120_150k_new_a.res in P-1
    nv120_150k_new.res
    created by SHELXL-2019/3 at 11:38:28 on 20-Dec-2025
REM Old TITL
REM SHELXT solution in P-1: R1 0.193, Rweak 0.015, Alpha 0.070
REM <I/s> 0.000 for 0 systematic absences, Orientation as input
REM Formula found by SHELXT: C33 N8 O P5 Rh B3 F5
CELL 1.34143 10.7006 13.1509 19.7784 90.224 98.804 99.388
ZERR 1 0.0004 0.0006 0.0009 0.003 0.003 0.003
LATT 1
SFAC C H B Cl F N O P Rh
DISP B 0.007 0.0029 26.6
DISP C 0.0137 0.0067 57.1
DISP Cl 0.3281 0.5435 4162.2
DISP F 0.0583 0.04 317.7
DISP H -0 0 0.6481
DISP N 0.0241 0.0134 109.9
DISP O 0.0389 0.0241 193.4
DISP P 0.2543 0.3332 2560.5
DISP Rh -0.0161 2.8414 21950.7
UNIT 114 100 2 8 8 4 2 4 2
SIMU 0.01 0.02 2.5 C1 C2 N1
ISOR 0.005 0.01 C1 C2
RIGU C1 N1

L.S. 10
PLAN  10
TEMP -123.15
CONF
BOND
list 4
MORE -1
BOND $H
fmap 2
acta
REM <olex2.extras>
REM <HklSrc "%.\\nv120_150k_new.hkl">
REM </olex2.extras>

WGHT    0.010000   30.000000
FVAR       0.38108
RH    9    0.384066    0.551782    0.496322    11.00000    0.01438    0.01560 =
         0.03193   -0.00428    0.00822    0.00106
P1    8    0.280503    0.408434    0.544872    11.00000    0.01669    0.01480 =
         0.02946   -0.00005    0.00942    0.00102
P2    8    0.521351    0.302232    0.554929    11.00000    0.01634    0.01375 =
         0.03218   -0.00103    0.00819    0.00175
CL4   4    0.407930    0.506644    0.817624    11.00000    0.05339    0.07539 =
         0.06665   -0.00532    0.01154   -0.00348
CL3   4    0.500634    0.642816    0.937316    11.00000    0.05009    0.07021 =
         0.08338   -0.01950    0.02081    0.00179
CL1   4    0.026676   -0.188209    0.803900    11.00000    0.07430    0.05399 =
         0.11181    0.01747    0.02053    0.00231
CL2   4   -0.078152   -0.041517    0.878384    11.00000    0.06051    0.10903 =
         0.10653   -0.03752    0.03334   -0.02810
O     7    0.678230    0.699740    0.720277    11.00000    0.02764    0.02701 =
         0.03342   -0.00204    0.01228    0.01064
F2    5    0.183666    0.012675    0.711570    11.00000    0.06597    0.04073 =
         0.07357    0.00447    0.01487    0.01283
F1    5    0.110088    0.151051    0.749804    11.00000    0.04750    0.05574 =
         0.06999    0.00111    0.03190    0.01279
N1    6    0.691891    0.518407    0.656200    11.00000    0.02484    0.02020 =
         0.02985    0.00270    0.01200    0.00901
N2    6    0.441045    0.652953    0.642373    11.00000    0.02609    0.02966 =
         0.03587   -0.00838    0.00917    0.00791
F4    5    0.296675    0.173715    0.708215    11.00000    0.04122    0.06138 =
         0.11555    0.03389    0.03586    0.00495
C1    1    0.668439    0.498179    0.597097    11.00000    0.01697    0.00965 =
         0.03371   -0.00489    0.01159   -0.00501
C2    1    0.422624    0.614910    0.586307    11.00000    0.01847    0.01113 =
         0.03398    0.00314    0.00702   -0.00122
C50   1    0.187209    0.447120    0.606488    11.00000    0.01867    0.02334 =
         0.03253    0.00041    0.01329   -0.00243
F3    5    0.112259    0.129520    0.637325    11.00000    0.09325    0.09896 =
         0.07145    0.00965    0.00962    0.05380
C45   1    0.199308    0.277487    0.428711    11.00000    0.02839    0.01340 =
         0.03416    0.00103    0.00779    0.00316
AFIX  43
H45   2    0.279081    0.305007    0.415096    11.00000   -1.20000
AFIX   0
C4    1    0.720571    0.528408    0.726994    11.00000    0.02404    0.03100 =
         0.02857   -0.00798    0.01289    0.00440
C55   1    0.117735    0.525612    0.588943    11.00000    0.02721    0.03130 =
         0.04038    0.00476    0.00806    0.00945
AFIX  43
H55   2    0.117381    0.555179    0.545180    11.00000   -1.20000
AFIX   0
C9    1    0.712214    0.619679    0.761144    11.00000    0.01949    0.01981 =
         0.03700   -0.00586    0.01394    0.00306
C51   1    0.182990    0.401778    0.670358    11.00000    0.02905    0.02962 =
         0.03606    0.00461    0.01308    0.00763
AFIX  43
H51   2    0.227259    0.345850    0.682386    11.00000   -1.20000
AFIX   0
C10   1    0.458547    0.721317    0.698008    11.00000    0.02529    0.02151 =
         0.02917   -0.00308    0.00897    0.00305
C3    1    0.392484    0.336054    0.598567    11.00000    0.01845    0.02120 =
         0.03461    0.00677    0.00698    0.00084
AFIX  23
H3A   2    0.431845    0.378176    0.640322    11.00000   -1.20000
H3B   2    0.342800    0.271868    0.613103    11.00000   -1.20000
AFIX   0
C44   1    0.169200    0.312451    0.490341    11.00000    0.01706    0.02209 =
         0.03256    0.00329    0.01152    0.00143
C49   1    0.047828    0.273635    0.507605    11.00000    0.03112    0.02834 =
         0.03551    0.00264    0.01438   -0.00708
AFIX  43
H49   2    0.023385    0.297954    0.548127    11.00000   -1.20000
AFIX   0
C13   1    0.499531    0.875933    0.799410    11.00000    0.03262    0.02316 =
         0.04283   -0.00832    0.01336    0.00494
C11   1    0.577989    0.747648    0.736662    11.00000    0.02855    0.01612 =
         0.04014   -0.00562    0.01363    0.00495
C32   1    0.630939    0.257561    0.623102    11.00000    0.02632    0.00774 =
         0.03729   -0.00005    0.00997    0.00048
C8    1    0.742289    0.627161    0.830938    11.00000    0.02978    0.02093 =
         0.03753   -0.00551    0.01576   -0.00030
AFIX  43
H8    2    0.735799    0.689242    0.853879    11.00000   -1.20000
AFIX   0
C34   1    0.847935    0.230346    0.664505    11.00000    0.01702    0.02903 =
         0.04846   -0.00579    0.00816    0.00433
AFIX  43
H34   2    0.935407    0.238356    0.658574    11.00000   -1.20000
AFIX   0
C5    1    0.759519    0.445982    0.764684    11.00000    0.02528    0.02815 =
         0.04118   -0.00982    0.00996    0.00552
AFIX  43
H5    2    0.766454    0.384000    0.741768    11.00000   -1.20000
AFIX   0
C38   1    0.452250    0.184983    0.506487    11.00000    0.02204    0.02410 =
         0.04884   -0.00685    0.00163    0.00630
C16   1    0.820342    0.557124    0.945006    11.00000    0.02582    0.03661 =
         0.03432   -0.00387    0.01373    0.00420
C46   1    0.115077    0.203903    0.387623    11.00000    0.04314    0.02069 =
         0.04212   -0.00119    0.00584    0.00954
AFIX  43
H46   2    0.138347    0.178830    0.346992    11.00000   -1.20000
AFIX   0
C7    1    0.782287    0.546188    0.869514    11.00000    0.02510    0.02422 =
         0.03685    0.00147    0.01243    0.00409
C33   1    0.762030    0.269263    0.617333    11.00000    0.01764    0.01403 =
         0.05463   -0.00175    0.01431    0.00080
AFIX  43
H33   2    0.791593    0.305118    0.579702    11.00000   -1.20000
AFIX   0
C12   1    0.599895    0.824709    0.787192    11.00000    0.02546    0.02627 =
         0.03616   -0.01178    0.01096   -0.00056
AFIX  43
H12   2    0.682684    0.842912    0.813560    11.00000   -1.20000
AFIX   0
C43   1    0.337848    0.122942    0.518312    11.00000    0.02425    0.02213 =
         0.06423    0.00516    0.00814    0.00560
AFIX  43
H43   2    0.296040    0.140639    0.554668    11.00000   -1.20000
AFIX   0
C14   1    0.377935    0.844985    0.761638    11.00000    0.02862    0.03568 =
         0.03930   -0.00885    0.01085    0.01060
AFIX  43
H14   2    0.308381    0.876384    0.771162    11.00000   -1.20000
AFIX   0
C21   1    0.867409    0.653205    0.976259    11.00000    0.03803    0.04093 =
         0.03373   -0.00354    0.01222    0.01196
AFIX  43
H21   2    0.873533    0.712717    0.949109    11.00000   -1.20000
AFIX   0
C24   1    0.524856    0.961059    0.852022    11.00000    0.02969    0.02522 =
         0.04920   -0.00887    0.01950   -0.00155
C37   1    0.591052    0.203305    0.680541    11.00000    0.02315    0.03150 =
         0.05423    0.00267    0.01274    0.00696
AFIX  43
H37   2    0.503194    0.192663    0.685914    11.00000   -1.20000
AFIX   0
C25   1    0.612492    0.958773    0.910220    11.00000    0.04163    0.03698 =
         0.03740   -0.00752    0.01626    0.00593
AFIX  43
H25   2    0.654237    0.900387    0.917370    11.00000   -1.20000
AFIX   0
C39   1    0.513862    0.153609    0.454390    11.00000    0.04687    0.01241 =
         0.04227    0.00041    0.00879    0.00735
AFIX  43
H39   2    0.591842    0.193580    0.445796    11.00000   -1.20000
AFIX   0
C52   1    0.114200    0.439036    0.715377    11.00000    0.03508    0.05788 =
         0.03519    0.00403    0.01489    0.00748
AFIX  43
H52   2    0.113080    0.409035    0.758941    11.00000   -1.20000
AFIX   0
C48   1   -0.036234    0.199584    0.465188    11.00000    0.03174    0.03513 =
         0.05652   -0.00213    0.01190   -0.01727
AFIX  43
H48   2   -0.116831    0.171882    0.477780    11.00000   -1.20000
AFIX   0
C53   1    0.046879    0.518616    0.699091    11.00000    0.02476    0.04683 =
         0.04735   -0.01041    0.01720    0.00666
AFIX  43
H53   2    0.000377    0.543669    0.731002    11.00000   -1.20000
AFIX   0
C47   1   -0.004016    0.166340    0.405640    11.00000    0.04869    0.02725 =
         0.04409   -0.00540    0.00575   -0.01642
AFIX  43
H47   2   -0.063282    0.117348    0.376440    11.00000   -1.20000
AFIX   0
C29   1    0.463963    1.046096    0.839847    11.00000    0.04697    0.03207 =
         0.04724   -0.00920    0.01892    0.00971
AFIX  43
H29   2    0.404185    1.047854    0.799238    11.00000   -1.20000
AFIX   0
C15   1    0.356877    0.768960    0.710294    11.00000    0.02855    0.03507 =
         0.03871   -0.01011    0.00775    0.00277
AFIX  43
H15   2    0.274236    0.749759    0.683939    11.00000   -1.20000
AFIX   0
C41   1    0.345107    0.007618    0.425589    11.00000    0.06374    0.01225 =
         0.06384    0.00056   -0.00832    0.00196
AFIX  43
H41   2    0.307214   -0.050771    0.396804    11.00000   -1.20000
AFIX   0
C17   1    0.813199    0.470711    0.986181    11.00000    0.02613    0.04316 =
         0.04410   -0.00060    0.01054    0.00995
AFIX  43
H17   2    0.780302    0.404619    0.965322    11.00000   -1.20000
AFIX   0
C6    1    0.787504    0.454817    0.834391    11.00000    0.03044    0.02904 =
         0.04071    0.00110    0.01492    0.01131
AFIX  43
H6    2    0.811026    0.397671    0.859575    11.00000   -1.20000
AFIX   0
C36   1    0.678006    0.166784    0.727583    11.00000    0.03513    0.03600 =
         0.03895    0.00810    0.01451    0.00485
AFIX  43
H36   2    0.649639    0.131981    0.765861    11.00000   -1.20000
AFIX   0
C54   1    0.048248    0.561284    0.635534    11.00000    0.02779    0.04648 =
         0.05985   -0.00342    0.02111    0.01774
AFIX  43
H54   2    0.001270    0.615617    0.623390    11.00000   -1.20000
AFIX   0
C18   1    0.852490    0.478331    1.056324    11.00000    0.03417    0.05773 =
         0.04069    0.00051    0.01477    0.01533
C20   1    0.905661    0.663801    1.046476    11.00000    0.04007    0.06295 =
         0.03761   -0.01568    0.01026    0.00793
C42   1    0.285936    0.036154    0.477147    11.00000    0.03683    0.01547 =
         0.10160   -0.00429   -0.00216   -0.00126
AFIX  43
H42   2    0.207672   -0.004135    0.485052    11.00000   -1.20000
AFIX   0
C26   1    0.642648    1.039719    0.959594    11.00000    0.03708    0.05621 =
         0.05101   -0.02120    0.01487   -0.00240
C35   1    0.808626    0.178942    0.721322    11.00000    0.02461    0.03561 =
         0.04805   -0.00388    0.00187    0.00725
AFIX  43
H35   2    0.868339    0.153048    0.754647    11.00000   -1.20000
AFIX   0
C40   1    0.462527    0.065386    0.415494    11.00000    0.07226    0.02087 =
         0.06055   -0.01784    0.00419    0.01354
AFIX  43
H40   2    0.507092    0.043510    0.381538    11.00000   -1.20000
AFIX   0
C19   1    0.899116    0.576727    1.085194    11.00000    0.03213    0.08684 =
         0.03325   -0.00220    0.01154    0.01726
AFIX  43
H19   2    0.927311    0.583967    1.133163    11.00000   -1.20000
AFIX   0

B     3    0.173851    0.114433    0.700259    11.00000    0.03486    0.03768 =
         0.05787    0.00710    0.01146    0.02085
C28   1    0.490231    1.129810    0.887318    11.00000    0.06447    0.03448 =
         0.07181   -0.01907    0.02025    0.00857
C22   1    0.850093    0.385828    1.099452    11.00000    0.04432    0.07096 =
         0.05165    0.01897    0.01645    0.01540
AFIX 137
H22A  2    0.790483    0.388613    1.132158    11.00000   -1.50000
H22B  2    0.936272    0.384469    1.124404    11.00000   -1.50000
H22C  2    0.821946    0.323460    1.070206    11.00000   -1.50000
AFIX   0
C23   1    0.959210    0.770773    1.079616    11.00000    0.07736    0.07428 =
         0.05490   -0.02380    0.00336    0.00713
AFIX 137
H23A  2    0.947448    0.770530    1.127793    11.00000   -1.50000
H23B  2    0.913614    0.822209    1.055606    11.00000   -1.50000
H23C  2    1.050788    0.787937    1.076627    11.00000   -1.50000
AFIX   0
C30   1    0.737908    1.037985    1.022238    11.00000    0.06033    0.07545 =
         0.05175   -0.02077    0.01093   -0.00404
AFIX 137
H30A  2    0.824509    1.049915    1.010202    11.00000   -1.50000
H30B  2    0.722377    0.970684    1.043289    11.00000   -1.50000
H30C  2    0.729838    1.092209    1.054651    11.00000   -1.50000
AFIX   0
C27   1    0.580856    1.125508    0.944489    11.00000    0.05572    0.05964 =
         0.06688   -0.03981    0.02189   -0.00402
AFIX  43
H27   2    0.602740    1.183505    0.975307    11.00000   -1.20000
AFIX   0

C57   1    0.461365    0.514463    0.906435    11.00000    0.04113    0.08150 =
         0.06173   -0.00164    0.01822    0.01113
AFIX  23
H57A  2    0.393332    0.477320    0.930203    11.00000   -1.20000
H57B  2    0.537704    0.480316    0.916804    11.00000   -1.20000
AFIX   0

C56   1    0.012569   -0.057103    0.815398    11.00000    0.08853    0.05471 =
         0.09567    0.00731    0.04640    0.00164
AFIX  23
H56A  2    0.099101   -0.015648    0.827948    11.00000   -1.20000
H56B  2   -0.027796   -0.031456    0.771786    11.00000   -1.20000
AFIX   0

C31   1    0.427496    1.224904    0.873726    11.00000    0.10925    0.04014 =
         0.11884   -0.03190    0.01480    0.02770
AFIX 137
H31A  2    0.456716    1.259667    0.833851    11.00000   -1.50000
H31B  2    0.451200    1.272023    0.913818    11.00000   -1.50000
H31C  2    0.334107    1.204364    0.864741    11.00000   -1.50000
AFIX   0
HKLF 4


REM  nv120_150k_new_a.res in P-1
REM wR2 = 0.1947, GooF = S = 1.017, Restrained GooF = 1.018 for all data
REM R1 = 0.0841 for 6826 Fo > 4sig(Fo) and 0.1394 for all 10866 data
REM 653 parameters refined using 21 restraints

END

WGHT      0.1345      1.6350

REM Highest difference peak  2.060,  deepest hole -1.810,  1-sigma level  0.166
Q1    1   0.4603  0.5304  0.5157  11.00000  0.05    2.06
Q2    1   0.3177  0.5745  0.4781  11.00000  0.05    1.65
Q3    1   0.3658  0.5524  0.5404  11.00000  0.05    1.51
Q4    1   0.4041  0.5512  0.4494  11.00000  0.05    1.33
Q5    1   0.3578  0.3919  0.5629  11.00000  0.05    1.07
Q6    1   0.3534  0.4628  0.5479  11.00000  0.05    1.07
Q7    1   0.6620  0.5263  0.5543  11.00000  0.05    1.03
Q8    1   0.5956  0.2970  0.5759  11.00000  0.05    1.02
Q9    1   0.4318  0.6224  0.5493  11.00000  0.05    0.99
Q10   1   0.4158  0.6367  0.5386  11.00000  0.05    0.98
;
_shelx_res_checksum                15707
_shelx_hkl_file
;
  -3   7  -8   -1.94   17.00
  -3   7  -7   32.92   18.03
  -3   8  -8   59.13   24.41
  -3   8  -7    3.75   18.69
  -3   8  -6   12.31   18.50
  -3   9  -8    0.38   17.14
  -3   9  -7    6.14   19.18
  -2   4 -10  238.59   27.90
  -2   5 -11  578.85   38.55
  -2   6 -12  177.24   30.84
  -2   6 -11   22.47   24.55
  -2   8 -12   13.47   25.14
  -2   8 -11   18.55   25.93
  -2   8 -10   22.26   26.91
  -2   8  -9   27.10   30.57
  -2   8  -7   10.78   27.33
  -2   9 -12    3.33   20.68
  -2   9 -10    5.15   29.15
  -2   9  -7  -16.55   26.84
  -2   9  -6   53.47   31.12
  -2  10 -11   17.68   25.23
  -2  10 -10  275.58   39.53
  -2  10  -9  -16.81   27.80
  -2  10  -8   -1.88   28.89
  -2  11 -10  -18.90   19.20
  -1   3 -13   13.32   17.20
  -1   3 -12  127.53   29.03
  -1   3 -11  215.36   32.54
  -1   4 -13  182.16   31.71
  -1   4 -12  491.66   43.05
  -1   5 -14   60.17   29.70
  -1   5 -13   66.79   29.45
  -1   6 -15  246.00   34.97
  -1   6 -14   25.13   27.44
  -1   6 -13  -18.66   26.16
  -1   6 -11   35.04   33.57
  -1   7 -14   18.75   28.58
  -1   7 -13   23.37   30.06
  -1   7 -12   78.82   36.48
  -1   7  -9  -11.32   30.31
  -1   7  -8   36.31   33.86
  -1   8 -15  191.33   35.50
  -1   8 -14  209.23   42.00
  -1   8 -10    1.79   32.14
  -1   8  -9  -30.44   33.54
  -1   8  -8  104.95   50.15
  -1   8  -7   17.96   33.90
  -1   8  -6  283.78   39.86
  -1   9 -13   54.75   30.95
  -1   9 -11  393.74   56.33
  -1   9 -10  210.25   50.58
  -1   9  -9   20.73   34.95
  -1   9  -8   33.16   37.51
  -1   9  -7   14.89   38.33
  -1   9  -6  195.88   44.85
  -1   9  -5   -9.85   29.32
  -1  10 -14  -18.61   21.08
  -1  10 -13  -21.36   26.67
  -1  10 -12   -0.12   29.76
  -1  10 -11   33.64   34.60
  -1  10  -9  106.57   47.96
  -1  10  -8   20.02   38.87
  -1  10  -7   37.58   38.39
  -1  10  -6  -11.76   34.26
  -1  11 -13  -14.78   22.00
  -1  11 -12   31.17   29.02
  -1  11 -11  102.62   45.46
  -1  11 -10  -18.30   31.73
  -1  11  -9    4.76   33.34
  -1  11  -8   74.21   38.71
  -1  12 -12   -0.01   22.25
  -1  12 -11    5.00   25.55
  -1  12 -10  -22.36   27.33
   0   3 -15   63.29   24.66
   0   3 -14   -6.38   22.99
   0   3 -12   43.16   28.04
   0   4 -16  -19.92   16.44
   0   4 -14   27.69   30.71
   0   4 -13    6.66   27.34
   0   4 -12   30.39   28.53
   0   4 -11   -0.28   32.02
   0   5 -16  -11.39   24.84
   0   5 -15  -23.69   24.07
   0   5 -14   23.72   31.07
   0   5 -13   20.22   33.59
   0   5 -12   25.50   31.12
   0   5 -11   39.20   31.69
   0   6 -17  124.70   30.19
   0   6 -16  116.05   35.92
   0   6 -15   32.56   30.15
   0   6 -14   27.39   32.86
   0   6 -13   -1.65   35.35
   0   6 -11  149.64   46.19
   0   6 -10   69.54   34.89
   0   6  -9   19.75   26.13
   0   7 -17  133.93   31.77
   0   7 -15  249.41   49.42
   0   7 -13  115.44   54.20
   0   7 -12    9.38   35.76
   0   7 -11    9.08   38.18
   0   7 -10   -1.29   35.84
   0   7  -8   25.55   24.82
   0   7  -7   -8.01   23.09
   0   8 -17  290.28   38.40
   0   8 -16  197.71   42.72
   0   8 -14  209.53   51.36
   0   8 -10   -9.48   34.99
   0   8  -9   49.84   33.24
   0   8  -8  120.81   39.64
   0   8  -7   20.19   23.93
   0   8  -6  205.36   30.23
   0   9 -17   42.43   24.08
   0   9 -16  268.91   42.71
   0   9 -14  441.40   59.04
   0   9 -11 1013.23   71.66
   0   9 -10  147.84   48.15
   0   9  -9  281.36   54.42
   0   9  -8  195.01   46.07
   0   9  -7  198.19   42.97
   0   9  -6   -7.70   26.31
   0   9  -5  144.80   32.06
   0   9  -4  178.17   28.71
   0   9  -3   40.54   19.39
   0  10 -14   18.07   38.69
   0  10 -13   28.30   36.81
   0  10  -9  919.04   70.15
   0  10  -8  657.85   61.57
   0  10  -7  282.03   51.17
   0  10  -6  233.59   45.18
   0  10  -5   63.37   29.71
   0  11 -15   -5.63   23.74
   0  11 -14  121.13   43.75
   0  11 -13   37.44   38.39
   0  11 -12   13.09   35.40
   0  11 -11   43.52   37.28
   0  11  -9  523.59   67.99
   0  11  -8  409.99   61.41
   0  11  -7  333.44   59.71
   0  11  -6  223.59   52.67
   0  12 -14   22.01   23.00
   0  12 -13  -17.01   28.61
   0  12 -12  -19.49   33.07
   0  12 -11  -40.55   35.76
   0  12 -10  -31.83   33.25
   0  12  -9   39.01   39.92
   0  13 -13    9.82   20.52
   0  13 -12   17.87   25.66
   1   1 -14   60.71   22.33
   1   2 -14  999.90   51.75
   1   3 -17    9.24   17.82
   1   3 -16    0.54   22.07
   1   3 -13  745.54   50.13
   1   3 -12  699.00   48.88
   1   4 -16   -0.21   28.21
   1   4 -15  265.04   44.36
   1   4 -14   20.11   31.07
   1   4 -13  422.30   48.20
   1   4 -12  240.52   42.45
   1   4 -11   26.02   27.33
   1   5 -18  -18.77   19.03
   1   5 -17   -6.43   24.17
   1   5 -16    3.48   31.67
   1   5 -14   -2.33   34.38
   1   5 -13  137.21   46.85
   1   5 -12  100.63   47.88
   1   5 -11   29.45   28.33
   1   5 -10  298.91   35.56
   1   6 -18   12.83   23.75
   1   6 -17    1.60   29.51
   1   6 -16   10.89   35.06
   1   6 -15   -1.11   31.30
   1   6 -14  -12.67   32.93
   1   6 -13  -24.34   36.29
   1   6 -12  -18.01   33.47
   1   6 -11   56.51   30.91
   1   6 -10   33.93   25.51
   1   6  -9   -8.07   23.56
   1   6  -8   76.68   29.49
   1   7 -18   64.91   29.00
   1   7 -17  163.57   43.04
   1   7 -16   33.60   33.66
   1   7 -15    4.82   35.89
   1   7 -14  296.40   53.77
   1   7 -13  -18.33   38.80
   1   7 -12  151.61   53.67
   1   7 -11    8.30   37.24
   1   7 -10   91.71   37.47
   1   7  -9  196.21   34.15
   1   8 -18  119.88   34.30
   1   8 -17  310.39   47.28
   1   8 -16   66.75   38.15
   1   8 -12  237.46   59.31
   1   8 -11  456.28   57.76
   1   8 -10   30.53   32.94
   1   8  -8  322.20   36.12
   1   8  -7    6.10   19.35
   1   8  -6  238.50   26.89
   1   8  -5  227.28   23.72
   1   8  -4    9.66   12.42
   1   9 -18   -2.69   20.50
   1   9 -17   54.51   32.16
   1   9 -16  328.44   54.55
   1   9 -13  634.73   70.64
   1   9 -10   15.66   38.92
   1   9  -9   51.27   34.94
   1   9  -8  177.96   42.38
   1   9  -7  152.14   35.77
   1   9  -6  169.55   30.43
   1   9  -5   85.24   24.85
   1   9  -4   12.55   15.94
   1   9  -3  187.66   22.17
   1   9  -2   55.60   16.60
   1   9  -1   72.41   16.64
   1  10 -17   34.20   27.24
   1  10 -16   -6.52   31.45
   1  10 -12  115.25   52.17
   1  10 -11  270.36   60.37
   1  10 -10  266.72   60.36
   1  10  -9   91.29   39.83
   1  10  -8  368.49   49.98
   1  10  -7  929.61   54.64
   1  10  -4  245.88   32.97
   1  10  -3   50.69   21.85
   1  11 -15   16.24   33.33
   1  11 -14  132.15   52.16
   1  11 -13   -9.77   38.41
   1  11 -11  -10.18   41.96
   1  11 -10    4.61   45.29
   1  11  -9  465.99   62.08
   1  11  -8  738.17   62.12
   1  11  -7  698.26   58.74
   1  11  -6  432.49   51.36
   1  11  -5 1352.99   59.24
   1  12 -16   23.98   22.09
   1  12 -15   19.53   27.02
   1  12 -14  -31.92   29.92
   1  12 -13   41.49   37.25
   1  12 -11   -1.83   37.81
   1  12 -10   -6.09   42.13
   1  12  -9   10.71   43.44
   1  12  -8  141.48   67.57
   1  12  -7  362.89   59.52
   1  13 -14    5.77   22.94
   1  13 -13   29.87   27.97
   1  13 -11    1.74   34.44
   1  13 -10   57.13   42.21
   2   0 -14  115.36   21.87
   2   1 -13   37.96   22.93
   2   2 -17   55.87   24.33
   2   2 -16  131.83   31.50
   2   2 -15  606.49   47.29
   2   2 -14  445.70   41.94
   2   2 -13  737.33   47.78
   2   3 -18   11.69   19.42
   2   3 -16  -21.94   27.86
   2   3 -14  149.87   40.36
   2   4 -19  101.38   28.32
   2   4 -18   90.14   32.79
   2   4 -17    8.86   28.53
   2   4 -14   -9.44   32.48
   2   4 -13   56.11   31.89
   2   4 -12  536.85   42.12
   2   4 -11  278.63   33.34
   2   5 -17    7.84   30.29
   2   5 -16  305.87   50.76
   2   5 -15  103.40   48.85
   2   5 -14   -4.37   41.81
   2   5 -13   19.75   33.68
   2   5 -12   13.17   28.25
   2   5 -11   79.38   31.43
   2   5 -10  310.88   30.68
   2   5  -9  663.06   32.61
   2   6 -19   38.19   24.91
   2   6 -17   13.09   32.45
   2   6 -16  509.16   59.33
   2   6 -15  228.89   53.55
   2   6 -14  -11.58   43.14
   2   6 -13   64.77   37.64
   2   6 -11   90.69   40.87
   2   6 -10   -1.12   21.75
   2   6  -9  -13.78   18.75
   2   6  -8   25.65   15.58
   2   7 -19   10.03   25.88
   2   7 -18   -9.06   28.98
   2   7 -17   -4.35   32.81
   2   7 -16  207.32   52.63
   2   7 -15  -33.85   37.49
   2   7 -13  111.36   44.63
   2   7 -12  180.95   48.48
   2   7 -11  113.79   40.50
   2   7 -10    9.93   24.60
   2   7  -9   19.29   24.37
   2   7  -8  162.26   25.86
   2   7  -7  103.27   21.14
   2   7  -5  237.35   18.98
   2   8 -19   17.35   25.97
   2   8 -18    1.78   30.39
   2   8 -16    7.45   32.96
   2   8 -15   28.66   39.34
   2   8 -13  -51.76   43.39
   2   8 -12  -18.05   40.14
   2   8 -11   14.42   33.78
   2   8 -10   48.36   29.99
   2   8  -9  226.78   37.10
   2   8  -6   10.83   17.91
   2   8  -5  288.50   22.73
   2   8  -4    6.34   11.33
   2   8  -3   50.47   14.33
   2   8  -2   53.30   12.61
   2   8  -1  141.17   13.49
   2   9 -19  -32.80   20.13
   2   9 -18   34.01   29.72
   2   9 -17   26.83   33.29
   2   9 -16   49.37   39.67
   2   9 -15   42.43   43.60
   2   9 -14  -18.64   42.54
   2   9 -13  -21.17   46.34
   2   9 -12   15.09   40.37
   2   9 -11   13.29   40.35
   2   9  -8    7.57   24.21
   2   9  -7  107.08   30.79
   2   9  -6   -7.74   18.97
   2   9  -5   13.22   18.15
   2   9  -4   26.13   15.94
   2   9  -3  330.44   22.48
   2   9  -2    1.62   11.91
   2   9  -1    8.63   11.44
   2   9   0   67.60   13.96
   2   9   1   12.21    9.54
   2  10 -18   15.37   25.10
   2  10 -17  -35.71   29.92
   2  10 -16  -12.93   32.71
   2  10 -15   31.99   38.77
   2  10 -14   22.14   41.95
   2  10 -13   -1.67   50.21
   2  10  -9  392.86   50.17
   2  10  -8  100.07   41.08
   2  10  -7   43.22   26.95
   2  10  -6  -17.18   22.20
   2  10  -5  114.35   30.31
   2  10  -4  189.64   27.72
   2  10  -3   51.48   19.89
   2  10  -2   -0.65   14.85
   2  10  -1   56.81   19.06
   2  11 -17   -1.84   25.88
   2  11 -16   -2.92   32.38
   2  11 -13   32.90   45.11
   2  11 -12    3.98   46.04
   2  11 -11   26.27   42.95
   2  11 -10   69.02   43.23
   2  11  -9   44.91   41.86
   2  11  -8  181.00   47.96
   2  11  -7  365.73   46.49
   2  11  -6  227.56   41.65
   2  11  -5  338.20   41.09
   2  11  -4  767.40   44.12
   2  11  -3   97.89   30.76
   2  12 -16  -30.79   22.72
   2  12 -15   36.84   35.23
   2  12 -14    6.01   37.21
   2  12 -13   19.99   42.08
   2  12 -12  -41.44   39.85
   2  12 -11  150.15   71.69
   2  12  -9  -26.63   42.40
   2  12  -8  136.56   62.35
   2  12  -7   53.52   39.51
   2  12  -6  106.35   52.11
   2  12  -5  269.47   47.23
   2  13 -13   24.31   32.39
   2  13 -12   -7.62   34.47
   2  13 -11   47.96   40.30
   2  13 -10   12.16   42.71
   2  13  -9   18.13   44.98
   2  13  -8   35.17   43.64
   3   0 -15   -5.67   16.23
   3   0 -14   20.26   19.25
   3   1 -17    7.85   16.63
   3   1 -15   30.56   24.90
   3   1 -14  -14.75   22.02
   3   1 -13    2.91   24.59
   3   2 -18   -7.62   19.91
   3   2 -17    9.83   22.61
   3   2 -16   32.46   26.12
   3   2 -15  -17.57   27.79
   3   2 -14  243.54   43.06
   3   2 -13    2.47   25.41
   3   2 -12   91.48   29.86
   3   3 -19   25.97   21.39
   3   3 -18  162.44   35.21
   3   3 -17  -21.84   26.08
   3   3 -16   22.45   28.72
   3   3 -15   -7.07   32.14
   3   3 -14   20.28   35.15
   3   3 -13   -2.15   26.29
   3   3 -12  421.81   35.66
   3   4 -20   59.87   23.41
   3   4 -19  110.72   34.39
   3   4 -18  152.20   43.68
   3   4 -17    2.54   28.57
   3   4 -16   21.22   33.28
   3   4 -15  -16.84   34.24
   3   4 -12   23.03   23.08
   3   4 -11  135.11   28.12
   3   4 -10  199.17   24.94
   3   5 -20  157.45   30.21
   3   5 -19   17.55   27.83
   3   5 -18  241.00   46.60
   3   5 -15  119.03   54.93
   3   5 -14  250.47   53.48
   3   5 -13  234.38   44.93
   3   5 -12   54.22   28.85
   3   5 -11   34.09   23.72
   3   5 -10   22.42   18.83
   3   5  -9   87.28   20.38
   3   5  -8   11.54   13.40
   3   6 -20  162.72   34.91
   3   6 -17  661.73   61.54
   3   6 -16  704.41   67.19
   3   6 -15  742.63   67.61
   3   6 -14  501.38   57.99
   3   6 -13  217.93   47.97
   3   6 -12  264.11   43.60
   3   6 -11  411.76   39.62
   3   6 -10   29.31   20.48
   3   6  -9   92.09   21.82
   3   6  -8  852.59   31.42
   3   6  -7  297.69   20.50
   3   6  -6  254.48   17.65
   3   7 -19   54.13   31.01
   3   7 -18  217.07   50.48
   3   7 -17  358.26   54.83
   3   7 -16  337.04   62.54
   3   7 -15  170.53   56.77
   3   7 -13  394.67   52.68
   3   7 -12  841.12   54.54
   3   7 -11  105.05   38.00
   3   7 -10   21.31   25.62
   3   7  -9  952.90   40.09
   3   7  -8  204.95   25.64
   3   7  -7   72.90   20.11
   3   7  -6  284.37   21.01
   3   7  -5  292.47   19.35
   3   7  -3   20.25    8.45
   3   7  -2  565.60   18.23
   3   7  -1   80.76   10.66
   3   7   0   68.77    9.28
   3   7   1  994.56   20.39
   3   7   2  513.84   15.08
   3   7   3  243.53   11.47
   3   7   4 2241.96   28.73
   3   7   5 1010.88   20.75
   3   7   6  587.08   16.78
   3   8 -20   -4.03   19.85
   3   8 -19  -16.60   25.71
   3   8 -18  -11.83   31.75
   3   8 -17   76.86   38.36
   3   8 -16   78.58   45.91
   3   8 -15  -28.66   45.02
   3   8 -14  341.22   59.51
   3   8 -13  259.03   52.46
   3   8 -12  144.22   46.56
   3   8 -11   29.39   30.42
   3   8 -10  451.75   42.53
   3   8  -9  331.21   35.92
   3   8  -8  236.72   31.25
   3   8  -7  270.97   26.71
   3   8  -5  847.71   30.74
   3   8  -4   19.52   13.08
   3   8  -3  134.07   15.67
   3   8  -2   62.20   13.13
   3   8  -1   58.91   11.83
   3   8   0  386.18   16.69
   3   8   1    7.66    7.81
   3   8   2   28.77    9.74
   3   8   3  168.58   12.05
   3   8   4  392.60   15.79
   3   8   6  887.17   21.91
   3   9 -20    9.88   18.99
   3   9 -19    3.35   24.90
   3   9 -18  -33.04   28.10
   3   9 -17  -29.57   34.57
   3   9 -16    0.76   37.97
   3   9 -15   54.93   46.22
   3   9 -14  131.50   58.00
   3   9 -13    9.51   45.03
   3   9 -12  133.29   39.65
   3   9 -11  153.99   44.71
   3   9 -10   55.01   35.65
   3   9  -9  115.35   36.15
   3   9  -7  212.46   30.74
   3   9  -6  103.51   26.27
   3   9  -4   98.12   20.96
   3   9  -3  454.85   24.88
   3   9  -2   69.46   17.16
   3   9  -1  211.47   18.74
   3   9   0  -10.97    9.63
   3   9   3   36.45   12.20
   3   9   4  170.45   15.02
   3  10 -17    8.58   33.98
   3  10 -16   -5.32   35.05
   3  10 -15   52.54   46.73
   3  10 -14  -13.43   44.00
   3  10 -13   27.45   44.42
   3  10 -12   49.73   42.89
   3  10 -11   32.89   40.78
   3  10  -9   13.80   30.02
   3  10  -8   30.30   30.06
   3  10  -7  -16.29   26.65
   3  10  -6  198.61   32.67
   3  10  -5  149.77   29.08
   3  10  -4    7.83   17.69
   3  10  -3   59.89   23.10
   3  10  -1   59.42   19.40
   3  10   0   69.58   18.96
   3  10   1   40.28   17.09
   3  11 -17  -17.02   29.80
   3  11 -16  -21.15   31.66
   3  11 -15   14.95   35.97
   3  11 -14   29.82   43.19
   3  11 -11   38.70   45.24
   3  11 -10   32.10   41.78
   3  11  -9   -0.78   33.96
   3  11  -8   68.90   33.08
   3  11  -7  -12.00   29.33
   3  11  -6   17.72   26.11
   3  11  -5    4.51   24.56
   3  11  -4   85.57   29.85
   3  11  -3  151.85   29.39
   3  11  -2   64.24   24.74
   3  11  -1   58.48   27.78
   3  12 -15  -22.86   31.79
   3  12 -14  -44.77   32.74
   3  12 -13  -38.23   38.55
   3  12 -12  -39.11   41.52
   3  12 -11   37.56   45.46
   3  12 -10  -15.42   42.98
   3  12  -9   -6.09   37.98
   3  12  -8   -0.41   36.45
   3  12  -7   -7.75   35.51
   3  12  -6   21.50   32.83
   3  12  -5   19.58   29.75
   3  12  -4  196.87   38.79
   3  12  -3   18.34   25.57
   3  13 -12   -0.41   36.97
   3  13 -11   45.44   42.64
   3  13 -10   -2.74   43.45
   3  13  -9  -28.91   42.01
   3  13  -8    3.00   39.77
   3  13  -7  153.86   55.69
   3  13  -6  -11.51   37.01
   4   1 -16    8.56   21.33
   4   1 -14   25.02   30.69
   4   1 -13  960.35   45.56
   4   2 -19  -12.09   16.43
   4   2 -18   11.38   22.85
   4   2 -17  -26.76   24.07
   4   2 -16   33.70   30.62
   4   2 -15   18.63   34.23
   4   2 -12   93.59   27.42
   4   2 -11  373.45   27.84
   4   3 -20   23.91   17.83
   4   3 -19   -1.09   23.21
   4   3 -18   32.47   30.44
   4   3 -17   38.94   31.89
   4   3 -16   46.84   35.36
   4   3 -15   -9.77   34.85
   4   3 -14   -4.27   32.90
   4   3 -13  -35.16   25.08
   4   3 -12    3.26   20.35
   4   3 -11   -0.23   17.59
   4   3 -10  224.51   22.21
   4   4 -20   17.57   22.71
   4   4 -19   39.00   28.44
   4   4 -18    1.48   32.60
   4   4 -17  146.04   49.81
   4   4 -16  126.54   52.14
   4   4 -15  331.82   54.81
   4   4 -14  -24.93   35.69
   4   4 -13    6.09   29.41
   4   4 -10   18.27   17.16
   4   4  -9  -18.60   12.80
   4   4  -8  417.56   21.13
   4   5 -20  120.05   35.31
   4   5 -19  261.04   46.23
   4   5 -18  559.60   58.23
   4   5 -17  599.36   62.98
   4   5 -16  240.48   57.13
   4   5 -13  189.52   41.86
   4   5 -12   83.01   32.25
   4   5 -11  165.52   29.21
   4   5 -10   -4.79   16.03
   4   5  -9   46.95   22.09
   4   5  -8   96.66   17.72
   4   5  -7   -5.12   10.49
   4   5  -6  295.85   16.79
   4   5  -5  246.98   14.44
   4   6 -21   24.59   19.74
   4   6 -19  -14.41   29.00
   4   6 -16   43.15   43.75
   4   6 -15  217.13   55.35
   4   6 -14  276.65   50.54
   4   6 -13  188.16   43.67
   4   6 -12  215.83   38.78
   4   6 -11  188.85   33.78
   4   6 -10   37.82   20.68
   4   6  -9  227.75   25.00
   4   6  -8   11.05   14.94
   4   6  -7   -1.00   11.62
   4   6  -6  660.31   23.59
   4   6  -5  203.91   15.82
   4   6  -4   57.77   11.62
   4   6  -1    6.52    7.22
   4   6   2  111.46    9.62
   4   6   4  820.27   19.04
   4   6   5  683.88   18.43
   4   6   6  133.44   11.77
   4   7 -21    1.10   17.78
   4   7 -20   10.59   26.53
   4   7 -17   24.59   44.92
   4   7 -16   19.89   43.30
   4   7 -15  223.66   58.21
   4   7 -14  523.10   58.17
   4   7 -13  340.52   50.05
   4   7 -12  363.46   42.86
   4   7 -11  422.47   40.71
   4   7 -10   55.96   23.33
   4   7  -9  180.26   28.25
   4   7  -8   80.23   23.28
   4   7  -7  170.97   21.53
   4   7  -6  393.05   23.15
   4   7  -5  856.44   27.19
   4   7  -4   78.63   14.39
   4   7  -1   11.53    8.69
   4   7   0   70.58   10.71
   4   7   1   53.30   10.09
   4   7   2   -4.63    6.17
   4   7   3  218.26   12.98
   4   7   4  743.37   20.54
   4   7   6    3.32    8.32
   4   7   7  209.46   15.84
   4   7  10   56.56   17.19
   4   7  11   -8.72    9.70
   4   8 -20   -1.31   21.73
   4   8 -19   10.98   29.00
   4   8 -18   59.53   36.04
   4   8 -16   -3.42   42.21
   4   8 -15   44.12   45.69
   4   8 -13  173.18   48.82
   4   8 -12  595.90   51.35
   4   8 -11  280.92   41.47
   4   8 -10  279.01   37.23
   4   8  -9  618.52   39.37
   4   8  -8  660.49   36.42
   4   8  -7  587.55   32.17
   4   8  -6  857.68   33.65
   4   8  -5  458.75   25.71
   4   8  -3   70.61   15.80
   4   8  -2  110.02   15.68
   4   8  -1   85.99   13.84
   4   8   0   10.18   10.41
   4   8   2  150.49   14.06
   4   8   3   10.31    8.70
   4   8   4  389.41   18.02
   4   8   5  219.56   15.60
   4   8   6  156.49   15.72
   4   9 -19   27.14   29.51
   4   9 -18   23.66   30.88
   4   9 -17  -34.24   31.85
   4   9 -15   66.96   46.70
   4   9 -14   20.38   46.34
   4   9 -13  126.31   51.65
   4   9 -12  160.46   47.37
   4   9 -11  162.79   45.43
   4   9 -10  426.71   44.64
   4   9  -9  466.20   40.54
   4   9  -8  239.54   33.11
   4   9  -7  547.14   36.16
   4   9  -5  616.41   31.57
   4   9  -4  475.96   28.46
   4   9  -2 1328.35   35.66
   4   9  -1  574.49   25.20
   4   9   1  637.90   24.28
   4   9   2  125.43   16.02
   4   9   3  152.03   16.87
   4   9   4   71.17   15.14
   4   9   5    4.47   10.86
   4  10 -18   -4.42   26.94
   4  10 -17   24.44   35.21
   4  10 -16   12.59   36.49
   4  10 -15  -19.03   40.70
   4  10 -14    4.90   44.57
   4  10 -13   36.37   46.49
   4  10 -12  -54.90   33.65
   4  10 -11   41.70   38.67
   4  10 -10   53.99   32.64
   4  10  -7  154.40   33.97
   4  10  -6  382.61   35.20
   4  10  -5  395.37   33.12
   4  10  -4  898.41   39.23
   4  10  -3  255.23   26.40
   4  10  -2  200.43   24.33
   4  10  -1  262.32   24.28
   4  10   2  128.86   18.40
   4  10   3    6.87   13.18
   4  10   4  200.53   20.44
   4  11 -16   70.57   34.06
   4  11 -15   -8.03   35.82
   4  11 -14   -4.72   40.37
   4  11 -13   65.32   47.07
   4  11 -12   11.12   40.00
   4  11 -10    9.00   34.18
   4  11  -9   58.39   34.67
   4  11  -8  153.46   42.08
   4  11  -7   43.95   29.20
   4  11  -6   34.93   26.98
   4  11  -5   72.50   31.82
   4  11  -4   21.62   22.25
   4  11  -3    4.41   19.43
   4  11  -2  315.99   30.86
   4  11  -1  202.38   27.71
   4  11   0  191.26   25.20
   4  11   1  630.38   32.49
   4  12 -13   25.41   42.17
   4  12 -12  -28.56   40.70
   4  12 -11    1.44   40.16
   4  12 -10    0.10   40.13
   4  12  -9   16.47   38.30
   4  12  -8   -0.13   34.59
   4  12  -7    3.17   31.43
   4  12  -6  -21.50   27.32
   4  12  -5   10.15   28.76
   4  12  -4    2.77   26.88
   4  12  -3  107.00   32.92
   4  12  -2  221.98   33.47
   4  13 -11   30.40   45.24
   4  13 -10  -34.74   39.10
   4  13  -9   -6.91   40.76
   4  13  -8  -19.57   39.06
   4  13  -7   38.79   35.33
   4  13  -6  -19.21   33.74
   4  13  -5   18.01   31.86
   5   1 -14   53.11   28.46
   5   1 -13  140.52   31.66
   5   1 -12  276.02   29.66
   5   1 -11 1004.17   35.20
   5   2 -17   11.45   26.06
   5   2 -16  106.30   38.81
   5   2 -15   14.12   33.42
   5   2 -14   68.78   33.82
   5   2 -13   10.32   26.53
   5   2 -12   -4.81   21.10
   5   2 -11   -8.14   14.59
   5   2 -10  172.34   19.71
   5   3 -19  -30.58   22.12
   5   3 -18  116.63   40.75
   5   3 -17   17.59   34.32
   5   3 -15   -7.46   35.83
   5   3 -14   45.56   32.22
   5   3 -13   12.17   24.66
   5   3 -12    0.31   21.49
   5   3 -11  330.36   27.78
   5   3 -10  217.72   22.19
   5   3  -9   -1.04   11.70
   5   3  -8   32.10   11.69
   5   4 -21    2.11   15.26
   5   4 -20   -3.64   22.71
   5   4 -19    7.84   28.57
   5   4 -18    3.69   30.95
   5   4 -17   42.48   40.21
   5   4 -16  316.37   54.62
   5   4 -15  178.61   48.64
   5   4 -14   75.77   32.44
   5   4 -13   35.11   26.42
   5   4 -12  109.34   32.70
   5   4 -11    2.85   19.28
   5   4  -8    9.77   11.75
   5   4  -7   54.69   13.36
   5   4  -6   61.95   11.74
   5   4  -5  525.14   17.01
   5   4  -4  583.64   16.69
   5   4   0 1160.69   20.45
   5   4   1   14.68    6.90
   5   4   2  921.47   17.90
   5   5 -21  -15.74   15.86
   5   5 -20  -19.11   23.29
   5   5 -19  -12.67   28.90
   5   5 -18    9.30   34.19
   5   5 -17   40.06   44.36
   5   5 -16   48.88   40.96
   5   5 -15   -0.91   39.27
   5   5 -14  -12.85   32.40
   5   5 -11   -8.07   23.26
   5   5 -10   10.31   17.63
   5   5  -9  -11.54   13.64
   5   5  -8   77.47   17.45
   5   5  -7   31.07   13.87
   5   5  -6  118.12   13.86
   5   5  -5   41.05   11.80
   5   5  -4  129.27   11.95
   5   5  -3  103.22   10.91
   5   5  -2   78.83   10.05
   5   5  -1   15.48    6.66
   5   5   0  241.23   12.27
   5   5   1  186.31   11.17
   5   5   2 1152.96   21.85
   5   5   3  865.15   19.58
   5   5   4  516.79   16.66
   5   6 -21    5.45   17.56
   5   6 -20   -0.84   24.22
   5   6 -19    0.72   31.04
   5   6 -18   54.52   38.83
   5   6 -17   55.97   43.62
   5   6 -14   52.50   35.12
   5   6 -13  -24.49   29.94
   5   6 -12    8.15   28.52
   5   6 -11   20.51   25.58
   5   6 -10    5.09   20.90
   5   6  -9   20.50   17.47
   5   6  -8   48.94   23.59
   5   6  -7   -0.94   12.13
   5   6  -6  104.24   16.16
   5   6  -5  180.94   15.98
   5   6  -4    8.62    9.24
   5   6  -3  201.61   14.53
   5   6  -2   32.73   10.76
   5   6  -1   90.24   10.84
   5   6   0  253.01   14.08
   5   6   1   35.88    9.91
   5   6   4  155.29   13.58
   5   6   5  130.89   13.35
   5   6   6   31.04   15.22
   5   6   8   71.55   19.99
   5   6  14   -3.16    6.35
   5   6  15    0.14    5.43
   5   7 -20    7.48   24.98
   5   7 -19    3.63   31.35
   5   7 -16   17.06   41.57
   5   7 -15   65.53   42.45
   5   7 -14   49.87   40.57
   5   7 -13   22.30   31.44
   5   7 -12   44.42   29.21
   5   7 -11   85.98   36.22
   5   7 -10   43.62   22.67
   5   7  -9  200.01   29.22
   5   7  -8   27.93   18.58
   5   7  -7  118.58   20.96
   5   7  -6  212.10   21.52
   5   7  -5   -4.73   13.06
   5   7  -4   -4.63   10.49
   5   7  -3    2.55   10.00
   5   7  -2  138.64   15.43
   5   7  -1    8.48    9.00
   5   7   2  -11.46    8.88
   5   7   4    1.69    8.95
   5   7   5    8.16   10.06
   5   7   7  145.79   19.32
   5   7   9   23.68   17.78
   5   7  10   13.16   13.76
   5   7  12    6.03    9.05
   5   7  13   11.45    8.79
   5   8 -18   16.75   31.29
   5   8 -17    3.40   38.81
   5   8 -16   -3.56   44.90
   5   8 -15    9.61   39.77
   5   8 -14   14.77   41.05
   5   8 -13   96.94   47.60
   5   8 -12  129.76   41.93
   5   8 -11  222.98   38.88
   5   8 -10  325.30   36.95
   5   8  -9   80.46   29.00
   5   8  -8  207.99   28.95
   5   8  -7  741.50   35.03
   5   8  -6  154.40   23.28
   5   8  -4   83.11   18.62
   5   8  -3  332.90   21.94
   5   8  -1  191.71   19.05
   5   8   0  173.02   17.56
   5   8   1    8.34   10.47
   5   8   2   64.97   14.82
   5   8   3  237.86   17.95
   5   8   4   37.41   13.21
   5   8   5   39.06   16.00
   5   8   9    0.88   16.70
   5   8  10   15.82   12.21
   5   9 -18    2.41   30.50
   5   9 -16  -42.70   37.15
   5   9 -15   95.64   46.42
   5   9 -14   20.93   43.32
   5   9 -13    2.12   38.48
   5   9 -12   14.90   35.82
   5   9 -11  -28.01   31.98
   5   9 -10   16.94   28.03
   5   9  -9  177.89   35.92
   5   9  -8  534.68   38.02
   5   9  -7  160.03   29.59
   5   9  -6   85.97   26.55
   5   9  -3  466.99   27.96
   5   9  -2  237.59   22.52
   5   9  -1  395.72   24.75
   5   9   0   63.94   19.01
   5   9   1  159.36   20.52
   5   9   2  291.03   22.33
   5   9   3   47.80   17.19
   5   9   4   33.64   14.13
   5   9   7  -10.76   15.10
   5   9   8   15.43   18.03
   5  10 -17   29.84   31.67
   5  10 -16  -23.21   36.30
   5  10 -15   51.72   45.63
   5  10 -14  -12.29   43.61
   5  10 -13   -8.85   38.37
   5  10 -12   27.84   35.59
   5  10 -11    2.19   35.74
   5  10 -10    0.30   29.72
   5  10  -9  148.27   39.69
   5  10  -8  230.02   37.81
   5  10  -5   21.47   20.53
   5  10  -4   16.53   19.81
   5  10  -3  316.75   28.46
   5  10  -2  310.98   27.35
   5  10  -1  182.29   24.48
   5  10   0  216.82   25.00
   5  10   2  135.26   22.01
   5  10   3   91.40   20.87
   5  10   4  352.67   26.59
   5  10   5   84.65   21.84
   5  11 -13  -46.24   37.61
   5  11 -12   32.92   40.03
   5  11 -11   34.83   39.69
   5  11  -8  -13.88   27.86
   5  11  -7   34.31   27.82
   5  11  -6  119.22   35.64
   5  11  -5  128.66   32.32
   5  11  -4   10.79   23.22
   5  11  -3   86.17   30.04
   5  11  -2  233.91   30.19
   5  11  -1 1055.51   42.86
   5  11   0  848.31   38.58
   5  11   2  383.26   29.30
   5  11   3  985.80   39.72
   5  12 -11  -16.21   37.96
   5  12 -10   42.39   37.21
   5  12  -9  -17.87   34.52
   5  12  -8   11.72   32.16
   5  12  -7   28.25   31.77
   5  12  -6   45.09   29.17
   5  12  -5  183.23   39.87
   5  12  -4   10.31   27.86
   5  12  -3   -4.75   25.11
   5  12  -2  302.24   35.11
   5  12  -1   74.73   31.34
   5  12   0   27.22   23.46
   5  13  -9  142.49   66.40
   5  13  -8   13.61   38.02
   5  13  -7    3.83   34.33
   5  13  -6  195.04   46.95
   5  13  -5   -5.24   30.98
   5  13  -4   -2.06   28.04
   6   1 -12    7.17   19.41
   6   1 -11   -4.82   14.67
   6   1 -10  173.49   18.84
   6   2 -16  -17.19   33.89
   6   2 -15  111.16   43.54
   6   2 -14  114.56   39.22
   6   2 -12    1.43   21.53
   6   2 -11   35.43   17.63
   6   2 -10   55.55   17.71
   6   2  -9   25.70   12.05
   6   2  -8  206.79   15.66
   6   2  -7  327.96   15.24
   6   2   0  266.05   10.05
   6   3 -18  181.54   42.14
   6   3 -17  269.49   51.09
   6   3 -16  444.09   54.67
   6   3 -15  716.45   53.18
   6   3 -14  298.87   42.24
   6   3 -13  118.63   33.81
   6   3 -12  492.30   36.61
   6   3 -11  294.08   27.65
   6   3 -10   85.54   19.98
   6   3  -9  285.38   20.63
   6   3  -8   80.82   14.29
   6   3  -7   81.87   12.42
   6   3  -4 1218.39   23.07
   6   3  -3  881.45   19.46
   6   3  -2  550.54   15.67
   6   3  -1  750.01   17.37
   6   3   0  912.00   18.09
   6   3   1  440.53   13.05
   6   4 -19  424.29   46.43
   6   4 -18  251.86   48.46
   6   4 -17  219.58   52.21
   6   4 -16  459.88   54.74
   6   4 -15  433.08   50.28
   6   4 -14  195.10   40.73
   6   4 -13  404.60   40.42
   6   4 -12  239.13   32.28
   6   4 -11  -10.90   19.06
   6   4 -10  399.08   28.53
   6   4  -7   78.97   14.06
   6   4  -6   18.26    9.97
   6   4  -5  557.49   18.87
   6   4  -4  520.29   17.82
   6   4  -3  643.34   18.75
   6   4  -2  120.24   11.28
   6   4  -1  260.54   12.76
   6   4   0 1849.60   27.33
   6   4   1  827.04   18.96
   6   4   2  223.78   11.60
   6   4   3 1071.97   22.16
   6   5 -20    3.08   24.60
   6   5 -19    2.87   26.10
   6   5 -18   49.55   34.56
   6   5 -17  153.28   53.99
   6   5 -16   -0.95   38.54
   6   5 -15   -0.13   35.91
   6   5 -14  300.37   46.17
   6   5 -13  265.39   38.00
   6   5 -12  252.81   36.34
   6   5 -10   49.10   18.52
   6   5  -9  520.40   28.90
   6   5  -8   48.80   18.82
   6   5  -7   94.25   16.90
   6   5  -6   58.38   13.65
   6   5  -5   22.68   10.12
   6   5  -4   27.71   12.54
   6   5  -3  306.63   16.50
   6   5  -2   27.96   10.72
   6   5  -1  310.63   15.29
   6   5   0  127.38   11.64
   6   5   1  120.37   11.61
   6   5   2  295.53   14.21
   6   5   3   63.73   11.12
   6   5   5  294.02   18.55
   6   5  16   28.92    7.17
   6   6 -20  -29.24   20.92
   6   6 -19   38.96   30.23
   6   6 -18   28.46   35.37
   6   6 -17   47.18   38.94
   6   6 -16   18.04   39.72
   6   6 -15  161.12   48.13
   6   6 -12  304.64   38.58
   6   6 -11   18.22   21.43
   6   6 -10  167.71   28.41
   6   6  -9    4.95   16.36
   6   6  -8  236.23   24.37
   6   6  -7  368.61   24.70
   6   6  -4    9.99   11.48
   6   6  -3   -6.49   10.03
   6   6  -2   -0.30    9.38
   6   6  -1   54.76   12.59
   6   6   0   43.53   11.83
   6   6   1   63.65   12.50
   6   6   2   15.50    9.89
   6   6   3    7.50    8.87
   6   6   4   93.40   15.42
   6   6  14   56.20    9.51
   6   6  15   62.89    8.51
   6   7 -18   42.08   34.65
   6   7 -17   15.49   40.11
   6   7 -15    7.13   37.37
   6   7 -14  -33.21   33.45
   6   7 -13   67.60   34.23
   6   7 -12   -1.40   25.73
   6   7 -11   73.30   32.67
   6   7 -10   79.49   29.82
   6   7  -9  196.48   29.51
   6   7  -8   -3.77   16.89
   6   7  -7   44.10   17.19
   6   7  -6  486.21   27.52
   6   7  -5   55.85   18.97
   6   7  -4  113.57   19.63
   6   7  -3  286.98   21.22
   6   7  -2   64.18   15.56
   6   7  -1   17.56   12.73
   6   7   0  300.08   19.51
   6   7   1  303.90   18.47
   6   7  11   45.25   14.89
   6   8 -16  -27.27   34.43
   6   8 -15   14.01   36.76
   6   8 -14    0.45   36.20
   6   8 -13   20.79   32.43
   6   8 -12  -13.46   27.92
   6   8 -11   -9.15   26.96
   6   8 -10  106.00   33.51
   6   8  -9   39.28   24.21
   6   8  -8    9.81   20.04
   6   8  -7   66.22   28.06
   6   8  -6    1.11   19.02
   6   8  -5   14.95   15.95
   6   8  -4  446.06   28.25
   6   8  -3  103.35   20.12
   6   8  -1   13.55   12.75
   6   8   2  140.00   18.86
   6   8   3    2.16   11.84
   6   8   4   23.14   14.92
   6   8   5    5.65   14.95
   6   8   7  -24.90   17.32
   6   8   8   18.44   20.84
   6   8   9  149.41   22.71
   6   8  10   17.03   12.28
   6   8  11   -4.53    9.99
   6   9 -17    7.42   35.15
   6   9 -16  -39.36   35.26
   6   9 -15   22.21   41.54
   6   9 -14  140.94   51.68
   6   9 -13  154.38   49.34
   6   9 -12    5.43   31.23
   6   9 -11  -14.97   27.28
   6   9 -10  -30.67   26.42
   6   9  -9   29.98   25.47
   6   9  -8   44.91   26.03
   6   9  -7   -8.55   20.17
   6   9  -6   31.99   19.67
   6   9  -5   16.83   18.62
   6   9  -4   19.16   19.30
   6   9  -1  -11.11   13.49
   6   9   0   -3.35   14.06
   6   9   1  151.05   22.71
   6   9   2   42.63   16.37
   6   9   3   24.30   16.55
   6   9   4   29.06   17.72
   6   9   5   -3.95   15.78
   6   9   6    8.94   18.83
   6   9   7   -0.19   20.84
   6   9   8    1.83   16.68
   6   9   9  -15.96   12.26
   6  10 -16   18.30   36.66
   6  10 -15   -6.33   40.76
   6  10 -14   49.35   43.89
   6  10 -13   20.60   40.75
   6  10 -12   10.79   34.88
   6  10 -11   45.90   35.03
   6  10 -10   30.00   29.83
   6  10  -9    3.47   28.91
   6  10  -8  125.49   36.42
   6  10  -7   93.27   33.63
   6  10  -6  -19.55   22.49
   6  10  -3  225.63   28.73
   6  10  -2   65.34   29.21
   6  10  -1  248.78   28.10
   6  10   0   75.65   23.45
   6  10   1   76.40   23.54
   6  10   2   99.50   24.77
   6  10   3   16.52   17.81
   6  10   4  113.88   25.73
   6  10   6   10.45   22.27
   6  11 -13    1.63   42.27
   6  11 -12   63.58   38.60
   6  11 -11   35.81   37.34
   6  11  -9    8.12   31.05
   6  11  -6   23.91   26.94
   6  11  -5  -10.98   23.69
   6  11  -4  -12.88   24.12
   6  11  -3   19.40   22.10
   6  11  -2  166.31   32.98
   6  11  -1  205.77   33.33
   6  11   0  123.42   29.46
   6  11   1  204.16   31.77
   6  11   2   67.70   33.18
   6  11   3  245.21   33.08
   6  11   4  259.67   36.11
   6  12 -10  121.78   52.87
   6  12  -9   32.61   33.56
   6  12  -8   23.19   33.32
   6  12  -7   11.95   32.10
   6  12  -6  109.66   48.20
   6  12  -5   33.07   28.97
   6  12  -4    5.61   27.60
   6  12  -3   -5.75   26.57
   6  12  -2   20.88   25.66
   6  12  -1   33.44   26.80
   6  12   0  111.67   39.95
   6  12   1  153.82   36.93
   7   0  -1   47.52    6.51
   7   1 -10   -1.54   12.89
   7   1  -9  215.28   17.37
   7   1  -8   76.69   12.62
   7   1  -7  173.53   12.81
   7   1  -6   24.36    8.51
   7   1  -5   29.71    8.30
   7   1  -4   20.08    8.56
   7   1  -3    7.52    5.69
   7   1  -2  108.46    8.56
   7   1  -1   -7.13    4.27
   7   1   0   -5.29    4.60
   7   2 -14  -14.16   26.82
   7   2 -12  -23.98   18.25
   7   2 -11   36.39   16.90
   7   2 -10   13.11   15.56
   7   2  -9  178.87   18.13
   7   2  -8    8.03    9.39
   7   2  -7   14.48    9.20
   7   2  -6  145.91   11.96
   7   2  -5   -0.87    7.25
   7   2  -4   76.99   10.23
   7   2  -3   -0.93    6.08
   7   2  -2   37.59    8.20
   7   2   0    5.33    5.87
   7   2   1   50.97    7.93
   7   3 -16  303.21   48.28
   7   3 -15  137.14   42.61
   7   3 -14  159.00   36.14
   7   3 -13  270.03   35.12
   7   3 -12  111.24   27.25
   7   3 -11  449.42   29.69
   7   3 -10  -19.52   13.81
   7   3  -9   43.36   16.36
   7   3  -8   54.69   15.41
   7   3  -7  166.64   15.04
   7   3  -6   49.16   12.09
   7   3  -5  167.45   13.85
   7   3  -2  189.92   12.41
   7   3  -1   20.03    9.55
   7   3   0  447.03   15.14
   7   3   1  110.86   10.19
   7   3   2   30.28    9.13
   7   3   3   65.83   10.79
   7   4 -18  317.39   46.27
   7   4 -17   80.22   38.24
   7   4 -16  329.40   48.71
   7   4 -15  119.24   41.83
   7   4 -14   78.96   29.21
   7   4 -13  234.18   35.25
   7   4 -11  402.60   30.76
   7   4 -10  127.02   22.58
   7   4  -9   84.60   19.62
   7   4  -8   -9.69   13.07
   7   4  -5  194.56   16.53
   7   4  -4   26.56   10.47
   7   4  -3   34.78   11.93
   7   4  -2   48.79   10.68
   7   4  -1   64.87   10.65
   7   4   0   24.37   11.29
   7   4   1   41.75    9.97
   7   4   2  542.97   18.79
   7   4   3  150.77   14.04
   7   5 -19   22.21   25.04
   7   5 -18   72.40   33.80
   7   5 -17   76.32   38.51
   7   5 -16  140.34   44.10
   7   5 -15   70.26   33.48
   7   5 -14  108.35   38.87
   7   5 -13  249.64   35.66
   7   5 -12  637.12   39.60
   7   5 -11  231.41   29.26
   7   5  -8  210.87   22.88
   7   5  -7  289.62   22.74
   7   5  -6  104.96   18.17
   7   5  -5  222.21   19.81
   7   5  -4    9.71   11.98
   7   5  -3   33.12   13.27
   7   5  -2   42.24   12.80
   7   5  -1    1.75    8.43
   7   5   0  217.31   14.97
   7   5   1  268.84   15.68
   7   5   2  128.11   13.97
   7   5   3  264.19   17.83
   7   5   4  604.21   25.16
   7   5   5  -21.39   11.28
   7   5  11  223.97   16.89
   7   5  12   36.95   10.71
   7   5  13  131.09   10.99
   7   5  14  104.49    9.85
   7   5  15   30.22    7.88
   7   6 -18   38.86   31.97
   7   6 -17   -4.40   33.98
   7   6 -16   38.48   34.34
   7   6 -15  100.79   44.75
   7   6 -14   33.64   32.87
   7   6 -13  139.05   35.20
   7   6 -10  840.07   39.33
   7   6  -9  610.67   34.71
   7   6  -8  753.65   34.58
   7   6  -7 1074.31   38.11
   7   6  -6 1078.79   35.83
   7   6  -5   88.81   18.79
   7   6  -4   79.05   18.40
   7   6  -3  530.09   23.99
   7   6  -2    9.89   11.12
   7   6  -1  142.82   15.86
   7   6   0  353.88   19.38
   7   6   1  181.20   16.27
   7   6   3  148.23   18.23
   7   6   5  106.25   21.03
   7   6   6  152.54   27.99
   7   6  13  309.01   13.96
   7   6  14  101.59    9.67
   7   7 -18   14.75   28.55
   7   7 -17    0.60   36.64
   7   7 -15  117.19   48.27
   7   7 -13   14.07   29.16
   7   7 -12   46.10   28.95
   7   7 -11   32.09   25.23
   7   7 -10  168.91   34.01
   7   7  -9  187.63   30.21
   7   7  -7  744.65   36.91
   7   7  -6  529.89   31.81
   7   7  -4  321.23   24.65
   7   7  -3  419.07   25.46
   7   7  -2  127.30   18.39
   7   7  -1  380.89   22.94
   7   7   0  191.73   19.42
   7   7   1  213.57   19.03
   7   7   2   63.78   17.22
   7   7   3  264.45   22.47
   7   7   7   15.15   22.14
   7   7  10   59.57   17.86
   7   8 -17  -24.30   35.72
   7   8 -15   -3.75   36.12
   7   8 -14   -2.69   34.54
   7   8 -13  -26.36   30.58
   7   8 -12   13.46   29.42
   7   8 -11  -27.16   25.97
   7   8 -10   12.19   25.73
   7   8  -9   20.96   24.13
   7   8  -8   30.04   25.17
   7   8  -7   49.83   21.76
   7   8  -6  292.62   29.56
   7   8  -5  355.28   29.11
   7   8  -4   49.38   22.71
   7   8  -3  323.04   26.33
   7   8  -2   65.05   20.40
   7   8  -1  142.30   21.00
   7   8   0  185.60   21.02
   7   8   1   79.13   19.10
   7   8   3  171.16   24.38
   7   8   4  145.76   25.74
   7   8   6   46.19   24.81
   7   8   7   29.31   25.18
   7   8   9   -3.04   13.04
   7   8  10    3.53   11.02
   7   8  11   61.40   13.44
   7   9 -15   12.72   38.28
   7   9 -14  -58.00   38.26
   7   9 -13   17.94   36.16
   7   9 -12  -15.55   32.22
   7   9 -11   11.86   33.54
   7   9 -10   97.84   47.05
   7   9  -9  -20.00   27.64
   7   9  -8   -9.74   24.66
   7   9  -7   20.12   23.51
   7   9  -5   -2.74   19.35
   7   9  -3  272.83   27.06
   7   9  -2  132.69   24.20
   7   9   1  229.04   27.39
   7   9   2   47.85   19.25
   7   9   5   10.30   25.16
   7   9   6   59.33   28.11
   7   9   7   39.53   23.99
   7   9   8   -7.17   14.30
   7   9   9   43.56   20.72
   7  10 -14  -25.90   40.28
   7  10 -13  -11.87   39.64
   7  10 -12   -8.48   36.58
   7  10 -11  -11.47   33.45
   7  10 -10  -36.56   29.33
   7  10  -9    7.69   30.05
   7  10  -8   14.08   27.02
   7  10  -7   15.31   24.54
   7  10  -6  -21.28   23.10
   7  10  -5    5.83   23.79
   7  10  -2   58.65   27.23
   7  10  -1  108.03   27.04
   7  10   0  156.76   28.44
   7  10   1    7.40   19.12
   7  10   2  153.04   30.75
   7  10   4   23.52   25.26
   7  10   5   45.70   30.78
   7  10   7   67.71   24.36
   7  11 -11   81.88   36.83
   7  11 -10   36.25   33.71
   7  11  -9   10.87   29.59
   7  11  -8  -13.04   30.54
   7  11  -5   19.36   25.55
   7  11  -4   12.45   25.39
   7  11  -3  -14.54   22.91
   7  11  -2   12.95   23.15
   7  11  -1   19.44   24.38
   7  11   0   22.36   25.03
   7  11   1   52.14   27.19
   7  11   2   35.39   26.80
   7  12  -6  -28.58   28.54
   7  12  -5  -12.96   27.70
   7  12  -4   40.94   29.08
   7  12  -3   16.71   27.90
   7  12  -2  173.74   41.87
   7  12  -1   97.62   47.78
   8  -1  -2  693.34   15.97
   8  -1  -1   67.72    7.83
   8  -1   0   88.21    8.28
   8   0  -6  123.95   11.95
   8   0  -5   24.24    9.76
   8   0  -4 1180.95   22.81
   8   0  -3 1150.85   21.74
   8   0  -2  432.74   14.08
   8   0   0  165.78   10.57
   8   1  -9   68.40   15.94
   8   1  -8   69.73   14.19
   8   1  -7  116.59   14.13
   8   1  -6    2.40    8.35
   8   1  -5  639.32   19.66
   8   1  -4  711.47   19.37
   8   1  -3  396.39   15.03
   8   1  -2  128.68   10.47
   8   1  -1  380.91   14.04
   8   1   1  205.31   12.24
   8   2 -12  170.35   27.95
   8   2 -11    2.95   16.58
   8   2 -10  110.19   20.54
   8   2  -9   50.54   16.74
   8   2  -8   -7.99   11.57
   8   2  -7   40.02   14.48
   8   2  -6    7.73   10.00
   8   2  -5   -0.37    9.04
   8   2  -4  134.12   13.48
   8   2  -3  506.79   17.89
   8   2  -2    9.37    7.55
   8   2  -1  179.54   12.47
   8   2   1  220.44   13.67
   8   2   2  662.07   20.92
   8   2   3  362.71   18.64
   8   3 -14   95.45   40.75
   8   3 -13    2.78   22.27
   8   3 -12  -10.68   19.44
   8   3 -11   -9.00   17.02
   8   3 -10   26.75   15.88
   8   3  -9  303.17   23.80
   8   3  -8   15.52   12.57
   8   3  -7  126.54   17.18
   8   3  -6   87.63   15.60
   8   3  -5   45.49   14.04
   8   3  -4   80.74   13.96
   8   3  -1  195.37   13.75
   8   3   0   15.17    8.15
   8   3   1   83.87   11.73
   8   3   2    3.57    8.93
   8   3   3  153.06   15.84
   8   3   4   57.67   16.21
   8   3   5   55.65   21.29
   8   4 -16   73.05   34.51
   8   4 -15   48.27   29.88
   8   4 -14   22.76   27.57
   8   4 -13  109.43   31.62
   8   4 -12   82.56   32.00
   8   4 -11  -11.35   16.96
   8   4 -10   77.53   22.70
   8   4  -9    5.00   14.96
   8   4  -8   79.44   19.93
   8   4  -7  224.62   21.91
   8   4  -6   77.25   18.11
   8   4  -4    5.63   11.39
   8   4  -3   -5.19    9.81
   8   4  -2   51.35   12.78
   8   4  -1   28.85   12.11
   8   4   0  172.18   14.33
   8   4   1  152.53   15.11
   8   4   2   29.50   10.84
   8   4   3  108.93   16.80
   8   4   4  249.85   22.22
   8   4   5    9.55   17.32
   8   4   6   -7.62   18.68
   8   4   7    9.66   19.97
   8   4   9   12.02   14.72
   8   4  10    1.08    9.25
   8   4  12    7.04    7.46
   8   4  14    7.38    6.21
   8   5 -17  -10.02   30.32
   8   5 -16   63.02   33.76
   8   5 -15   61.12   31.95
   8   5 -14  237.06   40.79
   8   5 -13    7.13   26.29
   8   5 -12   67.57   31.07
   8   5 -11  207.71   31.24
   8   5 -10  177.68   28.29
   8   5  -9  162.89   27.10
   8   5  -6  311.57   23.60
   8   5  -5  195.09   20.16
   8   5  -4   -9.39   12.04
   8   5  -3  146.76   16.89
   8   5  -2    5.83   10.30
   8   5  -1   44.06   12.85
   8   5   0   72.64   14.16
   8   5   1   -4.72    9.46
   8   5   2   42.07   14.85
   8   5   3   14.76   14.41
   8   5   5   29.91   19.13
   8   5   6   59.76   25.18
   8   5   7    0.24   22.26
   8   5   8   23.45   21.25
   8   5   9   -3.72   13.45
   8   5  10    4.82    9.97
   8   5  12    0.58    7.02
   8   6 -17   13.50   33.80
   8   6 -16   -8.67   32.93
   8   6 -15   67.58   32.30
   8   6 -14   53.21   30.91
   8   6 -13   45.57   29.91
   8   6 -12   31.48   26.78
   8   6 -11  -13.29   22.60
   8   6  -9  610.46   37.49
   8   6  -8  556.77   34.40
   8   6  -7  329.79   28.85
   8   6  -6  328.96   26.80
   8   6  -5  574.03   28.60
   8   6  -4  131.31   20.25
   8   6  -3   88.89   17.37
   8   6  -2   56.12   15.58
   8   6  -1  113.31   17.01
   8   6   0   11.62   11.06
   8   6   1   40.53   14.49
   8   6  12   -2.92    6.63
   8   7 -16  130.41   50.43
   8   7 -15  -11.51   34.23
   8   7 -14   -3.44   33.60
   8   7 -13   41.25   30.84
   8   7 -11   22.93   26.93
   8   7 -10   37.38   26.56
   8   7  -9   72.14   25.77
   8   7  -6  655.99   34.78
   8   7  -5  122.46   23.68
   8   7  -4   54.39   20.27
   8   7  -3  384.13   25.32
   8   7  -2  130.15   19.62
   8   7   0  247.00   21.82
   8   7   1  198.72   22.32
   8   7   2   27.48   16.69
   8   7   3  277.35   28.02
   8   7   4  130.19   27.28
   8   7   5  111.01   36.01
   8   7   8   56.06   25.48
   8   7   9   15.23   13.44
   8   7  10   68.60   15.22
   8   7  11   82.57   13.08
   8   8 -15   12.00   39.03
   8   8 -13   -7.34   31.28
   8   8 -12  -50.74   28.83
   8   8 -11   45.47   30.01
   8   8 -10    9.58   25.77
   8   8  -9   25.90   26.92
   8   8  -8   92.74   33.17
   8   8  -7  137.41   30.44
   8   8  -6  300.66   31.51
   8   8  -5  135.24   26.61
   8   8  -4  458.21   30.26
   8   8  -3  114.44   22.21
   8   8  -2  341.94   26.48
   8   8  -1  693.74   33.01
   8   8   0  372.85   28.24
   8   8   1  419.40   31.08
   8   8   5  213.30   39.33
   8   9 -12   12.83   35.91
   8   9 -11   33.73   30.61
   8   9 -10   -6.93   27.86
   8   9  -9   28.13   25.81
   8   9  -8   49.34   24.68
   8   9  -7   25.71   23.70
   8   9  -6   29.60   23.23
   8   9  -5   66.34   27.14
   8   9  -4  116.70   27.80
   8   9  -3  117.28   25.31
   8   9  -2  245.25   28.98
   8   9  -1  157.03   26.43
   8   9   0  275.87   32.18
   8  10 -11   52.67   32.87
   8  10 -10  -29.01   30.86
   8  10  -9   28.52   29.90
   8  10  -8   24.10   26.08
   8  10  -7   -3.15   24.29
   8  10  -6    6.91   22.88
   8  10  -5   -2.66   21.65
   8  10  -4   25.86   23.65
   8  10  -3   32.99   21.80
   8  10  -1   49.62   23.78
   8  10   0  209.15   34.26
   8  10   1  334.76   38.01
   8  11  -7    4.01   27.41
   8  11  -6   41.69   27.60
   8  11  -4   -9.34   23.84
   8  11  -3  -22.83   24.90
   8  11  -2   24.96   25.30
   8  11  -1    4.93   27.04
   8  11   0   57.11   30.84
   9  -2   0   61.81    9.28
   9  -2   1    0.48    6.98
   9  -1  -2  727.94   18.78
   9  -1  -1  209.35   12.54
   9  -1   0    5.15    6.86
   9  -1   1   27.69    9.72
   9  -1   2  131.58   12.99
   9   0  -5  406.42   17.95
   9   0  -4  817.13   21.61
   9   0  -3  585.03   18.53
   9   0  -2  766.29   20.08
   9   0  -1  108.54   11.62
   9   0   0  595.70   19.00
   9   0   1  308.78   15.75
   9   0   2  198.96   15.64
   9   1  -8  112.57   18.34
   9   1  -7  178.30   18.05
   9   1  -6    1.09   10.49
   9   1  -5  256.59   16.55
   9   1  -4  908.30   23.91
   9   1  -3  238.69   14.72
   9   1  -2   25.15   12.19
   9   1  -1  761.20   21.49
   9   1   0 1057.57   24.84
   9   1   1  461.82   19.01
   9   1   2 1060.16   28.14
   9   2 -10  124.15   22.76
   9   2  -9    9.95   14.94
   9   2  -8   12.05   14.63
   9   2  -7  107.37   17.32
   9   2  -6   13.36   11.38
   9   2  -5  316.02   18.95
   9   2  -4   77.50   13.73
   9   2  -3   25.44   10.29
   9   2  -2   51.52   12.04
   9   2  -1  267.92   16.35
   9   2   0  359.59   18.00
   9   2   3  523.96   25.73
   9   2  14   19.31    7.38
   9   3 -13  100.32   35.43
   9   3 -12  -11.37   22.50
   9   3 -11   12.55   20.14
   9   3 -10  167.43   25.90
   9   3  -9   13.06   17.57
   9   3  -8   28.20   15.45
   9   3  -7    2.92   13.71
   9   3  -6  170.24   19.55
   9   3  -5   50.60   15.46
   9   3  -4    9.19   10.41
   9   3  -3   22.34   10.17
   9   3  -2    9.41   10.48
   9   3   1   11.91   10.62
   9   3   2  164.40   17.86
   9   3   3  253.64   23.08
   9   3  10   45.47   11.75
   9   3  11   71.64   11.41
   9   3  12    4.39    6.97
   9   4 -14    9.22   28.80
   9   4 -13  -10.98   26.14
   9   4 -12    9.58   23.68
   9   4 -11    9.77   20.79
   9   4 -10  102.87   27.48
   9   4  -9   74.81   23.87
   9   4  -8   94.11   22.21
   9   4  -7  118.50   21.35
   9   4  -6   40.52   19.80
   9   4  -5   28.91   14.50
   9   4  -2    0.14   10.18
   9   4  -1   46.99   14.13
   9   4   0    3.66   11.99
   9   4   1    4.00   11.41
   9   4   2  -10.36   13.16
   9   4   3  303.20   25.43
   9   4   9  134.43   16.50
   9   4  11  102.74   11.76
   9   4  12  122.65   10.88
   9   5 -16  -21.70   32.56
   9   5 -15   45.56   31.57
   9   5 -12   45.26   26.89
   9   5 -11   92.78   35.13
   9   5 -10   16.52   21.92
   9   5  -9    9.87   20.51
   9   5  -8   30.71   18.92
   9   5  -7   -8.14   15.02
   9   5  -4   15.86   12.99
   9   5  -3   -1.70   11.73
   9   5  -2   -1.56   11.36
   9   5  -1    7.12   13.07
   9   5   0   54.34   16.55
   9   5   1    8.78   13.06
   9   5   2   14.43   15.11
   9   5   3    3.83   17.16
   9   5   4   62.43   31.19
   9   5   5  116.17   33.21
   9   5   6   28.34   22.39
   9   5   7   14.52   21.31
   9   5   8  109.75   22.08
   9   5   9   91.81   16.26
   9   5  10   37.25   12.50
   9   5  11    7.74    7.65
   9   6 -15   -6.12   32.55
   9   6 -14  -20.52   29.49
   9   6 -13   70.40   30.35
   9   6 -12   41.31   27.65
   9   6 -11    3.99   25.34
   9   6 -10   -3.97   22.26
   9   6  -9  -23.32   19.45
   9   6  -7   26.07   17.53
   9   6  -6   36.45   18.38
   9   6  -5   54.16   20.42
   9   6  -4   10.75   15.54
   9   6  -3   91.12   19.63
   9   6  -2   15.82   13.49
   9   6  -1   12.14   13.62
   9   6   0  -24.40   13.14
   9   6   1   14.47   15.60
   9   6   3   -9.16   21.03
   9   6   4    6.01   26.64
   9   6   5  -11.60   23.76
   9   6   7   41.67   23.08
   9   6   8    6.42   13.70
   9   7 -14   18.29   33.39
   9   7 -13  -17.48   30.98
   9   7  -9   -5.16   22.27
   9   7  -8   58.53   27.70
   9   7  -7    2.94   18.81
   9   7  -6   92.42   24.53
   9   7  -5   12.28   15.68
   9   7  -4   39.44   18.38
   9   7  -3   67.91   21.00
   9   7  -2   82.41   20.85
   9   7  -1  116.85   22.79
   9   7   0    0.48   16.44
   9   7   2    3.32   21.97
   9   7   3   12.45   26.11
   9   7   4   38.84   27.78
   9   7   5   33.42   26.32
   9   8 -13   32.47   30.85
   9   8 -11   45.10   27.64
   9   8 -10  -17.88   23.14
   9   8  -9   88.52   32.27
   9   8  -8   67.58   28.89
   9   8  -7    1.11   21.24
   9   8  -6   32.33   20.55
   9   8  -5   59.19   23.94
   9   8  -4   24.36   18.43
   9   8  -3  134.38   24.86
   9   8  -2  281.00   29.09
   9   8  -1   84.18   25.94
   9   8   0  149.23   29.83
   9   8   3  125.83   41.29
   9   8   6  140.55   35.68
   9   9 -10   41.58   27.72
   9   9  -9  131.87   35.39
   9   9  -8    3.69   24.28
   9   9  -7   -4.50   21.02
   9   9  -6   26.64   23.24
   9   9  -5  -13.08   20.71
   9   9  -4   41.34   21.73
   9   9  -3  103.75   29.18
   9   9  -2  127.91   31.24
   9   9  -1  115.84   31.38
   9   9   0  165.11   35.65
   9   9   4  236.52   46.10
   9  10  -6   -7.12   24.21
   9  10  -5    0.69   23.28
   9  10  -4    9.65   22.98
   9  10  -3   70.02   33.66
   9  10  -2  169.45   36.54
  10  -2   1   11.32    9.18
  10  -2   2   12.87   10.26
  10  -2   3    2.04   11.14
  10  -2   4    8.90   11.86
  10  -1  -1    4.03    8.54
  10  -1   0   34.78   11.83
  10  -1   1   -5.79    9.66
  10  -1   2   10.03   10.81
  10  -1   4   39.99   17.60
  10  -1   5   40.53   19.02
  10   0  -3  173.48   14.81
  10   0  -2   -2.74    8.34
  10   0  -1   34.70   12.34
  10   0   0  254.72   17.09
  10   0   1   13.76   10.05
  10   0   2   88.57   17.25
  10   0   3    7.20   15.46
  10   0   4   21.13   16.22
  10   0   6  -12.22   11.81
  10   0   7   -1.56   11.22
  10   1  -6   14.05   12.03
  10   1  -5  151.77   16.66
  10   1  -4  171.37   16.17
  10   1  -3   38.39   13.43
  10   1  -2  189.20   16.27
  10   1  -1   58.66   13.49
  10   1   0  180.81   16.54
  10   1   1  191.13   17.81
  10   1   2  274.03   21.53
  10   1   3  216.58   24.13
  10   1   5    9.22   15.50
  10   1   9   72.00   13.45
  10   1  10    5.41    7.46
  10   1  11   33.88   10.46
  10   1  12   26.07    8.52
  10   2  -8   21.17   15.03
  10   2  -7   19.65   14.34
  10   2  -6  499.09   24.70
  10   2  -5  260.34   19.46
  10   2  -4    4.51   10.66
  10   2  -3   68.62   15.13
  10   2  -2   34.36   16.02
  10   2  -1   79.21   15.62
  10   2   0  232.92   18.55
  10   2   1   84.74   17.45
  10   2   2  304.52   24.41
  10   2   7  302.31   23.84
  10   2   8  353.00   21.37
  10   2   9  100.95   14.30
  10   2  10  136.14   13.03
  10   3 -11  153.50   30.97
  10   3 -10  446.30   33.68
  10   3  -9   97.97   23.46
  10   3  -8  170.88   23.78
  10   3  -7  379.96   25.73
  10   3  -6  324.15   23.28
  10   3  -5   71.80   17.06
  10   3  -4  141.25   18.95
  10   3  -3    3.64   12.23
  10   3  -2   36.71   14.82
  10   3  -1   29.71   12.57
  10   3   0    5.43   12.02
  10   3   2  130.79   23.59
  10   3   5   34.82   22.31
  10   3   9  136.14   15.20
  10   3  11   34.40   10.18
  10   4 -12  221.40   35.73
  10   4 -11  136.57   31.21
  10   4 -10   46.62   22.31
  10   4  -9  206.81   27.01
  10   4  -8  644.24   33.09
  10   4  -7  223.32   24.41
  10   4  -6  360.77   25.02
  10   4  -5  204.45   21.42
  10   4  -4   61.93   17.88
  10   4  -3  292.41   21.75
  10   4   0    6.76   13.71
  10   4   1   38.65   16.76
  10   4   2  131.13   26.11
  10   4   4   14.43   26.05
  10   4   8  255.25   20.58
  10   4   9   94.86   14.16
  10   4  10  224.25   14.39
  10   5 -14    6.40   27.68
  10   5 -12   -0.94   23.58
  10   5 -11   -4.67   22.15
  10   5 -10   21.31   21.16
  10   5  -9  176.04   28.19
  10   5  -8   87.20   23.82
  10   5  -7  176.72   24.95
  10   5  -6  324.24   27.04
  10   5  -5   45.66   19.86
  10   5  -2  169.67   22.66
  10   5  -1  119.07   21.34
  10   5   0   82.87   22.57
  10   5   1   68.84   27.66
  10   5   2    8.88   20.46
  10   5   3   59.46   27.04
  10   5   4   19.35   28.58
  10   5   5   -2.15   23.90
  10   5   7   20.79   16.59
  10   5   8   12.32   12.28
  10   5   9    6.18    9.66
  10   6 -13    8.74   26.31
  10   6 -12   29.62   25.92
  10   6 -11  -12.23   22.80
  10   6 -10   -4.08   20.95
  10   6  -9   28.49   22.11
  10   6  -8   87.31   27.29
  10   6  -7   72.21   27.89
  10   6  -5   90.77   22.11
  10   6  -4  211.67   25.25
  10   6  -3  105.41   23.46
  10   6  -2   50.93   17.36
  10   6  -1  121.35   24.30
  10   6   0  550.52   33.63
  10   6   1   27.16   23.15
  10   6   2   26.66   26.65
  10   6   4    3.54   25.26
  10   6   5   34.93   25.04
  10   6   6    1.92   20.10
  10   6   7   12.13   14.48
  10   7 -11   -8.89   25.08
  10   7 -10   -2.19   24.10
  10   7  -9   10.65   21.57
  10   7  -7   15.34   19.24
  10   7  -6   -1.49   19.46
  10   7  -4   51.09   24.09
  10   7  -3    6.60   17.42
  10   7  -2    4.66   18.73
  10   7  -1   60.88   22.31
  10   7   1   20.42   25.21
  10   7   2  235.69   45.15
  10   7   3   -7.20   30.88
  10   7   4   -8.28   30.30
  10   7   5   17.14   24.89
  10   8  -9   17.18   22.43
  10   8  -8    8.74   21.28
  10   8  -7   13.60   20.60
  10   8  -6   23.40   21.74
  10   8  -5   -7.14   20.81
  10   8  -4    7.77   21.01
  10   8  -3   18.50   20.49
  10   8  -2   -1.40   21.05
  10   8  -1   22.75   22.49
  10   8   0  -17.72   27.53
  10   8   1   12.51   33.55
  10   8   2  -16.28   27.58
  11  -3   7   28.01   13.75
  11  -3   8   44.19   11.90
  11  -3   9  199.73   13.55
  11  -2   4  129.38   17.33
  11  -2   5    6.54   11.00
  11  -2   6   43.08   14.16
  11  -2   9   61.86   11.57
  11  -2  10   40.50    9.94
  11  -1   1  101.68   18.23
  11  -1   2  160.04   21.04
  11  -1   3   84.87   19.07
  11  -1   4  142.96   19.05
  11  -1   5   12.09   12.44
  11  -1   6   50.19   15.74
  11  -1   7    2.28    9.81
  11  -1   8   30.63   14.91
  11  -1   9   -2.47    7.64
  11  -1  10    6.63    7.01
  11   0  -2   29.66   11.85
  11   0  -1   81.47   15.90
  11   0   0    2.01   12.74
  11   0   1  -13.93   13.66
  11   0   2   15.88   16.23
  11   0   3   16.17   16.03
  11   0   4   65.60   19.30
  11   0   5   65.30   18.24
  11   0   6    8.17   12.23
  11   0   7   14.70   11.51
  11   0   8   60.48   14.78
  11   0   9    5.65    8.28
  11   1  -4    8.23   12.19
  11   1  -3  113.08   17.73
  11   1  -2    5.28   12.32
  11   1  -1   19.69   12.89
  11   1   0   19.10   13.99
  11   1   1   47.03   22.78
  11   1   2   26.77   18.24
  11   1   3   29.30   17.93
  11   1   4   -7.43   15.56
  11   1   5   10.92   14.48
  11   1   6   21.57   13.45
  11   1   7   25.54   12.59
  11   2  -6  119.54   20.23
  11   2  -5   19.69   13.75
  11   2  -4    9.01   12.65
  11   2  -3   61.92   18.17
  11   2  -2  -17.39   12.95
  11   2  -1   59.17   18.92
  11   2   0    9.07   14.31
  11   2   1   13.59   17.38
  11   2   2  -11.49   20.34
  11   2   3    1.98   18.29
  11   2   4   80.97   25.19
  11   2   8   -3.71    9.71
  11   3  -8   97.42   24.60
  11   3  -7  249.40   26.20
  11   3  -6  393.60   26.66
  11   3  -5    8.98   13.96
  11   3  -4   10.98   15.14
  11   3  -3  176.65   21.05
  11   3  -2   12.09   14.13
  11   3  -1   51.39   17.05
  11   3   0   77.12   22.26
  11   3   1   51.60   20.26
  11   3   2   22.48   22.34
  11   3   5   87.40   26.00
  11   3   6  171.31   22.75
  11   3   7    6.98   12.82
  11   4 -10  119.42   29.25
  11   4  -9  211.85   29.72
  11   4  -8  218.69   28.55
  11   4  -7  330.77   29.36
  11   4  -6  399.95   28.46
  11   4  -5   48.85   21.82
  11   4  -4  318.92   26.52
  11   4  -3  341.02   26.46
  11   4  -2  103.49   23.10
  11   4  -1  223.17   25.82
  11   4   2   55.60   27.60
  11   4   3   57.25   27.69
  11   4   4   34.78   22.77
  11   4   5   30.20   17.92
  11   4   6   71.77   20.99
  11   5 -10  127.53   30.61
  11   5  -9  170.08   30.57
  11   5  -8  171.29   28.64
  11   5  -6  185.79   26.72
  11   5  -5  158.41   25.90
  11   5  -4  265.71   27.42
  11   5  -3  223.03   27.80
  11   5   0  261.25   33.27
  11   5   1  210.43   39.82
  11   5   2  -16.01   26.36
  11   5   3  141.21   40.41
  11   5   4   20.66   23.10
  11   5   5   81.32   26.96
  11   6  -8   -2.91   19.59
  11   6  -7  104.43   28.55
  11   6  -5   -0.11   19.22
  11   6  -2  302.70   32.95
  11   6   1  412.67   47.15
  12  -1   4  121.25   17.58
  12  -1   5  145.05   17.06
  12   0   1  531.34   30.40
  12   0   2  276.18   24.77
  12   0   3  187.80   21.15
  12   0   4  201.18   20.07
  12   0   5  130.19   18.13
  12   1  -1   11.75   16.03
  12   1   0    8.36   16.68
  12   1   1   11.64   18.57
  12   1   3  119.95   22.44
  12   1   4  148.05   20.62
  12   1   5  108.40   19.40
  12   2  -3   66.45   22.29
  12   2  -2  -17.13   16.73
  12   2  -1   18.28   17.95
  12   2   0   28.02   21.79
  12   2   1    5.69   20.14
  12   2   2    1.83   18.05
  12   2   3  -10.30   16.16
  12   2   4    5.48   14.58
  12   3  -4   76.30   20.38
  12   3  -3    8.64   17.69
  12   3  -2    4.91   18.95
  12   3  -1   -3.92   20.46
  12   3   0   -3.21   21.68
  12   3   1   63.06   29.03
  12   3   2    2.00   19.03
  12   4  -4   20.48   20.25
  12   4  -3   46.55   20.62
  12   4  -2   20.02   21.11
  12   4  -1   13.19   22.51
  -1   6   2    6.33    2.55
   0   4  -1   29.89    3.58
   0   5  -1   64.21    4.82
   0   5   0  178.50    6.38
   0   6   1    6.28    2.70
   0   6   3  214.35    9.69
   0   7   2  107.78    6.77
   0   7   4 1013.05   22.02
   1   1   0    7.12    2.91
   1   2  -2   35.61    5.65
   1   2   0   62.43    4.58
   1   3   1   82.85    6.19
   1   4   0  725.43   13.71
   1   4   1  100.68    6.76
   1   5  -2  573.43   15.18
   1   5  -1  143.24    7.83
   1   5   1  167.63    8.90
   1   5   2  180.86    9.26
   1   6   0  452.19   13.39
   1   6   1   22.01    4.98
   1   6   2  292.62   12.24
   1   6   3 1451.43   26.49
   1   6   4  103.46    9.32
   1   7   1   23.93    5.62
   1   7   2    3.63    4.17
   1   7   3   48.80    7.01
   1   7   4  183.58   11.49
   1   7   5    9.27    5.32
   2  -1  -1 1319.63   16.52
   2  -1   0 3806.83   24.67
   2  -1   1  480.37   10.30
   2   0  -1   88.22    6.41
   2   0   0 1007.01   14.76
   2   0   1 1357.95   18.30
   2   1  -2 3076.07   30.61
   2   1  -1 1938.10   21.87
   2   1   0   -0.80    3.80
   2   1   1    0.82    3.91
   2   2  -1   14.30    5.57
   2   2   0  216.42    9.16
   2   2   1  476.27   13.04
   2   3  -1 1004.23   17.85
   2   3   0 1146.99   19.93
   2   3   1    4.45    4.05
   2   3   2  278.85   11.62
   2   4  -2 2174.00   30.28
   2   5  -3 1495.17   29.04
   2   5  -1  823.01   19.27
   2   5   0  940.69   21.00
   2   5   1  945.93   21.86
   2   5   3  805.84   21.64
   2   5   4  525.58   19.99
   2   6  -1  370.36   14.64
   2   6   0 1823.14   31.05
   2   6   1 1355.36   27.95
   2   6   2  671.51   20.22
   2   6   3 3153.85   43.46
   2   6   4  445.91   18.47
   2   6   5  177.20   14.50
   2   7  -2    7.07    4.84
   2   7  -1   12.76    5.40
   2   7   0  876.02   23.15
   2   7   1   66.63    8.68
   2   7   2 1319.54   29.87
   2   7   3  637.91   21.43
   2   7   4  233.23   14.23
   2   7   5  611.49   24.03
   2   7   6  360.83   21.93
   2   8   4  295.37   16.76
   2   8   5  194.13   15.13
   2   8   6  328.87   20.95
   3  -5   4   76.40    4.53
   3  -4   3   40.82    4.13
   3  -3   0 2750.63   24.49
   3  -3   1 1103.08   14.90
   3  -3   2 2862.41   25.42
   3  -3   3  487.35   12.78
   3  -2  -1 8141.58   47.60
   3  -2   0 2562.92   25.07
   3  -2   1 2042.66   22.59
   3  -2   2 3121.58   30.01
   3  -1  -2 1936.61   26.74
   3  -1  -1 9999.00   53.98
   3  -1   0   20.21    4.88
   3  -1   1 1786.31   23.27
   3  -1   2  289.50   10.96
   3   0  -3  330.64   13.75
   3   0  -2  228.14   10.99
   3   0  -1 7047.71   46.80
   3   0   0   31.35    5.92
   3   0   1   39.25    5.94
   3   0   2    2.54    4.86
   3   1  -3   24.31    7.15
   3   1  -2 1321.91   23.12
   3   1  -1 6090.52   45.55
   3   1   0  277.37   11.20
   3   1   1 1589.31   25.08
   3   1   2   -2.21    4.87
   3   2  -2 1537.02   25.48
   3   2  -1   94.67    7.89
   3   2   1    2.49    4.33
   3   2   2   15.96    5.39
   3   3  -4  198.42   13.24
   3   3  -3  658.94   19.68
   3   3  -2 1359.79   25.13
   3   3  -1   78.05    7.72
   3   3   0   44.42    7.15
   3   3   1 1639.69   28.29
   3   3   2   73.16    8.66
   3   3   3    2.14    4.86
   3   4   0  520.29   17.75
   3   4   1  774.86   21.13
   3   4   2  253.95   13.45
   3   4   3  367.36   16.72
   3   4   4  166.16   13.70
   3   5  -3  639.90   21.58
   3   5  -2  619.01   19.92
   3   5  -1  381.71   15.97
   3   5   0  659.50   21.08
   3   5   1 2895.98   42.60
   3   5   2 1856.78   34.52
   3   5   3  512.42   19.79
   3   5   4  342.57   18.25
   3   5   5   30.98   10.49
   3   6  -3  190.57   13.70
   3   6  -2 1159.77   28.76
   3   6  -1    5.55    5.55
   3   6   1  498.74   19.86
   3   6   2 2497.30   42.50
   3   6   5 1636.30   42.46
   3   7  -2  545.08   21.87
   3   7  -1   76.00   10.58
   3   7   0   75.92   10.39
   3   7   1 1062.86   30.14
   3   7   2  477.01   20.50
   3   7   3  241.03   15.59
   3   7   4 1908.34   42.18
   3   7   5  893.80   32.19
   3   8   0  423.24   21.01
   3   8   1   -5.42    6.44
   3   8   2   28.49    9.33
   3   8   3  170.57   14.70
   3   8   4  371.02   20.84
   3   8   5  280.71   19.85
   3   8   6  946.58   37.72
   4  -4   0  313.85   10.87
   4  -4   1   20.42    4.42
   4  -4   2  267.95    9.29
   4  -4   3  135.40    7.63
   4  -4   4   17.62    5.14
   4  -4   5   24.54    6.70
   4  -3  -1   93.17    7.94
   4  -3   0 2018.87   26.19
   4  -3   1 1219.94   20.10
   4  -3   2  603.45   15.07
   4  -3   3  520.32   15.29
   4  -2  -2  616.06   17.60
   4  -2  -1 2089.98   28.88
   4  -2   0 2135.00   28.09
   4  -2   1   56.59    6.50
   4  -2   2 2060.30   29.18
   4  -2   3 1774.65   30.01
   4  -2   4 1377.95   30.19
   4  -1  -2 1845.71   29.74
   4  -1  -1 2521.58   32.54
   4   0  -3   81.82    9.72
   4   0  -2  258.11   12.58
   4   0  -1  772.31   19.37
   4   0   0  391.71   14.42
   4   0   1  169.83   10.27
   4   0   2  246.75   12.56
   4   0   3   15.04    6.74
   4   0   4  681.30   24.54
   4   1  -4  511.19   19.91
   4   1  -3 1049.44   25.19
   4   1  -2 1579.60   28.58
   4   1  -1  125.09    9.93
   4   1   0    7.76    4.98
   4   1   1  478.00   16.71
   4   1   2   51.57    8.35
   4   1   3 1748.14   34.96
   4   1   4  112.58   12.88
   4   2  -4 1088.72   28.25
   4   2  -3  361.47   15.69
   4   2  -2 2159.67   34.32
   4   2  -1 1668.99   30.92
   4   2   0   54.44    8.45
   4   2   1  130.98   10.48
   4   2   2  205.34   13.01
   4   2   3  110.56   11.24
   4   2   4  478.54   22.36
   4   2   5   72.97   13.68
   4   3  -4  534.04   20.93
   4   3  -3   -2.25    4.88
   4   3  -2    9.88    5.38
   4   3  -1  139.96   11.36
   4   3   0  228.67   13.56
   4   3   1 1549.09   31.64
   4   3   2   16.43    7.58
   4   3   3  303.92   16.70
   4   3   4  111.00   13.35
   4   3   5   82.72   14.73
   4   3   6  315.69   28.85
   4   4  -4  136.89   13.13
   4   4  -3  164.14   12.51
   4   4  -2   16.38    7.80
   4   4  -1    4.15    5.54
   4   4   0  272.73   15.31
   4   4   1   -1.43    4.83
   4   4   2  128.12   11.68
   4   4   3   43.39    9.58
   4   4   4   71.04   12.06
   4   4   5   11.74    8.51
   4   4   6  202.31   23.31
   4   4   7   23.42   18.03
   4   5  -4    3.14    7.06
   4   5  -2  259.68   15.94
   4   5  -1  116.79   12.10
   4   5   0    0.13    5.17
   4   6  -3   -3.52    5.45
   4   6  -2  119.48   12.91
   4   6  -1    1.66    5.79
   4   6   0  184.02   15.27
   4   6   2  104.05   11.76
   4   6   3  343.83   19.46
   4   6   5  666.14   31.54
   4   6   6  153.30   20.48
   4   7  -3   51.77   11.56
   4   7  -2   10.42    7.22
   4   7  -1   12.17    8.05
   4   7   0   69.94   12.00
   4   7   1   41.73   10.28
   4   7   2    4.64    7.11
   4   7   3  162.70   15.27
   4   7   4  708.89   29.93
   4   8  -2  115.77   15.66
   4   8  -1   65.38   13.37
   4   8   0    5.10    8.07
   4   8   1   78.56   13.05
   4   8   2  158.47   15.96
   4   8   3    1.82    8.10
   5  -4   0  273.34   12.20
   5  -4   1  240.28   11.12
   5  -4   2  507.39   15.39
   5  -4   4   48.78    7.45
   5  -4   5   29.55    7.42
   5  -4   6    2.96    5.45
   5  -3  -1  134.91   10.29
   5  -3   0  228.74   11.70
   5  -3   1  846.79   20.51
   5  -3   2   89.60    8.70
   5  -3   3    7.14    5.06
   5  -3   4   47.81    8.90
   5  -3   5   13.29    7.09
   5  -3   6   14.87    7.36
   5  -3   7   21.27    8.60
   5  -3   8   90.28   12.62
   5  -2  -2   82.00    9.82
   5  -2  -1   83.76    9.04
   5  -2   0  220.01   12.20
   5  -2   1   23.88    6.65
   5  -2   2   18.47    7.76
   5  -2   3   27.27    7.87
   5  -2   4  258.87   16.08
   5  -2   5   18.46    8.03
   5  -2   6  735.37   29.98
   5  -1   1  669.43   20.47
   5  -1   2   46.67    8.16
   5  -1   3  179.90   13.09
   5  -1   4  406.70   20.34
   5  -1   5   66.83   12.83
   5  -1   6 1030.75   37.67
   5  -1   7  104.09   15.22
   5   0  -3 1003.54   27.09
   5   0  -2  220.17   13.87
   5   0  -1  440.68   18.03
   5   0   0   57.68    9.11
   5   0   1  112.00   10.82
   5   0   2   -3.11    4.57
   5   0   3  148.58   13.03
   5   0   4  245.88   17.67
   5   1  -4  476.61   20.94
   5   1  -3 1766.30   36.24
   5   1  -2  940.19   26.19
   5   1  -1  343.73   16.93
   5   1   0  410.69   17.66
   5   1   1   15.73    7.15
   5   1   2   31.11    8.52
   5   1   3 1506.00   36.32
   5   1   4   24.86   10.13
   5   1   5  229.59   20.87
   5   1   7  184.83   21.50
   5   2  -4 1882.57   39.41
   5   2  -3 2105.96   40.23
   5   2  -2  973.86   27.83
   5   2  -1  108.76   11.61
   5   2   0  181.84   13.81
   5   2   2  230.39   15.47
   5   2   3  145.16   14.58
   5   2   4  322.05   21.10
   5   2   5  109.16   17.23
   5   2   7   43.59   16.56
   5   2   8   34.67   15.04
   5   3  -4  590.54   23.32
   5   3  -3 2678.26   47.06
   5   3  -2  853.78   27.49
   5   3  -1    0.83    6.24
   5   3   1    8.91    6.98
   5   3   2  796.03   27.03
   5   3   3 1386.57   37.46
   5   3   4  126.94   15.55
   5   3   5  329.99   25.29
   5   4  -4  677.34   26.11
   5   4  -3  109.38   12.67
   5   4  -2   46.47   10.36
   5   4   0 1086.56   31.32
   5   4   1    0.82    7.02
   5   4   2  971.44   30.77
   5   4   3  420.17   22.56
   5   4   4 1410.80   42.96
   5   4   5  459.13   29.18
   5   5  -4   94.47   13.07
   5   5  -3   98.38   13.27
   5   5   4  527.41   28.31
   5   5   5  203.43   21.46
   5   6  -3  213.33   18.68
   5   6  -2   17.44    8.72
   5   6  -1   91.63   13.70
   5   6   0  217.80   17.52
   5   6   1   25.74    9.78
   5   6   2   30.09    9.66
   5   6   3   25.06   11.98
   5   6   4  156.73   18.08
   5   7  -3    5.99    9.65
   5   7  -2  138.39   17.54
   5   7   0   52.40   12.44
   5   7   1   77.22   13.50
   5   7   2    8.82    9.07
   6  -4   2   19.11    6.92
   6  -3   0  565.06   20.30
   6  -3   1  563.43   20.19
   6  -3   2  396.20   17.86
   6  -3   3  364.44   17.98
   6  -3   4  258.89   16.91
   6  -3   5  889.69   30.95
   6  -3   6  473.01   24.66
   6  -3   7  128.71   15.90
   6  -2  -1    5.23    6.19
   6  -2   0  174.95   13.27
   6  -2   1   -1.15    5.02
   6  -2   2   74.62   10.25
   6  -2   3  132.31   12.87
   6  -2   4    9.36    7.07
   6  -2   5  916.20   33.51
   6  -2   6  178.17   18.33
   6  -2   7  128.60   16.53
   6  -2   8  202.08   18.88
   6  -2   9  110.97   15.77
   6  -1  -2  174.58   13.89
   6  -1  -1  152.49   13.13
   6  -1   0  117.60   12.13
   6  -1   1   96.69   11.25
   6  -1   2   59.30   10.08
   6  -1   3    2.39    6.14
   6  -1   4   58.65   12.14
   6  -1   5  273.83   21.51
   6  -1   6    2.84    9.79
   6  -1   7  224.21   21.29
   6  -1   8  311.81   23.97
   6  -1   9   19.12   11.57
   6   0  -2   82.94   11.62
   6   0  -1    4.12    5.91
   6   0   5   11.85    9.85
   6   0   6   21.78   12.25
   6   0   7   48.20   15.47
   6   0   8  125.90   18.56
   6   1  -4 1678.84   41.35
   6   1  -2  128.78   13.44
   6   1  -1  271.18   17.20
   6   1   0 1238.91   33.63
   6   1   1  635.67   25.11
   6   1   2  215.95   16.40
   6   1   3  365.40   21.61
   6   1   4  142.92   16.81
   6   1   5   -5.91    8.69
   6   1   6   15.13   12.95
   6   1   7   29.50   14.60
   6   2  -4 2294.73   49.33
   6   2  -3 1730.77   42.49
   6   2  -2  277.08   18.22
   6   2  -1   72.25   11.35
   6   2   0  314.82   18.75
   6   2   1  121.94   13.43
   6   2   2  408.74   22.08
   6   2   3  431.27   24.19
   6   2   4   39.03   13.46
   6   2   7    5.47   11.56
   6   3  -4 1220.63   38.10
   6   3  -3  860.61   31.84
   6   3  -2  528.45   24.96
   6   3  -1  750.46   28.67
   6   3   0  962.52   32.07
   6   3   1  507.84   24.22
   6   3   2  407.77   22.98
   6   3   3  733.75   31.90
   6   3   4 1096.08   42.14
   6   4  -3  567.81   27.75
   6   4  -2  114.66   14.75
   6   4  -1  264.06   19.20
   6   4   0 1765.29   44.61
   6   4   1  904.88   32.90
   6   4   2  245.40   19.35
   6   4   3 1152.66   40.70
   6   4   4  998.82   41.66
   6   5   0  126.40   15.57
   6   5   1   99.65   14.62
   6   5   2  338.84   23.04
   7  -3  -1  678.95   26.16
   7  -3   0   65.23   11.03
   7  -3   4 1355.33   40.73
   7  -2  -2    7.38    7.54
   7  -2  -1  411.75   21.54
   7  -2   0  221.39   16.48
   7  -2   1   -3.12    6.21
   7  -2   2   11.75    8.63
   7  -2   3  209.51   17.93
   7  -2   4  116.21   16.11
   7  -2   5  658.89   32.08
   7  -2   6  983.11   40.49
   7  -2   7  405.86   27.77
   7  -1  -3   86.95   13.23
   7  -1  -1  387.66   21.47
   7  -1   0   31.26   10.52
   7  -1   1   11.49    8.09
   7  -1   2  279.49   19.66
   7  -1   4   19.70   11.65
   7  -1   5  284.54   24.70
   7  -1   6  526.68   32.89
   7  -1   7  216.63   23.24
   7   0   0   46.21   11.52
   7   0   1    7.31    8.19
   7   0   2  107.99   14.72
   7   0   3   26.86   11.48
   7   0   5    2.85   12.31
   7   0   6    0.41   10.46
   7   1  -4   21.78   10.18
   7   1  -3   -8.29    7.09
   7   1  -2  123.96   15.26
   7   1  -1   10.14    8.31
   7   1   0    4.85    7.12
   7   1   1   14.02    9.28
   7   1   2   61.36   13.44
   7   1   3   51.33   15.53
   7   2  -4   79.71   14.27
   7   2  -3   -5.82    8.33
   7   2  -2   40.75   12.41
   7   2  -1  325.97   21.94
   7   2   0    5.34    9.19
   7   2   1   32.83   11.85
   7   2   2    4.53    9.28
   7   2   3  142.17   19.09
   7   2   4  339.66   29.02
   7   3  -4  108.26   17.10
   7   3  -3   87.31   15.22
   7   3  -2  188.67   18.27
   7   3  -1   17.74   10.04
   7   3   0  494.17   27.10
   7   3   1  112.64   15.86
   7   3   2   12.27   10.37
   8  -2  -1  402.99   24.83
   8  -2   0   15.00    9.11
   8  -2   1   63.54   14.43
   8  -2   2   18.48   10.74
   8  -2   4  383.14   28.15
   8  -1  -1   72.42   14.80
   8  -1   1    5.12   10.06
   8  -1   3  160.97   21.30
   8   0  -3 1201.78   43.30
   8   0  -2  480.31   28.32
   8   0  -1  317.52   23.79
   8   0   0  216.40   20.84
   8   0   1   -2.59    8.19
   8   1  -3  388.47   27.47
 -12   5   2    8.51    3.88
 -12   5   3   30.28    4.84
 -12   5   4   11.03    3.73
 -12   5   5   62.75    4.35
 -12   5   6   25.48    3.19
 -12   6  -3    5.96    2.92
 -12   6  -2   -0.67    2.96
 -12   6  -1   15.54    4.50
 -12   6   0   87.20    6.35
 -12   6   1   13.49    5.31
 -12   6   2    7.25    3.66
 -12   6   3    2.58    3.03
 -12   6   4   80.95    5.24
 -12   6   5   11.38    3.20
 -12   6   6    4.13    2.13
 -12   7  -3   -4.32    2.32
 -12   7  -2   -3.05    2.52
 -12   7  -1   -1.83    2.86
 -12   7   0   57.33    5.92
 -12   7   1   22.06    5.54
 -12   7   2   -0.19    3.07
 -12   7   3    4.45    3.15
 -12   7   4   45.91    4.54
 -12   7   5   29.23    3.73
 -12   7   6    4.48    2.21
 -12   8  -2   16.70    4.42
 -12   8  -1  184.14    7.51
 -12   8   1  130.99    7.39
 -12   8   2  254.59    8.64
 -12   8   3   51.51    5.06
 -12   8   4   10.69    3.68
 -12   8   5   15.89    3.41
 -12   8   6    8.62    2.76
 -12   9   0   86.19    6.03
 -12   9   1  106.34    6.66
 -11   4   0   48.40    7.55
 -11   4   1   25.06    5.71
 -11   4   3  281.64    8.34
 -11   4   4  303.88    7.97
 -11   4   5   25.93    3.36
 -11   4   6  150.00    5.15
 -11   4   7  151.13    4.88
 -11   5  -6  236.38   10.48
 -11   5  -4  132.33    9.20
 -11   5  -3   85.04    8.53
 -11   5  -2  112.92    9.79
 -11   5   0   18.06    6.64
 -11   5   1   39.07    6.19
 -11   5   2  194.63    8.27
 -11   5   3   34.54    4.76
 -11   5   4   71.58    4.83
 -11   5   5    3.96    2.48
 -11   5   6   13.02    2.73
 -11   5   7    5.64    2.41
 -11   6  -7  141.52    8.89
 -11   6  -5  336.00   12.39
 -11   6  -4  172.80   10.42
 -11   6  -3  321.72   13.15
 -11   6   1  451.28   13.16
 -11   6   3   79.07    5.77
 -11   6   5   41.23    3.94
 -11   6   6   78.12    4.42
 -11   6   7   13.27    2.64
 -11   6   8  111.31    4.29
 -11   7  -8   93.07    7.62
 -11   7  -7   18.15    6.20
 -11   7  -6   34.62    6.78
 -11   7  -5   60.07    8.07
 -11   7  -4   43.63    7.69
 -11   7   0   46.12    7.67
 -11   7   1  133.77    8.42
 -11   7   2   69.99    6.27
 -11   7   4  142.30    6.40
 -11   7   5    8.30    2.84
 -11   7   6   30.68    3.46
 -11   8  -7    1.18    3.85
 -11   8  -6   37.48    6.32
 -11   8  -5   15.49    6.08
 -11   8  -4    0.30    4.53
 -11   8  -3   -1.55    4.81
 -11   8  -2   -4.49    4.87
 -11   8  -1   59.24    8.55
 -11   8   4   49.66    4.51
 -11   8   5   28.44    3.81
 -11   8   6    7.95    2.46
 -11   8   7    2.78    2.13
 -11   8   8   16.18    2.67
 -11   9  -2   14.71    5.54
 -11   9  -1   -2.09    4.58
 -11   9   0    2.09    4.35
 -11   9   1    6.07    4.01
 -11   9   2    2.08    3.37
 -11   9   3   10.39    4.12
 -11   9   4    6.25    2.92
 -11   9   5    6.84    2.49
 -11   9   6    1.81    2.13
 -11   9   7   20.80    2.81
 -11   9   8    0.83    1.69
 -11  10  -4    0.30    3.50
 -11  10  -3    5.36    4.25
 -11  10  -2   15.22    6.13
 -11  10  -1   -0.57    3.78
 -11  10   0    3.90    3.54
 -11  10   1   42.29    5.65
 -11  10   2   19.13    4.47
 -11  10   3    1.99    2.92
 -11  10   4   27.16    3.68
 -11  10   5   17.12    3.27
 -11  10   6    5.50    2.16
 -11  10   7    1.62    1.72
 -11  11  -1   29.11    5.75
 -11  11   0    0.69    3.31
 -11  11   1    1.72    2.85
 -11  11   2   -0.78    2.50
 -11  11   3    3.29    2.51
 -11  11   4    8.74    3.24
 -11  11   5   13.41    3.01
 -11  11   6   11.22    2.64
 -10   3  -1    3.14    5.16
 -10   3   1    4.10    3.54
 -10   3   2   98.53    5.77
 -10   3   3   19.49    3.62
 -10   3   4  111.14    4.95
 -10   3   5  107.52    4.63
 -10   3   6   75.56    3.78
 -10   3   7  148.61    4.60
 -10   4  -7  448.51   17.21
 -10   4  -6  197.16   13.53
 -10   4  -5  421.80   18.04
 -10   4  -3  119.36   14.02
 -10   4  -2   41.07   10.73
 -10   4  -1   56.98    9.11
 -10   4   0  133.97    9.05
 -10   4   1    4.03    3.75
 -10   4   2  119.57    6.75
 -10   4   3    3.27    2.68
 -10   4   4   71.54    4.50
 -10   4   5   89.13    4.56
 -10   4   6   14.51    2.76
 -10   4   7   42.04    3.11
 -10   4   8  195.31    5.12
 -10   5 -11   83.73    9.51
 -10   5 -10  158.81   11.54
 -10   5  -9  121.23   11.67
 -10   5  -8  289.89   14.91
 -10   5  -7  349.32   16.43
 -10   5  -6  234.40   15.13
 -10   5  -5  727.46   22.99
 -10   5  -4  562.07   21.87
 -10   5  -3  146.32   15.55
 -10   5  -2  299.08   16.50
 -10   5  -1  124.39   11.21
 -10   5   0  130.78    9.58
 -10   5   1  285.21   10.74
 -10   5   2   23.59    4.90
 -10   5   3    4.48    3.03
 -10   5   5   80.45    4.68
 -10   5   6    7.32    2.44
 -10   5   7    1.49    1.83
 -10   5   8   23.85    2.75
 -10   5   9  184.65    5.07
 -10   6 -11    7.36    5.80
 -10   6 -10   28.95    9.22
 -10   6  -9    8.43    7.25
 -10   6  -7  147.40   12.97
 -10   6  -6  202.85   15.02
 -10   6  -5  336.89   17.83
 -10   6  -4  299.41   18.23
 -10   6  -1  550.09   18.50
 -10   6   0  341.94   13.76
 -10   6   4  182.59    7.16
 -10   6   5  166.04    6.32
 -10   7 -11   23.40    7.97
 -10   7 -10   23.14    8.62
 -10   7  -9    5.45    6.62
 -10   7  -8    7.72    7.31
 -10   7  -7   -1.02    6.62
 -10   7  -6   58.89   11.18
 -10   7  -5  256.86   16.23
 -10   7  -4  221.11   16.62
 -10   7   5  173.19    6.61
 -10   7   6   62.15    4.25
 -10   7   7    9.69    2.90
 -10   7   8  112.79    4.54
 -10   7   9   -0.04    1.69
 -10   8 -10   56.03    9.11
 -10   8  -9   49.09    9.55
 -10   8  -4   69.88   12.13
 -10   8  -3  128.31   13.68
 -10   8  -2  233.12   14.68
 -10   8  -1  127.02   11.53
 -10   8   0  243.14   11.87
 -10   8   1  227.71   10.24
 -10   8   2  318.01   10.71
 -10   8   3  192.68    8.12
 -10   8   4   44.05    4.77
 -10   8   6  417.84    8.97
 -10   8   7   85.73    4.40
 -10   8   8  261.15    6.52
 -10   8   9   47.11    3.27
 -10   9  -9    3.96    5.12
 -10   9  -8   -3.30    5.12
 -10   9  -7   60.58    9.47
 -10   9  -6   44.58    9.47
 -10   9  -5    5.48    6.37
 -10   9  -4   62.16   11.33
 -10   9  -3   36.22   10.08
 -10   9  -2  114.11   11.25
 -10   9  -1   28.13    8.32
 -10   9   0   70.68    7.84
 -10   9   2  373.72   11.11
 -10   9   3  164.09    7.36
 -10   9   4   69.01    5.08
 -10   9   5  204.64    6.97
 -10   9   6  262.83    7.17
 -10   9   7  351.08    7.66
 -10   9   8  402.69    7.79
 -10   9   9  181.68    5.08
 -10  10  -8    0.16    4.78
 -10  10  -7   24.08    7.38
 -10  10  -6   22.83    7.44
 -10  10  -5  124.36   10.65
 -10  10  -4   87.68   10.09
 -10  10  -3   -0.93    6.11
 -10  10  -2    3.35    5.65
 -10  10  -1   -0.61    4.50
 -10  10   1   29.56    5.84
 -10  10   3  158.16    7.02
 -10  10   4   17.19    3.84
 -10  10   5  123.76    5.35
 -10  10   6    7.45    2.67
 -10  10   7   28.99    3.03
 -10  10   8   83.71    3.89
 -10  11  -5    3.15    5.13
 -10  11  -3   -0.08    4.91
 -10  11  -2    1.57    4.86
 -10  11  -1    5.57    4.68
 -10  11   0    5.92    4.32
 -10  11   1   13.83    4.80
 -10  11   2   96.00    6.14
 -10  11   3    1.32    2.47
 -10  11   4    9.79    3.17
 -10  11   5   17.48    3.19
 -10  11   7    0.04    1.49
 -10  11   8    3.55    1.71
 -10  12  -3   55.51    7.22
 -10  12  -2   86.97    7.15
 -10  12  -1   62.57    6.29
 -10  12   0    3.02    3.22
 -10  12   1   -0.27    2.93
 -10  12   2   12.99    3.91
 -10  12   3    1.20    2.16
 -10  12   4    1.93    2.14
 -10  12   5    0.46    1.72
  -9   2   1  164.24    7.35
  -9   2   3    9.88    2.98
  -9   2   7  150.31    4.30
  -9   3  -9    3.25    9.36
  -9   3  -8   30.46   12.99
  -9   3  -7   -0.27    9.03
  -9   3  -6    3.64    9.64
  -9   3  -5    5.43   10.74
  -9   3  -4   -6.23   10.87
  -9   3  -3   26.20   12.26
  -9   3  -2   56.74    9.98
  -9   3   0    8.29    4.86
  -9   3   1   55.66    5.91
  -9   3   2   23.43    4.38
  -9   3   3    1.62    2.71
  -9   3   5  115.73    4.69
  -9   3   6  446.78    7.86
  -9   3   7   56.91    3.20
  -9   3   8    1.20    1.48
  -9   4 -13    1.03    7.66
  -9   4 -12   28.51   11.70
  -9   4 -11  113.60   14.89
  -9   4 -10    6.03    9.96
  -9   4  -9    6.81    9.79
  -9   4  -8    8.16    9.84
  -9   4  -7   28.68   14.15
  -9   4  -6   -6.69   10.31
  -9   4  -5   38.87   18.04
  -9   4  -4    8.60   11.58
  -9   4  -3  167.70   16.39
  -9   4  -2   13.90    7.95
  -9   4  -1   89.10    9.59
  -9   4   0   30.17    6.69
  -9   4   1   15.41    5.29
  -9   4   2    3.67    3.64
  -9   4   3   37.29    4.31
  -9   4   4  177.62    6.30
  -9   4   5   11.25    2.99
  -9   4   6   28.38    3.11
  -9   4   7    3.01    1.85
  -9   4   8  172.09    5.03
  -9   4   9   23.06    2.38
  -9   5 -14    1.57    6.73
  -9   5 -13   -1.89    7.00
  -9   5 -12   -3.14    7.73
  -9   5 -11   35.36   12.85
  -9   5 -10    5.29    9.13
  -9   5  -9   61.21   14.57
  -9   5  -8  141.28   16.94
  -9   5  -7   95.29   16.48
  -9   5  -6    0.97   11.06
  -9   5  -5  319.45   22.89
  -9   5  -4  201.85   20.34
  -9   5  -3   30.59   13.60
  -9   5  -2   48.07   11.68
  -9   5  -1  177.27   12.56
  -9   5   0  374.70   14.10
  -9   5   1   31.12    6.60
  -9   5   2   88.57    6.72
  -9   5   3   16.23    4.38
  -9   5   4  149.44    6.45
  -9   5   5    9.79    3.12
  -9   6 -14   28.09   10.42
  -9   6 -12   24.10   12.03
  -9   6 -11   32.40   12.98
  -9   6 -10    8.43   10.33
  -9   6  -9    7.39   10.55
  -9   6  -8    9.03   11.22
  -9   6  -7   65.27   14.83
  -9   6  -6  149.94   18.62
  -9   6  -5  187.81   20.09
  -9   6  -4    6.34   12.22
  -9   6  -3   74.42   14.42
  -9   6   3   12.71    4.52
  -9   6   4   30.75    4.52
  -9   6   5    1.53    2.34
  -9   6   6   15.25    3.31
  -9   6   7    1.58    1.97
  -9   6   8  139.46    5.01
  -9   6   9   34.78    2.99
  -9   6  10    7.23    2.20
  -9   7 -13   69.26   11.91
  -9   7 -12  -10.70    7.75
  -9   7 -11   80.74   13.51
  -9   7 -10   10.18    9.41
  -9   7  -5   15.70   12.49
  -9   7  -4  200.03   19.22
  -9   7  -3  362.83   21.25
  -9   7  -2  313.62   17.95
  -9   7  -1  231.19   14.11
  -9   7   0  278.87   13.46
  -9   7   3  342.90   10.55
  -9   7   4  102.35    5.97
  -9   7   5  173.60    6.76
  -9   7   7  312.72    7.63
  -9   7   8  212.60    6.09
  -9   7   9   10.61    2.43
  -9   7  10  111.59    4.18
  -9   8 -11  234.11   16.04
  -9   8  -9  104.28   14.89
  -9   8  -7   86.04   14.50
  -9   8  -6   14.10   10.73
  -9   8  -5   -2.59   10.01
  -9   8  -4   38.46   14.22
  -9   8  -3   26.42   12.51
  -9   8  -2  205.34   14.94
  -9   8  -1  559.59   19.03
  -9   8   0   64.23    8.37
  -9   8   1  211.40   10.62
  -9   8   3  338.43   10.38
  -9   8   4   75.43    5.73
  -9   8   8  388.63    8.05
  -9   8   9  178.59    5.37
  -9   8  10   97.08    3.92
  -9   9 -12  125.78   11.50
  -9   9 -11  212.46   14.27
  -9   9 -10  129.51   13.52
  -9   9  -9  170.87   14.51
  -9   9  -8  105.27   14.40
  -9   9  -7   94.73   14.64
  -9   9  -6    1.31    9.84
  -9   9  -5   31.05   14.40
  -9   9  -4   49.45   12.90
  -9   9  -3    2.49    8.18
  -9   9  -2   42.67   10.01
  -9   9  -1   57.52    9.26
  -9   9   0   99.96    9.24
  -9   9   1  589.61   15.38
  -9   9   2  108.10    7.43
  -9   9   3   -0.76    3.13
  -9   9   4  107.02    6.12
  -9   9   6  177.92    6.31
  -9  10 -10  136.14   11.56
  -9  10  -9  121.65   12.03
  -9  10  -8  102.83   12.62
  -9  10  -7  300.76   16.85
  -9  10  -6   67.86   13.12
  -9  10  -5  111.41   14.01
  -9  10  -4  117.66   13.59
  -9  10  -3  130.44   12.61
  -9  10  -2  162.98   12.16
  -9  10  -1   45.17    8.47
  -9  10   0   76.88    7.88
  -9  10   1  109.57    7.61
  -9  10   2  164.21    8.11
  -9  10   3   13.61    4.34
  -9  10   4    0.14    2.74
  -9  10   5   80.98    4.92
  -9  10   6   12.62    3.00
  -9  10   8  164.36    5.13
  -9  10   9  266.06    5.89
  -9  11  -9   38.33    8.61
  -9  11  -8   44.85    8.90
  -9  11  -7  130.30   12.02
  -9  11  -6   83.86   11.81
  -9  11  -5  213.12   15.02
  -9  11  -4  142.50   12.66
  -9  11  -3   32.83    8.87
  -9  11  -2   70.65    9.08
  -9  11  -1   88.74    8.33
  -9  11   0   37.98    6.53
  -9  11   1    9.24    4.02
  -9  11   2   53.73    5.33
  -9  11   3   22.57    4.20
  -9  11   5   30.31    3.60
  -9  11   6   11.38    2.81
  -9  11   7   26.39    2.89
  -9  12  -7   65.81    8.61
  -9  12  -6    1.77    5.18
  -9  12  -5  141.46   11.06
  -9  12  -4   38.60    8.32
  -9  12  -3   91.87    8.62
  -9  12  -2   55.14    7.53
  -9  12   4  120.30    5.19
  -9  12   5  160.06    5.30
  -9  12   6   68.52    3.59
  -9  12   7   14.30    2.37
  -9  13  -3    2.70    3.77
  -9  13  -2    2.74    3.49
  -9  13  -1   25.89    5.00
  -9  13   0   21.13    4.46
  -9  13   1    9.76    3.77
  -9  13   2   18.26    3.48
  -9  13   3    0.99    1.97
  -9  13   4   13.63    2.71
  -9  13   5   14.41    2.51
  -8   1   7  478.98    6.78
  -8   2  -9  308.75   23.16
  -8   2  -8  275.11   22.87
  -8   2  -7   83.00   18.80
  -8   2  -6   91.19   20.51
  -8   2  -4  431.98   24.74
  -8   2  -3  353.77   18.73
  -8   2  -2   14.40    6.88
  -8   2  -1   83.63    8.23
  -8   2   0   26.89    5.49
  -8   2   1  484.75   11.31
  -8   2   3   24.30    3.52
  -8   2   7  537.20    7.69
  -8   2   8  152.82    4.27
  -8   3 -14   60.57   15.21
  -8   3 -13   38.97   16.35
  -8   3 -11   69.57   17.83
  -8   3 -10  132.42   19.72
  -8   3  -9   78.19   19.25
  -8   3  -8  324.08   24.97
  -8   3  -6  244.57   25.89
  -8   3  -5  585.58   33.67
  -8   3  -4  101.23   18.18
  -8   3  -3  708.64   25.99
  -8   3  -2  241.45   14.93
  -8   3  -1  272.27   13.15
  -8   3   0  241.42   10.78
  -8   3   1  267.73    9.58
  -8   3   2   36.39    4.58
  -8   3   4   63.21    4.17
  -8   3   5   98.77    4.44
  -8   3   6   17.68    2.50
  -8   3   9  235.43    5.29
  -8   4 -16    4.36    9.04
  -8   4 -13   38.90   16.02
  -8   4 -12   -5.20   11.33
  -8   4 -11   92.18   18.52
  -8   4  -9   13.48   12.96
  -8   4  -8   57.73   18.68
  -8   4  -7   81.61   21.18
  -8   4  -6  549.31   32.28
  -8   4  -5  125.15   23.26
  -8   4  -4   49.40   17.61
  -8   4  -3   49.41   14.11
  -8   4  -2  826.44   24.98
  -8   4  -1  542.16   18.10
  -8   4   0   43.48    7.36
  -8   4   1  459.44   13.02
  -8   4   2    1.95    3.52
  -8   4   3  101.48    5.90
  -8   4   4  114.61    5.53
  -8   4   5   61.02    4.11
  -8   4   6    5.36    2.15
  -8   5 -16   -3.60    7.98
  -8   5 -15    1.01    9.18
  -8   5 -14    7.60   11.50
  -8   5 -13   16.59   12.06
  -8   5 -12   -9.60   12.29
  -8   5 -11   12.17   12.40
  -8   5 -10   -5.83   12.18
  -8   5  -9  -15.44   13.72
  -8   5  -8    6.00   15.20
  -8   5  -7   24.22   16.22
  -8   5  -6   48.24   20.96
  -8   5  -5   25.32   18.55
  -8   5  -4   -9.02   11.85
  -8   5  -3  108.56   17.18
  -8   5   4   36.58    4.47
  -8   5   5  136.36    5.83
  -8   5   6   55.07    3.94
  -8   5   7   28.11    3.03
  -8   5   8   35.49    3.00
  -8   5   9   22.62    2.47
  -8   5  10   57.53    3.00
  -8   6 -15    0.42    9.95
  -8   6 -13    8.32   11.96
  -8   6 -12   16.14   12.16
  -8   6 -11   43.07   19.73
  -8   6  -5   20.47   17.25
  -8   6  -4   52.65   17.71
  -8   6  -3   55.74   14.78
  -8   6  -1  390.02   17.18
  -8   6   0   19.49    7.40
  -8   6   1   64.27    7.65
  -8   6   2   26.25    5.70
  -8   6   3   19.73    4.63
  -8   6   4   10.19    3.54
  -8   6   5    4.61    2.67
  -8   6   6   27.20    3.59
  -8   6   7  178.35    5.70
  -8   6   8   14.01    2.42
  -8   6   9   28.57    2.68
  -8   6  10   32.78    2.64
  -8   7 -12  131.91   18.72
  -8   7 -11    2.21   11.18
  -8   7 -10   42.12   17.96
  -8   7  -9   71.39   18.45
  -8   7  -8  125.95   20.79
  -8   7  -7  106.34   22.23
  -8   7  -6   16.28   14.46
  -8   7  -5   -9.61   14.35
  -8   7  -4   11.64   13.77
  -8   7  -3    4.88   10.11
  -8   7  -2    4.38    7.85
  -8   7  -1   76.46   10.66
  -8   7   0   -0.58    6.02
  -8   7   1  222.49   11.03
  -8   7   3   40.36    5.50
  -8   7   4   19.64    4.18
  -8   7   5   35.83    4.33
  -8   7   6    6.68    3.03
  -8   7   7    8.94    2.81
  -8   7   8    8.40    2.39
  -8   7   9   52.96    3.24
  -8   7  10    0.55    1.32
  -8   8 -14  103.80   14.09
  -8   8 -13  148.69   16.62
  -8   8 -12  229.99   19.32
  -8   8 -11  111.23   17.72
  -8   8 -10   92.67   17.69
  -8   8  -9   16.67   12.58
  -8   8  -8  204.60   22.19
  -8   8  -7    9.74   14.58
  -8   8  -6    2.74   13.99
  -8   8  -5  -13.51   12.36
  -8   8  -4  -10.74   11.40
  -8   8  -3    3.85    9.32
  -8   8  -2   -0.77    7.37
  -8   8  -1    8.63    6.34
  -8   8   0    3.82    5.47
  -8   8   1   57.29    7.15
  -8   8   2    2.02    3.86
  -8   8   3  166.88    7.92
  -8   8   4  113.31    6.30
  -8   8   5  148.79    6.32
  -8   8   6   22.40    3.66
  -8   8   7   -0.43    2.15
  -8   8   8   59.27    3.71
  -8   8   9   90.51    3.93
  -8   8  10   63.55    3.33
  -8   9 -14  128.73   13.87
  -8   9 -13  141.09   14.87
  -8   9 -12   91.11   15.13
  -8   9 -11  107.07   15.85
  -8   9 -10  348.69   22.59
  -8   9  -9  230.95   20.35
  -8   9  -8  212.76   21.30
  -8   9  -7  133.80   19.83
  -8   9  -6   66.57   18.46
  -8   9  -4  110.12   16.27
  -8   9  -3   27.83   11.78
  -8   9  -2   78.80   11.60
  -8   9  -1  130.08   11.09
  -8   9   0   95.77    9.23
  -8   9   1   40.70    6.58
  -8   9   2   54.21    6.28
  -8   9   3   12.39    4.67
  -8   9   6  112.25    5.28
  -8   9   7  111.69    4.91
  -8   9   8  129.23    4.82
  -8   9   9  201.84    5.47
  -8  10 -12   27.80   11.28
  -8  10 -11  123.56   14.75
  -8  10 -10  120.53   14.79
  -8  10  -8  324.65   21.21
  -8  10  -7  346.73   22.95
  -8  10  -6  371.83   23.98
  -8  10  -5  562.02   25.05
  -8  10  -4  456.63   21.96
  -8  10  -3   79.53   12.68
  -8  10  -2  122.90   12.05
  -8  10  -1  207.48   12.10
  -8  10   1   35.20    5.90
  -8  10   2   10.55    4.24
  -8  10   3    8.16    3.47
  -8  10   4   63.40    5.00
  -8  10   5   72.95    4.80
  -8  10   6   19.58    3.24
  -8  10   7   57.36    3.81
  -8  10   8  190.59    5.47
  -8  11 -11   47.61   10.10
  -8  11 -10  -10.66    6.21
  -8  11  -9   57.99   12.35
  -8  11  -8  133.26   15.07
  -8  11  -7  271.28   19.73
  -8  11  -6  305.03   19.11
  -8  11  -4  319.14   17.16
  -8  11  -3  293.68   15.61
  -8  11  -1  122.75    9.82
  -8  11   0   94.04    8.01
  -8  11   5   12.33    3.05
  -8  11   6    7.88    2.71
  -8  11   7   65.70    3.70
  -8  11   8   76.07    3.58
  -8  12   2  173.51    6.93
  -8  12   4  165.13    5.73
  -8  12   5  150.92    5.20
  -8  12   6   75.43    3.69
  -8  12   7   35.16    2.73
  -8  13  -6   -2.73    5.23
  -8  13  -5   72.64    8.87
  -8  13  -3  114.42    8.42
  -8  13   3  195.42    5.84
  -8  13   4  103.09    4.29
  -8  13   5  324.52    6.43
  -8  13   6  233.82    5.25
  -8  14   0    5.79    2.55
  -8  14   1   79.27    4.24
  -8  14   2   19.77    2.85
  -8  14   3    5.41    2.29
  -7   1  -5  262.24   26.89
  -7   1  -4    9.22   11.03
  -7   2 -14  103.87   19.95
  -7   2 -13   25.51   15.01
  -7   2 -11  255.32   25.56
  -7   2 -10  330.35   28.39
  -7   2  -9  215.83   26.15
  -7   2  -8  763.33   37.19
  -7   2  -7  332.10   30.95
  -7   2  -6 1076.16   46.66
  -7   2  -5  663.94   35.26
  -7   2  -4  100.59   17.94
  -7   2  -3  182.37   15.58
  -7   2  -2    5.67    6.21
  -7   2   5   31.58    2.77
  -7   2   6    2.77    1.52
  -7   3 -17   44.76   18.30
  -7   3 -16   -0.05   11.66
  -7   3 -15   15.46   13.73
  -7   3 -14   -3.86   13.85
  -7   3 -13    5.12   14.05
  -7   3 -12  142.88   23.92
  -7   3 -11  422.41   30.65
  -7   3 -10  208.24   26.48
  -7   3  -9   96.69   23.77
  -7   3  -8  653.85   36.74
  -7   3  -7  316.84   31.00
  -7   3  -5  660.92   36.89
  -7   3  -4 1258.62   40.25
  -7   3  -3 1097.06   31.68
  -7   3  -2  337.41   17.17
  -7   3  -1  423.57   16.03
  -7   3   0   69.34    7.61
  -7   3   1  671.28   14.64
  -7   3   2  165.47    7.35
  -7   3   3   70.84    4.90
  -7   3   5   28.76    3.02
  -7   3   7   47.24    2.98
  -7   4 -18   -8.31    9.52
  -7   4 -17   37.98   18.41
  -7   4 -16   16.78   12.62
  -7   4 -15   90.46   20.53
  -7   4 -14   -6.50   12.97
  -7   4 -13    2.31   15.71
  -7   4 -12  143.95   23.96
  -7   4 -11  310.40   29.42
  -7   4 -10  126.54   24.51
  -7   4  -9  152.21   26.56
  -7   4  -8  304.89   29.42
  -7   4  -7  122.43   27.56
  -7   4  -6  423.91   36.92
  -7   4  -5  480.21   34.58
  -7   4  -4   -9.93   14.53
  -7   4  -3  181.32   18.30
  -7   4  -2 1542.61   33.67
  -7   4  -1  896.24   23.33
  -7   4   0  258.38   12.38
  -7   4   5    9.59    2.95
  -7   4   6   13.61    2.65
  -7   4   8  150.92    4.35
  -7   4   9   29.61    2.32
  -7   4  10   60.20    2.76
  -7   5 -17   70.23   17.38
  -7   5 -16   59.74   17.54
  -7   5 -15   60.35   19.31
  -7   5 -13   -4.93   14.32
  -7   5 -12   17.58   16.49
  -7   5 -11   99.57   23.30
  -7   5  -4   66.76   20.43
  -7   5  -3  383.46   23.17
  -7   5  -2  242.17   18.23
  -7   5  -1  382.93   17.43
  -7   5   6    6.81    2.66
  -7   5   8  159.46    4.56
  -7   5   9   27.33    2.31
  -7   5  10  432.02    6.64
  -7   6 -17   13.83   10.87
  -7   6 -13    6.35   15.37
  -7   6 -12  -14.57   14.34
  -7   6 -11   64.32   22.27
  -7   6 -10   19.75   18.23
  -7   6  -9   26.23   17.73
  -7   6  -7  122.20   27.36
  -7   6  -6    5.63   17.43
  -7   6  -5  121.68   24.63
  -7   6  -4  218.46   23.41
  -7   6  -3  146.99   17.47
  -7   6  -1   32.13    9.48
  -7   6   0  221.86   12.54
  -7   6   1  564.36   15.72
  -7   6   6  114.34    4.91
  -7   6   8   57.11    3.20
  -7   6  10  255.01    5.22
  -7   7 -17   -6.34    9.81
  -7   7 -16   10.85   11.58
  -7   7 -15   -1.02   12.18
  -7   7 -14    2.33   13.78
  -7   7 -13    9.13   14.28
  -7   7 -12   20.59   15.16
  -7   7 -11   29.00   15.62
  -7   7 -10   -8.90   14.29
  -7   7  -7  -13.46   17.40
  -7   7  -6  125.32   26.80
  -7   7  -5  172.77   24.58
  -7   7  -4    5.33   13.41
  -7   7  -3   -5.67    9.76
  -7   7  -2   10.40    9.73
  -7   7  -1    8.72    7.87
  -7   7   0   75.80    9.29
  -7   7   1    6.77    5.10
  -7   7   3  151.51    7.67
  -7   7   6    1.40    2.13
  -7   7   8   42.19    3.05
  -7   7   9  300.53    6.10
  -7   8 -16   -6.48    8.94
  -7   8 -15    5.12   10.42
  -7   8 -14   -7.19   10.55
  -7   8 -13    1.89   14.15
  -7   8 -12  -11.68   13.32
  -7   8 -11    0.57   13.68
  -7   8 -10    5.68   15.53
  -7   8  -9   38.56   17.06
  -7   8  -8  122.62   24.75
  -7   8  -7   -4.08   16.45
  -7   8  -5   61.11   23.43
  -7   8  -4   70.24   16.86
  -7   8  -3   52.02   13.73
  -7   8  -2   16.95    8.80
  -7   8  -1    4.48    7.02
  -7   8   0    2.49    5.43
  -7   8   1   96.32    8.22
  -7   8   2   42.27    6.08
  -7   8   3   39.87    5.31
  -7   8   5    3.15    2.68
  -7   8   6  100.85    4.79
  -7   8   7  139.98    5.00
  -7   8   9   88.22    3.64
  -7   8  10   86.38    3.41
  -7   9 -15   13.89   10.52
  -7   9 -14   -1.84   10.97
  -7   9 -13   66.27   17.36
  -7   9 -12   22.64   13.02
  -7   9 -11   61.52   18.24
  -7   9 -10   86.94   20.19
  -7   9  -9  252.42   25.48
  -7   9  -8   13.15   17.08
  -7   9  -7    1.17   15.35
  -7   9  -6  113.32   21.26
  -7   9  -5  145.55   21.22
  -7   9  -4   87.85   16.54
  -7   9  -3   -7.10    7.73
  -7   9  -2   48.46   11.01
  -7   9  -1    9.53    6.36
  -7   9   0   38.92    7.90
  -7   9   1   65.83    7.11
  -7   9   2  164.89    8.41
  -7   9   3   21.93    4.57
  -7   9   4   11.33    3.84
  -7   9   5    7.48    2.53
  -7   9   6   -0.27    1.90
  -7   9   7   26.17    2.94
  -7   9   8   14.40    2.43
  -7  10 -14    1.86    8.41
  -7  10 -13   -3.79    8.69
  -7  10 -12    3.72   10.68
  -7  10 -11    9.27   10.92
  -7  10  -9  102.69   19.20
  -7  10  -8   -2.88   14.94
  -7  10  -7   46.11   22.44
  -7  10  -6  136.86   20.53
  -7  10  -5  192.76   19.52
  -7  10  -4  419.18   22.11
  -7  10  -3  335.34   18.05
  -7  10  -2   64.37   10.22
  -7  10  -1   50.23    8.55
  -7  10   5  143.14    5.71
  -7  10   6   48.71    3.64
  -7  10   7   23.56    2.88
  -7  10   8    2.10    1.76
  -7  10   9   36.62    2.66
  -7  11 -13    2.40    7.80
  -7  11 -12   66.52   13.17
  -7  11 -11   50.28   14.42
  -7  11 -10   -0.09    9.75
  -7  11  -9    9.97   12.27
  -7  11  -3  357.32   16.93
  -7  11  -1  534.89   15.85
  -7  11   0  186.93    9.24
  -7  11   1    5.76    3.85
  -7  11   3  198.95    7.09
  -7  11   4    7.50    2.78
  -7  11   5    1.05    2.17
  -7  11   6   54.90    3.64
  -7  11   7   53.08    3.25
  -7  11   8    2.27    1.53
  -7  12 -11   26.51   11.51
  -7  12 -10    7.51    8.11
  -7  12  -9    2.49    8.83
  -7  12  -8   30.29   14.07
  -7  12  -7    4.49    8.64
  -7  12  -6   86.08   13.52
  -7  12  -5  210.91   14.73
  -7  12  -3  520.50   16.82
  -7  12  -2  349.87   13.13
  -7  12  -1  311.89   11.38
  -7  12   1  196.21    7.61
  -7  12   3  236.35    7.06
  -7  12   4  255.10    6.76
  -7  12   5  158.46    5.19
  -7  12   6  162.88    4.92
  -7  12   7   77.35    3.38
  -7  13  -9   34.26    9.54
  -7  13  -8    6.37    6.93
  -7  13  -7   -4.32    6.51
  -7  13  -6   12.16    6.50
  -7  13  -5   39.59    8.11
  -7  13  -4  136.25    9.81
  -7  13  -3  211.60   10.28
  -7  13  -2  103.37    7.49
  -7  13  -1  115.51    6.83
  -7  13   0  276.23    8.50
  -7  13   1  241.82    7.34
  -7  13   2  413.71    8.63
  -7  13   3  310.84    7.02
  -7  13   4  693.72    9.56
  -7  13   5  300.29    6.11
  -7  13   6  326.37    5.97
  -7  14  -5   22.24    5.93
  -7  14  -4   24.81    5.48
  -7  14  -2   41.66    4.75
  -7  14  -1   50.54    4.48
  -6   1 -16   41.68   20.26
  -6   1 -15    0.80   15.39
  -6   1 -14   17.16   16.43
  -6   1 -13    9.77   17.26
  -6   1 -12   48.26   21.21
  -6   1 -11  108.77   24.52
  -6   1  -9    4.97   16.82
  -6   1  -8  296.83   29.70
  -6   2 -19   -6.16   10.83
  -6   2 -18   -5.28   11.99
  -6   2 -16    6.44   16.31
  -6   2 -15    5.11   17.49
  -6   2 -14    1.03   16.18
  -6   2 -13   -8.25   16.00
  -6   2 -12   85.48   23.55
  -6   2 -11  134.84   25.87
  -6   2 -10   45.59   22.02
  -6   2  -9  117.35   24.45
  -6   2  -8  167.29   27.26
  -6   2  -7  152.88   28.49
  -6   2  -6  191.91   33.25
  -6   2   8    5.27    1.47
  -6   3 -19   43.98   18.25
  -6   3 -18   12.65   14.30
  -6   3 -17    5.78   14.14
  -6   3 -16    7.51   16.50
  -6   3 -15   21.95   17.17
  -6   3 -14   12.60   17.66
  -6   3 -13   -7.75   15.88
  -6   3 -12   37.12   18.89
  -6   3 -11   12.09   19.08
  -6   3 -10   34.29   18.15
  -6   3  -9   65.09   26.15
  -6   3  -7  121.94   28.92
  -6   3  -6  397.52   36.98
  -6   3  -5  932.93   43.39
  -6   3  -4  156.25   22.11
  -6   3   7    2.50    1.44
  -6   3   8  122.22    3.49
  -6   3   9   45.20    2.24
  -6   4 -19  126.58   20.25
  -6   4 -18   70.37   20.93
  -6   4 -17   54.02   21.75
  -6   4 -16   91.74   24.55
  -6   4 -15   62.11   23.44
  -6   4 -14   52.60   24.12
  -6   4 -13   74.53   25.00
  -6   4 -12   97.32   26.34
  -6   4 -11  -13.66   18.65
  -6   4  -3  270.80   21.17
  -6   4  -2   52.92   12.94
  -6   4   6  224.48    5.34
  -6   4   7   99.54    3.46
  -6   4   8   43.14    2.42
  -6   4   9   34.52    2.16
  -6   5 -19   47.61   20.13
  -6   5 -13   26.45   19.69
  -6   5 -12  163.06   27.49
  -6   5 -11   32.98   19.34
  -6   5 -10   18.75   20.79
  -6   5  -9  117.27   28.42
  -6   5  -7    5.67   23.33
  -6   5  -6  157.18   30.09
  -6   5  -5   63.07   24.48
  -6   5  -4  307.11   24.86
  -6   5  -3  134.22   18.37
  -6   5  -1  861.32   23.67
  -6   5   0  667.08   18.62
  -6   5   9  194.18    4.40
  -6   5  10  114.94    3.37
  -6   6 -18   87.88   19.52
  -6   6 -17   44.72   20.35
  -6   6 -16   64.00   21.55
  -6   6 -15  177.47   26.52
  -6   6 -14  285.26   29.66
  -6   6 -13  190.97   28.24
  -6   6 -12  166.24   28.85
  -6   6 -11    9.34   17.46
  -6   6 -10  104.98   28.65
  -6   6  -7   79.19   31.86
  -6   6  -6  -14.41   18.16
  -6   6  -5  256.08   27.66
  -6   6  -4   42.32   17.85
  -6   6  -3    2.20   11.95
  -6   6  -2  132.17   14.86
  -6   6  -1  215.59   14.51
  -6   6   0  292.52   13.80
  -6   6   1  328.28   12.57
  -6   6   9  262.91    5.40
  -6   7 -18    3.28   12.07
  -6   7 -17   18.71   13.81
  -6   7 -16   19.54   13.91
  -6   7 -15   52.33   20.65
  -6   7 -14  222.55   26.40
  -6   7 -13  162.01   26.61
  -6   7 -12  361.85   31.12
  -6   7 -11  116.99   26.26
  -6   7  -9  321.95   34.52
  -6   7  -8  285.09   36.76
  -6   7  -6  253.00   30.64
  -6   7  -5  176.68   25.79
  -6   7  -4  215.70   22.06
  -6   7  -3   47.05   13.67
  -6   7  -2   69.61   12.84
  -6   7  -1    5.63    7.77
  -6   7   0  189.22   11.89
  -6   7   1  190.69   10.17
  -6   7   2  147.89    8.40
  -6   8 -17   38.41   19.17
  -6   8 -16   -1.28   11.97
  -6   8 -15   25.64   14.82
  -6   8 -14   63.66   21.42
  -6   8 -13   24.40   17.60
  -6   8 -12   -1.75   15.44
  -6   8 -11  113.43   24.81
  -6   8 -10  134.90   27.91
  -6   8  -9   -3.97   16.69
  -6   8  -7  121.24   28.11
  -6   8  -6    7.09   16.60
  -6   8  -5  381.76   28.96
  -6   8  -4  152.41   19.83
  -6   8  -3  151.48   16.85
  -6   8  -2  200.61   15.51
  -6   8  -1   45.86    9.94
  -6   8   0   67.99    8.68
  -6   8   1   51.52    7.40
  -6   8   2  166.82    8.58
  -6   8   3   92.35    6.28
  -6   8   4  209.48    7.28
  -6   9 -16   14.31   11.39
  -6   9 -15  -13.88   10.21
  -6   9 -14   19.87   13.21
  -6   9 -12   50.77   24.14
  -6   9  -9    3.13   18.18
  -6   9  -8  121.97   28.00
  -6   9  -7  -15.14   17.61
  -6   9  -6   13.84   15.00
  -6   9  -5   58.76   18.26
  -6   9  -4    2.39   10.05
  -6   9  -3   84.99   13.59
  -6   9  -2   77.38   11.81
  -6   9  -1   10.90    7.11
  -6   9   4  141.07    6.17
  -6   9   5    8.08    3.44
  -6   9   6  220.01    6.11
  -6   9   7   33.11    2.90
  -6   9   8  254.67    5.78
  -6   9   9  161.51    4.51
  -6  10 -15    1.49    9.51
  -6  10 -14   -7.03   10.26
  -6  10 -13   54.93   17.82
  -6  10 -12    8.13   13.45
  -6  10 -11    5.53   13.86
  -6  10 -10   -6.53   14.28
  -6  10  -9    8.85   16.44
  -6  10  -3   22.19   10.90
  -6  10  -2   32.00    9.03
  -6  10  -1    4.32    5.90
  -6  10   0  124.00    8.91
  -6  10   1  294.93   10.55
  -6  10   3   17.53    3.82
  -6  10   4  219.54    6.97
  -6  10   5   46.71    3.68
  -6  10   6    4.97    2.38
  -6  10   7   22.07    2.54
  -6  10   8   53.89    3.08
  -6  10   9   18.07    2.20
  -6  11 -14    3.30    9.27
  -6  11 -13    5.86   10.45
  -6  11 -12    2.42   11.11
  -6  11 -11    7.35   11.48
  -6  11 -10    4.22   13.46
  -6  11  -9   12.54   14.78
  -6  11  -8   96.59   20.33
  -6  11  -7    5.85   12.69
  -6  11  -6   -5.67   10.29
  -6  11  -5   32.46   13.04
  -6  11  -4   24.24   11.20
  -6  11  -3   21.96    9.80
  -6  11  -2  106.67    9.58
  -6  11  -1    3.08    4.90
  -6  11   0    5.99    4.26
  -6  11   1   68.10    5.90
  -6  11   2    2.05    2.96
  -6  11   3   41.35    4.13
  -6  11   4    3.34    2.20
  -6  11   5    9.83    2.65
  -6  11   6  219.66    5.67
  -6  11   7   55.88    3.16
  -6  11   8    0.00    1.18
  -6  12 -12    9.01    8.70
  -6  12 -11   -0.31    9.16
  -6  12 -10   -3.04   10.86
  -6  12  -9   11.32   11.61
  -6  12  -8    0.59   11.14
  -6  12  -7   72.13   14.72
  -6  12  -6   -9.36    8.34
  -6  12  -5   -6.18    7.14
  -6  12  -4   36.20    9.41
  -6  12  -3  179.42   10.96
  -6  12  -2   25.18    6.76
  -6  12  -1   18.12    5.18
  -6  12   0   66.44    5.86
  -6  12   1   27.01    4.52
  -6  12   2  329.01    8.42
  -6  12   3   81.26    4.54
  -6  12   4  114.68    4.64
  -6  12   5   54.72    3.40
  -6  12   6  189.07    4.90
  -6  12   7   84.98    3.33
  -6  13 -10   79.47   12.63
  -6  13  -8   46.23   11.40
  -6  13  -7   79.86   11.04
  -6  13  -6   -1.74    6.12
  -6  13  -5   38.78    7.89
  -6  13  -4   10.26    5.39
  -6  13  -3    7.57    4.38
  -6  13  -2    1.42    3.40
  -6  13  -1  158.80    7.23
  -6  13   0  136.65    6.23
  -6  13   1   89.77    4.94
  -6  13   2  252.81    6.68
  -6  13   3  181.07    5.45
  -5   0 -17   22.67   17.65
  -5   0 -16   73.49   22.44
  -5   0 -15    2.13   15.21
  -5   0 -14   14.70   17.68
  -5   0 -13  112.71   24.06
  -5   0 -12  375.69   31.58
  -5   0 -11  112.53   23.13
  -5   0 -10  451.09   32.10
  -5   0  -9  317.81   29.68
  -5   1 -19   -1.58   13.51
  -5   1 -18    6.71   15.82
  -5   1 -17    4.83   16.92
  -5   1 -16   33.30   18.13
  -5   1 -15   22.49   17.71
  -5   1 -12   12.33   17.45
  -5   1  -9   91.72   24.49
  -5   1  -8  264.81   30.68
  -5   2 -20   11.18   14.10
  -5   2 -19   12.13   16.59
  -5   2 -17   11.03   17.28
  -5   2 -16    9.00   18.63
  -5   2 -15   15.08   19.22
  -5   2 -14   24.66   18.02
  -5   2 -13   -7.26   16.00
  -5   2 -12    0.19   17.22
  -5   2 -11   74.16   24.90
  -5   2 -10   22.52   20.43
  -5   2  -9  145.07   26.24
  -5   2  -8   14.27   19.30
  -5   3 -20   40.53   19.97
  -5   3 -19   -1.38   15.96
  -5   3 -18   11.66   17.36
  -5   3 -17   -0.20   16.23
  -5   3 -16    7.70   19.68
  -5   3 -14   -9.97   18.86
  -5   3 -13    9.41   18.39
  -5   3 -12    9.16   19.82
  -5   3 -11    0.44   18.48
  -5   3 -10    0.91   20.30
  -5   3  -9   75.01   27.17
  -5   3   9   11.70    1.43
  -5   4 -20   96.14   22.25
  -5   4 -19   90.09   24.40
  -5   4 -14   35.25   21.21
  -5   4 -13  262.71   31.75
  -5   4 -12   71.30   26.13
  -5   4 -11   29.52   21.90
  -5   4 -10   30.84   22.80
  -5   4  -9  -26.27   20.61
  -5   4  -8  211.59   33.13
  -5   4  -7   15.29   23.50
  -5   4  -6    4.32   23.00
  -5   4   8    1.30    1.04
  -5   4   9    2.61    1.30
  -5   5 -19   11.05   15.21
  -5   5 -18   58.28   27.79
  -5   5 -17   73.25   24.33
  -5   5 -16   87.45   25.42
  -5   5 -14  221.24   31.73
  -5   5 -13  572.93   40.25
  -5   5 -12   65.01   27.45
  -5   5 -11  340.26   35.61
  -5   5 -10   74.67   27.21
  -5   5  -8   21.68   24.09
  -5   5  -7   20.14   23.36
  -5   5  -6  169.58   30.91
  -5   5  -5   32.36   20.49
  -5   5  -4    1.91   15.55
  -5   5   6   39.03    2.74
  -5   5   9   35.79    2.17
  -5   6 -20   -6.40   12.85
  -5   6 -19   -7.82   13.03
  -5   6 -18   77.54   23.28
  -5   6 -17   11.90   18.83
  -5   6 -16   84.98   24.87
  -5   6 -15  110.14   27.80
  -5   6 -14  201.93   30.00
  -5   6 -13  532.63   40.10
  -5   6 -11  608.30   41.95
  -5   6  -9   24.45   25.32
  -5   6  -8  145.76   34.79
  -5   6  -7  203.56   34.75
  -5   6  -6   -3.18   17.37
  -5   6  -4  274.63   24.84
  -5   6  -3  112.94   16.60
  -5   6  -2  337.90   18.86
  -5   6  -1  101.48   11.54
  -5   6   4   99.21    4.95
  -5   6  10    1.51    1.08
  -5   7 -19    2.21   12.40
  -5   7 -18   27.70   16.13
  -5   7 -17   -4.88   16.25
  -5   7 -16   12.19   17.88
  -5   7 -15   68.88   23.78
  -5   7 -14  144.57   26.89
  -5   7 -12  248.79   31.19
  -5   7 -11 1134.48   51.23
  -5   7 -10  237.90   35.60
  -5   7  -6  269.46   31.10
  -5   7  -5  182.84   25.46
  -5   7  -4  136.47   20.13
  -5   7  -3  168.77   17.38
  -5   7  -2 1031.18   27.86
  -5   7  -1   94.55   11.09
  -5   7   0    0.85    5.13
  -5   7   1    5.24    4.77
  -5   7   2  281.05    9.75
  -5   7   3   35.75    4.49
  -5   7   4  104.33    5.18
  -5   8 -18   -4.98   11.71
  -5   8 -17   54.58   22.43
  -5   8 -16  -20.20   14.99
  -5   8 -15   14.89   17.41
  -5   8 -14    6.61   18.65
  -5   8 -13  161.32   27.53
  -5   8 -12  134.47   28.71
  -5   8 -11  118.12   29.77
  -5   8 -10   62.04   28.66
  -5   8  -9   38.10   27.13
  -5   8  -6  255.55   29.04
  -5   8  -5  384.52   28.34
  -5   8  -4  383.86   24.40
  -5   8   3   24.34    4.21
  -5   8   4   33.59    3.82
  -5   8   5    5.11    2.52
  -5   8   9  561.99    7.44
  -5   9 -17    0.00   12.24
  -5   9 -16   12.02   14.23
  -5   9 -15   10.71   14.98
  -5   9 -14   -1.76   16.31
  -5   9 -13    8.50   17.96
  -5   9 -12   16.78   17.30
  -5   9 -10  100.99   28.98
  -5   9  -4  549.27   26.05
  -5   9  -3  323.84   18.99
  -5   9  -2  125.84   12.70
  -5   9  -1  608.98   18.10
  -5   9   0  739.31   17.78
  -5   9   1  100.24    7.77
  -5   9   2  188.67    7.86
  -5   9   3  190.08    7.08
  -5   9   4  112.70    5.27
  -5   9   5  114.17    4.74
  -5   9   6   64.27    3.51
  -5   9   7  117.57    4.09
  -5  10 -11   87.76   25.26
  -5  10 -10   13.51   21.36
  -5  10  -9  169.67   30.20
  -5  10  -8  353.61   30.35
  -5  10  -7   51.22   21.15
  -5  10  -6    9.91   12.55
  -5  10  -5  159.06   18.43
  -5  10  -4  152.12   15.61
  -5  10  -3  210.74   14.44
  -5  10  -2  473.83   17.11
  -5  10  -1  604.33   16.72
  -5  10   0  384.98   12.62
  -5  10   1  522.72   12.59
  -5  10   3  247.79    7.62
  -5  10   5   19.14    2.82
  -5  10   6    5.14    2.44
  -5  11 -15    0.01   10.46
  -5  11 -14    1.74   11.36
  -5  11 -13    8.79   13.37
  -5  11 -12    9.11   12.96
  -5  11 -11   -0.47   13.75
  -5  11 -10    0.73   17.66
  -5  11  -9    7.80   15.56
  -5  11  -8   55.00   18.91
  -5  11  -7   10.08   12.60
  -5  11  -6   64.78   15.73
  -5  11  -5   32.64   14.37
  -5  11  -4   22.32   10.32
  -5  11  -3   23.26    8.71
  -5  11  -2   66.64    8.54
  -5  11  -1  358.03   12.11
  -5  11   0  238.23    9.23
  -5  11   1   -2.33    2.79
  -5  11   5   25.78    2.68
  -5  11   6  157.56    4.54
  -5  11   7  220.59    4.91
  -5  12 -13   -3.66    8.84
  -5  12 -12   38.96   15.29
  -5  12 -11   -2.27   11.78
  -5  12 -10    8.65   13.18
  -5  12  -9  -10.78   11.01
  -5  12  -8   -8.82   10.57
  -5  12  -7   -5.59    8.42
  -5  12  -6    5.41    8.79
  -5  12  -5   -1.10    6.84
  -5  12  -4    8.89    6.26
  -5  12  -3    2.58    4.67
  -5  12  -2   29.31    5.98
  -5  12  -1    7.74    3.72
  -5  12   0   60.67    5.18
  -5  12   1    4.25    2.55
  -5  12   2   37.82    3.62
  -5  12   3   25.89    3.05
  -5  13 -11   12.31    9.08
  -5  13 -10   17.30   10.18
  -5  13  -9    5.33    8.86
  -5  13  -8    5.52    7.69
  -5  13  -7   -5.86    6.49
  -5  13  -6   -3.57    5.64
  -4  -1 -16   73.89   24.35
  -4  -1 -15    7.58   15.72
  -4  -1 -14  128.88   25.24
  -4  -1 -11  486.67   31.71
  -4   0 -20   17.07   17.23
  -4   0 -19    9.74   18.65
  -4   0 -18   55.84   24.39
  -4   0 -17   65.56   24.54
  -4   0 -16   16.36   18.69
  -4   0 -14    0.32   16.22
  -4   1 -21   59.66   22.32
  -4   1 -20   58.16   24.42
  -4   1 -19  141.10   27.86
  -4   1 -18   53.03   26.16
  -4   1 -17   35.70   20.83
  -4   1 -16    4.72   17.80
  -4   1 -15   52.00   24.16
  -4   1 -14   13.43   19.32
  -4   1 -13    6.42   18.16
  -4   1 -12   70.78   22.98
  -4   1 -11  293.03   28.18
  -4   1 -10  283.07   28.94
  -4   2 -21    6.09   17.50
  -4   2 -20    0.74   17.19
  -4   2 -19  -20.64   18.18
  -4   2 -18    4.90   18.62
  -4   2 -17   30.82   18.89
  -4   2 -16    1.62   18.87
  -4   2 -15   58.27   26.50
  -4   2 -14    6.97   19.84
  -4   2 -13   55.67   21.74
  -4   2 -12   17.23   18.31
  -4   2 -11  -10.22   15.45
  -4   2 -10  120.21   24.92
  -4   2  -9  473.71   34.45
  -4   3 -21    5.20   16.00
  -4   3 -20   -5.01   16.95
  -4   3 -19  -15.98   17.94
  -4   3 -13   -7.39   17.91
  -4   3 -12  133.07   28.64
  -4   3 -11   -3.20   16.07
  -4   3 -10  171.99   28.17
  -4   3  -9    2.87   17.58
  -4   4 -19   -3.97   17.60
  -4   4 -18   28.23   19.75
  -4   4 -17  -25.01   18.27
  -4   4 -16    3.09   18.51
  -4   4 -15    0.19   19.52
  -4   4 -13   12.56   20.03
  -4   4 -12  237.97   32.56
  -4   4 -11   15.26   22.03
  -4   4 -10   22.67   21.06
  -4   5 -21    2.89   15.17
  -4   5 -19   -9.14   15.42
  -4   5 -18  -18.44   16.69
  -4   5 -17    0.84   19.89
  -4   5 -15   71.42   26.44
  -4   5 -14  -14.54   20.85
  -4   5 -13   10.75   19.25
  -4   5 -12   61.88   23.40
  -4   5 -11  141.83   29.28
  -4   5 -10   15.90   20.09
  -4   5  -9   23.28   20.92
  -4   5  -8    8.72   21.83
  -4   6 -20   -3.16   14.22
  -4   6 -19   14.55   18.26
  -4   6 -18   -2.02   18.07
  -4   6 -17   10.14   17.83
  -4   6 -16    6.90   20.82
  -4   6 -15   28.32   19.38
  -4   6 -13    7.25   20.36
  -4   6 -12  -16.08   17.75
  -4   6 -10  314.92   37.29
  -4   6  -7   24.44   22.26
  -4   6  -6   16.36   21.61
  -4   6  -5  171.92   26.37
  -4   7 -20    3.99   13.66
  -4   7 -19   12.59   15.79
  -4   7 -18   15.85   18.29
  -4   7 -17    7.06   15.86
  -4   7 -16   -1.48   18.94
  -4   7 -15    9.09   18.41
  -4   7 -14  193.57   31.86
  -4   7 -13   40.82   21.43
  -4   7 -12  129.29   30.52
  -4   7 -11  243.69   34.91
  -4   7  -8  442.29   43.37
  -4   7  -7  563.41   42.52
  -4   7  -6   32.99   20.22
  -4   7  -5  153.29   24.19
  -4   7  -4  432.37   25.60
  -4   7   5   33.49    2.93
  -4   7   6   22.21    2.26
  -4   7   8   25.76    1.97
  -4   7   9   93.63    2.93
  -4   8 -19   55.25   20.88
  -4   8 -18   16.36   15.51
  -4   8 -17   17.52   15.54
  -4   8 -15   18.63   17.76
  -4   8 -13    9.82   20.37
  -4   8 -12    7.17   21.41
  -4   8 -11  181.61   35.21
  -4   8  -9   84.34   35.06
  -4   8  -5  766.34   33.88
  -4   8  -4  451.55   24.40
  -4   8  -3  476.09   21.54
  -4   8  -2  331.24   16.18
  -4   8  -1  631.03   18.64
  -4   8   0   23.58    6.95
  -4   8   1   20.82    5.27
  -4   8   4  145.26    5.29
  -4   8   7    1.00    1.32
  -4   8   8   28.45    2.03
  -4   9 -11   -4.55   20.09
  -4   9 -10  252.66   40.96
  -4   9  -8  177.74   30.66
  -4   9  -7  -10.58   15.73
  -4   9  -6   71.47   20.94
  -4   9  -4  201.43   17.88
  -4   9  -3  263.39   16.50
  -4   9   0  527.45   14.31
  -4   9   3    8.20    3.19
  -4   9   8    6.24    1.57
  -4  10 -17  145.50   19.69
  -4  10 -16  144.17   21.37
  -4  10 -15   63.25   20.67
  -4  10 -14  100.88   23.87
  -4  10 -13  115.62   25.40
  -4  10 -12   10.06   18.55
  -4  10 -11   -3.11   19.84
  -4  10 -10   -4.62   19.40
  -4  10  -9   13.40   20.33
  -4  10  -8   13.95   17.67
  -4  10  -7  143.55   22.56
  -4  10  -6  113.44   19.47
  -4  10  -5   99.02   16.57
  -4  10  -4  216.13   16.25
  -4  10  -2  326.34   13.95
  -4  10  -1  852.40   18.69
  -4  10   0  273.52   10.15
  -4  10   5  198.05    5.12
  -4  10   6   59.04    2.89
  -4  11 -16   48.69   15.72
  -4  11 -15  164.20   20.10
  -4  11 -14  115.43   21.48
  -4  11 -13   -6.56   13.02
  -4  11 -12   -6.04   14.38
  -4  11 -11   96.52   27.96
  -4  11 -10   73.58   24.50
  -4  11  -9    1.10   15.14
  -4  11  -8   16.29   13.33
  -4  11  -7   66.19   17.28
  -4  11  -6   43.35   14.44
  -4  11  -5   11.71    8.53
  -4  11  -4  104.43   11.57
  -4  11  -3   11.15    6.38
  -4  11  -2   52.74    7.51
  -4  11  -1  439.48   12.29
  -4  11   0    3.42    3.25
  -4  12 -14    3.68    9.80
  -4  12 -13   64.11   17.80
  -4  12 -12   78.38   19.97
  -4  12 -11   88.25   21.52
  -4  12 -10  106.74   19.72
  -4  12  -9  148.86   19.35
  -4  12  -8  130.17   17.11
  -4  12  -7   67.13   14.16
  -4  12  -6   36.85   10.72
  -4  12  -5   84.23   10.49
  -3  -2 -17   29.66   18.21
  -3  -2 -16   64.54   22.49
  -3  -2 -15   21.42   16.99
  -3  -1 -19   56.13   24.48
  -3  -1 -17  131.12   27.03
  -3  -1 -16   18.83   18.37
  -3  -1 -15    5.56   16.27
  -3   0 -22  117.25   25.28
  -3   0 -19   73.49   26.36
  -3   0 -18    1.88   19.51
  -3   0 -17   11.60   19.73
  -3   0 -16   51.04   23.69
  -3   0 -14   12.94   17.55
  -3   1 -22   68.40   24.03
  -3   1 -21   74.93   30.06
  -3   1 -19  111.49   28.43
  -3   1 -17   -9.45   18.45
  -3   1 -16   23.94   20.71
  -3   1 -14    5.05   18.68
  -3   1 -13    9.50   16.19
  -3   1 -12   -8.57   14.86
  -3   1 -11   14.38   15.37
  -3   2 -22  126.04   25.90
  -3   2 -21  216.04   30.45
  -3   2 -20  177.99   31.11
  -3   2 -19   85.54   29.25
  -3   2 -13  230.67   28.87
  -3   2 -12  184.35   26.08
  -3   2 -11  141.25   24.24
  -3   2 -10   10.57   15.55
  -3   3 -19  185.46   31.65
  -3   3 -18  237.61   32.63
  -3   3 -17  185.52   32.22
  -3   3 -16  239.13   32.43
  -3   3 -15  106.51   27.00
  -3   3 -14   44.70   22.62
  -3   3 -13  296.18   31.23
  -3   3 -12  438.12   33.81
  -3   3 -11  173.38   26.82
  -3   3 -10   86.84   24.87
  -3   4 -22   17.16   17.96
  -3   4 -21   15.67   19.58
  -3   4 -20   11.51   19.87
  -3   4 -19   12.63   22.08
  -3   4 -18   23.70   21.74
  -3   4 -17  114.16   29.04
  -3   4 -16  120.23   30.82
  -3   4 -15  117.90   29.72
  -3   4 -14  113.88   28.41
  -3   4 -13  581.81   40.02
  -3   4 -12  119.73   28.56
  -3   4 -11   84.29   26.45
  -3   4 -10   95.20   27.84
  -3   4  -9  506.40   37.32
  -3   5 -22    1.54   16.09
  -3   5 -21    8.92   17.50
  -3   5 -20   10.23   19.92
  -3   5 -19   30.77   20.35
  -3   5 -17  -14.10   17.64
  -3   5 -16   -3.31   17.51
  -3   5 -15   68.76   26.30
  -3   5 -14   16.66   19.07
  -3   5 -13  192.69   31.06
  -3   5 -12   60.38   25.64
  -3   5 -11  172.19   29.53
  -3   5 -10  226.62   32.70
  -3   6 -20   -5.63   15.41
  -3   6 -19   16.63   20.13
  -3   6 -18   24.95   21.67
  -3   6 -17   16.45   20.05
  -3   6 -16    2.05   19.13
  -3   6 -15   -6.22   21.56
  -3   6 -14   34.68   24.07
  -3   6 -13   29.32   21.48
  -3   6 -12    8.63   21.06
  -3   6 -11  101.16   30.64
  -3   6 -10   88.11   30.71
  -3   6  -9   12.68   25.35
  -3   6  -8   -0.10   25.47
  -3   7 -21   -3.79   14.29
  -3   7 -20   16.13   17.05
  -3   7 -19   29.82   17.97
  -3   7 -18  -16.65   15.28
  -3   7 -17   10.90   20.64
  -3   7 -16   17.70   19.66
  -3   7 -15   22.49   21.80
  -3   7 -14   -8.28   19.25
  -3   7 -13    0.93   20.97
  -3   7 -12   77.09   30.20
  -3   7 -11   -8.77   20.92
  -3   7 -10   15.54   26.51
  -3   7  -6   55.14   26.69
  -3   7  -5  154.57   21.91
  -3   7   8    9.33    1.34
  -3   8 -20    6.17   14.63
  -3   8 -18    5.68   17.87
  -3   8 -11   -3.50   24.23
  -3   8 -10   12.11   30.02
  -3   8  -9    3.72   23.46
  -3   8  -8   11.58   23.78
  -3   8  -7   15.50   19.58
  -3   8  -6   -0.82   13.98
  -3   8  -5    6.85   11.93
  -3   8  -4   88.24   15.58
  -3   8  -3   95.97   13.19
  -3   8   6   28.42    2.01
  -3   8   8  275.45    4.43
  -3   9 -19   18.29   13.15
  -3   9 -18   52.98   21.84
  -3   9 -17  163.97   26.59
  -3   9 -16   21.19   18.13
  -3   9 -15   -2.79   17.56
  -3   9 -13    2.98   19.88
  -3   9 -12   -1.46   21.34
  -3   9 -11   11.96   23.56
  -3   9 -10    4.12   23.41
  -3   9  -9  148.23   33.92
  -3   9  -8  -24.46   18.32
  -3   9  -7    2.92   16.42
  -3   9  -6   -3.60   12.20
  -3   9  -5  206.87   19.33
  -3   9  -2  160.62   11.03
  -3   9  -1  206.83   10.04
  -3   9   0   -1.62    3.46
  -3   9   1   42.30    4.55
  -3   9   4    2.02    1.44
  -3   9   5    4.81    1.69
  -3   9   6  134.53    3.47
  -3   9   7  259.22    4.40
  -3  10 -18  177.19   20.92
  -3  10 -17  212.06   23.57
  -3  10 -16  216.25   25.93
  -3  10 -15  213.50   28.01
  -3  10 -12    7.88   20.65
  -3  10 -11   15.93   23.91
  -3  10 -10   29.00   22.74
  -3  10  -9    9.44   19.39
  -3  10  -8   72.52   23.10
  -3  10  -7   77.89   19.75
  -3  10  -5  182.78   16.07
  -3  10  -4   28.08   10.13
  -3  10  -3  115.80   10.51
  -3  10  -2  208.30   10.65
  -3  10  -1  437.79   12.28
  -3  11 -16  199.58   20.83
  -3  11 -15  167.22   22.38
  -3  11 -14  258.77   27.99
  -3  11 -13  292.64   31.17
  -3  11 -12  254.42   33.77
  -3  11 -11  143.81   28.67
  -3  11 -10  119.25   24.79
  -3  11  -9    3.76   13.77
  -3  11  -8  258.10   24.07
  -3  11  -7  121.81   17.23
  -3  11  -6  104.27   14.12
  -2  -2 -21    7.07   18.52
  -2  -2 -20   16.88   18.60
  -2  -2 -19    7.38   16.81
  -2  -1 -22   13.57   17.91
  -2  -1 -21    1.90   16.71
  -2  -1 -20   -4.96   17.82
  -2  -1 -19   -0.41   16.20
  -2   0 -22   -5.67   18.03
  -2   0 -20    0.92   19.23
  -2   0 -19   17.23   20.04
  -2   1 -23   25.53   19.98
  -2   1 -22  108.48   27.70
  -2   1 -20  188.76   31.46
  -2   2 -21  219.00   32.90
  -2   2 -19  119.32   28.94
  -2   2 -18   85.56   27.03
  -2   3 -23   90.38   28.58
  -2   3 -22  109.03   28.44
  -2   3 -21   63.39   28.65
  -2   3 -20    0.30   21.57
  -2   3 -19   66.34   28.40
  -2   3 -18  178.23   30.96
  -2   3 -17  112.30   29.11
  -2   3 -16  112.71   26.71
  -2   3 -15  100.08   26.30
  -2   3 -14  564.75   37.16
  -2   4 -23  -24.72   14.32
  -2   4 -22   63.64   30.17
  -2   4 -20  -22.45   20.18
  -2   4 -19   10.42   21.07
  -2   4 -18  155.44   30.80
  -2   4 -17  158.19   30.88
  -2   4 -16  146.08   29.51
  -2   4 -15  117.74   27.27
  -2   4 -14  508.93   36.98
  -2   4 -13  228.13   29.54
  -2   4 -11  281.44   29.24
  -2   4 -10  238.97   28.51
  -2   5 -22   19.77   18.11
  -2   5 -21   11.02   17.41
  -2   5 -20   -0.92   19.19
  -2   5 -19   13.09   19.48
  -2   5 -18    4.87   19.17
  -2   5 -17    5.38   18.67
  -2   5 -15  117.87   29.43
  -2   5 -14  578.33   40.66
  -2   5 -13  -12.99   18.49
  -2   5 -12  225.71   31.95
  -2   5 -11  534.15   37.90
  -2   5 -10 1708.65   59.16
  -2   5  -9 1133.14   52.20
  -2   6 -22   -7.04   16.03
  -2   6 -21   41.02   19.05
  -2   6 -20    0.33   17.77
  -2   6 -19   15.60   21.05
  -2   6 -18   -2.17   20.59
  -2   6 -17    8.29   20.79
  -2   6 -16   23.18   21.63
  -2   6 -15  114.25   30.12
  -2   6 -14  676.07   44.74
  -2   6 -13    7.18   22.06
  -2   6 -12  145.94   30.51
  -2   6  -8  782.50   50.59
  -2   7 -21   17.63   15.61
  -2   7 -20    1.75   16.16
  -2   7 -19   18.88   20.53
  -2   7 -18   77.08   27.31
  -2   7 -17   74.90   26.96
  -2   7 -12  251.97   36.15
  -2   7 -11   10.13   24.41
  -2   7 -10   32.88   26.33
  -2   7  -8 1196.94   56.30
  -2   7  -7  502.36   37.50
  -2   8 -20  -12.76   14.73
  -2   8 -19   22.75   17.99
  -2   8 -18    1.63   18.11
  -2   8 -17  -11.04   17.41
  -2   8 -16    9.43   18.93
  -2   8 -15   36.74   21.86
  -2   8 -14   39.78   24.97
  -2   8 -13  -13.13   22.27
  -2   8 -12   13.80   22.45
  -2   8 -11   16.66   28.40
  -2   8  -9   75.95   32.53
  -2   8  -8   75.05   32.23
  -2   8  -7   24.10   18.36
  -2   8  -6  566.15   30.79
  -2   9 -19   -8.07   13.46
  -2   9 -18   56.74   24.95
  -2   9 -17   -8.73   16.89
  -2   9 -16   18.91   17.49
  -2   9 -14   67.26   27.80
  -2   9 -13   20.10   22.49
  -2   9 -11  -15.51   24.65
  -2   9 -10   20.82   25.99
  -2   9  -9   14.76   21.24
  -2   9  -8  207.85   28.00
  -2   9  -7   11.14   15.83
  -2   9  -6    6.36   12.20
  -2   9  -5    2.34    9.42
  -2   9  -4   77.47   11.26
  -2  10 -18    8.24   13.70
  -2  10 -17   33.91   16.31
  -2  10 -16   -4.82   14.86
  -2  10 -15   22.36   18.59
  -2  10 -14   19.72   21.52
  -2  10 -13   18.41   23.48
  -2  10 -12   -4.88   22.24
  -2  10 -11   86.41   32.25
  -2  10 -10  293.12   33.20
  -2  10  -9   -4.26   16.24
  -2  10  -8   43.74   20.86
  -2  10  -7    2.78   11.49
  -1  -2 -23  -15.58   15.35
  -1  -2 -22   -3.51   17.90
  -1  -1 -23   70.42   29.85
  -1  -1 -22   23.57   20.54
  -1  -1 -21   -3.16   18.93
  -1   0 -23    3.98   18.51
  -1   0 -22  -13.61   16.75
  -1   0 -21   24.06   20.28
  -1   1 -21   -7.17   18.54
  -1   2 -23   16.13   20.27
  -1   2 -22    4.73   19.06
  -1   2 -21   65.08   28.90
  -1   2 -20   18.71   19.56
  -1   3 -23   -2.26   18.92
  -1   3 -22    9.17   19.64
  -1   3 -21  -19.38   18.00
  -1   3 -20    4.24   18.56
  -1   3 -19    8.27   20.37
  -1   3 -18    0.66   18.95
  -1   4 -23   76.08   26.87
  -1   4 -22  -17.93   18.85
  -1   4 -21   -2.75   20.94
  -1   4 -20    9.02   19.81
  -1   4 -19  -19.78   16.71
  -1   4 -18  108.76   27.40
  -1   4 -17   19.29   19.04
  -1   4 -16    3.67   17.26
  -1   5 -23   76.14   24.81
  -1   5 -22   -5.80   16.49
  -1   5 -21   73.76   27.31
  -1   5 -20   27.02   20.76
  -1   5 -19    2.21   20.66
  -1   5 -18   -8.26   18.48
  -1   5 -17  -17.99   17.41
  -1   5 -16   39.04   21.81
  -1   5 -15  142.93   29.77
  -1   5 -14   61.68   24.64
  -1   5 -13   25.49   18.25
  -1   5 -12  205.43   28.43
  -1   6 -22   59.72   24.86
  -1   6 -21   77.44   26.69
  -1   6 -20   37.79   20.92
  -1   6 -19   16.27   20.71
  -1   6 -17   -3.85   20.30
  -1   6 -13    9.23   20.30
  -1   6 -12  174.24   30.94
  -1   6 -11   78.89   27.91
  -1   6 -10  132.95   33.01
  -1   6  -9  328.45   43.59
  -1   7 -21  148.62   26.64
  -1   7 -20  127.64   28.28
  -1   7 -18   20.55   22.15
  -1   7 -17  100.22   30.08
  -1   7 -15   77.47   26.33
  -1   7 -14   -6.25   22.20
  -1   7 -12   42.88   26.89
  -1   7 -11   33.73   27.56
  -1   7 -10    1.75   27.60
  -1   7  -9   16.71   23.41
  -1   7  -8   65.50   28.68
  -1   8 -20   19.75   16.47
  -1   8 -19  -16.90   16.87
  -1   8 -18   94.93   27.23
  -1   8 -17  112.35   27.69
  -1   8 -16  -15.43   17.50
  -1   8 -14  196.39   35.44
  -1   8 -13   88.91   34.03
  -1   8 -12  436.57   45.75
  -1   8 -11  201.55   44.30
  -1   8 -10   25.43   27.84
  -1   8  -9    1.89   23.04
  -1   8  -8   -1.91   16.82
  -1   8  -7  -17.23   13.17
  -1   9 -19   11.26   14.77
  -1   9 -18   58.44   22.71
  -1   9 -17    6.43   16.50
  -1   9 -16  125.10   29.30
  -1   9 -15  115.89   31.77
  -1   9 -13   33.03   27.78
  -1   9 -11  343.53   42.36
  -1   9 -10  176.53   33.13
  -1   9  -9   29.07   20.27
  -1  10 -18  -13.26   12.97
  -1  10 -17   21.69   16.53
  -1  10 -16    3.72   17.19
  -1  10 -15   14.16   19.99
  -1  10 -14    8.64   21.94
   0  -3 -23   15.36   18.00
   0  -2 -23   20.06   17.90
   0  -1 -23   89.92   27.88
   0   0 -24   15.69   19.32
   0   1 -24   10.32   19.11
   0   1 -22   17.85   22.13
   0   2 -24    1.81   17.37
   0   2 -23   -6.62   18.15
   0   2 -22    1.50   18.14
   0   3 -24  -23.70   15.66
   0   3 -23    9.06   19.01
   0   3 -22   12.21   19.80
   0   3 -21    3.98   19.20
   0   4 -23    0.01   17.31
   0   4 -22   -0.37   19.41
   0   4 -21   12.28   20.27
   0   4 -20   -6.53   19.14
   0   4 -19  -19.67   19.21
   0   5 -23   12.54   17.40
   0   5 -22   28.48   19.85
   0   5 -21   -1.07   18.69
   0   5 -20   28.76   22.52
   0   5 -19   -1.64   21.12
   0   5 -18  -13.26   17.36
   0   5 -17   22.17   21.10
   0   6 -22   77.28   25.97
   0   6 -20   16.19   19.44
   0   6 -19   38.91   21.22
   0   6 -18   72.23   29.17
   0   6 -17  117.86   29.24
   0   6 -15   38.28   21.13
   0   6 -14   14.96   19.70
   0   6 -13   30.41   20.14
   0   6 -12   90.70   27.52
   0   6 -11  176.84   30.68
   0   6 -10   25.81   23.40
   0   7 -21   84.10   25.74
   0   7 -20   72.31   27.13
   0   7 -19  103.42   27.08
   0   7 -18  147.82   29.24
   0   7 -17  137.64   30.35
   0   7 -16  173.15   31.87
   0   7 -15  225.61   33.42
   0   7 -14   15.39   20.75
   0   7 -13   85.65   29.50
   0   7 -12    2.79   22.18
   0   7 -11   -2.69   23.44
   0   7 -10   13.63   26.63
   0   7  -9  -28.60   21.52
   0   8 -20   82.34   24.04
   0   8 -19   81.54   26.21
   0   8 -18  164.94   29.26
   0   8 -17  212.84   31.69
   0   8 -16  155.23   31.81
   0   8 -15  137.01   31.32
   0   8 -14  220.38   37.12
   0   8 -13  476.49   47.15
   0   8 -12  175.27   42.67
   0   8 -11  268.29   42.27
   0   8 -10   27.95   23.83
   0   9 -19   65.36   22.61
   0   9 -18  118.66   25.73
   0   9 -16  159.20   31.80
   0   9 -15  223.40   36.63
   0   9 -14  327.37   43.50
   1   0 -24    4.71   18.36
   1   1 -24  -10.45   17.11
   1   2 -24    5.09   18.11
   1   2 -23   -6.92   19.16
   1   3 -24   19.44   18.56
   1   3 -23    4.44   20.56
   1   3 -22   -1.01   20.50
   1   4 -23   -6.55   18.34
   1   4 -22   11.90   20.97
   1   4 -21    9.28   20.79
   1   5 -23  -21.46   15.64
   1   5 -22    5.56   18.94
   1   5 -21   18.16   20.14
   1   5 -20   64.42   28.69
   1   5 -19   62.83   27.24
   1   6 -22   -4.38   15.66
   1   6 -20   16.14   20.56
   1   6 -19   -2.13   18.80
   1   6 -18  -23.63   16.91
   1   6 -17   16.98   19.01
   1   6 -16   19.23   21.28
   1   6 -15   38.05   20.30
   1   6 -14  -27.45   16.81
   1   7 -21    3.59   17.63
   1   7 -20    6.65   18.22
   1   7 -19   18.84   19.76
   1   7 -18   76.88   26.61
   1   7 -17  156.15   30.46
   1   7 -16    6.51   20.40
   1   7 -15  -14.37   17.04
   1   7 -14  127.92   31.65
   1   7 -13   20.74   22.62
   1   7 -12   44.15   27.93
   1   7 -11   32.66   30.35
   1   8 -20   10.14   16.29
   1   8 -19   61.00   25.17
   1   8 -18  101.97   27.41
   1   8 -17  183.25   32.19
   1   8 -16   14.53   20.86
   1   8 -15  224.92   36.64
   1   8 -14  145.53   37.67
   2   2 -24   11.48   18.41
   2   3 -23   61.49   26.14
   2   5 -23   22.50   18.21
   2   5 -22   81.19   26.76
   2   5 -21   89.77   27.43
   2   5 -20   64.90   27.28
   2   6 -22   25.79   17.77
   2   6 -21   -5.58   15.97
   2   6 -20   66.61   25.24
   2   6 -19   36.48   20.72
   2   6 -18   -2.80   16.73
   2   6 -17   35.75   20.43
   2   7 -21    0.50   15.71
   2   7 -20   -8.35   18.55
   2   7 -19  -14.59   17.68
   2   7 -18  -26.17   15.72
   2   7 -17   37.28   21.98
   2   7 -16   77.03   28.76
   2   7 -15    3.26   20.54
   3   4 -23   57.82   25.03
   3   5 -22   29.93   18.28
   3   5 -21   87.58   25.35
   3   6 -21   55.81   24.96
   3   6 -20  127.79   27.54
   3   6 -19  165.76   29.41
   4   5 -22   14.85   16.58
   4   5 -21   22.10   17.83
 -10   8  14   98.14   26.74
 -10   9  13    6.14   18.17
 -10   9  14   22.07   19.07
 -10  10  12   78.97   27.73
 -10  11  11   28.80   22.04
 -10  12   7   -1.34   22.28
 -10  12   8   85.84   36.83
  -9   7  15    0.51   16.49
  -9   8  14   61.78   25.67
  -9   8  15    4.74   18.07
  -9   9  13  132.40   28.79
  -9   9  14   14.34   19.91
  -9  10  13   79.98   24.78
  -9  10  14  183.68   32.19
  -9  11   9  144.03   30.50
  -9  11  10  125.13   28.95
  -9  11  11  199.79   33.05
  -9  11  13  268.68   34.35
  -9  12   8   20.35   22.36
  -9  12   9   23.75   22.60
  -9  12  10   14.98   23.12
  -9  12  11   -1.19   22.59
  -9  13   1   -9.53   21.25
  -9  13   2    8.29   23.62
  -9  13   3   -4.20   24.46
  -9  13   4   24.54   23.81
  -9  13   5   10.14   24.31
  -9  13   7   86.92   41.06
  -9  13   8   26.13   24.86
  -8   8  13    2.63   19.38
  -8   8  14   26.15   19.03
  -8   8  15   16.56   20.43
  -8   8  16   65.76   31.76
  -8   9  12  378.61   32.89
  -8   9  13  115.97   29.96
  -8   9  15   88.53   31.00
  -8   9  16    0.41   19.41
  -8  10  11  256.63   33.02
  -8  10  13  160.79   32.41
  -8  10  15  182.40   32.61
  -8  11   9   75.35   23.54
  -8  11  10   91.80   30.35
  -8  11  11  139.88   33.35
  -8  11  12  202.09   33.28
  -8  12   6  103.34   32.18
  -8  12   7   75.40   36.30
  -8  12   8   34.17   23.05
  -8  12   9   88.66   31.92
  -8  12  10  -25.51   22.07
  -8  12  11   26.80   23.99
  -8  12  12   61.75   30.72
  -8  12  13   71.53   23.69
  -8  13   1  460.47   46.13
  -8  13   2   66.30   27.73
  -8  13   3  237.23   40.31
  -8  13   4   61.33   30.23
  -8  13   5  397.96   46.45
  -8  13   7   41.82   26.35
  -8  13   8   65.47   27.54
  -8  13   9   20.02   23.31
  -8  13  10    8.71   20.46
  -8  13  11   -5.50   19.20
  -8  14   2   11.39   24.95
  -8  14   3    6.27   22.18
  -8  14   4   15.39   22.60
  -8  14   5  110.16   35.63
  -8  14   6   64.36   29.29
  -7   6  14   64.66   20.65
  -7   6  15   12.11   17.25
  -7   7  14  243.07   29.82
  -7   7  15   65.08   29.59
  -7   8  13   96.15   26.27
  -7   8  14    0.23   19.86
  -7   8  15  -17.76   20.09
  -7   8  16   39.47   21.72
  -7   9  13    9.88   20.37
  -7   9  14   43.01   23.15
  -7   9  15   12.58   22.23
  -7   9  16    6.54   19.07
  -7   9  17   18.79   19.43
  -7  10  10  -13.09   17.83
  -7  10  11   32.22   21.02
  -7  10  12   20.38   23.11
  -7  10  13  -11.68   20.66
  -7  10  14    3.32   22.79
  -7  10  15  -20.35   19.49
  -7  10  16   59.69   21.46
  -7  10  17    2.88   15.41
  -7  11   8   17.77   22.09
  -7  11   9   -3.96   19.46
  -7  11  10   18.45   23.88
  -7  11  11  -12.79   22.70
  -7  11  12    1.16   21.02
  -7  11  14   32.85   22.14
  -7  11  15   41.56   21.11
  -7  12   6  140.83   34.71
  -7  12   7   52.35   27.08
  -7  12   8  119.98   28.68
  -7  12   9   81.60   26.79
  -7  12  10   -4.34   22.40
  -7  12  11   10.36   22.38
  -7  12  12  -12.49   19.93
  -7  13   0  248.57   44.61
  -7  13   4  696.38   55.25
  -7  13   5  357.43   45.81
  -7  13   7  131.36   37.76
  -7  13   8  139.14   38.61
  -7  13   9  186.58   35.73
  -7  13  10   41.59   24.74
  -7  13  11   87.00   30.87
  -7  13  12   27.86   19.61
  -7  14   2   65.20   29.23
  -7  14   3  134.74   39.20
  -7  14   4  229.37   41.19
  -7  14   5  210.84   42.66
  -7  14   8  228.54   35.15
  -7  14   9  168.46   32.13
  -6   5  14  299.59   25.92
  -6   6  14   92.16   23.54
  -6   6  15   -1.23   15.70
  -6   7  14  112.06   25.58
  -6   7  15   80.32   28.09
  -6   7  16   36.35   19.88
  -6   8  12  224.89   28.07
  -6   8  13  380.65   34.64
  -6   8  14  196.54   30.28
  -6   8  15  408.15   37.26
  -6   8  16  153.11   29.71
  -6   9  11  174.02   28.51
  -6   9  13  320.59   35.92
  -6   9  16  232.40   31.46
  -6   9  17  214.92   28.73
  -6  10   9   14.54   18.72
  -6  10  11   24.54   23.68
  -6  10  12   44.53   24.07
  -6  10  14   54.35   24.15
  -6  10  15   84.27   29.08
  -6  10  16   53.36   21.98
  -6  10  17   58.38   19.64
  -6  11   6  180.24   32.84
  -6  11   7   96.12   29.53
  -6  11   8   17.64   22.21
  -6  11   9   -7.80   22.82
  -6  11  10  -10.58   20.39
  -6  11  11    1.67   21.72
  -6  11  12   89.88   30.51
  -6  11  13    5.51   22.36
  -6  11  14    4.17   20.56
  -6  11  15   -1.42   17.31
  -6  11  16    1.88   16.23
  -6  12  -1    5.09   31.61
  -6  12   0   74.59   33.21
  -6  12   1   37.01   32.66
  -6  12   3   63.32   31.31
  -6  12   4  163.95   38.28
  -6  12   6  167.95   36.92
  -6  12   7   82.49   27.73
  -6  12   9   67.98   27.05
  -6  12  10   49.30   27.54
  -6  12  11   -7.34   21.37
  -6  12  12    5.23   20.55
  -6  12  13   18.59   20.39
  -6  12  15    1.95   15.32
  -6  13   0   62.62   32.69
  -6  13   1   90.55   43.86
  -6  13   3  144.93   42.72
  -6  13   4  122.60   44.23
  -6  13   5  105.29   46.25
  -6  13   7   60.13   28.96
  -6  13   8  155.19   37.19
  -6  13   9   45.69   26.64
  -6  13  10   29.64   23.80
  -6  13  11    1.80   17.80
  -6  13  12   18.76   18.99
  -6  14   2   13.86   26.27
  -6  14   3   75.90   32.73
  -6  14   4  179.04   40.45
  -6  14   5  133.52   40.57
  -6  14   6  178.47   38.60
  -6  14   8  282.11   36.17
  -6  14   9  139.71   29.11
  -6  14  10  121.61   26.76
  -6  14  11   61.59   23.68
  -6  15   3  220.79   32.55
  -6  15   4    8.43   18.29
  -6  15   5   47.59   20.78
  -6  15   6  272.57   33.42
  -5   5  13   45.52   20.78
  -5   5  14  171.37   23.25
  -5   6  13   60.40   17.32
  -5   6  14   55.84   19.57
  -5   6  15  142.22   27.23
  -5   7  12  468.51   31.51
  -5   7  13   55.01   20.73
  -5   7  14  296.16   31.09
  -5   7  15   27.28   19.60
  -5   7  16  206.86   28.91
  -5   8  13  202.99   30.26
  -5   8  14  521.50   40.03
  -5   8  15   46.27   21.69
  -5   8  16  361.53   33.81
  -5   8  17  151.37   26.19
  -5   9   9  462.33   32.49
  -5   9  10   -6.55   16.38
  -5   9  11  120.77   27.56
  -5   9  13  364.93   37.18
  -5   9  14  265.55   33.56
  -5   9  15  125.96   28.01
  -5   9  16  305.39   31.61
  -5   9  17  256.83   27.67
  -5  10   7  342.04   32.69
  -5  10   8  283.22   32.97
  -5  10   9  150.52   29.12
  -5  10  11   89.48   30.14
  -5  10  12  148.63   31.72
  -5  10  14  150.61   30.54
  -5  10  15  197.98   29.32
  -5  10  16   96.95   25.22
  -5  10  17  313.25   29.29
  -5  10  18  461.16   29.04
  -5  11   5   32.18   24.50
  -5  11   6  137.05   31.22
  -5  11   8  400.94   39.22
  -5  11   9  -23.75   21.22
  -5  11  10  -12.96   22.24
  -5  11  11   41.04   23.35
  -5  11  12    0.12   20.54
  -5  11  13   31.92   20.92
  -5  11  15   72.47   24.16
  -5  11  16   66.96   20.20
  -5  11  17  219.44   24.24
  -5  12  -1  -12.78   32.07
  -5  12   0   85.72   35.64
  -5  12   1   15.70   32.88
  -5  12   2   14.17   29.81
  -5  12   3   59.89   30.99
  -5  12   4   16.98   26.20
  -5  12   6   11.36   24.01
  -5  12   8   -1.08   25.72
  -5  12   9   20.01   23.39
  -5  12  10    5.55   23.17
  -5  12  11   89.86   30.56
  -5  12  12   38.11   21.00
  -5  12  13   -1.99   17.20
  -5  12  14   -0.97   15.74
  -5  12  15   11.40   15.80
  -5  12  16   -1.50   12.34
  -5  13   0   11.13   30.95
  -5  13   1   16.60   34.22
  -5  13   2   22.84   32.42
  -5  13   3   31.38   34.32
  -5  13   4   23.72   29.63
  -5  13   5  -13.38   26.63
  -5  13   7    1.26   25.78
  -5  13   8   50.80   26.55
  -5  13   9   21.98   21.95
  -5  13  11   41.85   22.08
  -5  13  12    8.65   17.42
  -5  13  13   -2.92   14.37
  -5  13  14   36.58   16.75
  -5  14   2   14.01   25.27
  -5  14   3    8.96   27.56
  -5  14   4   -0.49   24.54
  -5  14   5   40.68   26.44
  -5  14   6   56.13   26.75
  -5  14   7    5.55   19.40
  -5  14   8    7.59   20.50
  -5  14   9   -8.65   17.11
  -5  14  10   11.45   18.20
  -5  14  11    2.13   15.78
  -5  14  12    4.88   14.57
  -5  15   4   20.39   20.34
  -5  15   5   -2.20   19.40
  -5  15   6   11.14   18.45
  -5  15   7   26.21   18.02
  -5  15   8   21.79   17.72
  -4   4  13   14.81   12.99
  -4   5  12   -7.18   12.13
  -4   5  13   58.58   18.64
  -4   5  14    0.28   14.28
  -4   6  11    2.86   12.32
  -4   6  12   48.63   18.85
  -4   6  13   -2.75   15.70
  -4   6  14   -5.39   16.29
  -4   6  15  160.53   25.92
  -4   7  11  177.69   23.77
  -4   7  12  270.34   27.88
  -4   7  13    1.43   18.13
  -4   7  14   29.61   20.32
  -4   7  15   36.12   20.24
  -4   7  16    9.75   14.93
  -4   8   9  297.49   26.67
  -4   8  10  299.50   29.82
  -4   8  12   -5.54   18.57
  -4   8  13   71.05   26.71
  -4   8  14   41.99   20.43
  -4   8  15   61.62   20.76
  -4   8  16   51.18   19.45
  -4   8  17   54.26   20.47
  -4   9   7  411.63   30.05
  -4   9   8   12.89   18.93
  -4   9   9   50.04   21.03
  -4   9  10  -11.97   19.42
  -4   9  11  116.46   29.14
  -4   9  13   34.08   21.58
  -4   9  14   90.75   26.80
  -4   9  16   27.29   18.27
  -4   9  17  321.56   27.99
  -4  10   5  139.91   29.58
  -4  10   6   49.93   23.34
  -4  10   7  428.54   35.51
  -4  10   9   60.81   27.11
  -4  10  10    8.93   22.81
  -4  10  11   93.28   28.88
  -4  10  12   48.63   21.61
  -4  10  14   82.79   22.63
  -4  10  15   98.98   25.87
  -4  10  16   37.02   17.61
  -4  10  17  206.37   24.77
  -4  10  18  114.69   20.52
  -4  11   0  -25.99   26.01
  -4  11   4  517.14   45.02
  -4  11   7  138.43   34.28
  -4  11   8  209.36   35.36
  -4  11   9   15.09   24.48
  -4  11  10  296.59   35.92
  -4  11  11   67.30   30.27
  -4  11  12   21.59   21.47
  -4  11  13   -0.96   18.19
  -4  11  15   86.07   23.88
  -4  11  17  110.45   20.70
  -4  12   4   80.12   36.65
  -4  12   5 1012.21   58.21
  -4  12   7  323.30   39.33
  -4  12   8  225.27   37.06
  -4  12   9  138.99   32.33
  -4  12  10  469.22   39.13
  -4  12  12  116.82   27.28
  -4  12  13   15.21   17.44
  -4  12  14   51.44   21.01
  -4  12  16   65.63   19.34
  -4  13   1  154.62   44.21
  -4  13   2   13.94   28.55
  -4  13   3   70.61   32.65
  -4  13   4  303.65   43.36
  -4  13   5  520.64   46.11
  -4  13   8  171.35   32.83
  -4  13   9  182.63   31.08
  -4  13  10  270.83   32.93
  -4  13  11   83.23   26.25
  -4  13  12  123.89   24.71
  -4  13  14  245.36   25.71
  -4  14   2   51.28   27.03
  -4  14   3  141.50   36.77
  -4  14   4   -4.29   22.08
  -4  14   5    9.41   21.28
  -4  14   6   -0.78   21.29
  -4  14   7   10.99   19.78
  -4  14   9   62.09   23.95
  -4  14  10   50.31   23.80
  -4  14  11   46.06   17.14
  -4  14  12   98.19   22.16
  -4  15   3   -9.73   18.61
  -4  15   4   -8.11   17.90
  -4  15   5    8.93   18.57
  -4  15   6   19.33   18.06
  -4  15   7    1.92   16.53
  -4  15   8   -9.83   14.43
  -3   4  12   48.81   15.61
  -3   4  13  181.91   21.13
  -3   5  10  181.47   18.18
  -3   5  11  775.72   30.52
  -3   5  12  410.37   26.67
  -3   5  13  511.55   30.67
  -3   6  10 1032.10   35.26
  -3   6  11  842.19   35.18
  -3   6  12  256.19   25.40
  -3   6  13 1233.64   44.78
  -3   6  14  713.28   36.20
  -3   6  15   -3.76   12.48
  -3   6  16  131.55   21.50
  -3   7   8    8.80   12.21
  -3   7   9   25.32   14.75
  -3   7  11   39.33   20.10
  -3   7  12   71.32   22.95
  -3   7  13  134.26   25.02
  -3   7  14  178.35   25.97
  -3   7  15   14.55   16.75
  -3   7  16  278.01   26.93
  -3   7  17   60.57   19.18
  -3   8   8  262.51   26.28
  -3   8   9   -3.96   14.58
  -3   8  10    5.48   18.56
  -3   8  11   15.20   20.95
  -3   8  14   74.77   20.86
  -3   8  15   27.83   16.61
  -3   8  16   41.61   17.39
  -3   8  17  102.83   21.01
  -3   9   4   15.54   18.03
  -3   9   5    3.59   16.11
  -3   9   6  126.60   25.29
  -3   9   7  229.24   29.21
  -3   9   8   65.48   29.32
  -3   9  11    0.93   17.93
  -3   9  12  -20.97   18.10
  -3   9  14   28.41   17.82
  -3   9  15   58.34   21.76
  -3   9  16   11.35   15.08
  -3   9  17   26.33   15.21
  -3   9  18   12.39   12.24
  -3  10   0   -6.92   21.54
  -3  10   3   63.27   27.73
  -3  10   5  407.30   36.59
  -3  10   6   74.48   29.65
  -3  10   7  384.41   37.04
  -3  10   8  288.01   35.73
  -3  10   9  222.45   33.17
  -3  10  10  108.03   29.21
  -3  10  11   10.01   18.98
  -3  10  12   18.13   18.29
  -3  10  13   27.49   19.95
  -3  10  14    4.32   17.47
  -3  10  15   48.66   17.31
  -3  10  16   14.26   14.89
  -3  10  17   56.41   18.79
  -3  10  18   11.78   12.15
  -3  11  -1   12.80   32.08
  -3  11   0   14.52   31.18
  -3  11   4   36.07   27.69
  -3  11   7  717.54   46.26
  -3  11   8  486.86   40.27
  -3  11   9   85.30   28.07
  -3  11  10   44.74   22.33
  -3  11  11   22.26   18.43
  -3  11  12  -10.72   15.24
  -3  11  13    3.06   17.61
  -3  11  15   17.89   15.07
  -3  11  16   63.02   19.73
  -3  11  17   65.76   18.53
  -3  12   0   -3.72   29.14
  -3  12   1  161.33   41.12
  -3  12   2  154.32   40.00
  -3  12   3   29.84   27.14
  -3  12   4  262.02   39.84
  -3  12   5  582.61   46.61
  -3  12   7  482.34   41.22
  -3  12   8  354.38   37.02
  -3  12   9  340.54   36.62
  -3  12  10   94.42   27.49
  -3  12  11   22.80   17.59
  -3  12  12  118.86   25.11
  -3  12  13   83.67   22.96
  -3  12  14   70.86   18.39
  -3  13   1   21.43   27.91
  -3  13   2  -16.10   23.63
  -3  13   3   22.77   24.15
  -3  13   4   79.57   32.60
  -3  13   5  245.87   36.57
  -3  13   6   92.75   30.51
  -3  13   8  143.48   28.73
  -3  13   9  281.97   31.90
  -3  13  10   32.94   18.00
  -3  13  11  223.81   27.95
  -3  13  13  149.11   23.57
  -3  13  14  320.15   25.92
  -3  14   2   43.94   27.06
  -3  14   3   34.63   23.04
  -3  14   4  -14.06   19.05
  -3  14   5   34.77   22.17
  -3  14   6   18.06   18.54
  -3  14   7  194.40   29.33
  -3  14   9   87.29   24.34
  -3  14  10  144.89   23.76
  -3  14  11  116.30   21.98
  -3  14  12  112.54   20.20
  -3  15   3  117.67   30.62
  -3  15   4   52.48   25.91
  -3  15   6   14.67   17.23
  -3  15   7   21.51   15.09
  -3  15   8   40.83   19.07
  -2   4  13  199.19   20.06
  -2   5  11 1598.77   44.06
  -2   5  12  111.65   20.04
  -2   5  13 1592.82   45.36
  -2   5  14  131.18   19.21
  -2   5  15   10.15   12.69
  -2   6  10 1161.86   40.79
  -2   6  11  799.69   35.98
  -2   6  14   80.25   19.52
  -2   6  15  621.23   31.90
  -2   6  16  269.00   23.56
  -2   7   7    6.40   14.25
  -2   7   8  518.04   30.23
  -2   7  10  241.38   26.90
  -2   7  12    8.45   16.71
  -2   7  14    7.83   14.00
  -2   7  15  451.09   29.58
  -2   7  16  482.89   29.61
  -2   7  17  452.74   27.47
  -2   8   5   72.30   21.49
  -2   8   6  154.64   23.78
  -2   8   7  555.52   33.84
  -2   8   8   80.85   22.92
  -2   8   9   12.33   19.35
  -2   8  11    3.74   16.82
  -2   8  13   95.68   23.69
  -2   8  14   64.89   20.57
  -2   8  15  450.92   30.84
  -2   8  16  171.51   22.23
  -2   8  17  383.40   26.50
  -2   9   0    4.57   19.82
  -2   9   1   37.42   20.91
  -2   9   2   55.89   26.22
  -2   9   3   21.75   19.72
  -2   9   6   62.03   25.49
  -2   9   7  245.33   30.56
  -2   9   8    0.16   17.21
  -2   9   9    2.47   17.45
  -2   9  10   25.42   17.96
  -2   9  11    6.18   16.33
  -2   9  12   11.04   16.59
  -2   9  14    7.83   14.96
  -2   9  15   -1.83   13.57
  -2   9  16   51.30   19.61
  -2   9  17  103.59   19.46
  -2   9  18   47.52   15.82
  -2  10   0    4.22   23.88
  -2  10   1   66.77   30.68
  -2  10   2   16.14   21.99
  -2  10   3   71.63   26.59
  -2  10   5   89.38   30.09
  -2  10   6   37.57   23.29
  -2  10   7   10.75   18.78
  -2  10   8    9.17   19.08
  -2  10  10   19.57   20.06
  -2  10  11   48.24   20.20
  -2  10  12   63.89   23.32
  -2  10  13   27.33   16.93
  -2  10  15    9.62   14.57
  -2  10  16    8.66   13.38
  -2  10  17   -0.34   11.39
  -2  11   0  126.20   40.24
  -2  11   1   16.33   26.25
  -2  11   2   26.66   24.25
  -2  11   3  175.11   33.17
  -2  11   4   13.35   22.01
  -2  11   6   24.30   21.74
  -2  11   7   44.15   20.63
  -2  11   8   66.83   24.54
  -2  11   9   72.82   25.27
  -2  11  10    7.37   18.82
  -2  11  11  105.41   25.54
  -2  11  12    4.07   18.06
  -2  11  13   15.93   17.15
  -2  11  14   15.24   14.47
  -2  11  15   20.84   13.87
  -2  11  17   18.54   11.04
  -2  12   0   73.15   37.39
  -2  12   1  222.08   40.75
  -2  12   2   15.55   26.38
  -2  12   3   28.70   21.69
  -2  12   4   -4.36   19.25
  -2  12   5  -11.39   20.51
  -2  12   7   40.84   21.34
  -2  12   8   61.49   27.09
  -2  12   9  133.67   27.73
  -2  12  10   49.44   23.53
  -2  12  11   29.13   17.76
  -2  12  12   67.20   22.47
  -2  12  13  -18.46   13.25
  -2  12  14   16.59   14.33
  -2  13   1  -10.37   29.43
  -2  13   2    6.80   23.89
  -2  13   3   74.28   29.71
  -2  13   4   27.77   21.40
  -2  13   5   33.80   22.86
  -2  13   6    9.51   18.00
  -2  13   8   79.09   24.12
  -2  13   9  116.43   24.09
  -2  13  10   68.29   23.23
  -2  13  11  110.97   21.94
  -2  13  12  200.61   24.26
  -2  13  13   89.54   19.36
  -2  13  14  155.64   19.64
  -2  14   3   84.07   30.71
  -2  14   4   95.93   27.44
  -2  14   6   19.36   17.13
  -2  14   7   16.04   14.66
  -2  14   9   57.82   21.74
  -2  14  10   21.52   13.80
  -2  14  11    6.62   13.00
  -2  14  12   82.94   17.83
  -2  15   4   96.62   25.56
  -2  15   5   72.44   23.46
  -2  15   6   20.59   15.65
  -2  15   7   -2.58   12.39
  -2  15   8    0.96   11.59
  -2  15   9    0.16   11.50
  -1   4  13   56.14   15.02
  -1   5  11 1081.84   36.20
  -1   5  12  359.16   23.95
  -1   5  13  304.93   23.17
  -1   5  14   40.74   17.10
  -1   5  15  650.85   28.75
  -1   6   9  240.83   23.20
  -1   6  11 1029.16   37.95
  -1   6  12   94.48   19.29
  -1   6  13   97.22   18.84
  -1   6  14   13.43   12.12
  -1   6  15   50.35   16.45
  -1   6  16  273.43   22.29
  -1   7   7   20.07   15.99
  -1   7   8   -0.53   14.24
  -1   7   9    9.54   14.34
  -1   7  10  131.56   21.76
  -1   7  12   59.62   18.72
  -1   7  13    6.12   13.38
  -1   7  14   24.61   15.11
  -1   7  15  338.64   25.79
  -1   7  16  331.17   24.37
  -1   8   7  176.10   23.95
  -1   8   8  156.28   24.14
  -1   8   9   -9.08   14.13
  -1   8  10  108.88   23.67
  -1   8  11  120.04   22.41
  -1   8  13    5.42   13.61
  -1   8  14  490.79   31.35
  -1   8  15  294.96   24.86
  -1   8  17  193.26   20.12
  -1   8  18  142.31   16.50
  -1   9   2  530.99   37.50
  -1   9   3  459.75   34.36
  -1   9   5  736.19   39.37
  -1   9   7 1363.67   49.62
  -1   9   8  946.02   43.18
  -1   9   9  183.84   26.33
  -1   9  10  324.41   29.39
  -1   9  11   29.25   17.41
  -1   9  12   13.58   15.50
  -1   9  14   46.07   18.75
  -1   9  15    3.05   12.46
  -1   9  16   59.24   17.21
  -1  10   1  187.89   33.09
  -1  10   2   57.97   21.63
  -1  10   4  193.27   28.92
  -1  10   6  379.20   32.79
  -1  10   7  589.79   38.00
  -1  10   8  482.93   34.94
  -1  10  10  176.88   26.78
  -1  10  11   59.82   21.17
  -1  10  12   17.20   15.27
  -1  10  13   10.00   14.57
  -1  10  15    8.04   13.22
  -1  10  16   56.75   16.15
  -1  10  17   41.92   13.88
  -1  10  18   10.54    9.02
  -1  11   0  110.66   49.46
  -1  11   1   15.42   22.69
  -1  11   2  134.47   29.65
  -1  11   3   40.07   20.06
  -1  11   4  199.25   30.14
  -1  11   6    2.46   18.07
  -1  11   7  149.76   26.00
  -1  11   8   19.32   17.27
  -1  11  10  106.08   23.72
  -1  11  11  232.56   27.26
  -1  11  12   70.13   21.57
  -1  11  13   51.92   19.30
  -1  11  14   -5.65   12.82
  -1  11  16   68.95   16.10
  -1  11  17   31.15   13.09
  -1  12   2   19.44   24.01
  -1  12   3   13.74   20.66
  -1  12   4  101.06   27.34
  -1  12   5   30.88   19.06
  -1  12   7  -10.74   14.34
  -1  12   8  -12.70   15.73
  -1  12   9   48.85   19.07
  -1  12  10   16.89   16.66
  -1  12  11   46.15   21.42
  -1  12  12   -1.23   13.71
  -1  12  13   75.20   20.01
  -1  12  14   29.06   12.56
  -1  12  15    4.99   10.28
  -1  12  16   17.50    9.71
  -1  13   1   15.30   30.86
  -1  13   2   19.38   25.59
  -1  13   3  -17.67   19.43
  -1  13   4   -6.16   17.82
  -1  13   5   33.54   19.90
  -1  13   6  -11.93   14.83
  -1  13   8   17.58   15.84
  -1  13   9   17.00   17.05
  -1  13  10   12.70   15.10
  -1  13  11   44.31   21.90
  -1  13  12   39.60   17.10
  -1  13  13    9.22   11.70
  -1  13  14    1.29   10.54
  -1  14   2  249.59   48.19
  -1  14   3   90.55   29.42
  -1  14   5    9.30   16.58
  -1  14   6   11.47   16.54
  -1  14   7    6.17   13.92
  -1  14   8   68.57   20.19
  -1  14   9   66.55   18.96
  -1  14  11   11.72   10.82
  -1  14  12   34.20   14.67
  -1  15   4  169.06   28.12
  -1  15   5   84.81   22.18
  -1  15   6   95.92   20.35
  -1  15   7    0.37   11.29
  -1  15   8    9.56   10.98
   0   4  12  117.24   15.70
   0   4  13  487.76   23.86
   0   4  14   95.46   14.12
   0   5  10  107.04   16.96
   0   5  11   32.99   15.75
   0   5  12  186.32   18.74
   0   5  13  195.62   19.10
   0   5  14    0.67    8.97
   0   5  15  101.13   14.77
   0   6   8   47.33   16.69
   0   6   9  189.94   21.00
   0   6  11   -7.77    9.86
   0   6  12    9.91   11.60
   0   6  13  133.91   18.78
   0   6  14   11.84   11.78
   0   6  15   26.44   11.38
   0   6  16   -2.53    9.66
   0   7   6   12.45   12.77
   0   7   7   11.62   14.27
   0   7   8 1058.31   38.87
   0   7   9   43.11   17.16
   0   7  10    2.00   12.45
   0   7  12   -3.85   12.63
   0   7  13    3.99   11.52
   0   7  14  199.85   21.89
   0   7  16   12.39   10.73
   0   7  17  139.02   15.94
   0   8   4  348.04   28.45
   0   8   5  607.28   32.97
   0   8   6  270.90   25.19
   0   8   7  264.95   25.30
   0   8   8  289.15   25.98
   0   8   9  176.48   23.59
   0   8  10  480.91   30.60
   0   8  11   50.35   20.81
   0   8  13   -3.33   12.95
   0   8  14   95.32   19.17
   0   8  15    1.55   10.77
   0   8  16   11.16   10.57
   0   8  17   43.84   13.47
   0   8  18   50.49   12.26
   0   9   0   47.08   25.89
   0   9   2  675.16   38.26
   0   9   3  329.90   30.12
   0   9   5 1235.89   45.62
   0   9   6 1015.51   42.49
   0   9   7  923.09   40.14
   0   9   8  524.86   32.68
   0   9   9  269.48   26.56
   0   9  10   61.93   17.25
   0   9  11   61.15   19.58
   0   9  12   23.84   14.42
   0   9  14  149.86   20.94
   0   9  15   22.00   12.63
   0   9  16   37.60   13.50
   0   9  17   39.34   12.78
   0   9  18    9.90    8.12
   0  10   2  300.86   33.53
   0  10   3  195.05   29.00
   0  10   4  187.14   27.78
   0  10   6  151.06   24.42
   0  10   7  671.11   36.87
   0  10   9  216.51   24.90
   0  10  10   59.53   20.61
   0  10  11  167.44   23.61
   0  10  12  285.63   26.34
   0  10  13  127.83   21.18
   0  10  17    1.77    8.89
   0  10  18   -0.89    7.01
   0  11   0  243.76   49.66
   0  11   2   29.16   21.56
   0  11   4  328.08   31.56
   0  11   5   20.11   17.65
   0  11   7   94.64   22.15
   0  11   8  111.63   23.94
   0  11   9  408.63   30.56
   0  11  10  425.51   30.55
   0  11  11  377.66   28.81
   0  11  12  240.90   24.74
   0  11  13  253.34   23.22
   0  11  14  326.90   23.20
   0  11  16  162.30   16.32
   0  11  17   21.09    9.14
   0  12   1  103.79   42.67
   0  12   3   69.51   27.05
   0  12   4    2.81   17.34
   0  12   5  125.06   25.07
   0  12   8    7.01   14.30
   0  12  10  148.58   22.34
   0  12  11  273.35   24.82
   0  12  12  141.96   20.06
   0  12  13  174.15   19.25
   0  12  14  136.55   16.69
   0  12  15  215.69   17.64
   0  13   2    2.56   29.72
   0  13   3   32.95   21.38
   0  13   4  184.86   29.63
   0  13   5   13.89   16.66
   0  13   6  -12.17   14.08
   0  13   7   24.51   15.00
   0  13   9   -3.75   12.62
   0  13  10   20.31   12.80
   0  13  11   23.32   13.32
   0  13  12   59.49   14.77
   0  13  13   70.43   14.62
   0  14   3    9.56   22.00
   0  14   4   31.11   17.78
   0  14   5   20.28   15.27
   0  14   6   23.76   14.06
   0  14   7   -2.35   10.84
   0  14  10    3.96    9.74
   0  14  11   -6.23    8.53
   0  15   4   26.96   17.06
   0  15   5    4.79   12.84
   0  15   6  -17.44   10.89
   0  15   7    6.61   10.49
   1   4  11  370.55   21.01
   1   4  12 1415.35   35.54
   1   4  14  320.14   17.84
   1   5  10  254.51   19.47
   1   5  11   28.59   13.10
   1   5  12  386.54   22.78
   1   5  13   16.99    9.45
   1   5  14   47.94   12.79
   1   5  15   30.49   11.00
   1   6   7  272.46   22.34
   1   6   8    0.72   11.67
   1   6   9    4.94   12.02
   1   6  11  117.44   17.57
   1   6  12  500.39   26.37
   1   6  13   30.21   13.73
   1   6  14   38.85   13.21
   1   6  15   77.02   13.74
   1   6  16  408.68   20.72
   1   6  17  117.60   12.59
   1   7   5   -2.41   13.49
   1   7   6   34.96   14.51
   1   7   7  162.23   20.42
   1   7   8   47.07   18.37
   1   7   9    1.55   10.93
   1   7  10   49.86   16.38
   1   7  11   11.44   13.57
   1   7  13    1.79   11.28
   1   7  14   81.94   15.61
   1   7  15   27.51   10.96
   1   7  16   31.74   11.65
   1   7  17   11.60    8.28
   1   8   2  146.03   26.49
   1   8   3   32.43   16.76
   1   8   4   34.95   15.70
   1   8   5   13.96   15.17
   1   8   6   46.86   18.10
   1   8   7   11.42   13.07
   1   8   8  120.53   20.14
   1   8   9   14.23   13.16
   1   8  10    3.78   12.68
   1   8  11    1.39   12.18
   1   8  12   -3.41   10.86
   1   8  14   17.70   11.54
   1   8  15    1.21    9.42
   1   8  16   23.50   10.26
   1   8  17   18.92    9.22
   1   8  18   24.99    9.71
   1   9   0   17.78   26.72
   1   9   3  319.60   29.94
   1   9   5  533.21   32.63
   1   9   6   24.81   14.75
   1   9   7   68.61   19.37
   1   9   8  240.91   24.67
   1   9   9   14.42   13.43
   1   9  10  224.27   23.69
   1   9  11   74.49   19.30
   1   9  12  -12.07   11.11
   1   9  13   35.51   16.38
   1   9  15    0.59   10.43
   1   9  16  -11.11    7.97
   1   9  18    0.00    6.16
   1  10   1   -1.35   26.36
   1  10   2  169.67   33.84
   1  10   3  161.46   28.10
   1  10   4  127.75   25.01
   1  10   6  153.35   22.64
   1  10   7  198.25   23.99
   1  10   8   50.36   18.80
   1  10   9  155.89   22.65
   1  10  10    4.70   12.77
   1  10  11  140.24   20.41
   1  10  12  154.78   19.62
   1  10  13   46.02   16.36
   1  10  15   27.38   12.83
   1  10  16   35.37   12.16
   1  10  17    6.70    7.81
   1  11   1  117.68   43.21
   1  11   2   79.45   36.28
   1  11   3   -8.44   18.06
   1  11   4   23.66   16.56
   1  11   7  176.31   24.16
   1  11   8  171.17   22.68
   1  11   9   34.92   14.44
   1  11  10   62.90   18.33
   1  11  11  258.51   22.83
   1  11  12  157.23   19.26
   1  11  13  177.66   18.75
   1  11  14  314.64   20.75
   1  11  16  126.50   13.49
   1  12   3  126.72   29.80
   1  12   4  244.67   29.40
   1  12   5  124.49   23.86
   1  12   6   48.91   19.85
   1  12   9   28.08   15.05
   1  12  10   20.27   13.12
   1  12  11  124.33   17.68
   1  12  12   30.83   11.89
   1  12  13  159.11   16.44
   1  12  14  125.59   14.65
   1  12  15  190.46   15.00
   1  13   3  566.59   44.30
   1  13   4  345.95   31.86
   1  13   5  155.32   24.23
   1  13   6   78.45   19.03
   1  13   7   35.66   17.29
   1  13   9   -4.78    9.70
   1  13  10   19.69   11.81
   1  13  12    5.82    8.88
   1  14   3  609.70   47.93
   1  14   4  349.78   30.35
   1  14   5  128.92   20.97
   1  14   7  109.70   18.08
   1  14   8   72.15   15.09
   1  14  10    8.47    8.02
   1  15   5   86.48   18.07
   2   3  11  241.69   15.17
   2   3  12   47.23    9.39
   2   3  14   -0.34    5.84
   2   4  10  272.42   17.58
   2   4  11   33.28   10.46
   2   4  12  819.47   26.05
   2   4  13    2.25    7.36
   2   4  14  137.18   12.53
   2   4  15  100.27   11.16
   2   5   8  304.93   21.24
   2   5   9   11.09   10.60
   2   5  11   91.38   14.21
   2   5  12   27.85   11.49
   2   5  14  217.27   16.12
   2   5  16  226.92   14.61
   2   6   6  404.58   25.10
   2   6   7  961.62   34.54
   2   6   8   40.75   14.54
   2   6   9   86.38   15.60
   2   6  10  154.45   17.46
   2   6  12    7.81    8.73
   2   6  13    1.66    8.55
   2   6  14  155.61   15.56
   2   6  15   94.05   12.78
   2   6  16  151.93   13.42
   2   6  17  174.09   13.21
   2   7   5  632.05   31.86
   2   7   6  323.39   24.98
   2   7   7  457.34   27.27
   2   7   9  422.70   25.41
   2   7  10   88.90   16.75
   2   7  11  200.00   19.17
   2   7  13   62.10   13.46
   2   7  14   14.37    9.25
   2   7  15   25.62   11.05
   2   7  16   87.16   12.22
   2   7  17   22.89    9.22
   2   8   0    3.08   24.10
   2   8   1   20.64   22.30
   2   8   3    2.68   16.87
   2   8   5  187.53   23.16
   2   8   6  308.82   25.25
   2   8   7  416.98   27.46
   2   8   8   76.22   17.45
   2   8   9  232.35   21.47
   2   8  10  136.49   18.54
   2   8  11   67.80   15.94
   2   8  12    0.52   10.63
   2   8  14   86.39   14.64
   2   8  15   13.51    9.69
   2   8  16   -1.34    7.29
   2   8  17    9.64    7.02
   2   8  18    6.71    6.05
   2   9  -1   -6.23   23.35
   2   9   3   53.40   25.34
   2   9   5    1.74   13.69
   2   9   6   68.33   19.10
   2   9   7    9.42   11.97
   2   9   8   21.18   12.48
   2   9   9   31.64   13.92
   2   9  10   77.04   16.41
   2   9  11   60.44   16.26
   2   9  12    4.23   10.05
   2   9  13   58.63   13.79
   2   9  15   28.92   11.06
   2   9  16   34.32   10.39
   2  10   1   41.28   31.62
   2  10   3   37.22   22.57
   2  10   4   32.99   19.39
   2  10   6  -10.58   12.03
   2  10   7   16.59   14.43
   2  10   8    8.83   12.63
   2  10   9    0.29   11.19
   2  10  11   36.05   15.20
   2  10  12   11.43   10.77
   2  10  13   -8.10    8.26
   2  10  14   28.33   13.28
   2  10  15    6.87    8.31
   2  10  16   14.50    8.06
   2  11   0  216.95   49.19
   2  11   1   32.61   33.30
   2  11   2  119.82   36.45
   2  11   3    8.59   22.06
   2  11   4  104.35   24.98
   2  11   5   70.14   20.49
   2  11   7  193.20   22.02
   2  11   8   11.25   12.94
   2  11   9   12.73   11.29
   2  11  10    3.59   11.30
   2  11  11    6.99   10.32
   2  11  12   22.34   10.59
   2  11  13   12.71    9.41
   2  12   1   80.16   40.42
   2  12   3  117.41   30.33
   2  12   4   65.83   23.72
   2  12   5   72.65   20.78
   2  12   6  104.24   20.19
   2  12   8    0.57   11.30
   2  12  10   -7.42    9.39
   2  12  11    5.71    9.72
   2  12  12   -7.82    6.88
   2  12  13   37.26   11.38
   2  12  14   71.16   11.46
   2  13   3  150.00   35.00
   2  13   4  204.83   27.55
   2  13   5  110.01   21.16
   2  13   6   52.33   16.39
   2  13   7   64.02   15.67
   2  13   9    8.43    9.29
   2  13  11   24.95   11.17
   2  13  12   11.87    7.20
   2  14   4  560.87   34.47
   2  14   5  193.49   21.32
   2  14   6  195.76   19.16
   2  14   7  124.67   15.72
   2  14   8  109.38   14.36
   3   2  11  249.28   13.25
   3   2  12  172.08   11.25
   3   2  13    7.71    5.12
   3   3   9  112.78   12.09
   3   3  10   18.70    7.48
   3   3  11   16.58    6.92
   3   3  12   65.25    9.38
   3   3  13   56.99    9.17
   3   3  14  143.70   10.79
   3   4   8   66.49   12.24
   3   4  10   86.45   12.21
   3   4  11  311.49   16.91
   3   4  12   53.93   11.00
   3   4  13   59.59   10.29
   3   4  14    4.69    6.28
   3   4  15   11.17    6.23
   3   5   6  207.68   19.30
   3   5   7  805.88   29.39
   3   5   8    8.44    8.68
   3   5   9    5.34    9.12
   3   5  11  144.18   14.26
   3   5  12   24.62    9.25
   3   5  13  108.01   12.62
   3   5  14   26.21    9.35
   3   5  15   68.39   10.25
   3   5  16   29.38    8.04
   3   6   5 1703.38   47.03
   3   6   6  138.94   18.22
   3   6   7  221.72   19.45
   3   6   8  209.01   18.44
   3   6   9  357.09   21.17
   3   6  10  207.86   17.60
   3   6  12   25.54   11.39
   3   6  13   59.49   11.52
   3   6  14  150.63   13.55
   3   6  15    4.98    6.93
   3   6  16  134.77   12.10
   3   6  17   38.54    8.30
   3   7   4 2644.88   63.67
   3   7   5  944.37   37.35
   3   7   6  513.40   28.17
   3   7   7 1515.79   42.30
   3   7   8  455.35   25.08
   3   7   9  284.23   20.74
   3   7  10  432.24   23.35
   3   7  11  137.23   16.25
   3   7  13  122.62   14.73
   3   7  14  115.26   13.45
   3   7  15   18.66    8.12
   3   7  16   38.17    9.64
   3   7  17   27.34    8.13
   3   8  -1   63.99   27.50
   3   8   1  -12.01   16.98
   3   8   2   18.02   20.58
   3   8   5  256.41   24.46
   3   8   6  702.85   32.57
   3   8   8  321.58   22.62
   3   8   9  198.92   19.48
   3   8  10  330.10   21.43
   3   8  11  210.04   18.73
   3   8  12   36.55   12.20
   3   8  14   69.03   12.27
   3   8  15   -0.22    7.14
   3   8  16   65.08   10.41
   3   8  18    6.76    5.12
   3   9   0   -9.84   20.01
   3   9   1  275.66   36.57
   3   9   2  657.01   47.31
   3   9   3    8.40   21.74
   3   9   4  208.93   27.00
   3   9   5   42.84   17.59
   3   9   6  137.98   20.83
   3   9   7  166.74   19.52
   3   9   8   79.08   16.49
   3   9   9  133.56   17.39
   3   9  10  196.32   18.87
   3   9  11  131.07   15.81
   3   9  12  224.28   18.21
   3   9  13  433.23   21.65
   3   9  15  177.17   14.13
   3   9  16  176.32   12.73
   3   9  17   68.71    9.03
   3  10   1   55.22   27.28
   3  10   2   90.48   39.57
   3  10   3   30.15   23.58
   3  10   4   77.03   22.62
   3  10   6   10.73   11.41
   3  10   7   13.43   11.84
   3  10   8   70.59   16.35
   3  10   9   17.63   11.21
   3  10  10  133.09   16.59
   3  10  11  116.21   15.19
   3  10  12   35.81   12.56
   3  10  13  179.54   15.42
   3  10  14  120.63   13.31
   3  10  15  210.09   14.35
   3  10  16   45.66    9.01
   3  11   3   78.50   30.66
   3  11   4   -3.29   15.81
   3  11   5   19.99   14.87
   3  11   7    5.79   11.07
   3  11   8    9.57   11.59
   3  11   9    2.40    9.28
   3  11  10   27.26   11.04
   3  11  11    3.88    8.44
   3  11  12   15.56    9.19
   3  11  14    3.25    6.47
   3  12   1  -16.10   31.13
   3  12   3   13.43   22.01
   3  12   4   25.71   16.40
   3  12   5   -2.64   11.65
   3  12   6   -3.96   10.05
   3  12   8   11.26   10.66
   3  12   9   -0.25    8.97
   3  12  10    5.33    7.85
   3  12  11    8.65    7.56
   3  12  12    0.50    7.25
   3  13   3  149.42   31.67
   3  13   4   74.01   22.20
   3  13   5   23.70   13.28
   3  13   6   63.73   15.28
   3  13   7   -3.51    8.58
   3  13   8   -1.33    8.59
   3  13  10   -0.82    6.70
   3  14   4  133.94   22.89
   3  14   5  112.62   16.78
   3  14   6   91.65   14.19
   4   0  11  334.06   11.82
   4   1  10 1111.89   23.02
   4   1  11  532.42   15.98
   4   2   8   15.06    7.08
   4   2   9  247.96   13.55
   4   2  10  407.64   16.11
   4   2  11  177.15   11.37
   4   2  13  138.70    9.81
   4   3  10   54.70    9.94
   4   3  12  193.69   12.35
   4   3  13   45.96    7.91
   4   4   5    0.45   10.74
   4   4   6  124.98   15.51
   4   4   7   41.56   11.89
   4   4   8    6.64    8.29
   4   4  10   -0.19    6.94
   4   4  11    0.72    6.13
   4   4  13  111.48   10.90
   4   4  14   -0.79    5.12
   4   4  15    5.94    5.43
   4   5   3   59.53   17.83
   4   5   4   13.59   13.84
   4   5   6   25.48   11.25
   4   5   7    2.53    8.78
   4   5   8   60.58   12.32
   4   5   9  373.86   19.67
   4   5  11   20.67    9.87
   4   5  12    4.99    7.56
   4   5  13   -6.54    6.27
   4   5  14   10.63    7.04
   4   5  15   10.91    6.15
   4   5  16    7.22    5.27
   4   6   1  453.12   30.41
   4   6   5  672.14   31.24
   4   6   6  129.88   16.90
   4   6   7  330.97   21.02
   4   6   8    8.46    8.76
   4   6   9  184.67   16.61
   4   6  10   72.54   12.72
   4   6  11  152.21   14.72
   4   6  12   -1.80    7.70
   4   6  13   42.24   10.15
   4   6  14   95.99   10.96
   4   6  15    0.81    6.20
   4   6  16    3.85    5.60
   4   6  17    3.21    4.88
   4   7  -2   39.62   17.50
   4   7  -1   14.80   15.94
   4   7   1   52.18   19.31
   4   7   2   18.01   18.49
   4   7   5  441.79   27.80
   4   7   6   28.86   12.15
   4   7   7  115.17   16.75
   4   7   8  434.05   23.07
   4   7   9  238.87   18.41
   4   7  10   14.33   10.38
   4   7  11    9.21    9.29
   4   7  15    5.84    6.30
   4   7  16   90.54    9.75
   4   7  17   21.35    6.67
   4   8   0   17.96   17.53
   4   8   1   99.86   26.40
   4   8   2  133.06   27.37
   4   8   5  217.10   22.38
   4   8   6  115.50   18.21
   4   8   7  693.65   29.71
   4   8   8   63.60   14.56
   4   8   9   97.59   15.24
   4   8  10   96.61   14.05
   4   8  11  142.44   15.02
   4   8  12  182.45   15.83
   4   8  14   49.44   10.07
   4   8  15   76.48    9.87
   4   8  16   47.97    8.46
   4   9   4   91.39   23.57
   4   9   7  164.56   18.61
   4   9   8  180.65   18.11
   4   9   9   72.86   14.52
   4   9  10  123.36   14.92
   4   9  11  213.11   16.52
   4   9  12  200.27   16.13
   4   9  16  137.69   10.24
   4  10   2  225.25   35.51
   4  10   3    8.09   21.90
   4  10   4  177.71   26.98
   4  10   5  145.72   21.29
   4  10   7   44.98   14.77
   4  10   8   31.59   14.85
   4  10   9   20.72   10.89
   4  10  10   68.34   13.26
   4  10  11   19.25    8.87
   4  10  12   69.93   11.61
   4  10  13  147.75   12.79
   4  10  14  141.91   11.54
   4  11   3  807.43   48.51
   4  11   4  371.89   31.58
   4  11   5   22.21   14.38
   4  11   6   32.40   12.51
   4  11   8   35.66   12.62
   4  11   9   11.10    8.42
   4  11  10   10.55    8.30
   4  11  12    5.48    7.01
   4  11  13   53.29    9.12
   4  12   2  333.71   39.51
   4  12   3  253.18   32.79
   4  12   4  210.82   26.22
   4  12   5  123.47   18.67
   4  12   6   19.65   10.63
   4  12   7  188.50   16.70
   4  12   9    3.60    7.36
   4  12  10   22.78    8.07
   4  12  11    1.31    5.90
   4  13   3   50.11   22.59
   4  13   4    9.30   14.39
   4  13   5   -5.51    9.09
   4  13   6   35.68   12.11
   4  13   7   77.99   12.47
   4  13   8   32.19   10.21
   5  -2   9  162.99   10.83
   5  -1   9  101.96    8.53
   5  -1  10   66.99    7.52
   5   0   8   62.38    8.26
   5   0   9  399.07   14.31
   5   0  10  496.18   15.39
   5   0  11  133.02    9.03
   5   0  12  421.68   14.15
   5   1   7  132.59   10.84
   5   1   8  453.51   16.40
   5   1   9  251.18   12.42
   5   1  10  265.66   12.44
   5   1  11  269.33   12.29
   5   1  12  596.78   16.96
   5   1  13  378.05   13.57
   5   2   5   92.34   11.90
   5   2   7   37.48    9.03
   5   2   8    5.48    5.88
   5   2   9  426.41   16.50
   5   2  10  250.88   13.33
   5   2  11   43.23    8.12
   5   2  13  174.75   10.67
   5   2  14  181.55   10.44
   5   3   4  152.98   15.34
   5   3   5  318.31   19.08
   5   3   6  131.70   13.53
   5   3   7   74.84   11.35
   5   3   8   28.84    8.23
   5   3  10    5.79    6.43
   5   3  11   60.25    8.86
   5   3  12   24.62    7.50
   5   3  13   69.83    8.67
   5   3  14   78.32    8.55
   5   3  15  179.06   10.44
   5   4   5  428.93   23.45
   5   4   6  160.83   15.44
   5   4   7  156.80   14.77
   5   4   8   37.82   10.70
   5   4   9  269.36   15.98
   5   4  11   48.10    9.35
   5   4  12    1.30    5.35
   5   4  13   22.21    7.83
   5   4  14   41.95    7.69
   5   4  15   71.02    8.48
   5   5  -1   29.39   13.85
   5   5   1  231.25   20.01
   5   5   4  603.94   29.53
   5   5   5  190.67   19.07
   5   5   6  281.24   19.88
   5   5   7   35.11   11.90
   5   5   8  217.95   16.95
   5   5   9  386.59   19.39
   5   5  10   -5.05    6.64
   5   5  12   21.79    7.56
   5   5  13   35.38    8.28
   5   5  14   35.39    8.14
   5   5  15   15.81    6.10
   5   5  16   34.53    7.08
   5   6  -3  231.83   15.35
   5   6  -1  123.31   19.00
   5   6   2   47.92   20.15
   5   6   3   48.57   18.12
   5   6   4  171.49   22.63
   5   6   5   90.35   17.79
   5   6   6   22.24   11.01
   5   6   7   96.31   14.65
   5   6   8   36.27   11.64
   5   6   9    3.32    7.66
   5   6  10  256.25   16.34
   5   6  11    6.77    7.56
   5   6  13   30.25    8.92
   5   6  14   -2.09    5.23
   5   6  15    2.73    5.42
   5   6  16    5.59    5.08
   5   6  17    1.25    4.20
   5   7  -1    8.41   12.57
   5   7   0   53.14   19.59
   5   7   1   75.35   19.83
   5   7   2    4.79   14.49
   5   7   4   -0.29   14.32
   5   7   5    9.48   13.00
   5   7   6  285.79   21.89
   5   7   7   80.25   14.87
   5   7   8   41.70   12.79
   5   7   9   -4.06    7.09
   5   7  10   12.80    8.03
   5   7  11   25.77   10.17
   5   7  12    2.66    6.72
   5   7  14    4.80    5.78
   5   7  15    6.91    5.46
   5   7  16   -3.44    4.59
   5   8   1   23.00   16.56
   5   8   2   99.10   23.54
   5   8   5   14.20   13.41
   5   8   6  127.08   17.81
   5   8   7  156.01   16.71
   5   8   8   90.95   14.05
   5   8   9    1.41    8.07
   5   8  10   35.03   11.17
   5   8  11  104.22   12.34
   5   8  12   -3.00    6.02
   5   8  14   -2.22    5.30
   5   8  15   -1.48    5.09
   5   9   0   96.26   23.59
   5   9   2  338.53   31.37
   5   9   3   88.27   23.95
   5   9   6   87.67   15.92
   5   9   7    4.43    9.75
   5   9   8   17.13    9.30
   5   9   9    7.52    7.93
   5   9  10   24.85   10.50
   5   9  11  123.81   12.77
   5   9  12   45.76   10.13
   5   9  13   24.40    8.49
   5  10   0  300.00   30.28
   5  10   1 1056.22   46.85
   5  10   3   65.41   23.62
   5  10   4  305.98   27.83
   5  10   5   50.11   16.95
   5  10   7    1.48    8.40
   5  10   8    8.72    8.13
   5  10  10   23.05    9.76
   5  10  11   52.11   10.28
   5  10  12   38.56    8.72
   5  10  13    2.08    5.38
   5  11   1  612.44   38.62
   5  11   2  400.20   33.29
   5  11   3 1046.72   45.49
   5  11   4  601.43   33.35
   5  11   5  155.84   18.28
   5  11   8   71.27   11.68
   5  11   9    4.74    7.05
   5  11  10   64.33   10.22
   5  11  11   20.38    9.24
   5  12   2  783.73   40.71
   5  12   3  585.58   33.46
   5  12   4  469.71   28.21
   5  12   5  399.52   22.41
   5  12   6  239.18   17.15
   5  12   7  151.57   13.44
   5  12   9   91.40   10.54
   5  13   4  125.27   18.24
   6  -2   5 1026.70   28.76
   6  -2   6  210.82   15.29
   6  -2   7  128.01   12.85
   6  -2   8  217.21   14.19
   6  -2   9  135.42   11.72
   6  -2  10   40.20    8.80
   6  -1   4   49.17    9.97
   6  -1   6    4.87    7.04
   6  -1   7  220.77   13.88
   6  -1   8  277.25   14.21
   6  -1   9    9.82    5.86
   6  -1  10   46.14    8.10
   6  -1  11  100.02    9.67
   6   0   3   11.24    6.88
   6   0   4    7.90    6.70
   6   0   5   16.45    8.16
   6   0   7   67.46    9.93
   6   0   8  141.78   11.36
   6   0   9   18.68    6.52
   6   0  10   13.08    6.50
   6   0  11    9.66    5.31
   6   0  12   18.25    6.86
   6   1   2  216.56   14.68
   6   1   4  127.33   11.97
   6   1   5   -2.11    6.82
   6   1   6    7.70    6.79
   6   1   8   24.14    7.52
   6   1   9  171.83   11.58
   6   1  10   95.96    9.44
   6   1  11    3.59    5.35
   6   1  12   22.04    7.05
   6   1  13   13.23    5.50
   6   2   1  137.42   13.82
   6   2   5  385.95   18.56
   6   2   6  269.65   16.31
   6   2   7   11.92    7.75
   6   2   9   19.83    7.89
   6   2  10   98.47   10.17
   6   2  11    2.90    4.96
   6   2  12   62.21    8.38
   6   2  13    4.05    5.04
   6   2  14   88.67    8.82
   6   3   2  420.96   20.23
   6   3   3  783.73   26.22
   6   3   4 1003.88   29.16
   6   3   5  543.66   22.72
   6   3   6   45.94   10.56
   6   3   7  255.78   15.43
   6   3   8   55.50   10.17
   6   3  10   15.19    6.70
   6   3  11   14.13    6.14
   6   3  12  103.92   10.00
   6   3  13    6.98    5.30
   6   3  14   96.30    9.24
   6   3  15  108.73    9.01
   6   4  -4  543.47   18.12
   6   4  -2  108.02   12.60
   6   4  -1  265.30   17.68
   6   4   2  272.43   18.74
   6   4   3 1137.18   32.94
   6   4   4  966.34   30.71
   6   4   5  899.75   29.98
   6   4   6  931.80   28.77
   6   4   7  589.62   22.38
   6   4   8  516.95   20.62
   6   4   9  178.96   13.35
   6   4  11    2.14    6.13
   6   4  12   11.35    6.07
   6   4  13   20.07    7.18
   6   4  14   26.21    7.33
   6   4  15   42.60    7.22
   6   5  -4    7.42    6.31
   6   5  -3  289.98   16.38
   6   5  -2   29.85   10.93
   6   5  -1  310.26   20.56
   6   5   0  147.09   17.03
   6   5   1   96.25   15.88
   6   5   3   61.41   14.28
   6   5   4  385.81   22.95
   6   5   5  240.02   19.58
   6   5   6 1034.08   31.40
   6   5   7  408.59   20.01
   6   5   8  176.16   14.61
   6   5   9  429.54   18.85
   6   5  10  156.55   12.62
   6   5  12   33.37    8.12
   6   5  13   50.95    8.46
   6   5  14   25.04    7.43
   6   5  15   83.10    8.68
   6   5  16   40.09    7.01
   6   6  -3    5.52    7.23
   6   6  -2    0.10    9.55
   6   6  -1   66.77   15.49
   6   6   0   60.36   15.32
   6   6   1   47.11   15.65
   6   6   3   27.30   12.19
   6   6   4  107.74   17.15
   6   6   6  391.65   21.53
   6   6   7  347.44   19.97
   6   6   8  188.67   15.31
   6   6  10  167.89   13.62
   6   6  11  114.66   11.53
   6   6  13  147.11   11.28
   6   6  14   52.79    8.47
   6   6  15   61.85    7.78
   6   6  16   31.83    6.89
   6   7  -2   59.38   15.66
   6   7   1  291.10   23.49
   6   7   2   15.04   12.00
   6   7   4  220.07   22.25
   6   7   5   99.67   16.97
   6   7   6  281.13   20.38
   6   7   7   38.43   11.68
   6   7   8   34.64   10.51
   6   7   9   92.58   11.72
   6   7  10  193.57   13.96
   6   7  11   20.65    8.52
   6   7  12  222.94   13.42
   6   7  14   85.15    9.24
   6   7  15   88.19    8.61
   6   8  -2  127.40   18.72
   6   8  -1    2.71   13.49
   6   8   0   16.40   14.77
   6   8   1   67.39   18.61
   6   8   2  168.35   21.36
   6   8   3    2.72   10.97
   6   8   5    4.72   11.50
   6   8   6   87.13   14.59
   6   8   7   -1.25    8.36
   6   8   8   -1.95    7.38
   6   8   9   52.81   10.75
   6   8  10    6.71    7.36
   6   8  11    5.30    6.33
   6   8  12   57.34    9.13
   6   8  13   60.79    9.42
   6   8  14   55.60    8.27
   6   9  -1    4.07   14.90
   6   9   0    5.63   14.27
   6   9   1  138.61   21.05
   6   9   2   66.65   19.71
   6   9   3   42.91   17.88
   6   9   4   18.57   13.65
   6   9   6  -13.37    7.85
   6   9   7    4.19    8.70
   6   9   8   10.71    8.25
   6   9   9    5.17    7.14
   6   9  10   -0.68    6.43
   6   9  11   52.15    9.07
   6   9  12   10.88    6.14
   6   9  13    9.16    5.64
   6  10   0   96.57   22.12
   6  10   1  115.14   22.23
   6  10   2   77.38   19.12
   6  10   3   34.05   15.17
   6  10   4   97.23   19.15
   6  10   5  140.69   17.60
   6  10   7   -5.85    6.77
   6  10   8   11.56    7.02
   6  10   9   23.91   10.16
   6  10  10    1.68    5.56
   6  10  11    4.35    5.10
   6  11   2   79.62   19.67
   6  11   3  309.87   25.83
   6  11   4  202.34   20.49
   6  11   5  148.41   16.44
   6  11   6   59.54   12.12
   6  11   7   32.64    9.95
   6  11   9    6.58    6.12
   6  12   3  199.84   21.48
   6  12   4   85.88   16.65
   6  12   5  172.55   15.05
   7  -2   5  676.99   27.39
   7  -2   6  928.08   31.08
   7  -2   7  396.66   21.78
   7  -1   1   38.24   13.31
   7  -1   3    8.49    8.94
   7  -1   4   12.38    8.72
   7  -1   6  476.47   21.53
   7  -1   7  243.33   16.70
   7  -1  10  194.84   13.74
   7  -1  11  367.02   17.14
   7   0  -1   26.87   13.09
   7   0   0   29.86   12.11
   7   0   1   -0.36    8.16
   7   0   2  119.77   14.47
   7   0   3   38.91   11.31
   7   0   4   61.66   11.76
   7   0   5   -6.48    6.37
   7   0   7   18.93    8.23
   7   0   8  231.67   14.42
   7   0   9   57.70   10.05
   7   0  10   95.75   10.26
   7   0  11  357.31   16.16
   7   0  12  115.62   10.67
   7   1  -3   -2.05    7.05
   7   1  -1    5.93    8.98
   7   1   0   -1.96    7.78
   7   1   1   61.62   12.40
   7   1   2   36.89   11.34
   7   1   3   23.75    8.69
   7   1   4   12.23    8.46
   7   1   5   89.54   12.17
   7   1   6   36.67   10.63
   7   1   8    5.02    6.37
   7   1   9   91.18   10.43
   7   1  10    5.67    6.04
   7   1  11    3.09    6.17
   7   1  12    0.43    5.38
   7   2  -4   91.50   12.51
   7   2  -3    2.18    7.25
   7   2  -2   30.39   10.90
   7   2   0   10.48    8.45
   7   2   1   58.95   12.47
   7   2   2   -5.10    7.71
   7   2   3  135.34   13.91
   7   2   4  277.48   17.56
   7   2   5   23.85   10.31
   7   2   6  121.68   13.61
   7   2   7  252.70   15.26
   7   2   9   -0.02    5.64
   7   2  10   14.76    6.33
   7   2  11    0.98    5.97
   7   2  12    1.34    5.12
   7   2  13    5.37    5.53
   7   2  14   17.17    8.26
   7   3  -5  200.09   14.54
   7   3  -4  135.82   12.86
   7   3  -3   69.84   11.90
   7   3  -2  273.72   17.79
   7   3  -1   19.24    9.24
   7   3   2   31.93   11.76
   7   3   3   90.84   13.26
   7   3   4   29.72   10.27
   7   3   5    2.93    8.77
   7   3   6   27.57   10.30
   7   3   7   10.22    7.20
   7   3   8   40.20    9.72
   7   3  10   31.92    8.54
   7   3  11   68.34    9.48
   7   3  12   -1.50    5.63
   7   3  13    4.96    5.27
   7   3  14    6.84    5.39
   7   3  15   25.01    7.21
   7   4  -5  210.40   14.58
   7   4  -4    8.43    6.99
   7   4  -3   67.97   12.33
   7   4  -2   63.62   13.48
   7   4  -1   68.74   14.16
   7   4   0   44.82   13.79
   7   4   2  542.50   24.62
   7   4   3  156.65   15.88
   7   4   4  342.15   20.63
   7   4   5  234.58   17.61
   7   4   6  190.82   15.61
   7   4   7 1019.06   28.46
   7   4   8   38.03    9.57
   7   4   9  105.72   11.45
   7   4  11   86.48   10.39
   7   4  12   25.66    7.64
   7   4  13   43.27    8.27
   7   4  14   -1.35    5.07
   7   4  15    1.12    4.75
   7   5  -4    7.92    7.85
   7   5  -3   53.67   12.02
   7   5  -1    1.20    9.93
   7   5   0  250.67   20.09
   7   5   1  283.42   20.53
   7   5   3  228.73   18.86
   7   5   4  449.67   23.67
   7   5   5   -5.94    9.13
   7   5   6  289.23   18.20
   7   5   8  167.95   14.27
   7   5   9  300.99   16.02
   7   5  10    3.55    6.28
   7   5  12   48.79    8.54
   7   5  13  114.45    9.87
   7   5  14   85.27    9.15
   7   5  15   42.42    7.42
   7   6  -3  535.37   23.74
   7   6  -2    8.87   10.98
   7   6  -1  160.60   19.19
   7   6   0  413.14   25.21
   7   6   1  251.96   20.41
   7   6   4  178.97   17.89
   7   6   5   82.68   15.23
   7   6   6   71.06   13.07
   7   6   7  317.42   18.26
   7   6   8  174.39   14.24
   7   6   9  351.98   17.22
   7   6  10  331.31   15.86
   7   6  11  129.12   11.51
   7   6  13  273.29   13.30
   7   7  -2  128.48   18.18
   7   7   0  224.77   21.28
   7   7   1  210.78   21.11
   7   7   3  245.09   21.47
   7   7   4   42.48   15.37
   7   7   5   39.27   13.73
   7   7   6  235.22   17.70
   7   7   7   11.10    8.35
   7   7   9   81.90   10.98
   7   7  10   34.55    9.35
   7   7  12  385.62   15.26
   7   8  -1  122.26   20.51
   7   8   0  127.27   19.22
   7   8   1   71.94   17.46
   7   8   2   39.42   15.90
   7   8   3  142.40   19.28
   7   8   4  103.21   18.49
   7   8   6   21.10   10.20
   7   8   7   20.85   10.23
   7   8   8   42.48    9.93
   7   8   9    1.64    5.77
   7   8  10   -1.65    5.53
   7   8  11   43.32    8.54
   7   8  12  131.93   10.09
   7   9   0  443.03   29.35
   7   9   1  245.86   23.65
   7   9   4  103.73   17.66
   7   9   5    5.33    9.14
   7   9   7   19.27    9.45
   7   9   8    0.70    6.79
   7   9   9    9.46    6.58
   7   9  10    6.66    5.95
   7   9  11    2.94    5.43
   7  10   1  -15.71   11.86
   7  10   3  119.28   19.07
   7  10   4    8.76   10.94
   7  10   5   24.45   10.31
   7  10   6   20.43    8.99
   7  10   8   35.04    8.74
   7  10   9   25.71    8.24
   7  11   2   22.13   14.18
   7  11   3   -2.31   10.43
   7  11   4   37.86   16.64
   7  11   5   -2.38    7.59
   8  -1   3  178.75   19.61
   8  -1   4   -1.81    9.89
   8  -1   5  498.67   25.76
   8  -1   7  165.97   16.85
   8  -1   8   56.88   12.90
   8  -1   9  178.59   15.68
   8   0   1   -9.71    9.25
   8   0   3   50.33   14.26
   8   0   4   18.28   10.12
   8   0   5   12.80    9.80
   8   0   6   14.34    8.87
   8   0   8  121.66   13.33
   8   0   9  174.50   14.63
   8   0  10   58.34   11.22
   8   0  11   82.50   11.82
   8   0  12  143.35   13.24
   8   1   1  232.22   20.19
   8   1   2  443.37   24.40
   8   1   3  289.38   20.17
   8   1   4  184.89   17.14
   8   1   5  290.83   19.14
   8   1   6   24.65   11.32
   8   1   7   73.18   12.55
   8   1   9  150.68   13.19
   8   1  10    2.20    7.13
   8   1  11    4.85    6.65
   8   1  12    4.48    6.71
   8   1  13   -9.95    5.15
   8   2  -2   24.11   12.24
   8   2   0  231.56   20.43
   8   2   2  648.44   27.21
   8   2   3  293.95   19.89
   8   2   5  410.79   21.45
   8   2   6  214.52   16.66
   8   2   7   -7.26    6.52
   8   2   8   96.91   12.08
   8   2  10   55.91    9.98
   8   2  11   46.16    9.72
   8   2  12   43.67    8.81
   8   2  13   17.34    8.35
   8   2  14    9.64    6.52
   8   3  -3    1.75   10.98
   8   3  -2  110.62   16.91
   8   3  -1  227.62   20.50
   8   3   1   71.87   15.01
   8   3   2   -6.82    8.63
   8   3   3  138.54   15.68
   8   3   4   27.91   12.23
   8   3   5   12.28    9.88
   8   3   6  142.46   14.51
   8   3   7   -0.36    6.66
   8   3   8   86.17   11.66
   8   3   9   -4.87    6.90
   8   3  11    5.43    6.27
   8   3  12    0.14    6.05
   8   3  13    2.21    5.85
   8   3  14    4.86    5.54
   8   4  -4    5.59    8.96
   8   4  -3    6.95   11.44
   8   4  -2   74.19   16.13
   8   4  -1   28.62   12.63
   8   4   0  228.96   20.88
   8   4   2   41.12   13.57
   8   4   3   90.91   14.70
   8   4   4  182.78   17.37
   8   4   5    3.24    8.31
   8   4   6    1.16    7.45
   8   4   7   23.13   10.23
   8   4   8   49.66   10.15
   8   4   9    3.73    6.45
   8   4  10   10.41    6.82
   8   4  11    4.67    5.87
   8   4  12   -2.32    4.92
   8   4  13    0.00    5.22
   8   4  14   -6.48    4.51
   8   5  -4   16.51   10.47
   8   5  -3  189.12   19.59
   8   5  -2   11.52   12.25
   8   5  -1   71.80   17.64
   8   5   0   90.35   16.91
   8   5   1    0.72   10.09
   8   5   3    7.41    9.16
   8   5   4   15.05    9.64
   8   5   5    8.05   10.49
   8   5   6   27.27   10.82
   8   5   7   -2.24    6.55
   8   5   8    7.40    6.84
   8   5   9   18.81    8.72
   8   5  10    0.04    5.96
   8   5  12    5.28    5.61
   8   5  13   23.60    7.78
   8   6  -3  103.65   16.90
   8   6  -2   53.77   16.51
   8   6  -1  137.05   19.81
   8   6   0   16.84   11.49
   8   6   1   77.52   17.07
   8   6   2    4.37   11.13
   8   6   4  196.19   18.71
   8   6   5   37.87   12.88
   8   6   6   65.70   12.38
   8   6   7   67.82   11.98
   8   6   8   26.16    8.11
   8   6   9   24.09    8.72
   8   6  10   18.41    8.17
   8   6  11    8.72    6.29
   8   7  -2  147.73   20.54
   8   7  -1  213.91   23.73
   8   7   0  283.61   24.17
   8   7   1  189.25   20.78
   8   7   2   25.68   13.13
   8   7   3  215.74   20.36
   8   7   5   40.81   13.19
   8   7   6   30.30   11.13
   8   7   7   -6.19    6.33
   8   7   8   25.66    9.38
   8   7   9    0.91    6.33
   8   7  10   71.48    9.69
   8   7  11   73.66    9.34
   8   8   0  377.54   26.81
   8   8   1  415.00   26.66
   8   8   2  206.29   21.25
   8   8   3  328.17   23.49
   8   8   4  287.96   21.79
   8   8   6   43.31   11.33
   8   8   7   61.64   10.89
   8   8   8   -1.76    6.06
   8   8   9    7.87    6.19
   8   8  10   27.11    7.65
   8   9   0  337.63   27.06
   8   9   1  392.51   27.06
   8   9   2  231.98   22.02
   8   9   3  498.97   27.15
   8   9   4  264.33   21.20
   8   9   5  369.29   20.07
   8   9   7   96.20   11.51
   8   9   8   12.52    6.16
   8  10   2  282.21   23.23
   8  10   3  233.93   20.99
   8  10   4  417.88   23.27
   8  10   5  255.91   16.46
   9   0   4  126.39   18.69
   9   0   6  295.84   22.41
   9   1   2  984.39   37.85
   9   1   3  376.58   25.41
   9   1   4  185.84   19.51
   9   1   5   98.54   16.81
   9   1   6  200.99   18.64
   9   1   7  104.51   15.06
   9   1   9   41.63   11.75
   9   1  10  -11.31    7.39
   9   2   2  500.59   28.29
   9   2   3  378.85   24.35
   9   2   4  467.05   25.25
   9   2   6  200.92   17.98
   9   2   7  134.22   15.21
   9   2   8  293.26   18.04
   9   2  10   10.13    7.56
   9   2  11   33.30   10.32
   9   2  12    2.28    7.20
   9   3  -2   20.16   15.96
   9   3  -1   26.60   15.25
   9   3   1    1.01   11.19
   9   3   2  164.47   19.09
   9   3   5  358.77   22.51
   9   3   6  278.04   19.17
   9   3   7  335.63   19.60
   9   3   8  100.75   13.54
   9   3   9   49.66   11.25
   9   3  11   47.28   10.19
   9   3  12   30.10    8.88
   9   3  13   27.08    7.98
   9   4  -2   13.28   14.57
   9   4  -1   54.41   22.27
   9   4   0   11.13   14.31
   9   4   2   11.54   11.90
   9   4   3  204.24   19.92
   9   4   4   33.68   11.97
   9   4   5   43.67   14.19
   9   4   6  265.06   18.30
   9   4   7  226.77   16.70
   9   4   8  112.50   13.31
   9   4   9  112.01   12.37
   9   4  10   39.89   10.29
   9   4  11   75.02   10.75
   9   4  12  126.62   11.20
   9   5  -3   -5.95   13.50
   9   5  -2   18.12   15.71
   9   5  -1   -3.72   12.62
   9   5   0   58.81   18.06
   9   5   1    3.01   11.98
   9   5   3    5.54   10.75
   9   5   4   22.09   11.01
   9   5   5   50.89   13.68
   9   5   6   12.27    9.63
   9   5   7   19.51    8.74
   9   5   9   92.62   11.64
   9   5  10   34.60    9.11
   9   6  -3  129.99   22.31
   9   6  -2   21.66   16.06
   9   6  -1   21.84   15.57
   9   6   0  -10.14   12.00
   9   6   1   16.21   11.86
   9   6   2    3.17   11.27
   9   6   4   11.42   10.54
   9   6   6   11.29    8.71
   9   6   7   33.23   10.52
   9   6   8   -5.75    6.85
   9   6  10    2.72    6.09
   9   7  -2  231.91   27.21
   9   7   0   -1.28   13.29
   9   7   1  129.68   19.82
   9   7   2   -3.08   10.58
   9   7   3    3.49   11.26
   9   7   5   26.97   10.75
   9   7   6   41.20   11.66
   9   7   7   31.29   10.59
   9   7   8   40.30    9.65
   9   7   9   18.32    8.68
   9   8   1  301.25   24.78
   9   8   2  169.31   20.27
   9   8   3   59.33   15.80
   9   8   4   93.74   15.81
   9   8   5   17.18    8.94
   9   8   6   31.43    9.04
   9   8   7   53.70   10.69
   9   9   1  228.51   24.09
   9   9   2  162.82   20.93
   9   9   3  156.90   19.75
  10   2   4  425.48   28.21
  10   2   5  218.81   22.90
  10   2   6  382.29   24.16
  10   3   2   83.62   20.18
  10   3   3  439.73   28.60
  10   3   4  203.03   22.07
  10   3   5   17.28   12.85
  10   3   6  475.86   25.16
  10   3   7   79.82   14.31
  10   3   8  303.49   19.56
  10   3   9  167.11   15.31
  10   4   1   74.74   20.63
  10   4   2   81.28   19.26
  10   4   3  166.09   21.16
  10   4   4   10.03   12.04
  10   4   5  107.22   17.62
  10   4   6  327.79   21.62
  10   4   7   44.11   13.45
  10   4   9   80.76   12.92
  10   5   0   27.60   16.26
  10   5   1   59.17   19.00
  10   5   2   12.91   13.22
  10   5   4    2.31   11.46
  10   5   5    7.83   10.98
  10   5   6   66.46   14.34
  10   5   7   18.70    9.60
  10   5   8   25.48   12.64
  10   5   9   15.46    7.97
  10   6   0  632.96   36.59
  10   6   1   46.20   19.07
  10   6   2    3.98   12.32
  10   6   3  192.99   21.80
  10   6   5   21.03   11.63
  10   6   7   10.51    8.37
  10   7   1   13.98   14.42
  10   7   2  144.80   20.66
  10   7   3    7.53   11.41
  -3  -1 -15  -17.82   26.72
  -3  -1 -14   32.80   26.21
  -3  -1 -13   94.44   31.92
  -3  -1 -12  278.40   37.19
  -3  -1 -11   63.43   25.28
  -3   0 -16   85.37   32.95
  -3   0 -15   14.06   25.48
  -3   0 -13   37.35   23.66
  -3   0 -11  104.70   30.40
  -3   1 -17  -30.59   24.69
  -3   1 -12   -5.85   20.86
  -3   1 -11    9.51   20.48
  -3   1 -10   77.99   29.89
  -3   2 -17  153.53   41.69
  -3   2 -16  137.82   38.89
  -3   2 -15  314.59   43.63
  -3   2 -14   89.26   33.16
  -3   2 -13  155.77   35.51
  -3   2 -12  245.84   35.02
  -3   2 -11  119.17   30.74
  -3   3 -16  239.29   42.93
  -3   3 -15  118.33   38.94
  -3   3 -14   42.20   28.10
  -3   3 -12  460.13   42.90
  -3   3 -10   98.84   31.27
  -3   4 -17  109.97   40.90
  -3   4 -16  137.70   40.99
  -3   4 -15   97.47   38.05
  -3   4 -14  117.52   37.82
  -3   4 -13  659.17   49.94
  -3   4 -12  122.38   33.10
  -3   4 -11  127.77   33.27
  -3   4 -10  120.27   33.50
  -3   4  -9  463.71   41.51
  -3   5 -16   11.32   29.93
  -3   5 -15   55.12   31.63
  -3   5 -13  119.11   36.36
  -3   5 -12   18.54   27.86
  -3   5 -11  215.17   39.39
  -3   5 -10  287.44   41.32
  -3   6 -15   -8.42   32.51
  -3   6 -10  108.57   39.03
  -3   6  -9  -17.04   25.18
  -3   6  -8   22.13   30.40
  -2  -2 -18   31.77   28.21
  -2  -2 -17   91.13   38.76
  -2  -2 -16  -17.07   20.73
  -2  -2 -15   -6.67   22.53
  -2  -2 -14  199.27   31.83
  -2  -2 -13   93.30   26.57
  -2  -2 -12  -13.51   17.90
  -2  -1 -19  -10.59   26.40
  -2  -1 -18   -8.76   23.57
  -2  -1 -17   13.68   24.25
  -2  -1 -16  220.49   36.77
  -2  -1 -15  164.85   33.17
  -2  -1 -13   10.42   20.37
  -2  -1 -12   59.56   24.29
  -2   0 -20    8.16   30.40
  -2   0 -18  226.67   41.20
  -2   0 -17  -17.26   22.44
  -2   0 -16   66.88   28.27
  -2   0 -15   35.81   22.58
  -2   0 -14    7.12   19.42
  -2   0 -13   74.37   26.40
  -2   0 -12   -3.07   18.84
  -2   1 -19  193.95   42.58
  -2   1 -14   19.14   21.11
  -2   1 -13   19.04   21.94
  -2   1 -12  134.40   28.89
  -2   1 -11   71.68   27.01
  -2   2 -20  254.09   47.88
  -2   2 -19  106.88   39.14
  -2   2 -18  107.08   39.21
  -2   2 -17  145.53   37.47
  -2   2 -16  131.55   33.28
  -2   2 -15  186.28   36.45
  -2   2 -13  112.12   29.73
  -2   2 -12   77.61   28.38
  -2   2 -11  380.35   35.52
  -2   3 -20   -3.62   27.99
  -2   3 -19   95.29   38.09
  -2   3 -17  159.10   37.16
  -2   3 -16   92.56   35.09
  -2   3 -13  324.35   36.96
  -2   3 -12  245.33   32.77
  -2   3 -11  434.95   36.58
  -2   4 -20   -0.70   27.50
  -2   4 -18  192.97   42.65
  -2   4 -17  162.92   39.01
  -2   4 -16  148.33   37.86
  -2   4 -15   89.10   33.91
  -2   4 -14  532.83   44.66
  -2   4 -13  270.36   37.38
  -2   4 -12  849.11   48.12
  -2   4 -11  293.52   34.97
  -2   4 -10  181.31   30.63
  -2   5 -20   -5.05   30.15
  -2   5 -19   27.10   31.47
  -2   5 -18  -21.76   29.86
  -2   5 -17   55.25   29.84
  -2   5 -16   33.09   26.97
  -2   5 -15   93.64   35.96
  -2   5 -14  613.51   47.03
  -2   5 -13   -7.55   22.68
  -2   5 -12  203.53   34.74
  -2   6 -19    5.06   31.19
  -2   6 -18   13.51   30.89
  -2   6 -17   -8.54   25.55
  -2   6 -16   -0.78   24.31
  -2   6 -13    2.30   25.59
  -2   6 -12  118.11   34.01
  -2   6 -11    1.61   23.74
  -2   6 -10   98.03   28.79
  -2   7 -17  120.60   40.02
  -2   7 -16    9.57   30.85
  -2   7 -15  -29.05   23.58
  -2   7 -14   -3.72   24.03
  -2   7 -13   28.05   27.35
  -2   7 -11   75.65   36.41
  -2   7 -10    5.57   23.95
  -2   7  -9   14.67   25.12
  -2   7  -8  935.18   56.73
  -2   8 -15   93.30   42.14
  -2   8 -14    5.93   31.05
  -2   8 -13  -17.07   25.40
  -2   8 -12   -9.63   26.29
  -2   8 -11    9.38   28.21
  -2   8 -10   35.39   30.69
  -2   8  -9   83.35   40.79
  -1  -3 -15  197.39   31.26
  -1  -3 -14  167.56   28.61
  -1  -2 -19    6.46   25.43
  -1  -2 -18   -8.40   22.55
  -1  -2 -17   29.30   23.81
  -1  -2 -16  -17.14   19.97
  -1  -2 -14  -10.23   19.25
  -1  -2 -13  241.22   31.42
  -1  -1 -21   -4.72   26.89
  -1  -1 -20    4.47   24.75
  -1  -1 -19   27.78   26.16
  -1  -1 -17   -3.42   23.86
  -1  -1 -16   82.96   29.19
  -1  -1 -15   92.12   29.73
  -1  -1 -14   92.19   28.52
  -1  -1 -13  170.88   31.67
  -1   0 -22    5.59   26.48
  -1   0 -21   21.00   26.13
  -1   0 -20   47.99   27.89
  -1   0 -19    9.71   24.50
  -1   0 -18   -1.12   24.32
  -1   0 -17   32.71   25.57
  -1   0 -16   74.00   31.49
  -1   0 -15    0.67   21.86
  -1   0 -13   41.57   24.06
  -1   1 -22   -6.56   28.16
  -1   1 -21    3.86   26.96
  -1   1 -20    5.39   27.59
  -1   1 -17   39.32   24.15
  -1   1 -16   32.25   25.27
  -1   1 -15   -9.41   23.22
  -1   1 -14    5.68   21.08
  -1   1 -13   20.05   25.53
  -1   1 -12   61.95   30.83
  -1   2 -21   65.85   31.21
  -1   2 -20   12.57   27.63
  -1   2 -19   18.83   27.22
  -1   2 -18   10.78   24.85
  -1   2 -17   16.54   26.32
  -1   2 -16  108.23   32.85
  -1   2 -15  164.82   35.07
  -1   2 -14   13.55   22.23
  -1   2 -13   19.06   25.07
  -1   2 -12   95.13   32.68
  -1   3 -23   12.17   29.79
  -1   3 -22   10.92   28.30
  -1   3 -20   -9.67   27.17
  -1   3 -19    4.05   29.12
  -1   3 -18   16.25   25.11
  -1   3 -17   13.07   25.08
  -1   3 -16   26.14   26.31
  -1   3 -15   90.66   34.56
  -1   3 -13   32.77   26.68
  -1   3 -12  155.95   34.09
  -1   3 -11  150.54   36.41
  -1   4 -22   -7.66   28.60
  -1   4 -20   -8.48   24.97
  -1   4 -19   13.54   28.53
  -1   4 -18  120.87   38.36
  -1   4 -17    8.26   22.72
  -1   4 -16   13.37   25.19
  -1   4 -15   83.81   33.28
  -1   4 -13  119.27   33.58
  -1   4 -12  412.94   41.65
  -1   4 -11  679.20   47.12
  -1   5 -20   35.60   28.75
  -1   5 -19   -0.13   27.75
  -1   5 -18    2.48   25.80
  -1   5 -17   -1.07   25.44
  -1   5 -16   82.39   34.34
  -1   5 -15  218.98   37.17
  -1   5 -14  125.10   35.09
  -1   5 -13   72.59   33.17
  -1   5 -11  630.96   44.49
  -1   5 -10  176.85   31.54
  -1   6 -21  104.93   40.11
  -1   6 -20  111.98   37.88
  -1   6 -18    6.77   25.86
  -1   6 -14   30.39   23.58
  -1   6 -13   15.22   25.32
  -1   6 -12  116.09   30.41
  -1   6 -11   96.13   29.44
  -1   6 -10  126.60   28.80
  -1   7 -19   24.96   31.66
  -1   7 -18  -15.00   29.31
  -1   7 -17  110.97   39.05
  -1   7 -16   97.61   37.05
  -1   7 -15   95.19   36.35
  -1   7 -14  -15.20   24.04
  -1   7 -13   41.24   26.73
  -1   7 -12   42.38   22.44
  -1   7 -11   74.82   33.57
  -1   7 -10   20.34   20.70
  -1   7  -9   -9.58   18.66
  -1   8 -18   88.04   40.91
  -1   8 -17   42.00   29.34
  -1   8 -14  152.00   37.17
  -1   8 -13  106.24   34.30
  -1   8 -12  277.93   39.29
  -1   8 -11  104.39   32.86
  -1   8 -10   18.98   23.87
  -1   9 -16  131.12   41.31
  -1   9 -15  117.50   40.72
  -1   9 -14    8.30   28.26
  -1   9 -13   27.05   28.95
   0  -3 -17   -4.49   20.51
   0  -3 -16   94.99   30.44
   0  -3 -15    0.85   20.96
   0  -3 -14  -12.00   20.54
   0  -3 -13  194.54   34.15
   0  -2 -21   35.19   25.69
   0  -2 -20   70.28   32.05
   0  -2 -19   47.10   25.71
   0  -2 -18    6.91   25.31
   0  -2 -17   18.53   21.75
   0  -2 -16   42.56   25.97
   0  -2 -15   71.09   33.80
   0  -2 -14   -4.31   23.19
   0  -2 -13  390.79   46.72
   0  -1 -23  122.87   36.63
   0  -1 -22  283.38   40.87
   0  -1 -21  168.60   37.25
   0  -1 -20  248.92   39.93
   0  -1 -19  249.14   41.02
   0  -1 -18  304.14   41.13
   0  -1 -17  -10.99   23.61
   0  -1 -16  112.48   37.28
   0  -1 -15  -14.99   25.88
   0  -1 -14    5.37   27.62
   0  -1 -13  191.80   48.30
   0   0 -24   29.64   25.44
   0   0 -22  148.61   37.60
   0   0 -21   92.56   36.59
   0   0 -20  110.79   38.16
   0   0 -19  256.79   41.43
   0   0 -17   85.27   34.99
   0   0 -16  144.48   40.64
   0   1 -24  -18.85   23.43
   0   1 -23   34.81   27.58
   0   1 -22   44.33   28.92
   0   1 -18  119.39   37.73
   0   1 -17  105.82   37.55
   0   1 -16  227.47   43.08
   0   1 -15  334.88   51.03
   0   1 -14  257.76   52.86
   0   1 -13  116.70   44.05
   0   1 -12  548.47   58.88
   0   2 -22  -10.29   24.69
   0   2 -21   18.14   25.50
   0   2 -20  -24.58   25.56
   0   2 -19  105.02   31.84
   0   2 -18   31.64   27.97
   0   2 -17   26.95   28.26
   0   2 -16  254.14   46.94
   0   2 -15  201.56   46.30
   0   2 -14  122.74   48.06
   0   2 -13  139.25   51.65
   0   2 -12  385.34   55.01
   0   3 -24   -9.57   25.69
   0   3 -23  -17.66   23.60
   0   3 -22    2.72   26.57
   0   3 -21  -16.66   24.37
   0   3 -20   -2.05   26.92
   0   3 -19  -11.07   25.38
   0   3 -18    9.25   27.51
   0   3 -17    1.82   28.85
   0   3 -16   67.83   31.16
   0   3 -14   16.63   35.66
   0   3 -13  103.33   44.34
   0   3 -12   83.21   44.37
   0   4 -23  -26.43   23.31
   0   4 -22   22.50   26.67
   0   4 -21   14.00   27.71
   0   4 -20    8.44   26.23
   0   4 -19  -13.23   26.58
   0   4 -18  -29.69   23.61
   0   4 -17   -3.87   25.55
   0   4 -16   27.35   28.52
   0   4 -15   30.48   28.42
   0   4 -14    0.60   28.57
   0   4 -13   26.65   33.78
   0   4 -12   36.83   36.50
   0   4 -11  -53.48   37.33
   0   5 -23   46.77   29.51
   0   5 -22  -11.16   24.41
   0   5 -21   20.63   30.41
   0   5 -20   21.13   29.66
   0   5 -19   13.74   27.90
   0   5 -18   12.66   28.24
   0   5 -17   14.13   29.24
   0   5 -16   22.34   28.40
   0   5 -15  -12.83   27.87
   0   5 -11  -28.25   30.82
   0   6 -22   44.36   28.76
   0   6 -21   13.44   26.67
   0   6 -20   -1.37   24.82
   0   6 -16   84.76   35.91
   0   6 -14   -4.86   22.51
   0   6 -13   -8.50   24.65
   0   6 -12   75.67   35.86
   0   6 -11  197.27   39.03
   0   6 -10   -9.82   22.72
   0   7 -22   24.21   27.47
   0   7 -19  128.75   37.73
   0   7 -18  131.67   38.43
   0   7 -17  128.20   36.89
   0   7 -16  195.31   37.59
   0   7 -15  193.49   37.45
   0   7 -14   15.09   24.08
   0   7 -13  113.58   34.04
   0   7 -12  -25.42   21.22
   0   7 -11    5.03   22.34
   0   7 -10  -12.03   19.81
   0   7  -9   -0.79   21.23
   0   8 -19  100.51   38.04
   0   8 -18  168.33   39.85
   0   8 -17  239.93   39.97
   0   8 -16  133.43   36.82
   0   8 -15  154.05   36.40
   0   8 -14  217.84   36.06
   0   8 -13  259.81   37.89
   0   8 -12   68.05   30.78
   0   8 -11  189.60   33.48
   0   9 -18  110.05   38.82
   0   9 -17   49.79   26.77
   0   9 -15  140.31   38.09
   1  -3 -18   25.32   25.17
   1  -3 -17   10.05   27.09
   1  -3 -16   -7.83   30.58
   1  -3 -15    8.28   34.21
   1  -3 -14  -27.28   34.16
   1  -3 -13   13.78   32.07
   1  -2 -22   95.37   32.23
   1  -2 -20    0.66   24.77
   1  -2 -19    0.17   25.30
   1  -2 -17  163.07   43.74
   1  -2 -16  -18.18   35.14
   1  -2 -15   12.03   41.74
   1  -2 -14  148.50   45.79
   1  -2 -13  114.80   41.75
   1  -1 -24   44.04   25.01
   1  -1 -23   29.20   25.15
   1  -1 -22   91.31   34.74
   1  -1 -21  362.40   43.76
   1  -1 -20  111.43   36.13
   1  -1 -19  436.64   50.90
   1  -1 -18  128.55   44.74
   1  -1 -15   31.81   38.13
   1  -1 -14   28.68   37.08
   1  -1 -13  556.39   55.81
   1   0 -24   40.40   26.11
   1   0 -22  155.37   37.84
   1   0 -20  242.66   45.35
   1   0 -19  435.13   54.67
   1   0 -18  601.54   61.14
   1   0 -14  803.41   68.61
   1   0 -13  202.20   48.18
   1   1 -24   -0.10   22.06
   1   1 -23    3.88   24.38
   1   1 -20   24.69   32.43
   1   1 -19  167.66   43.93
   1   1 -18   44.56   38.72
   1   1 -17  283.98   60.67
   1   1 -16 1323.94   87.71
   1   1 -15 1026.51   78.44
   1   1 -14  123.94   44.20
   1   1 -13  499.69   57.17
   1   2 -24  -19.19   22.82
   1   2 -23   12.18   26.23
   1   2 -22   24.23   27.34
   1   2 -21   -1.23   25.70
   1   2 -20    6.00   27.50
   1   2 -19    4.84   29.83
   1   2 -18   59.58   41.57
   1   2 -17  210.73   56.59
   1   2 -16  599.25   73.18
   1   2 -15  627.98   69.65
   1   2 -14 1112.68   77.69
   1   2 -13  885.37   68.35
   1   3 -23   29.27   26.64
   1   3 -22   16.96   30.19
   1   3 -21    3.94   26.90
   1   3 -19   32.22   31.49
   1   3 -18   98.32   41.65
   1   3 -17   17.89   35.02
   1   3 -16    2.84   38.05
   1   3 -15  645.01   74.63
   1   3 -14  179.47   56.13
   1   3 -13 1032.32   74.78
   1   3 -12  769.86   65.13
   1   4 -23    0.90   26.03
   1   4 -22   20.86   25.91
   1   4 -21  -26.49   23.98
   1   4 -20    3.47   27.14
   1   4 -19    7.09   29.42
   1   4 -18   -4.87   33.12
   1   4 -17   24.32   37.08
   1   4 -16  -48.86   35.83
   1   4 -15  261.58   66.36
   1   4 -14  -34.61   36.96
   1   4 -13  403.46   61.10
   1   4 -12  296.28   56.30
   1   5 -23   15.44   23.28
   1   5 -22  -31.29   24.14
   1   5 -21    6.60   26.09
   1   5 -20   79.39   38.51
   1   5 -18  -17.82   26.64
   1   5 -17   38.81   32.58
   1   5 -16   47.15   38.05
   1   5 -12    4.68   37.45
   1   5 -11  121.89   56.58
   1   6 -18   45.09   31.22
   1   6 -17    8.66   26.83
   1   6 -15   26.00   34.28
   1   6 -14   31.62   36.74
   1   6 -13   21.88   34.84
   1   6 -12   15.57   42.69
   1   6 -11  195.66   55.28
   1   6 -10    4.93   39.22
   1   7 -22   18.37   25.67
   1   7 -21   11.94   26.95
   1   7 -20   53.37   28.28
   1   7 -19   24.74   25.77
   1   7 -18   69.84   31.23
   1   7 -17  170.28   40.66
   1   7 -15   13.33   25.33
   1   7 -14  237.30   43.76
   1   7 -13   -3.76   27.84
   1   7 -12   90.13   40.66
   1   7 -11   17.99   31.59
   1   7 -10   55.53   33.65
   1   8 -21   -9.45   23.12
   1   8 -20   30.96   25.90
   1   8 -19    4.17   24.31
   1   8 -18   73.79   27.58
   1   8 -17  202.67   38.38
   1   8 -16   54.99   27.15
   1   8 -15  210.97   37.95
   1   8 -14   75.07   33.37
   1   8 -13   78.80   37.44
   1   8 -12  170.25   36.24
   1   9 -19  -18.14   22.40
   1   9 -18   -6.51   21.38
   2  -4 -13  192.40   43.35
   2  -3 -20  145.23   36.73
   2  -3 -19   19.48   28.89
   2  -3 -18   67.61   35.66
   2  -3 -17  -32.76   37.61
   2  -3 -16   21.86   39.41
   2  -3 -15   13.96   34.76
   2  -3 -14   43.25   35.59
   2  -3 -13  152.26   43.42
   2  -2 -23    6.15   23.34
   2  -2 -22  -26.29   21.83
   2  -2 -21   11.26   27.72
   2  -2 -19  103.18   44.50
   2  -2 -18   11.13   43.15
   2  -2 -17  147.19   55.52
   2  -2 -16   -2.71   34.28
   2  -2 -15  351.97   55.56
   2  -2 -14   28.30   33.28
   2  -2 -13   58.51   32.64
   2  -1 -24    6.73   21.96
   2  -1 -23   -0.77   23.64
   2  -1 -22   22.75   27.80
   2  -1 -21   29.56   28.67
   2  -1 -20   83.23   37.98
   2  -1 -19   69.71   43.54
   2  -1 -18   22.26   43.03
   2  -1 -17   33.36   40.38
   2  -1 -14  140.03   53.36
   2  -1 -13   27.55   30.78
   2   0 -24    9.77   22.89
   2   0 -23   52.70   28.64
   2   0 -22   -6.61   26.02
   2   0 -21   26.31   33.15
   2   0 -20  171.85   50.51
   2   0 -16  312.98   60.25
   2   0 -15  142.95   58.60
   2   0 -14  104.44   44.76
   2   0 -13   29.61   32.96
   2   1 -24   11.29   24.60
   2   1 -21   36.32   33.25
   2   1 -20    0.81   34.57
   2   1 -19   56.79   44.26
   2   1 -18   34.38   51.17
   2   1 -15  841.05   72.54
   2   1 -14  902.80   67.95
   2   1 -13  117.77   45.36
   2   1 -12  543.60   54.56
   2   2 -24   20.08   25.08
   2   2 -23    8.38   26.29
   2   2 -22   40.45   32.00
   2   2 -21   -2.12   31.84
   2   2 -20   45.54   39.59
   2   2 -19   23.78   39.25
   2   2 -18   11.64   43.71
   2   2 -17  144.27   49.58
   2   2 -16  144.89   47.60
   2   2 -15  831.78   74.31
   2   2 -14  455.05   60.47
   2   2 -13  622.92   62.11
   2   2 -12 1735.53   79.56
   2   3 -23  123.26   38.58
   2   3 -22  118.13   41.13
   2   3 -20  -12.88   35.17
   2   3 -19   33.63   42.81
   2   3 -18   14.76   51.09
   2   3 -16   42.03   43.53
   2   3 -15  157.80   54.98
   2   3 -14  160.50   51.80
   2   3 -13  617.27   63.98
   2   3 -12  345.68   53.22
   2   4 -23  107.23   37.83
   2   4 -22  253.20   44.59
   2   4 -21   10.72   29.71
   2   4 -19  142.12   53.37
   2   4 -18   56.55   43.08
   2   4 -17   70.35   50.80
   2   4 -16  -25.04   41.96
   2   4 -15  499.78   69.40
   2   4 -14    0.01   40.11
   2   4 -11  315.85   52.65
   2   5 -23   11.85   23.44
   2   5 -21   81.95   39.32
   2   5 -20   51.12   32.81
   2   5 -19  205.37   46.59
   2   5 -18   82.95   39.21
   2   5 -14    1.67   38.90
   2   5 -13  -19.82   33.87
   2   5 -12   32.08   39.53
   2   5 -11   44.81   35.86
   2   5 -10  340.93   54.00
   2   6 -20  112.73   40.02
   2   6 -19   84.94   35.19
   2   6 -18   -0.51   28.38
   2   6 -16  435.24   61.17
   2   6 -15  110.44   47.22
   2   6 -14  -17.70   45.56
   2   6 -12  342.82   62.72
   2   6 -11   69.97   39.43
   2   6 -10    0.50   32.46
   2   7 -21   -8.02   23.05
   2   7 -20   -3.68   21.82
   2   7 -19   11.21   25.39
   2   7 -18  -41.29   22.74
   2   7 -17    0.78   27.95
   2   7 -16  143.64   43.10
   2   7 -15  -15.75   31.92
   2   7 -14  -13.31   33.28
   2   7 -12  107.41   46.54
   2   7 -11   66.05   43.75
   2   7 -10    9.70   38.20
   2   8 -20   10.35   21.16
   2   8 -19    0.62   23.93
   2   8 -18    2.23   23.76
   2   8 -17   30.12   26.38
   2   8 -16   17.89   25.35
   2   8 -15    6.69   27.36
   2   8 -14   37.30   29.10
   2   8 -13  -20.75   25.17
   3  -4 -17    7.99   34.92
   3  -4 -15  -26.50   28.61
   3  -4 -14   62.83   32.87
   3  -4 -13  203.32   44.11
   3  -3 -21  148.41   41.08
   3  -3 -20  300.89   51.98
   3  -3 -19  150.20   55.35
   3  -3 -17  120.18   52.22
   3  -3 -16   64.61   38.41
   3  -3 -15    5.64   31.97
   3  -3 -14  590.47   57.67
   3  -3 -13   96.06   35.24
   3  -2 -22   55.40   31.22
   3  -2 -21  250.31   48.04
   3  -2 -20   68.51   41.89
   3  -2 -19  220.20   60.20
   3  -2 -18   81.57   43.82
   3  -2 -17  272.97   57.29
   3  -2 -16  549.57   62.01
   3  -2 -15  178.01   50.95
   3  -2 -14  130.49   46.49
   3  -2 -13  662.30   58.84
   3  -2 -12  363.14   46.58
   3  -1 -24    3.26   21.94
   3  -1 -22   29.12   31.23
   3  -1 -21   28.02   38.82
   3  -1 -20   50.66   49.03
   3  -1 -19   93.65   47.45
   3  -1 -18   24.94   40.89
   3  -1 -17   63.02   43.28
   3   0 -24   11.11   24.29
   3   0 -23   10.52   27.08
   3   0 -22   19.23   34.44
   3   0 -18   40.07   44.82
   3   0 -17   53.67   45.34
   3   0 -15    6.51   38.44
   3   0 -14   36.54   35.10
   3   0 -13  394.10   52.09
   3   0 -12   39.51   31.03
   3   1 -23    0.60   27.84
   3   1 -22   34.89   34.99
   3   1 -21   19.21   40.83
   3   1 -20   49.13   53.93
   3   1 -19   17.26   48.50
   3   1 -18   56.52   44.05
   3   1 -17   34.30   44.69
   3   1 -16   67.78   46.00
   3   1 -14  -11.55   34.70
   3   1 -13   -1.61   34.00
   3   1 -12  125.18   39.15
   3   2 -24  113.20   36.05
   3   2 -23   88.04   41.04
   3   2 -22  -19.76   31.78
   3   2 -21   53.23   42.22
   3   2 -20    5.10   44.12
   3   2 -19  171.89   66.80
   3   2 -18   17.54   44.19
   3   2 -17   -6.38   45.67
   3   2 -16  141.06   57.24
   3   2 -15   27.34   43.20
   3   2 -14  262.72   55.22
   3   2 -13    1.32   30.67
   3   2 -12   94.02   46.74
   3   3 -24   46.43   26.81
   3   3 -23   84.66   40.33
   3   3 -22  168.13   45.84
   3   3 -20  -24.83   43.83
   3   3 -19   26.51   49.57
   3   3 -18  165.70   66.57
   3   3 -17  -24.35   42.74
   3   3 -16   99.45   49.64
   3   3 -15  -39.01   39.28
   3   3 -14   59.89   39.81
   3   3 -13  -25.13   32.56
   3   3 -12  512.23   58.09
   3   3 -11  100.46   39.56
   3   4 -23   22.13   25.54
   3   4 -22  198.82   44.08
   3   4 -21   30.52   34.61
   3   4 -20   56.02   42.76
   3   4 -18  163.05   69.93
   3   4 -17    0.77   41.94
   3   4 -16   -0.37   43.13
   3   4 -12   20.61   35.28
   3   4 -11   50.00   37.95
   3   5 -23   -6.06   22.60
   3   5 -21  114.56   42.11
   3   5 -16  769.14   82.79
   3   5 -15  233.56   62.08
   3   5 -14  227.84   58.93
   3   5 -13  245.82   60.03
   3   5 -12   51.70   41.59
   3   5 -11   21.45   32.54
   3   5 -10   13.78   35.42
   3   6 -22    0.40   23.32
   3   6 -21  103.35   38.11
   3   6 -20  164.65   41.57
   3   6 -19  185.69   49.50
   3   6 -18  377.15   61.47
   3   6 -17  524.11   76.02
   3   6 -16  528.81   77.63
   3   6 -15  779.75   80.06
   3   6 -13  281.69   59.76
   3   6 -12  355.46   61.32
   3   6 -10    5.40   34.60
   3   6  -9   94.93   46.54
   3   7 -21   17.32   24.55
   3   7 -20   -8.24   23.69
   3   7 -19  -10.33   27.75
   3   7 -18  150.94   43.33
   3   7 -17  132.06   47.85
   3   7 -16  278.67   58.14
   3   7 -15  161.34   63.02
   3   7 -14  303.17   70.42
   3   7 -13  338.47   67.30
   3   7 -11  153.40   57.34
   3   8 -20  -13.30   19.72
   3   8 -19  -17.80   20.61
   3   8 -18    0.02   23.11
   3   8 -17    4.55   24.88
   3   8 -16   86.50   39.08
   3   8 -15  -24.90   27.64
   4  -4 -18   92.37   43.19
   4  -4 -17   19.32   36.59
   4  -4 -16  -22.23   33.85
   4  -4 -15   14.96   33.94
   4  -4 -14  130.61   44.82
   4  -4 -13   28.06   29.72
   4  -3 -22  158.92   42.06
   4  -3 -21  270.68   54.15
   4  -3 -20  373.34   67.03
   4  -3 -19  281.73   60.50
   4  -3 -18  416.48   63.29
   4  -3 -17   60.26   40.23
   4  -3 -16  218.88   53.95
   4  -3 -15  166.69   50.19
   4  -3 -14  252.43   49.50
   4  -3 -13  112.72   43.24
   4  -3 -12  286.27   44.31
   4  -2 -23   25.27   25.91
   4  -2 -22  335.73   53.41
   4  -2 -20  504.63   69.81
   4  -2 -19  705.80   76.47
   4  -2 -16  406.10   59.80
   4  -2 -15  414.62   58.42
   4  -2 -14  979.58   68.39
   4  -2 -13  505.73   54.36
   4  -2 -12  533.94   50.84
   4  -1 -24   -5.05   26.14
   4  -1 -22   37.36   38.80
   4  -1 -21   75.90   51.67
   4  -1 -20  146.29   60.95
   4  -1 -19  195.65   62.78
   4  -1 -18  139.84   56.49
   4  -1 -14 1275.62   77.75
   4  -1 -13 1261.43   72.20
   4  -1 -12  593.09   53.72
   4  -1 -11    3.72   24.10
   4   0 -24   23.75   27.74
   4   0 -23    0.22   29.42
   4   0 -20   19.04   43.54
   4   0 -18   11.85   45.24
   4   0 -17    9.08   41.93
   4   0 -16  205.98   58.56
   4   0 -15  373.03   59.73
   4   0 -14  343.40   56.88
   4   0 -13  966.94   67.52
   4   0 -12  540.25   52.96
   4   0 -11 1053.85   61.11
   4   1 -22  -32.48   39.02
   4   1 -21   33.58   46.43
   4   1 -20  -10.08   42.59
   4   1 -19   11.10   45.40
   4   1 -18   15.54   43.22
   4   1 -17  -49.10   37.71
   4   1 -16  -16.09   40.02
   4   1 -15   54.39   42.80
   4   1 -14   42.78   37.98
   4   1 -13 1059.64   70.69
   4   1 -11  372.11   46.02
   4   2 -24   10.29   28.07
   4   2 -23  -20.29   30.69
   4   2 -22   -6.99   36.00
   4   2 -21   30.93   48.07
   4   2 -20   11.03   46.05
   4   2 -19   23.05   46.44
   4   2 -18   71.62   46.44
   4   2 -17  -22.30   40.76
   4   2 -15  -13.14   40.27
   4   2 -14  204.50   53.70
   4   2 -13  392.68   56.90
   4   2 -12  106.24   44.57
   4   2 -11  433.03   50.61
   4   2 -10  311.52   44.92
   4   3 -23  -17.49   26.35
   4   3 -22  -15.68   35.27
   4   3 -21  -12.27   43.33
   4   3 -20   21.29   48.45
   4   3 -19  -28.52   44.70
   4   3 -18   46.35   49.95
   4   3 -17   25.15   42.60
   4   3 -16   43.93   47.50
   4   3 -15   42.31   41.41
   4   3 -14   37.29   41.86
   4   3 -13   -2.51   39.37
   4   3 -12    2.25   35.04
   4   4 -23   20.90   27.10
   4   4 -22   28.05   33.27
   4   4 -21    0.31   38.79
   4   4 -20   90.69   49.60
   4   4 -19   76.97   53.65
   4   4 -18  -11.75   45.58
   4   4 -17  219.42   56.81
   4   4 -16   62.67   47.75
   4   4 -13   26.35   37.13
   4   4 -12  141.90   50.24
   4   4 -11  -17.03   30.21
   4   4  -9    7.71   27.85
   4   5 -18  576.01   83.83
   4   5 -17  564.53   78.86
   4   5 -16  192.52   63.95
   4   5 -14   87.90   46.51
   4   5 -13  145.26   56.77
   4   5 -12   96.56   43.24
   4   5 -10  -29.69   31.19
   4   5  -9   11.22   32.26
   4   6 -22    2.83   25.08
   4   6 -21   -2.97   26.59
   4   6 -20    0.02   31.40
   4   6 -19  -16.46   33.95
   4   6 -18  393.93   73.48
   4   6 -17  599.23   80.12
   4   6 -16   46.19   45.05
   4   6 -14  361.99   66.43
   4   6 -13  139.37   58.64
   4   6 -12  175.35   54.34
   4   6 -11  233.53   56.20
   4   6 -10  134.13   51.35
   4   6  -9  255.18   53.03
   4   7 -21   15.79   23.59
   4   7 -20   10.21   27.08
   4   7 -19   26.37   29.98
   4   7 -18   26.05   30.98
   4   7 -17  -16.37   38.93
   4   7 -16   18.84   52.77
   4   7 -15  193.71   65.35
   4   7 -14  612.97   74.25
   4   7 -13  369.48   66.72
   4   7 -12  307.26   62.82
   4   8 -19   28.25   23.83
   4   8 -18  127.30   38.24
   5  -5 -14  171.30   48.03
   5  -5 -11   23.89   25.34
   5  -5 -10   90.73   32.59
   5  -4 -19  -35.89   35.63
   5  -4 -18   34.09   42.68
   5  -4 -17  -49.31   32.71
   5  -4 -16  285.58   54.38
   5  -4 -15  -17.92   33.41
   5  -4 -13  152.42   43.59
   5  -4 -11  171.81   36.93
   5  -4 -10   94.72   33.20
   5  -3 -23  -35.77   26.44
   5  -3 -22   10.77   34.38
   5  -3 -21  136.86   56.63
   5  -3 -20    5.79   40.87
   5  -3 -19  157.48   56.97
   5  -3 -17  -19.09   38.14
   5  -3 -16   93.18   41.48
   5  -3 -15    3.36   39.27
   5  -3 -14  200.59   48.86
   5  -3 -13   26.86   30.54
   5  -3 -12    5.10   28.73
   5  -3 -11  140.30   37.55
   5  -3 -10   26.16   25.19
   5  -2 -23    6.39   31.56
   5  -2 -22   34.35   42.65
   5  -2 -21  100.35   50.22
   5  -2 -19  149.49   50.92
   5  -2 -18  256.44   62.67
   5  -2 -17   74.35   46.78
   5  -2 -16  453.06   65.54
   5  -2 -15  470.38   62.98
   5  -2 -14   55.22   41.18
   5  -1 -23   17.31   35.78
   5  -1 -22    8.06   46.58
   5  -1 -21   75.57   48.88
   5  -1 -20  152.79   62.68
   5  -1 -16  550.74   67.32
   5  -1 -14  147.56   47.67
   5  -1 -13  398.95   54.45
   5  -1 -12  616.95   54.94
   5  -1 -11  799.57   55.65
   5   0 -21  -21.58   45.28
   5   0 -20  -20.87   45.99
   5   0 -19   21.79   41.99
   5   0 -18   64.50   49.04
   5   0 -17  181.25   52.93
   5   0 -16  153.91   56.05
   5   0 -15  462.30   64.03
   5   0 -13  527.99   59.20
   5   0 -12  529.91   53.28
   5   0 -11 1346.03   67.23
   5   0 -10 2124.30   76.19
   5   1 -22  146.56   67.08
   5   1 -21   30.43   46.27
   5   1 -20    1.22   44.42
   5   1 -19   -3.11   46.47
   5   1 -18  155.78   63.80
   5   1 -16  393.01   63.04
   5   1 -15  210.23   59.28
   5   1 -14   49.47   43.40
   5   1 -13  234.31   51.19
   5   1 -12  229.99   46.69
   5   1 -11 1118.09   64.73
   5   1 -10  521.33   49.09
   5   2 -23   38.53   36.28
   5   2 -22   84.37   46.91
   5   2 -21   56.42   52.03
   5   2 -20   96.75   52.40
   5   2 -19    6.41   44.36
   5   2 -18  190.27   62.96
   5   2 -17    7.20   41.25
   5   2 -16  231.41   63.71
   5   2 -15   35.19   43.08
   5   2 -14   56.95   45.26
   5   2 -13   31.74   35.96
   5   2 -12  -47.52   31.10
   5   2 -10  135.65   39.31
   5   2  -9  633.64   50.82
   5   3 -23   10.95   31.82
   5   3 -22   18.12   37.01
   5   3 -21   14.15   47.33
   5   3 -20   44.91   51.62
   5   3 -19   -5.08   46.34
   5   3 -18  160.45   62.82
   5   3 -17   46.67   43.73
   5   3 -16   55.17   46.77
   5   3 -15   25.05   46.71
   5   3 -14   40.36   44.19
   5   3 -13   14.19   41.49
   5   3 -10  187.20   43.20
   5   3  -9  -22.43   26.60
   5   3  -8   15.24   25.52
   5   4 -21   -6.61   40.84
   5   4 -20    2.65   45.70
   5   4 -19  -32.98   45.87
   5   4 -18    5.41   42.70
   5   4 -14  136.98   59.94
   5   4 -13   54.87   45.79
   5   4 -12   94.80   42.68
   5   4 -11    2.69   34.57
   5   4 -10   57.01   35.65
   5   4  -9   47.57   33.29
   5   5 -21  -12.15   31.13
   5   5 -20  -22.63   42.60
   5   5 -19   21.39   47.82
   5   5 -18   73.23   48.88
   5   5 -17   44.44   46.18
   5   5 -16   36.73   45.10
   5   5 -15  -11.09   45.14
   5   5 -14   -2.89   43.61
   5   5 -13   -4.39   43.47
   5   5 -12   28.13   41.92
   5   5 -11  -17.31   31.97
   5   5 -10   45.43   36.42
   5   5  -9   12.37   30.10
   5   5  -8   50.30   33.83
   5   5  -7   10.18   28.05
   5   6 -21  -11.53   27.09
   5   6 -20    1.36   33.65
   5   6 -19   25.32   43.85
   5   6 -18   74.41   49.94
   5   6 -17   10.78   45.72
   5   6 -16  -16.47   41.20
   5   6 -15  171.69   59.69
   5   6 -14    0.83   42.59
   5   6 -13   -3.54   38.21
   5   6 -12   10.28   42.51
   5   6 -11  -11.12   38.68
   5   6 -10    3.69   36.33
   5   6  -9  -15.57   36.96
   5   7 -20  -15.77   24.32
   5   7 -19   -1.17   30.56
   5   7 -18    0.88   38.07
   5   7 -17  -36.59   46.27
   5   7 -16   17.78   45.11
   5   7 -15   79.87   51.00
   5   7 -14   38.80   47.40
   5   7 -13   33.75   45.70
   6  -6 -11   87.11   39.51
   6  -6 -10  376.32   44.34
   6  -6  -9  246.58   39.00
   6  -6  -7  858.51   46.10
   6  -6  -6  279.44   28.91
   6  -5 -17   61.94   41.61
   6  -5 -15    0.21   35.73
   6  -5 -14  349.52   53.68
   6  -5 -13   56.28   33.48
   6  -5 -12  -16.93   30.46
   6  -5 -11   59.05   31.45
   6  -5  -9  166.61   36.44
   6  -5  -8  247.44   34.01
   6  -5  -7  289.17   31.29
   6  -5  -6  928.31   40.74
   6  -4 -21  107.55   53.63
   6  -4 -20  192.95   56.59
   6  -4 -18  109.67   53.61
   6  -4 -17   34.89   41.47
   6  -4 -16   18.21   38.78
   6  -4 -13   18.88   31.84
   6  -4 -12   27.16   32.55
   6  -4 -10  358.39   43.34
   6  -4  -8   30.64   23.38
   6  -4  -7  106.61   26.28
   6  -3 -22   14.24   40.24
   6  -3 -21   39.11   43.46
   6  -3 -20  263.57   61.52
   6  -3 -19   -7.56   41.16
   6  -3 -18   -0.51   38.97
   6  -3 -17    4.01   44.45
   6  -3 -15  113.47   49.22
   6  -3 -14   31.68   36.88
   6  -3 -13  144.36   48.44
   6  -3 -12   43.38   31.88
   6  -3 -11  248.66   43.55
   6  -3 -10    4.23   23.56
   6  -2 -23    0.99   34.87
   6  -2 -22   16.12   43.83
   6  -2 -21   -1.55   42.41
   6  -2 -20   -7.25   43.07
   6  -2 -19   57.30   46.96
   6  -2 -18  -11.00   39.77
   6  -2 -17  136.19   67.87
   6  -2 -12  -13.34   33.17
   6  -2 -10    3.93   25.64
   6  -2  -9    8.10   24.98
   6  -2  -8   18.56   22.84
   6  -2  -7   55.18   23.95
   6  -1 -23  -49.72   37.22
   6  -1 -22   23.60   43.25
   6  -1 -21   13.62   46.69
   6  -1 -18  -13.70   46.93
   6  -1 -17   -7.84   44.67
   6  -1 -16   20.02   42.99
   6  -1 -15  124.82   60.52
   6  -1 -14  193.45   51.51
   6  -1 -13   34.70   36.73
   6  -1 -12  465.70   52.83
   6  -1 -11   10.90   29.28
   6  -1 -10  269.64   41.45
   6  -1  -9   55.72   28.59
   6  -1  -8  179.68   32.46
   6  -1  -7    7.22   19.48
   6   0 -22  177.40   64.29
   6   0 -21   19.23   48.36
   6   0 -20   38.86   46.18
   6   0 -19   58.23   46.71
   6   0 -17   22.57   47.22
   6   0 -16  156.80   63.34
   6   0 -15  197.06   57.99
   6   0 -14   11.40   39.19
   6   0 -13    7.53   35.83
   6   0 -11   95.46   39.36
   6   0 -10   62.29   31.00
   6   0  -9   78.28   32.86
   6   0  -8  668.12   45.49
   6   1 -23  173.29   64.71
   6   1 -22  207.43   64.42
   6   1 -21  -22.90   41.06
   6   1 -20  -12.20   44.86
   6   1 -18  -28.08   44.41
   6   1 -17    1.13   42.69
   6   1 -16  -36.19   44.50
   6   1 -15  269.55   62.82
   6   1 -14   21.90   39.50
   6   1 -13   91.01   43.67
   6   1 -12  -14.04   33.85
   6   1 -10  187.13   43.31
   6   1  -9 1063.31   59.79
   6   1  -8  193.44   35.60
   6   1  -7   52.75   24.28
   6   1  -6 1342.70   53.69
   6   2 -23  133.26   52.09
   6   2 -22  140.39   62.67
   6   2 -21   55.65   48.67
   6   2 -20   38.07   46.47
   6   2 -19  192.16   66.06
   6   2 -18  128.26   55.99
   6   2 -17   59.26   48.20
   6   2 -16   34.27   43.37
   6   2 -15  140.69   67.28
   6   2 -14  139.14   52.98
   6   2 -12   11.64   37.15
   6   2 -10   39.49   31.77
   6   2  -7  414.61   41.11
   6   2  -6  254.97   33.68
   6   3 -22  200.63   64.81
   6   3 -21  178.94   62.10
   6   3 -20   54.47   46.03
   6   3 -19  450.64   73.45
   6   3 -18  115.42   51.79
   6   3 -17  260.43   69.38
   6   3 -16  521.48   73.67
   6   3 -15  930.48   84.77
   6   3 -14  345.61   65.14
   6   3 -11  297.20   51.88
   6   3 -10  111.52   49.53
   6   3  -9  258.73   45.88
   6   3  -8  117.57   38.09
   6   3  -7  114.76   36.88
   6   3  -6 1243.78   58.17
   6   3  -5  430.00   39.46
   6   4 -22   20.07   36.79
   6   4 -21   27.60   46.21
   6   4 -20   45.02   47.34
   6   4 -16  411.82   73.63
   6   4 -15  513.68   73.68
   6   4 -14  260.11   63.18
   6   4 -13  556.10   70.10
   6   4 -12  284.04   58.47
   6   4 -11   48.36   39.47
   6   4 -10  393.16   55.34
   6   4  -9   86.54   35.12
   6   4  -8   32.83   29.02
   6   4  -7  108.19   37.40
   6   4  -5  571.74   44.69
   6   4  -4  441.24   40.26
   6   5 -21    0.38   38.71
   6   5 -20  -16.11   43.98
   6   5 -19   19.36   44.33
   6   5 -18   30.51   45.50
   6   5 -17  140.85   63.44
   6   5 -16  -50.40   37.98
   6   5 -15   69.09   47.39
   6   5 -14  331.18   67.60
   6   5 -13  395.07   67.30
   6   5 -12  228.85   61.03
   6   5 -10   77.93   43.11
   6   5  -9  532.06   60.54
   6   5  -8   61.40   35.75
   6   5  -7  117.51   42.65
   6   5  -6  103.29   39.57
   6   6 -19    7.61   44.36
   6   6 -18  -28.61   40.95
   6   6 -17   65.50   46.11
   6   6 -16  -14.86   39.70
   6   6 -15   75.03   47.81
   6   6 -14   38.10   45.64
   6   6 -13  220.36   63.76
   6   6 -12  245.36   64.26
   6   6 -11   90.85   47.27
   6   6 -10  160.63   57.00
   6   7 -19  -12.61   28.51
   6   7 -18  -26.17   39.26
   6   7 -17  -36.99   42.59
   6   7 -16   46.91   47.70
   6   7 -15   23.64   43.91
   7  -7  -7  456.57   41.99
   7  -7  -6   -1.26   18.58
   7  -6 -14   35.77   35.75
   7  -6 -12  151.81   45.83
   7  -6 -11   48.39   33.48
   7  -6 -10  255.91   45.93
   7  -6  -9  323.03   44.96
   7  -6  -8   86.50   38.58
   7  -6  -7  162.26   32.57
   7  -6  -6   81.60   24.76
   7  -5 -18  256.90   59.68
   7  -5 -17  222.08   58.60
   7  -5 -15  130.92   59.22
   7  -5 -14  105.12   49.93
   7  -5 -13   63.71   39.48
   7  -5 -12  120.86   44.41
   7  -5 -10  403.76   47.63
   7  -5  -8  146.89   34.79
   7  -5  -7  477.15   40.13
   7  -5  -6   -3.61   15.65
   7  -4 -21  108.83   44.77
   7  -4 -20  248.69   57.89
   7  -4 -19  524.36   68.97
   7  -4 -18  119.92   49.41
   7  -4 -16  334.88   64.94
   7  -4 -15  924.23   78.19
   7  -4 -13  225.81   50.48
   7  -4 -11  260.02   48.50
   7  -4  -9   44.34   28.77
   7  -4  -8  112.81   31.61
   7  -4  -7  115.07   28.02
   7  -3 -22   41.45   40.50
   7  -3 -20  244.12   59.67
   7  -3 -19  162.88   61.32
   7  -3 -18  -15.09   42.40
   7  -3 -17   48.03   46.68
   7  -3 -14  127.19   49.96
   7  -3 -13  767.45   68.21
   7  -3 -12  105.77   46.93
   7  -3  -8  110.19   30.58
   7  -3  -7   60.71   25.44
   7  -2 -22  -24.90   37.57
   7  -2 -21   39.25   42.84
   7  -2 -20   -3.17   42.18
   7  -2 -19    5.38   39.96
   7  -2 -18  -31.19   42.45
   7  -2 -14   58.12   38.59
   7  -2 -13  839.11   68.73
   7  -2 -12  209.56   50.58
   7  -2 -10  234.03   41.48
   7  -2  -9   56.41   28.70
   7  -2  -8  549.48   42.49
   7  -2  -7  394.24   34.99
   7  -1 -22    4.67   41.49
   7  -1 -19  -17.43   43.07
   7  -1 -18  -17.35   40.49
   7  -1 -17   -5.50   41.16
   7  -1 -16  155.41   61.19
   7  -1 -15   50.32   41.83
   7  -1 -14  256.09   58.29
   7  -1 -13  -12.52   35.28
   7  -1 -12  114.27   45.39
   7  -1 -11  907.61   64.39
   7  -1 -10  455.42   48.78
   7  -1  -9  267.58   39.32
   7  -1  -8   98.57   29.55
   7  -1  -7  370.18   36.26
   7  -1  -6  173.81   27.51
   7   0 -22   42.75   42.58
   7   0 -21  -12.18   44.25
   7   0 -19   23.93   45.89
   7   0 -18   19.90   42.76
   7   0 -17  -48.79   39.46
   7   0 -16   19.29   48.01
   7   0 -15    7.52   39.17
   7   0 -14  141.38   53.59
   7   0 -13  -11.05   31.40
   7   0 -12  115.62   47.70
   7   0 -11   24.23   30.49
   7   0 -10   -2.17   30.11
   7   0  -9   93.17   37.40
   7   0  -8    9.30   25.53
   7   0  -7    2.59   23.09
   7   0  -6   13.33   19.07
   7   1 -22   73.36   44.43
   7   1 -21  -15.07   40.06
   7   1 -20  -69.70   42.04
   7   1 -19   26.77   44.33
   7   1 -18  168.55   63.35
   7   1 -16   18.52   44.61
   7   1 -15   49.73   42.12
   7   1 -14   -7.93   40.01
   7   1 -13  248.62   53.76
   7   1 -11   24.23   32.38
   7   1 -10  -16.03   26.70
   7   1  -9  240.23   44.61
   7   1  -8   85.32   34.64
   7   1  -7  167.00   37.88
   7   1  -6   49.50   28.16
   7   2 -22   29.55   40.84
   7   2 -21   64.72   41.71
   7   2 -20   83.51   49.10
   7   2 -19  147.33   69.88
   7   2 -18  374.35   70.35
   7   2 -17    9.89   48.90
   7   2 -16  198.87   64.27
   7   2 -15   23.75   41.32
   7   2 -14  -16.80   39.32
   7   2 -13  123.39   58.34
   7   2 -12  -14.10   32.29
   7   2 -11   91.86   39.96
   7   2  -8   20.88   27.67
   7   2  -7   -7.50   25.21
   7   2  -6  169.89   38.44
   7   2  -5  -10.95   23.81
   7   2  -4   77.25   27.53
   7   3 -21   66.54   47.01
   7   3 -20  375.58   67.64
   7   3 -19   99.22   50.01
   7   3 -18  271.39   65.48
   7   3 -17   17.51   46.82
   7   3 -16  330.75   67.51
   7   3 -12  164.08   55.43
   7   3 -11  519.88   64.06
   7   3 -10   18.78   33.34
   7   3  -9   61.65   35.83
   7   3  -7  250.97   45.61
   7   3  -6   49.02   31.54
   7   3  -5  214.71   39.24
   7   3  -3  109.29   29.81
   7   4 -18  310.96   67.40
   7   4 -17   40.28   49.05
   7   4 -16  357.10   68.70
   7   4 -15   74.68   47.77
   7   4 -13  303.32   64.01
   7   4 -12  804.95   77.07
   7   4 -11  475.79   66.21
   7   4 -10  183.73   51.97
   7   4  -9  125.72   46.13
   7   4  -8   33.18   33.95
   7   4  -7   46.08   33.60
   7   4  -6   99.00   46.84
   7   4  -5  183.80   42.18
   7   4  -3   18.32   23.64
   7   5 -20  -33.80   39.59
   7   5 -19    0.68   44.29
   7   5 -18  168.92   62.73
   7   5 -17  150.63   62.18
   7   5 -15   49.29   45.83
   7   5 -13  344.98   67.86
   7   5 -10  430.48   62.68
   7   5  -9  983.62   74.50
   7   5  -8  179.91   49.98
   7   5  -7  318.70   54.07
   7   6 -19   23.97   42.60
   7   6 -18   22.06   43.79
   7   6 -17   65.44   44.70
   7   6 -16   14.78   41.93
   7   6 -15   95.75   47.20
   7   6 -14   43.51   47.75
   7   6 -13  150.29   71.10
   7   6 -12  327.74   69.58
   7   6 -11  288.10   68.01
   8  -7 -10   -0.23   29.13
   8  -7  -9   96.96   44.69
   8  -7  -8    3.79   27.83
   8  -7  -7    6.26   23.90
   8  -7  -6   -4.01   20.57
   8  -7  -5   23.41   21.20
   8  -6 -15   -4.15   39.35
   8  -6 -14  -28.23   34.68
   8  -6 -13  -19.61   33.43
   8  -6 -12   12.64   31.92
   8  -6 -11   59.46   34.23
   8  -6 -10   32.36   34.90
   8  -6  -9    3.68   29.93
   8  -6  -8   29.86   29.00
   8  -6  -7  126.41   34.22
   8  -6  -6   34.17   23.46
   8  -5 -19  222.66   56.72
   8  -5 -18   98.16   45.25
   8  -5 -16  197.47   58.17
   8  -5 -15   22.60   40.86
   8  -5 -14   58.76   43.37
   8  -5 -13  -29.18   33.47
   8  -5 -12   37.63   35.88
   8  -5 -11   20.64   32.32
   8  -5 -10   35.24   32.53
   8  -5  -9   51.64   28.96
   8  -5  -8   44.02   26.86
   8  -5  -7   28.37   23.56
   8  -5  -6   33.91   24.23
   8  -4 -20  163.11   53.67
   8  -4 -19  114.55   57.04
   8  -4 -18   37.19   41.02
   8  -4 -17  677.76   73.58
   8  -4 -16  672.94   73.53
   8  -4 -15  207.30   59.50
   8  -4 -14  166.00   54.57
   8  -4 -13  155.19   54.09
   8  -4 -11  120.39   51.55
   8  -4 -10  293.46   47.05
   8  -4  -9  155.90   38.84
   8  -3 -21   -1.38   35.82
   8  -3 -20   56.54   42.35
   8  -3 -19   20.32   43.87
   8  -3 -17  299.06   65.44
   8  -3 -16  819.22   78.09
   8  -3 -15  378.61   62.11
   8  -3 -10  558.64   52.43
   8  -3  -9  204.28   40.69
   8  -3  -8  713.22   50.31
   8  -3  -7  127.97   33.56
   8  -3  -6    9.17   20.59
   8  -2 -21   -0.46   37.74
   8  -2 -20    8.87   39.95
   8  -2 -19  -18.94   40.00
   8  -2 -16  150.77   64.76
   8  -2 -15  170.34   51.22
   8  -2 -13  448.49   61.09
   8  -2 -12  432.04   56.12
   8  -2 -11  479.11   51.61
   8  -2 -10  509.30   51.24
   8  -2  -9  536.81   50.65
   8  -2  -8  138.23   35.63
   8  -2  -6  243.02   34.92
   8  -1 -20  -10.26   35.17
   8  -1 -19   35.99   42.55
   8  -1 -18   55.88   45.14
   8  -1 -16  112.21   55.45
   8  -1 -15   22.62   38.64
   8  -1 -13  197.79   50.82
   8  -1 -12  135.38   43.60
   8  -1 -11  206.22   45.12
   8  -1 -10  398.01   48.43
   8  -1  -8  432.66   48.34
   8  -1  -7  501.91   47.27
   8  -1  -6  355.84   38.67
   8   0 -20    1.26   38.27
   8   0 -19    4.15   40.86
   8   0 -18   29.17   46.52
   8   0 -17  200.28   60.15
   8   0 -16  -13.42   37.52
   8   0 -15  -21.88   40.47
   8   0 -14  -11.19   37.21
   8   0 -13   50.49   36.87
   8   0 -12    1.72   34.27
   8   0 -11  272.15   50.53
   8   0  -9   52.93   33.14
   8   0  -8   44.28   31.51
   8   0  -7  810.02   57.69
   8   0  -6  132.56   36.12
   8   0  -5   -3.38   19.24
   8   1 -20    3.92   41.55
   8   1 -19   42.92   44.90
   8   1 -18   15.52   41.76
   8   1 -17  -14.73   42.40
   8   1 -16   36.51   42.36
   8   1 -15    4.44   45.39
   8   1 -14   91.75   46.78
   8   1 -13   17.31   38.37
   8   1 -12   25.28   37.64
   8   1 -11    6.90   34.73
   8   1 -10  142.74   42.39
   8   1  -9   43.15   37.39
   8   1  -8   64.21   35.05
   8   1  -7  133.66   43.26
   8   1  -4  628.87   42.36
   8   2 -21    1.27   36.54
   8   2 -20   26.77   41.40
   8   2 -19   33.50   45.23
   8   2 -18   -6.48   40.47
   8   2 -17    3.06   47.45
   8   2 -15  -33.39   37.98
   8   2 -13  109.31   48.94
   8   2 -12  232.54   57.68
   8   2  -9   69.64   40.54
   8   2  -8   -6.00   34.78
   8   2  -6   17.24   31.60
   8   2  -5    6.55   24.62
   8   2  -4  147.13   34.64
   8   2  -3  510.72   39.82
   8   3 -20  -28.06   39.56
   8   3 -19   33.98   44.14
   8   3 -18   40.98   45.91
   8   3 -14   66.07   49.56
   8   3 -13  -12.77   40.18
   8   3 -12  -39.16   39.23
   8   3 -11    6.65   37.49
   8   3 -10    4.07   38.97
   8   3  -9  347.58   60.73
   8   3  -8   90.58   39.50
   8   3  -7  155.04   49.88
   8   3  -6  109.24   37.06
   8   3  -5   77.57   32.42
   8   3  -4   83.80   41.62
   8   3  -3    9.22   21.84
   8   3  -2   63.63   28.24
   8   4 -19  -28.32   40.83
   8   4 -18  -13.62   41.91
   8   4 -17   30.74   48.63
   8   4 -15  168.62   67.51
   8   4 -14   25.46   44.85
   8   4 -13  173.06   61.15
   8   4 -12   87.41   47.26
   8   4 -11    1.62   40.74
   8   4 -10   84.13   46.07
   8   4  -9    7.54   38.95
   8   4  -8   74.79   42.58
   8   4  -7  128.48   51.53
   8   4  -6   42.45   35.46
   8   4  -5   27.81   32.69
   8   4  -4   32.12   31.02
   8   4  -3  -12.05   27.84
   8   5 -18   64.97   43.75
   8   5 -17  -15.55   41.35
   8   5 -16   58.65   48.18
   8   5 -15  127.97   62.55
   8   5 -14  302.31   71.23
   8   5 -13  -32.48   44.56
   8   5 -12  131.36   60.17
   8   5 -11  305.26   67.17
   8   5 -10  219.61   62.21
   8   5  -9  109.42   45.34
   8   5  -8  274.40   57.85
   8   6 -17   -8.91   38.49
   8   6 -16   50.12   41.65
   8   6 -15    1.86   43.72
   8   6 -14  -39.61   41.81
   9  -8  -6  411.58   46.59
   9  -8  -5  537.10   47.45
   9  -8  -4  110.43   31.78
   9  -7 -11  101.23   47.32
   9  -7 -10  118.48   40.96
   9  -7  -9   19.75   33.06
   9  -7  -8  232.66   45.91
   9  -7  -6  214.52   41.78
   9  -7  -5  163.66   36.28
   9  -6 -16   22.58   36.70
   9  -6 -15   16.71   36.66
   9  -6 -13   -5.83   33.52
   9  -6 -12   39.21   39.44
   9  -6 -10    6.21   33.90
   9  -6  -9    8.66   29.52
   9  -6  -8   76.83   36.43
   9  -6  -7   19.07   26.98
   9  -6  -6   -3.49   23.42
   9  -5 -18  -25.50   36.07
   9  -5 -17   67.33   39.57
   9  -5 -16  -38.77   32.81
   9  -5 -15   26.08   43.65
   9  -5 -14   38.68   39.15
   9  -5 -13   38.46   40.85
   9  -5 -11  -19.42   34.27
   9  -5 -10   -3.17   30.06
   9  -5  -8   22.11   31.18
   9  -5  -7    6.37   29.27
   9  -5  -6  -12.00   25.46
   9  -4 -19  -11.32   34.40
   9  -4 -18  -16.97   34.86
   9  -4 -17   80.74   45.64
   9  -4 -16   33.57   39.80
   9  -4 -15   24.38   43.44
   9  -4 -14   29.60   41.34
   9  -4 -13  198.76   53.54
   9  -4 -12   51.97   37.88
   9  -4 -11  -30.17   33.74
   9  -4  -7   -6.89   27.57
   9  -4  -6    4.21   26.17
   9  -3 -20    5.76   36.64
   9  -3 -19   -7.47   38.33
   9  -3 -18  -18.56   34.59
   9  -3 -17   64.67   44.86
   9  -3 -16   68.43   45.41
   9  -3 -13  110.09   51.38
   9  -3 -12   15.27   34.76
   9  -3 -11   54.14   36.10
   9  -3 -10  104.96   49.92
   9  -3  -9   89.02   42.06
   9  -3  -8    6.65   30.24
   9  -3  -7   96.79   43.65
   9  -3  -6  437.04   46.10
   9  -2 -20  124.82   57.60
   9  -2 -17   24.94   38.01
   9  -2 -16   -0.08   36.74
   9  -2 -15  156.41   48.98
   9  -2 -14   89.96   45.08
   9  -2 -12   -6.06   33.10
   9  -2 -11   89.85   38.51
   9  -2 -10  389.00   54.69
   9  -2  -9  317.94   49.82
   9  -2  -6  439.50   44.73
   9  -1 -20  192.82   52.49
   9  -1 -19   48.32   38.27
   9  -1 -18   -0.93   36.64
   9  -1 -17    7.17   39.04
   9  -1 -16   55.62   40.13
   9  -1 -15   38.22   41.52
   9  -1 -14   28.80   38.85
   9  -1 -12  220.53   53.10
   9  -1 -11  466.48   60.01
   9  -1 -10   23.89   36.52
   9  -1  -9  318.31   54.32
   9  -1  -8  153.55   44.88
   9  -1  -7  530.70   53.59
   9  -1  -6  728.78   53.32
   9  -1  -5   76.47   31.88
   9   0 -20  243.17   54.25
   9   0 -19   97.57   45.68
   9   0 -18  224.50   58.12
   9   0 -17   12.70   38.48
   9   0 -15   10.49   40.82
   9   0 -14   40.75   42.62
   9   0 -13   24.24   38.04
   9   0 -12   23.81   42.39
   9   0 -11    6.58   37.63
   9   0  -9   53.20   43.07
   9   0  -8   19.39   35.73
   9   0  -7  542.29   56.55
   9   0  -5  412.65   44.36
   9   1 -20  191.76   56.20
   9   1 -19  181.25   57.34
   9   1 -18  341.11   63.70
   9   1 -17  189.15   55.02
   9   1 -16  343.74   67.17
   9   1 -15  122.08   59.84
   9   1 -13  246.99   65.47
   9   1 -11  -33.75   40.79
   9   1 -10   46.74   42.07
   9   1  -9  207.69   56.73
   9   1  -5  221.02   40.47
   9   1  -4  882.47   54.71
   9   2 -19   69.53   45.14
   9   2 -18  219.18   66.42
   9   2 -17  210.53   64.89
   9   2 -16  350.23   71.18
   9   2 -15  147.81   57.46
   9   2 -14  172.53   68.85
   9   2 -10  216.03   59.28
   9   2  -9    5.58   40.32
   9   2  -8  -10.65   36.91
   9   2  -7  108.70   49.33
   9   2  -6   -9.78   27.68
   9   2  -5  327.45   46.80
   9   2  -3   17.60   25.47
   9   2  -2   76.37   32.15
   9   3 -17   41.12   46.74
   9   3 -15   56.22   51.26
   9   3 -14   29.41   47.94
   9   3 -13  217.28   63.64
   9   3 -12  -15.15   43.72
   9   3 -11   40.24   45.92
   9   3 -10  239.70   58.16
   9   3  -9  -15.07   36.13
   9   3  -8   13.10   40.44
   9   3  -7   38.93   36.93
   9   3  -6  136.52   45.64
   9   3  -5    2.85   31.81
   9   3  -4  -20.67   25.61
   9   3  -3   20.52   28.19
   9   3  -2   17.73   27.52
   9   3  -1    4.88   27.33
   9   4 -18  -44.89   38.58
   9   4 -17  -36.77   37.38
   9   4 -16   82.98   49.57
   9   4 -15   64.10   51.93
   9   4 -14   -8.79   41.36
   9   4 -13    5.19   45.92
   9   4 -12   23.40   42.98
   9   4 -11   31.26   44.45
   9   4 -10  176.66   58.49
   9   4  -9  142.17   57.82
   9   4  -8  179.75   56.18
   9   4  -7  222.06   54.91
   9   4  -6   18.74   38.13
   9   4  -5   46.64   37.71
   9   4  -4  191.11   50.20
   9   5 -15  142.95   64.56
   9   5 -14  -30.68   41.03
   9   5 -13   -5.32   41.88
   9   5 -12    5.37   42.29
   9   5 -11   62.03   46.73
   9   5 -10   81.45   48.51
   9   5  -9   44.60   43.68
  10  -8  -8  244.20   49.88
  10  -8  -7  110.51   37.91
  10  -8  -6  404.55   50.30
  10  -8  -5  487.08   51.83
  10  -7 -12   31.51   36.74
  10  -7 -10   36.88   38.36
  10  -7  -9  -14.62   31.41
  10  -7  -8  124.67   53.52
  10  -7  -7    6.85   34.77
  10  -7  -6   76.11   33.65
  10  -7  -5  170.88   41.71
  10  -7  -4  223.69   40.60
  10  -6 -16  156.89   58.93
  10  -6 -15  217.56   53.77
  10  -6 -14  182.65   54.20
  10  -6 -13  150.58   51.88
  10  -6 -12   74.90   41.10
  10  -6 -11  109.32   51.81
  10  -6 -10   35.52   38.00
  10  -6  -9   14.52   35.07
  10  -6  -6  159.22   41.10
  10  -6  -5  139.16   40.15
  10  -5 -17   72.28   41.16
  10  -5 -16  292.17   57.26
  10  -5 -13  133.77   45.19
  10  -5 -12   44.95   38.48
  10  -5 -11  121.69   53.71
  10  -5 -10  129.03   44.23
  10  -5  -9  145.26   48.53
  10  -5  -7   -4.70   34.08
  10  -4 -18  -42.17   32.91
  10  -4 -16   36.07   40.23
  10  -4 -15   23.41   38.58
  10  -4 -14  138.89   56.58
  10  -4 -13   64.03   41.26
  10  -4  -9  157.34   50.36
  10  -4  -8  118.15   48.18
  10  -4  -7   -0.54   33.04
  10  -4  -6  -12.06   30.45
  10  -4  -5   71.50   32.20
  10  -3 -18   -9.00   37.66
  10  -3 -17  -38.89   35.21
  10  -3 -14   38.15   40.90
  10  -3 -13   -5.43   41.10
  10  -3 -12   79.98   43.95
  10  -3 -11   55.95   42.50
  10  -3 -10    6.69   37.86
  10  -3  -9   41.55   39.10
  10  -3  -8  133.99   48.64
  10  -3  -6   68.36   31.29
  10  -3  -5  117.68   37.32
  10  -2 -18   43.09   41.57
  10  -2 -17    2.74   38.42
  10  -2 -16  -48.81   35.54
  10  -2 -13   18.89   39.71
  10  -2 -12   24.64   44.03
  10  -2 -11   19.00   35.71
  10  -2 -10  -15.54   35.77
  10  -2  -9   11.26   37.55
  10  -2  -7   34.20   34.20
  10  -2  -6   42.04   31.56
  10  -2  -5   45.16   28.71
  10  -1 -18   -4.70   40.07
  10  -1 -17  -16.53   38.38
  10  -1 -16  101.25   46.99
  10  -1 -15   26.40   45.78
  10  -1 -14  -13.36   35.72
  10  -1 -13   33.38   42.55
  10  -1 -12    7.89   44.96
  10  -1 -11  169.82   57.37
  10  -1 -10   71.26   44.87
  10  -1  -9   21.09   35.50
  10  -1  -7  141.55   44.67
  10  -1  -6  181.25   44.74
  10  -1  -5   -6.38   26.70
  10  -1  -4  -14.57   22.37
  10   0 -18  243.71   62.56
  10   0 -17  128.98   48.10
  10   0 -15   55.77   46.30
  10   0 -14  186.74   54.95
  10   0 -13   55.84   46.54
  10   0 -12   18.84   46.48
  10   0 -11   42.40   41.91
  10   0 -10    2.06   39.00
  10   0  -9  104.09   42.58
  10   0  -8   10.09   35.47
  10   0  -7   31.54   37.08
  10   0  -6   -0.40   27.80
  10   1 -18  192.10   62.79
  10   1 -17  279.35   65.56
  10   1 -16  152.23   64.59
  10   1 -15  137.69   66.38
  10   1 -14  221.18   68.88
  10   1 -13  154.32   71.17
  10   1 -12  286.57   66.61
  10   1 -11   -9.81   40.03
  10   1 -10   58.48   46.63
  10   1  -6    1.06   34.73
  10   1  -4  204.68   42.50
  10   1  -3   52.53   33.67
  10   1  -2  175.51   41.79
  10   2 -12  127.57   62.28
  10   2 -11   93.31   46.10
  10   2 -10  258.56   59.97
  10   2  -9  224.09   58.67
  10   2  -8    4.67   37.04
  10   2  -7   35.42   38.94
  10   2  -6  503.13   58.41
  10   2  -5  299.53   52.32
  10   2  -4    1.86   32.50
  10   2  -2   16.34   33.86
  10   3 -17  133.81   66.04
  10   3 -16   55.60   45.10
  10   3 -15  243.84   64.98
  10   3 -14  247.93   66.09
  10   3 -13  144.68   62.55
  10   3 -12  277.60   63.78
  10   3 -10  509.80   68.55
  10   3  -9  136.77   55.87
  10   3  -8  228.07   57.73
  10   3  -7  339.10   60.40
  10   3  -6  429.31   61.95
  10   3  -5  111.94   44.96
  10   3  -4  144.29   52.26
  10   3  -3  -13.40   36.56
  10   3  -2   -5.55   37.17
  10   3   0   17.72   42.57
  10   4 -15   55.52   44.62
  10   4 -14  219.60   60.90
  10   4 -13  157.52   58.54
  10   4 -12  227.89   61.08
  10   4 -11  167.88   59.49
  10   4 -10   13.82   42.39
  10   4  -9  206.93   59.58
  10   4  -8  582.67   69.33
  10   4  -7  277.55   63.72
  10   4  -6  376.62   65.07
  11  -9  -2   -3.29   31.83
  11  -9  -1    2.43   30.92
  11  -8  -8  -10.63   32.69
  11  -8  -7    1.38   33.19
  11  -8  -6   20.90   33.66
  11  -8  -5   27.52   34.08
  11  -8  -3  153.37   44.50
  11  -8  -2  -19.39   27.92
  11  -7 -12   45.30   37.15
  11  -7 -10   -5.48   35.36
  11  -7  -9   23.15   36.81
  11  -7  -7   81.63   39.71
  11  -7  -6   28.55   36.84
  11  -7  -3  240.95   46.81
  11  -6 -13  198.61   55.01
  11  -6 -12  328.65   58.95
  11  -6 -10   81.57   41.30
  11  -6  -9   71.39   38.80
  11  -6  -8  134.69   51.86
  11  -6  -7  -37.29   30.13
  11  -6  -4  187.03   45.55
  11  -5 -15  182.68   55.81
  11  -5 -14  146.81   54.96
  11  -5 -13  425.96   64.20
  11  -5 -12  285.51   59.93
  11  -5 -11  352.09   60.08
  11  -5 -10  230.62   57.67
  11  -5  -5  -12.18   29.11
  11  -5  -4   88.94   42.64
  11  -4 -16    6.10   39.49
  11  -4 -15   70.70   46.08
  11  -4 -14  234.07   58.94
  11  -4 -13  208.34   61.21
  11  -4  -9  353.45   59.70
  11  -4  -8  361.37   59.49
  11  -4  -7  161.88   48.80
  11  -4  -6  101.38   46.06
  11  -4  -5   31.56   35.71
  11  -4  -4  193.32   44.82
  11  -3 -15   20.71   43.33
  11  -3 -14  -11.60   37.11
  11  -3 -13   66.89   48.51
  11  -3 -12  129.43   48.52
  11  -3 -10  161.93   56.97
  11  -3  -9  126.99   55.21
  11  -3  -8  343.23   56.44
  11  -3  -7  179.15   52.35
  11  -3  -6  146.26   45.60
  11  -3  -5  338.12   48.94
  11  -3  -4  147.74   42.77
  11  -2 -16   -4.82   39.44
  11  -2 -15  -28.61   37.13
  11  -2 -14  -51.92   40.38
  11  -2 -13  -12.60   39.60
  11  -2 -12  -25.50   38.56
  11  -2 -11   15.48   41.57
  11  -2 -10   11.63   38.25
  11  -2  -9  -15.35   40.09
  11  -2  -8   37.49   36.18
  11  -2  -7   47.68   40.13
  11  -2  -6  109.36   44.27
  11  -2  -5  274.94   49.73
  11  -2  -4  129.00   50.48
  11  -1 -16   -1.02   39.35
  11  -1 -15    7.74   41.11
  11  -1 -14  -16.60   41.36
  11  -1 -12   -6.49   38.41
  11  -1 -11   29.35   45.88
  11  -1 -10    5.10   37.68
  11  -1  -9   79.57   42.78
  11  -1  -8  -19.15   34.74
  11  -1  -7   23.68   40.06
  11  -1  -5  221.57   50.65
  11  -1  -4  150.72   48.96
  11  -1  -3  255.51   49.71
  11   0 -16  -15.47   38.27
  11   0 -15  -40.87   39.04
  11   0 -14    8.78   41.43
  11   0 -13  -33.83   39.80
  11   0 -12  -15.82   38.50
  11   0 -11   -7.85   36.97
  11   0 -10  -25.47   38.52
  11   0  -9  136.00   62.27
  11   0  -8  -18.94   34.10
  11   0  -7  130.15   44.02
  11   0  -3   -1.41   34.38
  11   0  -2   19.83   33.79
  11   1 -16   -4.97   36.86
  11   1 -15   89.12   43.95
  11   1 -14   53.08   44.40
  11   1 -13  -24.52   36.36
  11   1  -9  133.28   62.12
  11   1  -8   -9.46   36.74
  11   1  -7    8.48   36.90
  11   1  -6   40.38   41.27
  11   1  -5   64.19   39.47
  11   1  -4  -28.01   37.54
  11   1  -2   41.95   42.56
  11   1   0   14.26   45.24
  11   2 -15  120.73   56.99
  11   2 -13  109.73   45.31
  11   2 -12  250.64   59.44
  11   2 -11   29.01   39.71
  11   2 -10   81.65   43.59
  11   2  -8   13.61   38.64
  11   2  -7  129.36   64.62
  11   2  -6  135.84   51.45
  11   2  -5   59.63   41.35
  11   2  -4  -22.96   35.69
  11   2  -3   67.33   45.65
  11   2  -2   -7.84   43.19
  11   2  -1  105.86   52.47
  11   2   0   16.23   51.74
  11   2   1   29.56   58.96
  11   2   2    7.10   56.65
  11   3 -14   67.73   43.39
  11   3 -13  132.60   55.86
  11   3 -12  127.31   47.16
  11   3 -11  209.39   59.17
  11   3 -10  283.68   60.03
  11   3  -9  101.80   46.27
  11   3  -8  121.50   47.91
  11   3  -7  166.89   58.66
  11   3  -6  430.93   67.75
  11   3  -5   17.11   43.03
  11   3  -4  -50.20   42.20
  11   4 -12  294.44   60.89
  11   4 -11  193.41   58.13
  11   4 -10  195.32   59.24
  12  -8  -7    6.88   34.83
  12  -8  -6   15.45   33.42
  12  -8  -5    6.95   36.48
  12  -8  -4   -3.57   36.19
  12  -8  -3   19.68   37.21
  12  -8  -2  134.42   52.29
  12  -8   0  140.02   46.91
  12  -7  -9  -13.03   35.04
  12  -7  -8   -1.05   34.73
  12  -7  -7  -26.18   34.42
  12  -7  -6    4.09   37.39
  12  -7  -5   58.71   38.57
  12  -7  -4   17.48   36.56
  12  -7  -2   -0.20   38.22
  12  -6 -11   88.71   42.08
  12  -6 -10  134.58   51.71
  12  -6  -9   24.49   39.45
  12  -6  -8   30.73   40.62
  12  -6  -7    6.36   36.83
  12  -6  -6  -29.00   36.39
  12  -6  -5   20.12   36.64
  12  -6  -4   80.23   40.32
  12  -5 -12  117.15   53.48
  12  -5 -11  118.51   43.64
  12  -5 -10  177.99   55.54
  12  -5  -6   -5.22   34.40
  12  -5  -5   54.55   40.10
  12  -5  -4   19.39   40.45
  12  -5  -3   10.82   39.26
  12  -5  -2  -10.71   40.17
  12  -4 -11  154.87   56.25
  12  -4 -10  280.04   60.01
  12  -4  -9  298.53   60.72
  12  -4  -8   93.60   45.68
  12  -4  -7  306.69   58.06
  12  -4  -5  364.52   61.81
  12  -4  -4   50.67   40.71
  12  -4  -3  163.51   52.78
  12  -4  -2  133.47   59.97
  12  -3 -13   34.66   42.89
  12  -3 -12  -12.55   37.90
  12  -3 -11   39.76   42.13
  12  -3 -10  141.40   64.33
  12  -3  -9  181.36   56.00
  12  -3  -8   93.93   46.22
  12  -3  -7  530.25   65.84
  12  -3  -6  242.80   55.85
  12  -3  -5  346.50   61.94
  12  -3  -4  299.94   57.40
  12  -3  -3  253.70   55.80
  12  -3  -2  107.19   46.05
  12  -2 -14   90.42   41.71
  12  -2 -13   49.10   42.26
  12  -2 -12   34.23   42.73
  12  -2 -11   -1.71   36.45
  12  -2 -10  110.44   51.86
  12  -2  -9   77.36   40.32
  12  -2  -8   21.74   40.33
  12  -2  -7  291.41   61.63
  12  -2  -6  115.46   50.40
  12  -2  -5  418.63   65.40
  12  -2  -4  185.59   51.47
  12  -2  -3  316.26   63.54
  12  -2  -2  234.69   62.44
  12  -2  -1  305.20   66.99
  12  -1 -13   36.21   40.88
  12  -1 -12   17.35   36.67
  12  -1 -11   13.66   42.53
  12  -1 -10   35.27   37.82
  12  -1  -9  -31.93   34.36
  12  -1  -8   44.07   37.72
  12  -1  -7   10.51   38.96
  12  -1  -6   39.92   43.33
  12  -1  -5  223.97   59.39
  12  -1  -4  185.58   61.03
  12  -1  -3  192.06   59.55
  12  -1   0  406.39   84.27
  12   0 -13   35.69   39.91
  12   0 -12   34.02   39.58
  12   0 -11   18.02   39.81
  12   0 -10   17.05   37.29
  12   0  -5   95.10   46.11
  12   0  -4   51.21   44.13
  12   0  -3   18.58   48.08
  12   0  -2   15.53   47.57
  12   0  -1   79.36   55.94
  12   0   0  124.78   62.12
  12   0   1  676.74   90.35
  12   1 -12  -41.02   33.76
  12   1 -11   21.72   39.84
  12   1 -10   74.14   42.97
  12   1  -9   11.15   42.24
  12   1  -8   25.17   39.56
  12   1  -7  -33.09   39.57
  12   1  -6  -28.03   40.29
  12   1  -5    8.06   45.01
  12   1  -4  -16.66   42.34
  12   1  -3  -10.69   49.31
  12   1  -2    1.00   58.39
  12   1  -1   43.37   66.05
  12   1   0   56.00   61.39
  12   1   1   55.54   59.39
  12   1   2  -21.73   44.60
  12   2 -11   13.99   38.51
  12   2 -10   -2.04   36.52
  12   2  -9   29.35   44.47
  12   2  -8    2.28   41.60
  12   2  -7   17.85   44.94
  12   2  -6  -36.24   44.09
  12   2  -5   46.77   51.53
  12   2  -3  107.21   64.33
  12   2  -2  -79.30   57.23
  12   2  -1   69.92   65.80
  12   3  -8  -36.20   38.98
  12   3  -7   15.53   47.32
  13  -5  -7  -45.44   34.03
  13  -5  -6  -21.18   36.54
  13  -5  -5   33.52   43.64
  13  -5  -4   22.66   43.53
  13  -5  -3   43.56   42.88
  13  -5  -2   38.08   46.64
  13  -5  -1   -3.95   42.77
  13  -5   0   38.94   39.60
  13  -4  -8   59.57   42.76
  13  -4  -7   75.22   46.87
  13  -4  -6   11.19   41.86
  13  -4  -5  -16.45   43.19
  13  -4  -4  -27.47   41.27
  13  -4  -3  221.28   67.36
  13  -4  -2    5.86   47.24
  13  -4  -1  -10.89   42.38
  13  -4   0   81.89   42.62
  13  -4   1   20.21   34.20
  13  -3  -9  -37.83   35.09
  13  -3  -8   53.00   43.00
  13  -3  -7  154.72   59.02
  13  -3  -6  131.33   60.83
  13  -3  -5   17.55   46.98
  13  -3  -4  291.56   70.46
  13  -3  -3    6.98   48.94
  13  -3  -2   21.61   45.83
  13  -3  -1   37.14   49.05
  13  -3   0  -52.28   39.84
  13  -3   1   71.68   43.53
  13  -2  -9  -18.48   40.51
  13  -2  -8   27.59   40.62
  13  -2  -6  -17.51   37.76
  13  -2  -5   85.73   51.11
  13  -2  -4  155.16   59.04
  13  -2  -3  244.71   76.34
  13  -2  -1  117.36   56.97
  13  -1  -8   23.42   41.47
  13  -1  -7   49.71   45.78
  13  -1  -6   52.08   49.56
  13  -1  -3  252.86   72.84
  13  -1   0   16.87   43.31
  13   0  -6   17.34   49.77
  13   0  -5   -7.54   49.18
  13   0  -4   39.28   53.85
  -7   1  22   -2.01   18.84
  -7   2  22   -0.78   18.12
  -7   3  22   31.65   22.15
  -7   4  22   99.88   34.39
  -6   1  21   37.43   24.70
  -6   1  22   -8.79   17.17
  -6   2  22  -26.94   20.01
  -6   3  22   23.61   23.99
  -6   5  21  260.59   40.62
  -6   5  22  202.57   34.05
  -6   6  21  154.37   36.70
  -6   6  22   98.51   30.23
  -6   7  20  106.51   33.48
  -6   7  21   25.36   21.45
  -6   8  20   66.68   25.21
  -6   9  18   96.57   31.34
  -6   9  19   78.40   27.96
  -6  10  17   40.86   22.67
  -6  11  16   -9.90   14.35
  -5   0  20   19.22   22.98
  -5   0  21    0.23   19.13
  -5   1  21  154.19   33.73
  -5   1  22   62.00   25.56
  -5   1  23   55.64   21.27
  -5   2  21  112.03   33.83
  -5   2  22   64.73   31.84
  -5   2  23   24.02   17.40
  -5   3  21  126.65   38.02
  -5   3  23   54.92   23.73
  -5   4  21   35.38   24.92
  -5   4  22   22.70   20.83
  -5   5  22    7.75   18.06
  -5   6  20   17.01   23.49
  -5   6  21    0.40   20.89
  -5   6  22  -10.34   15.15
  -5   7  19    3.39   23.54
  -5   7  20   -1.37   20.05
  -5   7  21   25.09   20.00
  -5   8  20  121.70   28.80
  -5   8  21    0.87   14.78
  -5   9  17  293.09   39.25
  -5   9  19  237.30   30.92
  -5  10  16   97.63   28.73
  -5  10  17  243.99   31.57
  -5  10  18  354.88   30.85
  -4  -1  19    1.20   18.66
  -4  -1  20   84.36   25.65
  -4   0  20   58.10   24.57
  -4   0  21   -5.79   16.79
  -4   0  22   71.80   21.31
  -4   1  20  148.41   33.66
  -4   1  21   72.89   23.65
  -4   1  23  122.52   22.29
  -4   2  20  652.33   50.04
  -4   2  21  248.30   34.03
  -4   2  22  385.06   34.38
  -4   2  23   17.53   15.04
  -4   3  22  231.48   32.54
  -4   3  23  287.64   28.68
  -4   4  21   59.42   23.45
  -4   4  23  230.33   26.63
  -4   5  20   20.09   23.12
  -4   5  21   52.68   24.97
  -4   5  22   61.66   24.56
  -4   5  23   65.21   20.34
  -4   6  19  -12.61   21.95
  -4   6  22   31.94   17.58
  -4   7  18    4.68   21.68
  -4   7  19  -17.79   21.02
  -4   7  20   15.74   19.76
  -4   7  21    4.55   15.90
  -4   7  22    1.97   13.08
  -4   8  17   37.28   23.45
  -4   9  16   40.10   24.10
  -4   9  17  325.31   35.37
  -4   9  18   97.98   26.17
  -4   9  19   54.53   17.55
  -4   9  20   64.53   18.64
  -4  10  14   64.48   27.25
  -4  10  15  107.74   28.21
  -4  10  16   68.46   23.51
  -4  10  18  112.26   21.61
  -3  -1  19    6.97   16.51
  -3  -1  20   69.49   20.83
  -3   0  18   80.71   29.08
  -3   0  19    5.59   18.76
  -3   0  20    9.88   16.38
  -3   0  21   16.88   15.66
  -3   0  22   16.86   13.70
  -3   0  23   48.77   15.24
  -3   1  20   64.73   30.03
  -3   1  21   40.69   19.81
  -3   1  22   49.51   20.12
  -3   1  23  106.69   18.99
  -3   1  24    3.22   10.02
  -3   2  20   69.12   25.95
  -3   2  22   76.55   22.26
  -3   2  23   50.72   18.62
  -3   2  24    5.75   11.02
  -3   3  19  150.44   33.72
  -3   3  20  292.44   35.88
  -3   3  21  177.33   29.20
  -3   3  24   91.19   16.82
  -3   4  19  229.14   35.33
  -3   4  20  127.98   29.88
  -3   4  21  116.41   25.91
  -3   4  22  140.62   24.21
  -3   4  23  208.63   23.24
  -3   5  18  207.19   36.81
  -3   5  19   30.71   22.87
  -3   5  20   97.96   28.66
  -3   5  22   60.74   18.33
  -3   5  23   37.04   17.03
  -3   6  17  272.30   38.44
  -3   6  18   44.37   25.76
  -3   6  19   10.68   18.99
  -3   6  20   51.24   24.02
  -3   6  21    4.61   13.92
  -3   6  22   11.60   13.13
  -3   7  17   68.86   29.30
  -3   7  18   -1.46   19.75
  -3   7  19   60.96   24.56
  -3   7  20   51.63   18.16
  -3   7  21   16.26   15.14
  -3   7  22   36.80   16.22
  -3   8  15   14.97   20.89
  -3   8  16   35.57   22.44
  -3   8  17   98.76   28.62
  -3   8  18   -2.35   16.62
  -3   8  19   64.38   22.71
  -3   9  14   -1.40   18.21
  -3   9  15   33.98   19.43
  -3   9  16    4.74   16.87
  -3   9  17   12.31   16.20
  -3   9  18   33.35   15.92
  -3   9  19   21.68   13.76
  -3   9  20    5.03   11.14
  -3  10  14   -3.63   14.67
  -3  10  15   46.21   21.02
  -3  10  16   -5.97   13.41
  -3  10  18   17.37   11.64
  -2  -2  15  782.39   40.76
  -2  -2  16  160.51   24.49
  -2  -2  17  116.12   21.48
  -2  -1  16  213.51   29.88
  -2  -1  17   11.72   16.53
  -2  -1  18  -24.20   12.34
  -2  -1  19   65.99   20.33
  -2  -1  20   -7.55   10.84
  -2  -1  21   42.64   15.19
  -2   0  18   78.00   24.85
  -2   0  19  -10.94   15.59
  -2   0  20  139.59   22.63
  -2   0  21   68.75   18.53
  -2   0  22   53.82   15.85
  -2   0  23   19.46    9.94
  -2   1  17   26.99   22.19
  -2   1  18   14.05   19.13
  -2   1  20   57.94   20.82
  -2   1  21   25.87   16.37
  -2   1  23    5.86   10.38
  -2   1  24    6.94    8.56
  -2   2  17  138.54   30.71
  -2   2  21   -2.68   14.22
  -2   2  22   -2.85   11.53
  -2   2  23   10.53   11.27
  -2   2  24    9.62    9.69
  -2   3  17   -5.91   18.33
  -2   3  18  136.25   29.95
  -2   3  20  173.08   27.72
  -2   3  21   21.57   15.50
  -2   3  24    8.77    9.30
  -2   4  18   92.77   27.60
  -2   4  19   75.02   26.83
  -2   4  20   90.56   23.57
  -2   4  21   -1.50   13.80
  -2   4  22    2.04   12.75
  -2   4  23   55.35   16.42
  -2   5  16  294.20   36.92
  -2   5  17  174.17   33.05
  -2   5  18  205.16   30.90
  -2   5  19   72.26   24.32
  -2   5  20   21.45   17.55
  -2   5  21   27.01   15.33
  -2   5  22   30.19   13.25
  -2   5  23    5.52    9.88
  -2   6  15  644.64   45.66
  -2   6  16  253.21   34.57
  -2   6  17  568.10   42.48
  -2   6  18  103.27   26.78
  -2   6  19   60.51   23.89
  -2   6  20  103.73   22.97
  -2   6  21   27.76   14.67
  -2   6  22   53.38   16.22
  -2   7  14    8.36   18.95
  -2   7  15  520.87   41.89
  -2   7  18   79.50   24.73
  -2   7  19  299.07   28.66
  -2   7  20  214.17   23.58
  -2   7  22   30.92   14.21
  -2   8  13  155.89   29.16
  -2   8  16  115.46   25.18
  -2   8  17  379.17   32.05
  -2   8  18  116.53   21.95
  -2   8  19  136.03   21.09
  -2   8  20  151.97   19.51
  -2   8  21   76.26   14.88
  -2   9  10   19.57   17.59
  -2   9  12    7.28   16.50
  -2   9  13   15.37   17.73
  -2   9  14   12.64   16.43
  -2   9  15   10.27   14.05
  -2   9  16   63.84   20.52
  -2   9  17   81.92   19.16
  -2   9  18   49.31   16.83
  -2   9  19   69.67   14.96
  -2   9  20    8.11    8.97
  -2  10  15  -14.04   10.13
  -2  10  16   -2.93   10.26
  -2  10  17   -4.90    8.78
  -2  10  18   -0.90    8.27
  -1  -2  14 1222.05   45.11
  -1  -2  15  573.69   32.28
  -1  -2  16  430.27   28.85
  -1  -2  17  172.29   20.81
  -1  -2  18   17.55   11.49
  -1  -1  14  105.95   23.28
  -1  -1  15  861.95   41.29
  -1  -1  17  207.83   23.90
  -1  -1  18   63.30   18.31
  -1  -1  20   64.66   15.92
  -1  -1  21  150.16   16.62
  -1  -1  22   79.57   13.23
  -1   0  15  504.77   35.82
  -1   0  16  193.87   26.34
  -1   0  18  620.40   35.04
  -1   0  19  476.50   30.61
  -1   0  21  138.34   18.46
  -1   0  23   65.99   12.24
  -1   0  24   12.03    7.86
  -1   1  17   46.06   17.74
  -1   1  18  129.66   24.32
  -1   1  20  156.40   21.86
  -1   1  21  317.38   24.49
  -1   1  23   42.07   13.36
  -1   1  24   61.43   12.15
  -1   2  15   34.67   21.74
  -1   2  16   -3.41   16.33
  -1   2  17  130.40   26.10
  -1   2  18   82.03   23.25
  -1   2  19   17.24   15.56
  -1   2  22  184.06   19.75
  -1   2  23   70.78   14.45
  -1   2  24   76.25   12.99
  -1   3  15   14.91   18.37
  -1   3  16  -23.86   16.65
  -1   3  17   21.19   17.21
  -1   3  18   19.65   15.72
  -1   3  19   97.40   22.54
  -1   3  20   20.73   13.82
  -1   3  21    4.85   11.23
  -1   3  22   70.58   16.22
  -1   4  14   -0.53   18.14
  -1   4  15   12.67   17.07
  -1   4  16   22.44   19.79
  -1   4  17  100.22   25.47
  -1   4  18   12.38   15.95
  -1   4  19   -1.23   13.41
  -1   4  20    4.93   12.17
  -1   4  21   -7.62   10.31
  -1   4  22   -6.82    9.67
  -1   4  23   -7.75    8.79
  -1   5  14   79.13   26.01
  -1   5  15  624.37   41.88
  -1   5  16   66.69   24.04
  -1   5  17   32.43   19.16
  -1   5  18   20.65   15.12
  -1   5  19  -13.15   13.37
  -1   5  20   21.88   14.34
  -1   5  21   15.11   12.44
  -1   5  22    4.16    9.68
  -1   5  23   18.40    9.12
  -1   6  15   25.39   19.21
  -1   6  16  270.10   29.64
  -1   6  17   72.09   21.75
  -1   6  18   23.11   15.40
  -1   6  19   -5.49   11.48
  -1   6  20   65.84   17.56
  -1   6  21   25.47   11.98
  -1   6  22    0.22    8.79
  -1   7  11    7.06   17.04
  -1   7  12   37.05   19.64
  -1   7  13  -14.00   15.66
  -1   7  14   16.95   18.92
  -1   7  15  299.34   30.56
  -1   7  16  306.70   28.67
  -1   7  20   78.22   16.08
  -1   7  21   53.07   13.51
  -1   8   8  163.84   25.62
  -1   8   9   -2.32   14.70
  -1   8  10  114.31   23.44
  -1   8  11  144.10   24.51
  -1   8  12  200.57   26.47
  -1   8  13   10.59   14.42
  -1   8  14  470.76   32.29
  -1   8  15  289.33   27.89
  -1   8  16  129.83   22.12
  -1   8  17  145.07   21.18
  -1   8  19  164.03   18.42
  -1   8  20  104.32   15.35
  -1   8  21   83.56   13.38
  -1   9  11   26.09   15.46
  -1   9  12   23.96   14.88
  -1   9  13  133.18   21.41
  -1   9  14   31.28   13.67
  -1   9  15    2.05   11.32
  -1   9  16   65.49   16.10
  -1   9  17   86.94   16.33
  -1   9  18   62.93   14.24
  -1   9  19   71.10   13.36
  -1  10  15    7.13    9.35
  -1  10  16   48.41   13.39
  -1  10  17   40.86   11.72
  -1  10  18    8.39    7.37
   0  -2  14  131.79   17.85
   0  -2  15  235.22   21.45
   0  -2  16  227.01   20.41
   0  -2  17    6.89    8.70
   0  -2  18   10.90    9.88
   0  -2  19   69.84   13.28
   0  -1  13   99.51   19.49
   0  -1  14  270.51   24.32
   0  -1  15  298.05   24.53
   0  -1  17   90.58   16.99
   0  -1  18  146.83   17.78
   0  -1  19  113.09   16.19
   0  -1  20   53.32   13.34
   0  -1  21  106.93   13.92
   0  -1  22   78.44   11.96
   0   0  13  555.45   33.58
   0   0  14  244.03   24.48
   0   0  15  177.98   22.35
   0   0  16  203.65   22.68
   0   0  17  105.32   18.26
   0   0  18  247.38   22.82
   0   0  19  306.32   22.52
   0   0  20  180.51   18.11
   0   0  22  148.06   15.07
   0   0  23  148.53   13.93
   0   1  12  879.72   40.88
   0   1  13  154.66   23.37
   0   1  21  127.91   16.89
   0   1  22  240.70   18.30
   0   1  23  136.84   14.14
   0   2  12  538.18   34.90
   0   2  13  415.80   31.79
   0   2  14    4.41   15.21
   0   2  15   44.68   17.16
   0   2  16   73.35   21.12
   0   2  17   52.20   18.72
   0   2  18   16.12   13.25
   0   2  19   31.69   14.90
   0   2  22  146.96   16.64
   0   3  11  165.00   25.27
   0   3  13  248.24   28.02
   0   3  14   -2.69   14.01
   0   3  15   13.42   16.67
   0   3  17    7.17   13.63
   0   3  18   34.24   16.89
   0   3  19   48.33   16.28
   0   3  21   44.15   12.97
   0   3  22   60.76   13.31
   0   3  23   24.33    9.69
   0   4  11   81.70   22.93
   0   4  12  105.95   23.68
   0   4  13  520.19   34.82
   0   4  14   97.41   23.10
   0   4  15  385.30   30.88
   0   4  16   31.93   15.55
   0   4  17  232.15   24.45
   0   4  18   42.91   15.63
   0   4  19  172.26   21.56
   0   4  20   -8.53   10.85
   0   4  21    0.62    8.48
   0   4  22    6.02    9.60
   0   4  23    1.77    6.64
   0   5  10  101.93   23.23
   0   5  12  179.42   26.09
   0   5  13  236.92   28.17
   0   5  16   44.92   18.32
   0   5  17  -13.88   12.96
   0   5  18   18.76   13.87
   0   5  19   21.25   12.91
   0   5  20   56.12   15.52
   0   5  22    7.21    8.46
   0   6   9  179.25   25.51
   0   6  10   -7.88   13.41
   0   6  11    7.62   14.00
   0   6  12    3.12   13.73
   0   6  13  101.84   21.53
   0   6  16   -8.53   11.14
   0   6  17   -8.37   10.85
   0   6  18   -0.55   10.36
   0   6  20   -2.39    9.75
   0   6  21   38.92   12.94
   0   6  22    9.37    7.91
   0   7   8 1120.48   44.64
   0   7   9   51.26   16.99
   0   7  10   10.07   13.17
   0   7  11   75.04   19.63
   0   7  12    8.78   14.47
   0   7  13   -0.01   13.23
   0   7  14  190.51   23.25
   0   7  15   80.87   19.48
   0   7  16    5.17   11.08
   0   7  17   99.29   17.88
   0   7  21   -4.59    7.22
   0   8   9  178.14   23.17
   0   8  10  459.10   29.58
   0   8  11   49.08   19.94
   0   8  12   -4.00   10.25
   0   8  13   -6.88   10.35
   0   8  15    4.68   11.10
   0   8  16    0.56   10.44
   0   8  17   60.60   14.90
   0   8  18   39.48   12.62
   0   8  19   44.43   12.26
   0   8  20   20.76    8.86
   0   9  12   11.31   11.29
   0   9  13   22.28   11.61
   0   9  14  105.10   16.61
   0   9  15    7.50    9.11
   0   9  16   29.13   14.26
   0   9  17   22.62    9.75
   0   9  18    6.26    7.93
   0   9  19   25.70   10.02
   1  -3  13   40.15   11.03
   1  -3  14  391.83   20.26
   1  -3  15   91.84   12.38
   1  -3  16   11.93    8.09
   1  -2  13   10.97    9.25
   1  -2  14   13.43    9.85
   1  -2  15  142.21   15.87
   1  -2  16   81.26   13.83
   1  -2  17   -5.38    7.89
   1  -2  18   -9.82    6.80
   1  -2  19   33.65   10.62
   1  -2  20   14.72    7.98
   1  -1  13   47.68   14.22
   1  -1  14   22.20   10.80
   1  -1  15    6.17    9.21
   1  -1  16   37.89   13.69
   1  -1  17   30.64   12.36
   1  -1  18   -1.46    8.34
   1  -1  19   -7.91    7.49
   1  -1  20    3.06    8.00
   1  -1  21    4.62    7.73
   1  -1  22   -3.18    5.79
   1   0  14    3.88   10.94
   1   0  15   22.43   12.17
   1   0  16   52.77   15.04
   1   0  17   38.26   13.26
   1   0  18    9.06    8.99
   1   0  19   17.60    9.77
   1   0  20   31.55   11.10
   1   0  22   22.12    8.70
   1   0  23   10.14    7.13
   1   1  12   48.86   17.32
   1   1  14   51.14   15.52
   1   1  15   70.24   16.75
   1   1  16   66.61   15.71
   1   1  20   28.68   11.00
   1   1  21    4.11    8.30
   1   1  22   39.28   10.89
   1   1  23   57.50   10.90
   1   2  11  381.88   28.18
   1   2  13  253.68   23.32
   1   2  14   13.16   12.25
   1   2  15  151.97   20.44
   1   2  16   10.91   12.09
   1   2  17   47.47   15.26
   1   2  18    1.02   10.14
   1   2  19   13.46   10.19
   1   2  20   68.53   13.93
   1   2  23   13.84    7.72
   1   3  11 1116.63   41.51
   1   3  12  706.66   34.17
   1   3  13 1079.09   41.12
   1   3  15  230.26   22.91
   1   3  16  507.48   29.06
   1   3  17  243.46   21.74
   1   3  18  106.92   16.86
   1   3  19   59.01   14.30
   1   3  20   31.55   12.30
   1   3  21   23.88    9.86
   1   3  22   49.16   12.00
   1   3  23    2.60    6.63
   1   4  10 1331.46   44.58
   1   4  11  316.59   26.30
   1   4  12 1204.36   42.99
   1   4  13  369.38   27.62
   1   4  14  317.99   25.36
   1   4  15  636.75   32.69
   1   4  17  263.73   22.38
   1   4  18   47.98   14.53
   1   4  19   53.05   13.73
   1   4  20   14.58   10.28
   1   4  21    7.67    8.12
   1   4  22   34.07   11.10
   1   4  23   50.50   10.27
   1   5  10  207.47   22.72
   1   5  13   18.75   13.67
   1   5  14   48.19   15.58
   1   5  15   11.34   11.44
   1   5  16  413.20   26.49
   1   5  17  215.03   20.60
   1   5  18   85.81   15.56
   1   5  19  180.04   18.43
   1   5  20   35.89   12.58
   1   5  21   29.17   11.02
   1   5  22    2.34    7.76
   1   6   9   16.08   13.66
   1   6  10   27.97   13.19
   1   6  11  108.89   18.87
   1   6  12  407.25   27.38
   1   6  13   16.98   12.99
   1   6  14   12.39   11.71
   1   6  17   90.26   15.43
   1   6  18  140.08   17.31
   1   6  19  114.83   14.74
   1   6  20   60.31   12.71
   1   6  21   87.18   12.21
   1   7   8   42.32   17.50
   1   7   9   -9.46   11.23
   1   7  10   42.97   15.33
   1   7  11   -3.87    9.90
   1   7  13  -12.21    9.98
   1   7  15   17.75   11.38
   1   7  16   25.68   10.86
   1   7  17   17.48   10.18
   1   7  18   -8.13    7.15
   1   7  19   27.17   13.13
   1   8   9   -1.42   11.53
   1   8  10    2.74    9.42
   1   8  11    5.20    9.97
   1   8  12   -4.39    9.79
   1   8  13    8.47    9.67
   1   8  14   28.47   10.94
   1   8  15    7.86    9.16
   1   8  16    8.97    9.39
   1   8  17   22.78    9.66
   1   8  18   27.88   11.92
   1   8  19    2.41    6.83
   1   8  20   -2.55    5.79
   1   9  12   33.62   14.20
   1   9  13   31.94   11.88
   1   9  14    7.85    8.07
   1   9  15   -0.79    7.44
   1   9  16    3.51    7.79
   1   9  17    0.34    7.15
   1   9  18   -3.73    6.15
   2  -3  12  299.46   18.02
   2  -3  13  424.32   20.07
   2  -3  14  663.48   24.16
   2  -3  15   99.96   12.62
   2  -3  16  114.43   12.91
   2  -3  17  126.71   12.70
   2  -2  12  108.18   14.03
   2  -2  13  122.85   13.88
   2  -2  14  294.53   18.64
   2  -2  15  277.29   18.17
   2  -2  16  127.21   14.25
   2  -2  17  113.30   13.22
   2  -2  18  125.28   13.46
   2  -2  19   92.37   11.81
   2  -2  20  258.00   15.74
   2  -2  21  204.29   13.72
   2  -1  12   82.26   13.96
   2  -1  13   30.37   13.43
   2  -1  14  -10.22    6.95
   2  -1  15   83.16   13.62
   2  -1  16  166.72   15.65
   2  -1  17   29.60   11.39
   2  -1  18  123.43   13.91
   2  -1  19  206.73   16.08
   2  -1  20  214.35   15.78
   2  -1  21   99.49   11.43
   2   0  12    7.55   10.46
   2   0  16   86.45   13.70
   2   0  17   -1.19    7.85
   2   0  18  205.24   17.38
   2   0  19    8.27    8.57
   2   0  20   23.54   10.36
   2   0  21   13.31    7.11
   2   0  22   -2.51    5.70
   2   0  23    5.56    6.05
   2   1  12  101.62   16.42
   2   1  13   49.44   13.49
   2   1  15  176.26   17.64
   2   1  16  179.20   17.17
   2   1  17   29.55   12.09
   2   1  20    7.37    7.80
   2   1  21    9.36    8.13
   2   1  22    4.84    6.86
   2   1  23   -3.72    5.40
   2   2  11  256.51   21.52
   2   2  12   -3.92    9.01
   2   2  14  215.42   19.71
   2   2  15    5.07    9.58
   2   2  16   -0.32    8.98
   2   2  17   73.51   14.50
   2   2  18   31.28   11.59
   2   2  19   -1.64    7.73
   2   2  20    8.31    8.26
   2   2  21   21.35    8.53
   2   2  23    3.12    6.02
   2   3  10 1233.05   40.04
   2   3  11  256.64   21.78
   2   3  12   30.05   13.51
   2   3  13  490.99   26.30
   2   3  14    1.72   10.47
   2   3  15   19.72   11.70
   2   3  16  115.64   16.40
   2   3  17   28.04   12.26
   2   3  18   30.32   12.25
   2   3  20   58.42   12.38
   2   3  21    1.25    7.23
   2   3  22   11.54    7.15
   2   4  10  228.88   21.59
   2   4  11    9.74   11.01
   2   4  12  629.96   29.24
   2   4  13    5.78   10.47
   2   4  15   88.77   15.78
   2   4  17  326.57   21.70
   2   4  18   61.34   13.29
   2   4  19  147.69   15.22
   2   4  20   59.56   11.98
   2   4  21    5.13    7.73
   2   5   9    5.07   10.64
   2   5  11   83.57   15.95
   2   5  14  196.18   18.91
   2   5  15  421.18   24.14
   2   5  16  140.10   16.80
   2   5  17  265.20   19.42
   2   5  19  261.42   18.24
   2   5  20  120.93   13.79
   2   5  21   34.28   10.38
   2   6   8   65.21   18.00
   2   6   9   88.07   17.67
   2   6  11   74.92   15.00
   2   6  12   -4.23    8.39
   2   6  13    7.19    9.18
   2   6  14  145.05   16.84
   2   6  15   67.87   14.24
   2   6  18   91.30   13.15
   2   6  20  270.16   16.43
   2   6  21   27.32    9.77
   2   7   7  540.11   34.58
   2   7   8  216.08   24.16
   2   7   9  455.35   27.25
   2   7  10  117.29   16.84
   2   7  12   -6.44    8.36
   2   7  13   56.46   13.16
   2   7  14   17.67    9.74
   2   7  15   23.14   10.23
   2   7  16   41.04   11.50
   2   7  17   18.17    8.62
   2   7  18   59.39   11.88
   2   7  19  139.51   13.22
   2   7  20   52.09   10.04
   2   8  10   96.92   16.61
   2   8  11   72.75   13.56
   2   8  12    0.88    7.54
   2   8  13   24.90   11.16
   2   8  14   64.11   12.48
   2   8  15   13.02    8.49
   2   8  16   -3.30    6.31
   2   8  17    3.24    7.01
   2   8  18    5.74    6.72
   2   8  19   -5.32    5.06
   2   9  14   26.32    9.88
   2   9  15   22.30    8.24
   2   9  16   26.04    9.65
   2   9  17   -2.11    5.44
   3  -4  11  157.13   13.63
   3  -4  12  153.41   13.86
   3  -4  13  651.42   23.61
   3  -3  11  218.04   15.85
   3  -3  12  504.35   22.02
   3  -3  13  341.64   18.58
   3  -3  14   44.99   10.22
   3  -3  15  113.90   12.25
   3  -3  16  242.28   16.01
   3  -3  17  113.84   12.15
   3  -3  18  270.93   15.84
   3  -2  11  168.32   15.57
   3  -2  12  231.81   16.77
   3  -2  13  233.09   16.71
   3  -2  14   86.90   12.89
   3  -2  15  288.47   17.96
   3  -2  16  146.43   14.34
   3  -2  17   86.43   12.12
   3  -2  18  163.34   13.88
   3  -2  19  125.54   12.61
   3  -2  20  196.41   13.89
   3  -2  21  209.40   13.22
   3  -1  11   19.12    9.59
   3  -1  12    3.95    8.07
   3  -1  13   24.05   10.48
   3  -1  14   53.86   12.04
   3  -1  15   69.44   12.06
   3  -1  16   12.71    8.40
   3  -1  17   -3.16    7.37
   3  -1  18   54.91   11.09
   3  -1  19  118.81   12.66
   3   0  10   52.94   13.14
   3   0  12   80.31   13.45
   3   0  13   37.82   12.65
   3   0  14    3.94    8.10
   3   0  17    0.08    7.41
   3   0  18   22.54    9.53
   3   0  19   92.73   12.44
   3   0  20   -2.40    6.81
   3   0  22   94.16   10.80
   3   1  10  427.91   24.10
   3   1  11   49.38   13.25
   3   1  12  290.33   20.10
   3   1  13   61.22   12.80
   3   1  14   30.28   11.01
   3   1  15   -0.08    7.79
   3   1  16    6.12    8.11
   3   1  17  124.24   14.44
   3   1  18   68.58   12.69
   3   1  21   86.02   11.79
   3   1  22   35.62    9.23
   3   2   9    5.18   10.24
   3   2  10   42.45   13.28
   3   2  11  208.08   18.50
   3   2  12  130.35   15.49
   3   2  13    9.57    9.60
   3   2  14    7.57    9.01
   3   2  15   56.59   12.38
   3   2  16  100.69   14.06
   3   2  17   47.79   12.18
   3   2  18    7.37    7.90
   3   2  19    8.83    7.91
   3   2  20   -8.32    6.46
   3   2  21    4.96    6.52
   3   3   9   99.77   17.08
   3   3  10   -6.73   10.28
   3   3  11   13.15   10.11
   3   3  12   49.33   13.48
   3   3  13   53.95   13.62
   3   3  14   89.84   14.71
   3   3  15   18.92   10.09
   3   3  16   -7.32    7.43
   3   3  17   16.92    9.22
   3   3  18   -6.11    7.61
   3   3  19    0.09    7.62
   3   3  20    7.50    7.08
   3   3  21    9.00    6.96
   3   3  22    7.57    6.43
   3   4   8   92.27   17.78
   3   4  11  249.88   19.80
   3   4  12   51.78   13.39
   3   4  13   48.57   13.13
   3   4  14   -4.56    8.50
   3   4  15   11.98    9.24
   3   4  18  -10.42    6.27
   3   4  19   21.50   10.57
   3   4  20   10.05    7.75
   3   4  21   10.25    7.27
   3   5   8   10.78   11.92
   3   5   9    0.39    9.77
   3   5  10  236.31   19.92
   3   5  11  114.73   16.28
   3   5  12    9.78    9.17
   3   5  15   35.03   12.22
   3   5  16   35.93   11.13
   3   5  17   17.11    8.79
   3   5  18   -3.67    7.14
   3   5  19   35.91   10.30
   3   5  20   51.07   10.57
   3   5  21   42.07    9.35
   3   6   7  245.57   23.04
   3   6   8  299.62   25.68
   3   6  10  211.85   19.43
   3   6  11    7.10    9.75
   3   6  12   25.91   12.82
   3   6  13   51.61   12.81
   3   6  14  122.00   14.51
   3   6  15    0.70    7.64
   3   6  16   74.11   12.76
   3   7   9  318.96   24.97
   3   7  10  456.46   25.64
   3   7  11  167.26   16.91
   3   7  12   43.20   11.70
   3   7  13   88.67   13.30
   3   7  14  130.01   14.29
   3   7  15   24.84   10.22
   3   7  16   30.99   10.70
   3   7  17   21.13    9.74
   3   7  18   -2.59    5.67
   3   7  19    8.89    6.14
   3   8  10  393.36   25.35
   3   8  11  223.12   18.22
   3   8  12   28.66   11.37
   3   8  13  274.80   18.40
   3   8  14   82.45   12.24
   3   8  15   -1.52    7.02
   3   8  16   34.63   10.25
   3   8  17   27.54    8.97
   3   8  18    4.30    5.31
   4  -4  10    0.48    7.34
   4  -4  11   32.65   10.49
   4  -4  12  283.66   17.67
   4  -4  13   25.37   11.60
   4  -4  14   12.87    8.06
   4  -4  15    8.05    6.91
   4  -3  10  201.56   16.02
   4  -3  11   34.96   10.79
   4  -3  12  168.35   15.22
   4  -3  13   18.55    8.69
   4  -3  14    7.76    7.73
   4  -3  15   34.69   10.31
   4  -3  16  100.85   12.43
   4  -3  17    5.50    6.55
   4  -3  18    7.64    7.01
   4  -3  19    0.33    6.23
   4  -2   9  531.01   22.83
   4  -2  10  132.40   14.73
   4  -2  11   46.26   12.04
   4  -2  12   27.86   11.13
   4  -2  13   96.39   13.21
   4  -2  14   24.36   10.68
   4  -2  15   76.87   12.43
   4  -2  16   29.84    9.75
   4  -2  17   35.67   10.20
   4  -2  18   10.38    7.27
   4  -2  19    0.10    6.31
   4  -2  20   33.48    9.00
   4  -1   9 1140.99   33.03
   4  -1  10  293.09   19.24
   4  -1  14   25.14   12.15
   4  -1  15   25.93   10.74
   4  -1  16   17.76    8.38
   4  -1  17   24.62    8.39
   4  -1  18   35.88   10.27
   4  -1  19  159.07   13.52
   4   0   9  968.42   31.72
   4   0  10  673.98   27.72
   4   0  11  338.61   20.76
   4   0  12  428.79   22.16
   4   0  13  204.13   16.94
   4   0  14   24.36   10.71
   4   0  15  138.56   14.45
   4   0  19   34.24   10.19
   4   0  20   16.01    7.59
   4   0  21   -2.30    5.56
   4   1   8  179.40   17.56
   4   1   9  982.56   33.13
   4   1  10 1130.24   35.83
   4   1  12  534.97   24.72
   4   1  13  266.94   18.58
   4   1  14  186.60   16.39
   4   1  15   36.06   11.40
   4   1  16   84.26   12.61
   4   1  17  162.56   14.99
   4   1  18   27.88   10.78
   4   1  19   27.27    9.60
   4   1  21   24.68    9.33
   4   2   8   28.09   11.49
   4   2   9  198.83   18.54
   4   2  10  431.27   24.34
   4   2  11  167.56   16.82
   4   2  12  410.34   22.25
   4   2  13  132.11   15.17
   4   2  14   36.44   11.75
   4   2  15  131.20   14.70
   4   2  16  389.38   20.75
   4   2  17   79.46   12.26
   4   2  18   47.72   11.42
   4   2  19   63.39   11.49
   4   2  20   21.39   10.52
   4   2  21   22.52    9.89
   4   3   8  121.02   17.13
   4   3   9  406.14   24.66
   4   3  10   39.07   14.71
   4   3  11  255.88   19.99
   4   3  12  174.69   16.83
   4   3  13   52.59   12.44
   4   3  14   71.56   13.09
   4   3  15  229.73   17.36
   4   3  16  213.95   17.06
   4   3  17   87.08   13.02
   4   3  18  109.16   12.80
   4   3  19   92.99   12.11
   4   3  20   41.99    9.63
   4   3  21   26.28    8.49
   4   4   7   19.98   12.15
   4   4   8   14.33   10.85
   4   4   9   39.93   15.43
   4   4  12  109.34   15.00
   4   4  13  110.19   14.61
   4   4  15    3.24    7.34
   4   4  16   29.64   10.93
   4   4  17   22.88    9.09
   4   4  18   94.01   12.30
   4   4  19   38.30    9.90
   4   4  20   37.19    9.54
   4   5   6   31.63   14.93
   4   5   7    3.75   10.37
   4   5   8   60.59   16.38
   4   5  11   17.46   10.35
   4   5  12    7.07    8.57
   4   5  16    2.41    7.45
   4   5  17    8.39    7.46
   4   5  18   26.59   10.86
   4   5  19    7.94    7.01
   4   6   6  165.52   22.45
   4   6   7  356.84   27.00
   4   6   8   18.28   13.62
   4   6   9  190.95   21.63
   4   6  10   95.94   16.71
   4   6  11  161.83   16.93
   4   6  12    9.40    9.07
   4   6  13   22.04    9.80
   4   6  14   77.82   13.19
   4   6  15   -3.46    6.77
   4   6  16    8.54    7.70
   4   6  17   10.68    7.22
   4   6  18   -6.80    5.68
   4   7   8  713.42   36.52
   4   7  10   33.29   12.71
   4   7  11   18.82   11.05
   4   7  12   78.67   12.86
   4   7  13   50.46   11.69
   4   7  14   49.87   11.53
   4   7  15    6.98    7.54
   4   7  16   52.26   10.70
   4   7  17    4.95    6.03
   4   7  18   34.80    8.82
   4   8  11  124.26   16.35
   4   8  12  163.11   15.69
   4   8  13  196.30   15.83
   4   8  14   62.39   11.32
   4   8  15   74.85   10.99
   4   8  16   37.28    9.10
   4   8  17   82.73   10.18
   5  -5   7    6.70    7.68
   5  -5   8   33.03   11.38
   5  -5  10   35.65   11.71
   5  -4   7    3.67    7.50
   5  -4   8  205.31   16.96
   5  -4   9  -13.17    6.18
   5  -4  10   40.16   11.70
   5  -4  11   26.15   10.64
   5  -4  12   52.73   12.09
   5  -4  13  281.85   18.67
   5  -4  14   10.26    7.88
   5  -4  15   16.67    8.44
   5  -4  16   12.87    7.53
   5  -3   7   19.04    9.39
   5  -3   8   98.33   13.55
   5  -3   9   67.82   12.10
   5  -3  10    5.43    8.40
   5  -3  11   -0.56    8.31
   5  -3  12  -10.84    7.05
   5  -3  13   24.91   10.22
   5  -3  14    8.33    8.61
   5  -3  15    8.26    7.55
   5  -3  16   10.08    7.18
   5  -3  17   -1.10    6.40
   5  -3  18   13.00    6.89
   5  -3  19    8.34    6.36
   5  -2   9  141.64   15.71
   5  -2  10   -5.07    8.74
   5  -2  11   45.39   12.24
   5  -2  13   25.00   10.91
   5  -2  14   35.05   11.25
   5  -2  15   48.53   10.79
   5  -2  16   15.85    8.67
   5  -2  17   -2.88    6.65
   5  -2  18   21.32    8.90
   5  -2  19   16.57    7.54
   5  -2  20   22.64    8.22
   5  -1   7   99.29   14.10
   5  -1   8  275.98   19.09
   5  -1   9   66.18   13.04
   5  -1  10   56.26   13.26
   5  -1  11    1.18    9.61
   5  -1  15    4.33    8.56
   5  -1  16   52.05   11.67
   5  -1  17    0.60    7.36
   5  -1  18   12.31    7.55
   5  -1  19    1.56    6.74
   5  -1  20   -4.12    5.06
   5   0   7   28.19   11.81
   5   0   8   71.77   14.02
   5   0   9  363.55   21.62
   5   0  10  545.86   25.63
   5   0  11  125.54   15.97
   5   0  12  418.31   22.44
   5   0  13  105.61   13.81
   5   0  15   29.87   10.60
   5   0  16   84.51   12.25
   5   0  19   14.38    7.53
   5   0  20    2.41    6.47
   5   1   6  390.88   22.80
   5   1   7  125.02   15.56
   5   1   8  467.60   24.19
   5   1   9  208.38   18.91
   5   1  10  285.28   20.83
   5   1  11  261.82   19.97
   5   1  12  608.45   26.61
   5   1  13  398.23   22.03
   5   1  14   92.50   13.34
   5   1  15   73.91   12.15
   5   1  16  114.35   13.52
   5   1  17   28.77    9.86
   5   1  18   62.06   10.85
   5   1  19  106.75   12.03
   5   2   6  287.93   20.76
   5   2   7   28.08   11.80
   5   2   8    9.53    9.98
   5   2   9  475.21   25.83
   5   2  10  268.50   21.57
   5   2  11   47.16   13.88
   5   2  13  184.46   16.48
   5   2  14  161.77   15.72
   5   2  15  281.19   18.42
   5   2  16  285.60   18.06
   5   2  17  114.34   12.99
   5   2  18  109.69   12.77
   5   2  19  208.24   14.40
   5   2  20   78.94   10.51
   5   3   5  334.28   23.53
   5   3   6  154.91   18.29
   5   3   9  213.66   20.11
   5   3  11   73.88   15.41
   5   3  12   36.45   12.36
   5   3  13   50.08   12.96
   5   3  14   92.38   13.01
   5   3  15  169.23   15.63
   5   3  16  273.32   17.69
   5   3  17  108.43   13.02
   5   3  18  193.74   14.43
   5   3  19  116.03   12.12
   5   3  20   59.22    9.58
   5   4   4 1434.50   38.72
   5   4   5  489.05   28.16
   5   4   6  208.20   21.53
   5   4   7  172.80   19.54
   5   4   8   47.24   15.52
   5   4  12    4.59    7.98
   5   4  13   29.04   11.72
   5   4  14   30.63   11.27
   5   4  16  116.42   13.29
   5   4  17   65.98   11.48
   5   4  18   93.86   11.61
   5   4  19  143.19   12.58
   5   5   3  693.51   23.84
   5   5   4  569.88   25.65
   5   5   6  297.29   25.02
   5   5   7   65.80   17.52
   5   5   9  438.85   27.55
   5   5  10    4.80   12.23
   5   5  11   58.34   14.75
   5   5  12    9.94    8.78
   5   5  13   19.46    9.08
   5   5  17    0.90    6.61
   5   5  18   10.59    6.93
   5   5  19   42.99    9.18
   5   6   5   96.33   18.25
   5   6   6   48.15   19.23
   5   6   7  143.17   21.56
   5   6   8   43.60   15.95
   5   6   9   17.36   13.85
   5   6  11   -4.82    9.13
   5   6  12   28.84   12.05
   5   6  13    0.13    7.58
   5   6  14   -2.55    7.64
   5   6  15    0.28    6.80
   5   6  16    0.60    6.81
   5   6  17    2.82    6.51
   5   6  18    0.78    5.56
   5   7   8   85.49   21.19
   5   7   9   -9.54   11.07
   5   7  10   33.51   15.34
   5   7  11    2.19    9.26
   5   7  12   -1.45    8.29
   5   7  14   19.35    8.27
   5   7  15    7.73    7.10
   5   7  16   -2.92    6.08
   5   8  13   -4.53    6.74
   5   8  14    7.69    7.02
   5   8  15    1.62    5.64
   6  -7   1    3.96   13.23
   6  -6   0  346.19   26.15
   6  -6   1  244.23   21.03
   6  -6   2  150.26   17.37
   6  -6   3   10.85    9.75
   6  -6   4   11.40   10.25
   6  -6   5  295.07   21.50
   6  -6   6   -2.44    9.22
   6  -6   7   41.97   12.92
   6  -5   2  707.49   26.84
   6  -5   3  177.12   15.83
   6  -5   4  278.45   18.99
   6  -5   5   35.00   10.78
   6  -5   6  125.31   16.01
   6  -5   7   11.79    9.78
   6  -5   8  236.14   19.54
   6  -5   9   89.04   14.92
   6  -5  11   73.50   13.94
   6  -5  12  198.58   18.01
   6  -5  13   40.87   12.66
   6  -4   3  327.98   18.90
   6  -4   4  749.00   27.70
   6  -4   5  265.01   18.41
   6  -4   6  109.25   14.79
   6  -4   7   69.66   14.13
   6  -4   8  126.86   16.98
   6  -4   9   38.14   12.60
   6  -4  10   16.18   10.30
   6  -4  11   -7.70    8.17
   6  -4  12  109.09   15.43
   6  -4  13   65.93   13.10
   6  -4  16  105.36   12.79
   6  -3   6  363.30   21.69
   6  -3   7  100.35   15.39
   6  -3   8  205.42   18.33
   6  -3  10   35.45   12.54
   6  -3  11   12.41    9.84
   6  -3  12   76.52   14.37
   6  -3  13    1.19    9.36
   6  -3  14   12.06    8.77
   6  -3  15   46.69   11.13
   6  -3  16   -1.01    6.84
   6  -3  18   18.99    6.85
   6  -3  19   59.01   10.07
   6  -2   4   -0.54    8.52
   6  -2   5  696.48   27.44
   6  -2   6  144.41   16.77
   6  -2   7   96.20   15.35
   6  -2   8  161.71   17.52
   6  -2  11  152.93   16.74
   6  -2  12   67.07   14.53
   6  -2  13    0.24    8.61
   6  -2  14   10.27    8.96
   6  -2  15    1.55    7.77
   6  -2  16    7.00    7.45
   6  -2  17   24.77   10.93
   6  -2  19   16.07    6.71
   6  -1   4   32.80   11.64
   6  -1   5  234.82   18.66
   6  -1   6   15.58   10.88
   6  -1   7  176.56   17.69
   6  -1   9    2.90    9.07
   6  -1  10   25.52   11.57
   6  -1  11   97.41   15.19
   6  -1  12   46.66   12.38
   6  -1  13    2.44    7.99
   6  -1  16   13.96    8.90
   6  -1  17   20.59    8.33
   6  -1  19   -1.97    5.37
   6   0   3    3.25    7.57
   6   0   4   23.48   10.28
   6   0   5   12.56   11.13
   6   0   6   10.63   11.86
   6   0   7   57.89   14.19
   6   0   8  147.84   16.58
   6   0   9   19.17   10.67
   6   0  10   -5.55    7.97
   6   0  11   -0.33    9.88
   6   0  12   15.69    9.79
   6   0  13    5.91    8.25
   6   0  14    3.49    8.02
   6   0  15   10.81    8.92
   6   0  16    5.71    8.16
   6   0  17   -4.70    6.09
   6   0  19    3.90    6.48
   6   1   3  325.77   18.96
   6   1   4   95.33   14.62
   6   1   5   -0.10    9.52
   6   1   6    2.76    9.83
   6   1   7    8.64   10.59
   6   1   8   32.28   15.18
   6   1   9  188.46   18.84
   6   1  10  100.46   16.64
   6   1  11   13.86   11.26
   6   1  12    5.90    9.53
   6   1  13   15.77    9.24
   6   1  14    4.18    7.76
   6   1  16   -4.50    6.80
   6   1  17    0.29    6.65
   6   1  18    4.16    7.26
   6   1  19   25.36    8.91
   6   2   2  357.97   18.10
   6   2   3  388.33   20.66
   6   2   6  295.61   22.73
   6   2   7   -2.56    9.07
   6   2   8   22.54   12.31
   6   2   9   20.11   13.20
   6   2  11    2.39    9.04
   6   2  12   66.43   14.04
   6   2  13    8.61    9.47
   6   2  14   67.67   12.80
   6   2  15   65.63   12.00
   6   2  17   37.32   10.63
   6   2  18   32.43    9.77
   6   2  19  127.93   11.98
   6   3   2  315.25   17.43
   6   3   3  687.59   26.40
   6   3   4 1070.09   36.49
   6   3   5  550.66   30.77
   6   3   6   46.27   16.32
   6   3   9   67.83   15.97
   6   3  10   19.08   10.96
   6   3  12  110.98   15.16
   6   3  13   19.60    9.18
   6   3  14  100.16   13.78
   6   3  15   93.43   12.99
   6   3  16   98.93   12.74
   6   3  17   52.35   10.54
   6   3  18   68.79   10.51
   6   4   2  183.32   14.60
   6   4   4  872.36   33.75
   6   4   8  619.99   31.90
   6   4   9  208.24   21.53
   6   4  10  333.02   25.16
   6   4  13   13.29    8.91
   6   4  14    9.47    7.99
   6   4  15   18.67    8.28
   6   4  16  121.00   13.05
   6   4  17   23.08    9.52
   6   4  18   14.51    6.87
   6   5   2  254.00   16.36
   6   5   3   61.24   12.64
   6   5   4  401.98   24.29
   6   5   8  209.29   23.01
   6   5  11    9.27    9.63
   6   5  12   30.31   14.19
   6   5  13   57.80   12.28
   6   5  14   11.63    8.50
   6   5  15   71.36   11.65
   6   6   5  166.72   23.30
   6   6   7  599.97   35.83
   6   6   8  282.30   26.82
   6   6   9  247.27   24.77
   6   6  10  272.22   23.58
   6   6  11  131.46   17.06
   6   6  12  151.46   15.77
   6   6  13  140.30   15.09
   6   6  15   59.20   10.97
   6   6  16   34.70    9.40
   6   7   9  160.22   22.35
   6   7  10  269.68   24.08
   6   7  11   23.30   11.20
   6   7  12  239.33   18.14
   6   7  13  306.39   18.21
   6   7  14   96.33   12.10
   6   7  15   82.55   10.81
   7  -7   1   25.31   19.18
   7  -7   2    9.78   16.24
   7  -7   3    6.88   14.55
   7  -7   4   21.00   16.22
   7  -6   0  283.44   27.31
   7  -6   1   57.55   17.77
   7  -6   2   69.74   18.37
   7  -6   3  158.42   20.57
   7  -6   4  184.68   22.59
   7  -6   5  100.81   18.64
   7  -6   6   -3.69   11.55
   7  -6   7  114.57   19.62
   7  -6   8   42.19   15.26
   7  -6   9   12.15   12.58
   7  -5  -2  751.16   39.25
   7  -5   0 1530.83   46.90
   7  -5   1  335.49   24.49
   7  -5   2  214.47   20.74
   7  -5   3  427.95   26.39
   7  -5   4   50.06   16.08
   7  -5   5    1.97   11.30
   7  -5   6  403.77   26.43
   7  -5   7    7.49   11.18
   7  -5   8  159.78   20.48
   7  -5   9   75.42   16.70
   7  -5  10    0.10    9.23
   7  -5  11  126.79   17.49
   7  -5  12   35.86   14.42
   7  -5  13    6.68    9.21
   7  -4  -3  275.30   27.52
   7  -4  -2  315.10   25.55
   7  -4  -1  716.32   32.48
   7  -4   0  252.55   21.65
   7  -4   3  215.01   19.81
   7  -4   4    9.60   10.29
   7  -4   5  410.49   25.67
   7  -4   6  354.24   24.93
   7  -4   7   97.99   17.92
   7  -4   8  310.00   23.70
   7  -4   9  158.03   18.76
   7  -4  10  130.88   18.04
   7  -4  11  356.39   23.42
   7  -4  12  125.49   17.05
   7  -4  13    5.56    9.47
   7  -4  14   -3.52    7.85
   7  -4  15  110.83   13.91
   7  -4  16   48.98   11.15
   7  -3  -4   99.40   22.92
   7  -3  -3   66.61   18.02
   7  -3  -2  125.95   17.76
   7  -3  -1  630.49   28.81
   7  -3   0   61.32   13.94
   7  -3   1  434.13   23.39
   7  -3   2  314.58   21.17
   7  -3   3 1113.80   36.67
   7  -3   8  699.80   31.87
   7  -3   9  115.80   16.85
   7  -3  10  166.91   18.79
   7  -3  11  425.63   25.43
   7  -3  12  162.64   18.67
   7  -3  14    3.01    8.49
   7  -3  15   18.44    9.01
   7  -3  16    4.00    7.83
   7  -3  17    6.60    7.37
   7  -3  18   53.57   10.41
   7  -2  -3  149.35   20.01
   7  -2  -2   -7.26    8.68
   7  -2  -1  375.25   22.66
   7  -2   0  206.95   17.91
   7  -2   1    0.42    8.92
   7  -2   2    5.81    9.46
   7  -2   3  180.95   18.40
   7  -2   4   82.52   15.12
   7  -2   5  481.86   27.30
   7  -2   7  279.45   22.77
   7  -2   8  684.04   31.18
   7  -2   9  212.52   20.02
   7  -2  13   68.25   13.97
   7  -2  15   10.80    8.58
   7  -2  16   30.63   12.33
   7  -2  17   47.17   10.62
   7  -2  18   32.38    9.55
   7  -1  -5  420.33   30.50
   7  -1  -4  551.48   31.14
   7  -1  -3  113.42   17.27
   7  -1  -2  220.93   19.19
   7  -1  -1  325.81   20.74
   7  -1   0   42.63   12.30
   7  -1   1   20.09   10.13
   7  -1   3  -12.67    7.20
   7  -1   4   18.90   12.47
   7  -1   6  420.54   27.32
   7  -1   8  336.58   23.57
   7  -1   9  517.93   27.73
   7  -1  10  165.79   19.18
   7  -1  11  311.70   22.67
   7  -1  12  373.76   23.66
   7  -1  13   18.29   10.57
   7  -1  14  117.19   14.91
   7  -1  18   53.65   10.29
   7   0  -5  574.39   32.99
   7   0  -2  248.87   19.17
   7   0  -1   30.34   12.14
   7   0   0   25.11    9.63
   7   0   1    4.51    8.79
   7   0   3   39.38   13.82
   7   0   4   33.29   16.05
   7   0   5   -0.34   11.36
   7   0   6    5.95   11.26
   7   0   7   12.18   11.96
   7   0   8  232.46   20.77
   7   0   9   53.96   14.76
   7   0  10  105.27   17.18
   7   0  11  355.25   24.30
   7   0  12  100.68   15.52
   7   0  13   31.55   12.75
   7   0  14   51.57   12.77
   7   0  15   54.78   11.90
   7   0  16  124.70   13.32
   7   0  17   71.14   11.41
   7   1  -5   38.16   16.74
   7   1  -4   18.80   13.01
   7   1  -3   13.81   10.41
   7   1  -2   79.83   13.99
   7   1  -1    3.03    8.85
   7   1   2   27.32   11.94
   7   1   3   31.00   13.39
   7   1   4   16.42   12.09
   7   1   5   92.80   18.58
   7   1   6   40.97   16.63
   7   1   7   59.92   17.18
   7   1   8    8.81   12.22
   7   1   9   60.51   16.06
   7   1  10   -7.50   10.74
   7   1  11    3.68    9.85
   7   1  12    2.29    9.13
   7   1  13   16.60   10.44
   7   1  14    1.89    8.58
   7   1  15   11.67    8.20
   7   1  16   35.19   10.84
   7   1  17   65.70   11.25
   7   1  18   89.96   11.25
   7   2  -5   17.83   13.75
   7   2  -4   91.49   17.04
   7   2  -3    1.28    9.33
   7   2  -2   32.08   12.04
   7   2   0    7.91    7.91
   7   2   1   32.42   11.10
   7   2   2    5.07    9.82
   7   2   3  105.29   16.43
   7   2   7  254.35   23.59
   7   2   8    8.46   10.52
   7   2   9   -2.87   10.45
   7   2  10   15.92   10.85
   7   2  11   33.84   15.90
   7   2  12    1.21    9.83
   7   2  13   -1.68    8.54
   7   2  15   14.42    8.59
   7   2  16   19.40    8.18
   7   2  17   -9.43    6.31
   7   2  18   -1.46    5.90
   7   3  -4  113.14   19.14
   7   3  -3   62.06   14.38
   7   3  -1   15.68    8.94
   7   3   1   66.91   12.64
   7   3   2   24.89   12.08
   7   3   3  101.99   16.07
   7   3   4   22.98   13.48
   7   3   5   25.48   17.35
   7   3   6   16.61   15.10
   7   3   7    1.21   13.27
   7   3  10   29.77   12.92
   7   3  11   43.89   14.96
   7   3  12    2.85   10.07
   7   3  13    7.17    8.27
   7   3  14    0.88    6.99
   7   3  15   18.85    8.47
   7   3  16   -2.97    6.42
   7   3  17   -7.10    6.20
   7   4  -1   71.38   13.09
   7   4   0   34.10   11.73
   7   4   1   37.24   11.96
   7   4   2  467.15   24.21
   7   4   3  142.55   18.23
   7   4   4  427.29   28.96
   7   4   6  238.50   26.71
   7   4   8   45.24   16.82
   7   4   9  150.60   20.50
   7   4  10   15.36   12.85
   7   4  11  103.01   16.93
   7   4  15    3.82    7.21
   7   4  16   69.90   10.77
   7   5   2   75.98   14.26
   7   5   3  234.71   20.96
   7   5   4  594.58   33.29
   7   5   5   -2.14   14.73
   7   5   6  502.90   36.10
   7   5   7  303.47   28.85
   7   5   8  248.16   26.26
   7   5  10   15.46   12.51
   7   5  11  190.83   19.52
   7   5  12   36.08   11.57
   7   5  13  110.03   14.61
   7   5  14   98.58   12.97
   7   6   6  175.76   28.98
   7   6  11  132.96   17.34
   7   6  12  100.40   14.36
   7   6  13  296.06   18.27
   7   6  14   90.03   11.70
   7   7  11  229.79   20.08
   7   7  12  422.45   21.42
   7   7  13  241.25   16.24
   8  -7   1   96.24   27.90
   8  -7   2   12.53   19.70
   8  -7   3   -3.80   18.06
   8  -7   4   -6.60   16.72
   8  -7   5   11.78   17.50
   8  -7   6   12.59   16.65
   8  -6   0   32.25   20.54
   8  -6   1  341.83   33.50
   8  -6   2   34.62   19.81
   8  -6   3   20.01   18.12
   8  -6   4   66.69   22.78
   8  -6   5   14.12   15.17
   8  -6   6   53.91   20.74
   8  -6   7  -18.90   13.92
   8  -6   8   16.21   15.23
   8  -6   9   15.50   14.64
   8  -5   0   -1.80   16.04
   8  -5   1   26.87   16.36
   8  -5   2   17.73   14.74
   8  -5   3   76.65   22.07
   8  -5   4   -0.53   14.33
   8  -5   5   17.35   15.74
   8  -5   6   33.65   16.19
   8  -5   7   28.37   15.88
   8  -5   8   30.23   16.21
   8  -5   9   -7.18   11.23
   8  -5  10   -9.27   11.53
   8  -5  11   71.40   17.83
   8  -5  12    1.76   10.46
   8  -5  13   19.30   11.27
   8  -4  -3   80.02   24.57
   8  -4  -2   -7.95   15.99
   8  -4  -1  407.51   31.81
   8  -4   0   23.35   14.32
   8  -4   1  573.57   33.69
   8  -4   5   95.67   19.73
   8  -4   6  572.27   34.87
   8  -4   7   76.71   19.94
   8  -4   8   64.60   17.96
   8  -4   9    1.66   12.23
   8  -4  11  116.18   19.26
   8  -4  12    0.66   10.77
   8  -4  13   29.46   12.92
   8  -4  14   15.67    9.47
   8  -4  15   56.75   12.65
   8  -4  16    1.27    7.63
   8  -3  -3   93.91   22.44
   8  -3  -2    3.08   14.47
   8  -3  -1  231.24   24.14
   8  -3   0  178.95   21.97
   8  -3   2  246.14   24.14
   8  -3   3  660.13   34.77
   8  -3   4  110.56   20.75
   8  -3   5  405.31   29.81
   8  -3   9   86.73   18.68
   8  -3  10  115.39   19.10
   8  -3  11   69.23   16.71
   8  -3  12    8.13   11.14
   8  -3  13   69.74   15.56
   8  -3  14   66.91   13.78
   8  -3  15   78.73   13.56
   8  -3  16    1.51    7.47
   8  -2  -4  714.47   41.77
   8  -2  -3   15.58   14.57
   8  -2  -2  261.87   25.03
   8  -2  -1  303.87   24.80
   8  -2   0   12.28   12.77
   8  -2   1   88.21   18.01
   8  -2   2   27.47   14.72
   8  -2   3  255.82   24.87
   8  -2   4  267.03   25.12
   8  -2   5  590.11   33.92
   8  -2   6   83.97   19.69
   8  -2   7  113.92   19.58
   8  -2   8  284.39   25.26
   8  -2   9  310.61   25.27
   8  -2  10  332.36   25.22
   8  -2  14  135.34   16.02
   8  -2  15   69.59   13.19
   8  -2  16    7.02    7.18
   8  -1  -4  913.24   44.11
   8  -1  -3  631.04   35.60
   8  -1  -2  678.67   33.69
   8  -1  -1   72.79   17.12
   8  -1   0   79.93   16.94
   8  -1   1    5.26   12.77
   8  -1   2   16.75   12.76
   8  -1   3  140.17   21.09
   8  -1   4   -6.19   11.67
   8  -1   5  435.48   30.32
   8  -1   6   75.97   18.73
   8  -1   7  107.96   19.47
   8  -1   8   53.49   17.06
   8  -1  10  125.33   18.84
   8  -1  11  276.97   23.20
   8  -1  12  210.14   19.97
   8  -1  13  236.12   19.50
   8  -1  14  182.41   16.65
   8  -1  17   11.63    6.92
   8   0  -1  331.79   23.96
   8   0   0  200.30   20.48
   8   0   1   -3.59    9.26
   8   0   3   55.45   17.82
   8   0   4   40.58   18.24
   8   0   5   -4.82   11.72
   8   0   6    5.51   13.73
   8   0   7  172.00   21.83
   8   0   8  137.27   19.56
   8   0   9  171.45   21.80
   8   0  10   59.05   17.14
   8   0  12  174.51   18.43
   8   0  13   58.76   14.47
   8   0  14   34.80   12.61
   8   0  15  231.08   16.81
   8   0  16  160.23   14.75
   8   1  -4  686.58   37.95
   8   1  -3  338.26   27.05
   8   1  -2  101.85   17.62
   8   1  -1  368.86   24.78
   8   1   0  150.51   18.71
   8   1   3  275.81   25.69
   8   1   4  222.04   25.60
   8   1   5  308.54   28.34
   8   1   6   27.40   15.64
   8   1   7   57.98   17.63
   8   1   8   16.97   13.33
   8   1   9  181.48   21.18
   8   1  10   10.10   12.62
   8   1  11   -1.20    9.78
   8   1  12   -1.02    9.10
   8   1  13   13.41   10.16
   8   1  14   95.74   14.43
   8   2  -4  144.73   23.59
   8   2  -3  473.35   29.74
   8   2  -2    8.40   10.76
   8   2  -1  177.02   19.91
   8   2   0  173.39   19.41
   8   2   1  181.29   20.19
   8   2   2  587.77   31.53
   8   2   3  244.05   24.92
   8   2   4  701.55   39.28
   8   2   7    0.98   14.28
   8   2   8   74.85   18.53
   8   2   9    0.15   12.91
   8   2  10   52.37   17.04
   8   2  11   37.34   13.42
   8   2  12   35.73   14.23
   8   2  13    7.34    9.18
   8   2  14   -0.18    7.70
   8   2  16   19.91    8.14
   8   3  -4   99.57   22.21
   8   3  -3    3.73   12.21
   8   3  -2   76.78   16.51
   8   3  -1  193.80   20.42
   8   3   0    6.68   10.77
   8   3   1   86.18   17.17
   8   3   2    5.77   12.85
   8   3   3  144.58   22.55
   8   3   4   41.72   17.86
   8   3   5   13.44   16.30
   8   3   6  150.30   24.15
   8   3   7  -18.79   11.27
   8   3   8   79.49   20.02
   8   3  11    6.43   11.21
   8   3  12   26.77   12.99
   8   3  13   -2.05    7.47
   8   3  14    6.28    7.69
   8   3  15   18.98    8.16
   8   4  -2   75.02   18.42
   8   4  -1   31.23   12.58
   8   4   0  174.02   19.63
   8   4   1  126.97   18.39
   8   4   2   30.24   14.20
   8   4   3  112.40   21.43
   8   4   4  207.57   28.64
   8   4   5   -5.51   15.94
   8   4   6   -7.81   15.36
   8   4   7    4.62   15.32
   8   4   8   69.56   20.48
   8   4   9    9.57   14.41
   8   4  10    3.40   13.09
   8   4  11   -7.63    8.61
   8   4  12   -3.72    7.59
   8   4  13   -0.58    7.94
   8   5   2   39.07   17.83
   8   5   3   13.61   12.78
   8   5   4   36.90   18.39
   8   5   5    2.01   19.52
   8   5   7  -13.76   14.65
   8   5   8    9.31   14.93
   8   5   9   13.77   14.83
   8   5  11    7.60    9.48
   8   5  12   -1.15    7.68
   8   5  13   24.48   11.14
   8   6   7   99.53   26.99
   8   6   8   22.26   17.38
   8   6   9   24.40   15.64
   8   6  10    6.70   12.12
   8   6  11    9.40   10.00
   8   6  12   15.86    8.82
   9  -7   2  373.52   45.51
   9  -7   3  386.41   44.22
   9  -7   4  121.73   34.40
   9  -7   5   17.38   21.08
   9  -7   6   14.29   20.71
   9  -7   7   68.14   27.18
   9  -6   0  351.58   41.93
   9  -6   1  510.74   45.83
   9  -6   2   60.65   29.93
   9  -6   3  104.16   29.71
   9  -6   4    6.34   18.63
   9  -6   5  110.88   28.27
   9  -6   6  183.96   31.42
   9  -6   7   44.60   21.00
   9  -6   8    6.01   16.32
   9  -6   9   21.29   16.11
   9  -6  10    7.05   14.74
   9  -5   2   17.06   20.20
   9  -5   3    7.38   20.03
   9  -5   5  248.58   32.55
   9  -5   6   -9.37   15.86
   9  -5   7  113.76   25.20
   9  -5   8  148.70   25.10
   9  -5   9   27.73   16.89
   9  -5  10   -4.22   13.54
   9  -5  11   17.18   14.36
   9  -5  12   10.10   11.02
   9  -5  13   -0.95    9.17
   9  -4  -2    3.13   19.17
   9  -4  -1  -17.19   17.45
   9  -4   0   25.68   17.68
   9  -4   1  101.34   26.16
   9  -4   2   16.07   18.23
   9  -4   3   90.66   25.59
   9  -4   6   17.71   16.94
   9  -4   7   29.03   17.45
   9  -4   8   23.14   16.64
   9  -4   9    5.90   13.08
   9  -4  10   -9.78   12.58
   9  -4  12    1.27   11.23
   9  -4  13   -1.41    9.69
   9  -4  14    5.29    8.91
   9  -3  -3   -0.68   17.51
   9  -3  -2   37.99   20.49
   9  -3  -1   29.23   19.30
   9  -3   0    7.04   17.55
   9  -3   1  348.33   33.36
   9  -3   2   36.36   18.96
   9  -3   3   54.60   24.48
   9  -3   4    2.89   18.09
   9  -3   5   15.25   17.14
   9  -3   6   20.73   16.18
   9  -3   7    0.40   15.17
   9  -3  10  -11.74   12.26
   9  -3  11   38.82   17.40
   9  -3  12   31.52   15.11
   9  -3  13   -2.23    9.55
   9  -3  14   12.03    9.78
   9  -3  15    8.38    9.31
   9  -2  -3   -4.40   18.72
   9  -2  -2   86.76   24.45
   9  -2  -1  102.11   23.70
   9  -2   0   68.10   20.38
   9  -2   1   12.70   15.19
   9  -2   2    1.83   15.45
   9  -2   3  190.53   26.81
   9  -2   4    4.08   14.42
   9  -2   5   11.48   18.02
   9  -2   6   35.03   18.55
   9  -2   7    3.41   12.77
   9  -2   8   29.41   15.82
   9  -2   9   55.15   18.66
   9  -2  10   27.17   14.15
   9  -2  11    6.70   12.66
   9  -2  15    7.68    8.29
   9  -1  -3  373.66   34.38
   9  -1  -2  720.47   41.28
   9  -1  -1  171.27   24.79
   9  -1   0   14.55   15.00
   9  -1   1   33.87   17.55
   9  -1   2  141.13   24.98
   9  -1   3   58.04   23.56
   9  -1   4    2.83   15.66
   9  -1   5  126.29   24.24
   9  -1   6   72.43   21.28
   9  -1   7   80.10   21.17
   9  -1   8  106.68   21.52
   9  -1   9  188.03   23.10
   9  -1  10   26.83   14.50
   9  -1  11   32.83   13.48
   9  -1  12  140.80   18.12
   9  -1  13   17.34   10.41
   9  -1  14   19.82    9.91
   9   0  -4  811.49   48.19
   9   0  -1  147.89   23.77
   9   0   1  299.58   29.21
   9   0   2  205.52   27.77
   9   0   3  200.04   28.87
   9   0   4  153.68   27.77
   9   0   5  242.41   28.85
   9   0   6  244.83   27.27
   9   0   8   43.76   18.56
   9   0   9   37.61   17.35
   9   0  10   34.12   15.35
   9   0  11   57.39   17.06
   9   0  12   36.75   16.28
   9   0  13   12.46   10.21
   9   0  14   60.21   12.84
   9   0  15   58.99   12.10
   9   1  -4  878.30   49.43
   9   1  -2   25.14   15.49
   9   1  -1  734.44   38.83
   9   1   0  996.04   44.04
   9   1   3  359.87   34.79
   9   1   4  225.53   30.98
   9   1   5  103.83   24.38
   9   1   7   97.37   22.94
   9   1   8   -2.45   12.43
   9   1   9   32.44   16.10
   9   1  10   -6.90   12.11
   9   1  11   10.85   12.11
   9   1  12    9.58   10.73
   9   1  13   31.77   12.46
   9   1  14   32.42   11.78
   9   2  -3    3.06   16.46
   9   2  -2   22.94   16.92
   9   2  -1  246.17   26.55
   9   2   1  234.15   27.41
   9   2   2  450.16   34.90
   9   2   3  448.93   38.15
   9   2   4  532.34   41.58
   9   2   8  327.82   28.62
   9   2   9  506.58   32.80
   9   2  10   11.76   12.90
   9   2  11   17.57   12.01
   9   2  12    4.62    9.12
   9   2  13   28.19   12.71
   9   2  14   22.53    9.06
   9   3  -3   10.03   15.96
   9   3  -2    4.52   14.51
   9   3  -1   44.25   20.24
   9   3   0   -5.27   12.96
   9   3   1    4.60   13.05
   9   3   2  100.07   23.63
   9   3   3  195.33   30.81
   9   3   4  428.27   39.80
   9   3   5  436.01   38.05
   9   3   6  348.05   33.43
   9   3   7  418.15   34.23
   9   3   9   65.82   19.65
   9   3  13   21.21    9.30
   9   4  -1   47.43   20.45
   9   4   0   14.47   16.05
   9   4   1   13.43   15.55
   9   4   2   23.02   17.82
   9   4   3  270.70   34.03
   9   4   4   16.74   21.59
   9   4   6  418.35   37.49
   9   4   7  376.89   33.85
   9   4   8  150.41   25.20
   9   4   9  123.61   23.00
   9   4  10   33.38   14.31
   9   4  11   86.08   16.56
   9   4  12  168.38   17.23
   9   5   3   14.52   21.13
   9   5   4   46.43   26.41
   9   5   5   34.45   24.30
   9   5   6    6.59   19.31
   9   5   7   24.75   17.50
   9   5   8  115.49   25.03
   9   5   9   88.80   21.14
   9   5  10   37.85   16.74
   9   5  11   15.96   10.60
  10  -7   4  153.47   40.87
  10  -7   6   46.55   28.74
  10  -7   7   29.04   22.34
  10  -6   2  370.10   48.71
  10  -6   3  615.12   53.16
  10  -6   4  298.46   42.75
  10  -6   5  322.10   42.35
  10  -6   6  207.99   36.42
  10  -6   7  149.51   31.22
  10  -6   8  123.77   28.60
  10  -6   9    9.69   15.55
  10  -6  10   30.40   16.44
  10  -5   6  239.26   35.31
  10  -5   7  333.01   35.65
  10  -5   8  222.71   29.27
  10  -5   9  102.43   24.50
  10  -5  10  144.81   23.76
  10  -5  11   76.12   20.52
  10  -5  12   34.94   17.05
  10  -4  -1  -11.95   21.17
  10  -4   1   34.67   28.45
  10  -4   2   19.04   22.57
  10  -4   3   76.13   29.77
  10  -4   4   11.45   21.99
  10  -4   7  382.40   34.22
  10  -4   8  255.21   30.35
  10  -4   9  186.73   27.11
  10  -4  10  210.59   25.32
  10  -4  12   41.58   15.89
  10  -3  -2  106.50   35.11
  10  -3  -1    3.27   24.39
  10  -3   0  181.33   34.01
  10  -3   1   12.66   24.03
  10  -3   2  171.66   34.70
  10  -3   3    0.16   21.43
  10  -3   4   51.83   25.37
  10  -3   5   55.52   23.40
  10  -3   6    1.58   16.03
  10  -3   8   45.34   19.55
  10  -3  11  209.73   23.23
  10  -3  12   24.40   12.41
  10  -3  13   50.04   15.80
  10  -2  -3    8.34   24.27
  10  -2   0   29.34   23.22
  10  -2   1   -0.02   18.06
  10  -2   2    3.15   21.45
  10  -2   3    2.93   21.68
  10  -2   4   -0.50   19.52
  10  -2   5  -18.17   16.47
  10  -2   6   24.68   17.96
  10  -2   7   21.38   17.05
  10  -2   8   26.82   18.26
  10  -2   9   -0.67   15.52
  10  -2  10    3.77   12.89
  10  -2  11  113.62   19.57
  10  -1  -3   26.78   25.09
  10  -1  -2  248.33   34.48
  10  -1  -1   -7.59   19.93
  10  -1   0   35.13   22.86
  10  -1   1  -18.51   18.88
  10  -1   2   -1.39   19.33
  10  -1   3  172.05   33.00
  10  -1   4   12.09   19.48
  10  -1   5   25.31   18.85
  10  -1   6    3.18   18.66
  10  -1   7    9.22   15.78
  10  -1   8    0.77   14.17
  10  -1   9   22.18   15.97
  10  -1  10   -3.22   12.24
  10  -1  11   -5.74    9.76
  10  -1  12   40.21   13.40
  10  -1  13    6.78    9.54
  10   0  -3  129.84   33.86
  10   0   0  248.02   35.41
  10   0   1    1.70   18.05
  10   0   2   82.86   30.69
  10   0   3   11.93   21.52
  10   0   5    8.37   20.42
  10   0   6    5.39   16.04
  10   0   7    1.95   15.81
  10   0   8   20.94   15.29
  10   0   9   -2.20   12.88
  10   0  10   13.50   13.95
  10   0  11   12.11   11.95
  10   0  12    0.22    9.67
  10   1  -3   36.94   23.68
  10   1  -2  237.59   34.07
  10   1  -1   74.50   30.87
  10   1   0  148.74   31.09
  10   1   1  214.38   35.04
  10   1   4  174.48   33.99
  10   1   5    1.31   18.51
  10   1   6  256.45   30.49
  10   1   7   -1.98   15.96
  10   1   8   34.39   17.25
  10   1   9   65.26   21.17
  10   1  10  -13.12   10.78
  10   1  11   27.12   12.50
  10   1  12   19.67   11.34
  10   2  -3   42.43   24.09
  10   2  -2   35.69   22.19
  10   2  -1   78.50   27.28
  10   2   0  188.82   31.82
  10   2   1   49.02   22.78
  10   2   2  313.75   39.58
  10   2   3  646.04   51.41
  10   2   4  505.06   44.55
  10   2   5  283.34   35.34
  10   2   6  376.92   35.41
  10   2  10   99.27   20.93
  10   2  11   46.18   15.80
  10   3  -2   -1.90   19.77
  10   3  -1   28.53   20.39
  10   3   0  -12.67   18.60
  10   3   1  102.21   27.96
  10   3   2  125.64   35.66
  10   3   3  477.49   48.98
  10   3   4  314.44   41.71
  10   3   5   12.75   23.73
  10   3   6  557.02   42.06
  10   3   7  102.91   24.94
  10   3   8  313.32   30.99
  10   3   9  160.68   24.60
  10   3  10  156.63   20.89
  10   3  11   39.05   14.97
  10   4   0   69.18   31.41
  10   4   1   66.06   30.28
  10   4   2  114.36   34.94
  10   4   3  282.17   47.31
  10   4   4    1.72   24.37
  10   4   5   96.98   30.13
  10   4   6  428.87   40.08
  10   4   8  257.69   29.83
  10   5   6   35.65   23.17
  10   5   7   30.32   18.80
  11  -6   4  124.54   41.67
  11  -6   5  248.43   42.30
  11  -6   6   88.59   34.72
  11  -6   7  157.61   33.37
  11  -6   8  248.26   33.26
  11  -5   3   55.47   34.56
  11  -5   4   84.34   38.92
  11  -5   5  232.67   37.95
  11  -5   6  171.04   34.17
  11  -5   7  353.49   37.86
  11  -5   8  218.54   30.95
  11  -5   9   22.30   17.84
  11  -4   0   41.04   33.29
  11  -4   1    5.61   25.96
  11  -4   2   41.07   31.83
  11  -4   3   18.68   28.31
  11  -4   4    9.04   24.25
  11  -4   7  195.50   32.95
  11  -4   8   77.59   26.30
  11  -4   9  207.13   28.53
  11  -4  10  215.18   26.69
  11  -3  -1  261.09   47.17
  11  -3   0   17.99   29.18
  11  -3   1   -0.84   27.29
  11  -3   2   63.65   29.59
  11  -3   3  -12.35   26.95
  11  -3   4   13.88   25.22
  11  -3   5   12.81   20.33
  11  -3   6    0.82   19.00
  11  -3   7   13.20   19.33
  11  -3   8   52.70   19.96
  11  -2  -1   21.91   31.08
  11  -2   0  170.98   45.61
  11  -2   1   20.28   30.15
  11  -2   3   19.13   25.26
  11  -2   4   72.63   32.22
  11  -2   5   -6.13   22.25
  11  -2   6   13.91   19.55
  11  -2   7    9.45   18.30
  11  -2   8   20.77   19.40
  11  -2   9   27.43   15.70
  11  -2  10   64.18   17.85
  11  -1  -1   94.19   33.15
  11  -1   0   32.47   27.42
  11  -1   1  105.36   39.20
  11  -1   2  131.24   40.33
  11  -1   3   87.60   37.08
  11  -1   4  128.83   34.71
  11  -1   5    2.91   19.38
  11  -1   6   28.67   20.09
  11  -1   7   30.30   20.53
  11  -1   8    6.51   17.14
  11  -1   9   -3.93   14.48
  11  -1  10   20.53   14.72
  11   0  -2   39.53   32.28
  11   0   2   76.28   33.14
  11   0   3   -2.70   25.15
  11   0   4   77.17   36.90
  11   0   5   73.81   27.90
  11   0   6    6.45   20.13
  11   0   7   17.90   17.56
  11   0   8   25.83   16.96
  11   0   9   16.21   15.43
  11   0  10   -5.92   10.83
  11   1  -1   -5.40   23.90
  11   1   0    3.85   26.48
  11   1   1   -4.84   29.35
  11   1   2    7.87   28.38
  11   1   6   11.37   17.65
  11   1   7   10.59   18.86
  11   1   8   -7.70   14.58
  11   1   9    7.76   16.15
  11   2  -1   81.85   32.50
  11   2   0  -33.06   23.88
  11   2   1   -5.99   27.58
  11   2   2    7.24   27.56
  11   2   3   -5.06   26.38
  11   2   4   54.95   28.19
  11   2   5   11.71   19.82
  11   2   7  -16.98   15.68
  11   2   8    2.36   15.96
  11   3   0   35.80   32.20
  11   3   1   40.23   35.62
  11   3   3   44.05   30.01
  11   3   4   19.81   24.56
  11   3   5   78.43   26.61
  11   3   6  186.16   33.48
  11   3   7   20.91   18.54
  11   4   3   50.25   33.49
  11   4   4  -12.20   24.82
  11   4   5    6.46   21.65
  12  -5   6   -7.62   22.07
  12  -4   3    6.31   31.18
  12  -4   4  -21.60   22.57
  12  -4   5   90.73   34.03
  12  -3   2   55.13   36.51
  12  -3   3    5.77   28.04
  12  -3   4  143.03   37.70
  12  -3   5  116.94   34.13
  12  -3   6    7.52   21.44
  12  -3   7   -9.90   19.25
  12  -2   1  113.82   48.66
  12  -2   2  172.68   47.84
  12  -2   3   96.13   34.55
  12  -2   4   45.12   28.34
  12  -2   5   87.48   28.73
  12  -2   6   79.92   29.70
  12  -2   7   62.60   30.69
  12  -1   1  310.23   59.42
  12  -1   2  423.46   54.98
  12  -1   3  142.54   41.25
  12  -1   4   83.36   30.26
  12  -1   5  199.67   35.70
  12  -1   6  102.38   31.51
  12  -1   7    6.69   20.37
  12   0   3  185.97   43.62
  12   0   4  170.20   37.75
  12   0   5  179.18   35.14
  12   0   6  202.38   32.70
  12   1   1   13.76   36.68
  12   1   2   20.05   31.52
  12   1   3  100.36   33.67
  12   1   4   78.72   35.91
  12   2   2  -20.42   31.33
  12   2   3   31.28   31.74
  -8   7  -3   -3.71   15.99
  -8   7  -2    3.40   17.54
  -8   8  -4   14.34   19.08
  -8   8  -3   17.03   21.10
  -8   8  -2  -16.72   20.54
  -8   8  -1    7.34   22.40
  -8   8   0   -3.02   22.33
  -8   8   1   76.19   33.35
  -8   9  -5   13.61   20.97
  -8   9  -3   38.35   24.21
  -8   9  -2  115.09   37.87
  -8   9   0   56.12   27.73
  -8   9   1   55.41   28.22
  -8  10  -2   82.05   35.25
  -8  10   0  337.85   43.11
  -8  10   2   -0.81   31.11
  -8  11  -5  219.99   35.73
  -8  11  -4  112.34   40.81
  -8  11  -2  186.94   38.34
  -8  11  -1  106.18   43.88
  -8  11   1  227.52   44.44
  -8  11   2  137.97   48.41
  -8  12  -6   62.14   29.64
  -8  12  -4  103.19   34.42
  -8  12  -3  198.70   37.51
  -8  12   1  208.68   43.46
  -8  13  -6  -13.81   17.10
  -8  13  -4   85.41   37.07
  -8  13  -3  122.92   38.01
  -8  13  -2   43.88   23.46
  -8  13   0  204.13   37.82
  -8  14  -3    4.19   20.15
  -7   5  -2  231.05   26.37
  -7   6  -4  144.94   29.48
  -7   6  -3  186.60   30.14
  -7   6  -2  104.73   30.25
  -7   6  -1   30.76   24.93
  -7   6   0  284.85   39.89
  -7   7  -4    5.08   26.19
  -7   7  -2   -3.85   28.86
  -7   7   0   94.04   44.27
  -7   8  -6   22.08   28.83
  -7   8  -4   25.32   29.96
  -7   8  -3    4.93   31.09
  -7   8   0   -2.72   37.85
  -7   9  -6   75.92   32.76
  -7   9  -4    8.87   32.74
  -7   9  -3  -30.86   34.13
  -7   9  -2   54.73   38.80
  -7   9  -1   10.81   37.32
  -7   9   4   12.91   35.84
  -7  10  -6  116.22   44.44
  -7  10  -2  117.08   52.39
  -7  10   2   19.96   59.98
  -7  10   3   45.28   49.86
  -7  10   4  -25.01   37.76
  -7  11  -8   94.58   47.14
  -7  11  -7   38.36   33.56
  -7  11  -6  120.58   52.88
  -7  11  -5  147.39   56.92
  -7  11  -4  130.40   58.05
  -7  11   0  116.07   51.17
  -7  11   3  226.37   79.89
  -7  11   4  -20.02   36.02
  -7  12  -8   -5.33   27.12
  -7  12  -7   13.42   30.11
  -7  12  -6   57.58   33.96
  -7  12  -5   54.98   35.23
  -7  12  -4  140.18   50.20
  -7  12   0  355.58   65.85
  -7  12   2  501.43   76.63
  -7  13  -7    4.35   27.21
  -7  13  -6   12.46   30.36
  -7  13  -5   11.87   32.70
  -7  13  -4  121.59   56.69
  -7  13  -2   89.37   40.75
  -7  13  -1   11.77   39.24
  -7  13   0  257.55   62.18
  -7  13   2  303.73   68.71
  -7  13   3  294.01   61.06
  -7  14  -6   12.91   25.95
  -7  14  -5   -7.96   27.74
  -7  14  -2   21.50   33.58
  -7  14  -1   63.72   36.31
  -7  14   0   26.86   38.93
  -7  14   1   14.41   44.76
  -7  14   2   28.23   39.89
  -7  15  -1   17.52   28.85
  -7  15   0   -1.99   29.11
  -7  15   1  114.88   50.73
  -6   6  -3   -0.68   28.09
  -6   6  -2  170.16   44.73
  -6   6   5  999.36   45.80
  -6   7  -6  238.55   47.10
  -6   7  -3   20.29   35.30
  -6   7  -2   26.47   38.92
  -6   7  -1    7.84   42.84
  -6   7   5  710.99   45.80
  -6   8  -7  113.68   49.38
  -6   8  -6  -18.93   35.61
  -6   8  -4  196.27   55.09
  -6   8  -3  192.58   57.27
  -6   8  -2  163.37   61.92
  -6   8   0   80.11   71.14
  -6   8   4  208.39   50.62
  -6   8   6  495.47   41.36
  -6   9  -8    5.48   38.64
  -6   9  -7   33.80   41.19
  -6   9  -6   23.10   43.24
  -6   9  -4    3.32   44.27
  -6   9  -3   57.65   48.17
  -6   9   4   92.77   44.60
  -6   9   5   15.38   34.13
  -6  10  -9    4.64   38.59
  -6  10  -8   70.05   42.29
  -6  10  -7  -26.74   39.94
  -6  10  -6   41.23   46.11
  -6  10  -5   -9.75   45.34
  -6  10  -4  -25.96   44.88
  -6  10  -2   15.81   56.46
  -6  10  -1   41.97   64.45
  -6  10   2   81.48   63.81
  -6  10   4  235.12   62.13
  -6  10   5   74.25   39.26
  -6  11 -10   10.64   35.11
  -6  11  -9   15.85   37.85
  -6  11  -8   -2.98   38.35
  -6  11  -7   -3.71   41.23
  -6  11  -6   16.33   44.63
  -6  11  -5   18.52   46.95
  -6  11  -2   83.56   59.38
  -6  11   1   57.20   75.58
  -6  11   2   15.80   66.65
  -6  11   5   -3.26   36.52
  -6  11   6  153.16   43.08
  -6  12 -10  -42.18   32.16
  -6  12  -8    0.80   40.32
  -6  12  -7   10.63   42.55
  -6  12  -6    3.17   45.12
  -6  12  -5    0.04   44.12
  -6  12  -3  155.97   70.57
  -6  12  -2    8.94   58.21
  -6  12   0   62.85   77.40
  -6  12   1   54.46   68.59
  -6  12   2  245.81   99.23
  -6  12   3   61.59   55.75
  -6  12   4   69.55   46.60
  -6  12   5    5.56   35.95
  -6  13 -10   -3.72   28.62
  -6  13  -9   12.15   33.35
  -6  13  -8   -4.52   36.13
  -6  13  -7   -3.22   38.07
  -6  13  -6   11.64   40.19
  -6  13  -3  -12.21   49.58
  -6  13  -2  -22.96   53.15
  -6  13  -1  131.32   67.46
  -6  13   1   72.44   66.25
  -6  13   2  231.58   94.51
  -6  14  -8   14.06   32.09
  -6  14  -7   39.33   36.27
  -6  14  -6  231.61   65.49
  -6  14  -4   43.55   40.17
  -6  14  -3   35.85   45.92
  -6  14  -2  -37.13   46.08
  -6  14  -1   -0.08   54.60
  -6  14   0  -27.75   55.54
  -6  14   1   62.59   57.71
  -6  14   2    1.53   49.95
  -6  14   3   21.68   44.07
  -6  15  -5  -13.05   33.97
  -6  15  -2   -0.85   39.09
  -6  15  -1   14.48   49.64
  -6  15   0   15.07   49.46
  -6  15   1    7.86   44.07
  -6  15   2   24.38   40.55
  -5   6  -6   13.68   35.35
  -5   6  -5   63.35   36.01
  -5   6   5  175.35   32.07
  -5   7  -8  363.21   57.20
  -5   7  -7  134.13   60.93
  -5   7  -6  178.39   52.64
  -5   7  -5  128.18   59.89
  -5   7  -4  175.03   56.05
  -5   7   0  -22.04   61.95
  -5   7   1   15.03   54.12
  -5   7   3   19.87   35.43
  -5   7   5  398.54   41.56
  -5   7   6   73.46   29.86
  -5   7   7  532.81   35.00
  -5   8  -9   65.93   45.32
  -5   8  -6  208.55   62.05
  -5   8  -5  281.46   63.67
  -5   8   1    1.69   64.58
  -5   8   4   33.06   37.04
  -5   8   5   11.78   31.88
  -5   8   6  193.60   37.41
  -5   8   7 1146.92   49.63
  -5   9 -10   33.79   45.30
  -5   9  -9   38.89   47.35
  -5   9  -2  123.63   73.21
  -5   9   1  142.38   75.38
  -5   9   2  132.67   66.02
  -5   9   3  225.93   66.71
  -5  10 -11   97.00   46.35
  -5  10 -10    2.17   45.01
  -5  10  -9   14.50   48.03
  -5  10  -7   51.78   54.62
  -5  10  -6   -8.78   54.39
  -5  10  -5   94.38   57.53
  -5  10  -3  195.31   84.17
  -5  10  -2  554.95  105.75
  -5  10   1  484.52  105.60
  -5  10   4  221.65   64.65
  -5  10   7  305.57   42.87
  -5  11 -11  -15.86   40.20
  -5  11 -10   -0.38   46.04
  -5  11  -9  -10.75   48.59
  -5  11  -7   37.78   53.97
  -5  11  -6   -7.73   51.83
  -5  11  -3  -31.17   69.18
  -5  11  -2   87.91   82.83
  -5  11  -1  408.11  123.88
  -5  11   0  302.80  133.59
  -5  11   1   23.44   74.64
  -5  11   3  573.66   81.56
  -5  11   4  200.96   56.34
  -5  11   7  205.04   42.28
  -5  12 -11  -54.80   38.87
  -5  12 -10  -40.95   42.29
  -5  12  -9    8.18   46.33
  -5  12  -8   45.17   52.07
  -5  12  -7   56.13   55.90
  -5  12  -5  -45.82   57.42
  -5  12  -4  -30.63   61.78
  -5  12  -3   -9.59   70.57
  -5  12  -2   25.84   82.45
  -5  12  -1  -35.96   87.89
  -5  12   0   37.20   79.43
  -5  12   2   27.95   67.67
  -5  12   6   13.73   35.75
  -5  12   7    5.84   27.23
  -5  13 -11   15.15   37.98
  -5  13 -10   -0.27   40.77
  -5  13  -9  -19.06   43.34
  -5  13  -8   16.49   47.41
  -5  13  -6  -37.76   52.15
  -5  13  -5  -64.99   54.14
  -5  13  -4   46.81   62.67
  -5  13  -3  -20.24   67.05
  -5  13  -2   12.69   75.37
  -5  13  -1   -5.14   78.84
  -5  13   0    2.91   76.82
  -5  13   1  -28.24   71.36
  -5  13   3    4.38   50.91
  -5  13   5   14.81   38.76
  -5  13   6   20.10   31.25
  -5  14  -9  -34.44   36.38
  -5  14  -8   11.24   43.07
  -5  14  -6   35.22   48.07
  -5  14  -5   37.47   51.53
  -5  14  -4   37.74   56.98
  -5  14  -3   -6.49   60.85
  -5  14  -2   38.04   73.74
  -5  14   0   49.28   68.00
  -5  14   1   27.46   61.21
  -5  14   4   20.96   39.74
  -5  14   5   65.73   34.18
  -5  15  -7   39.24   38.82
  -5  15  -6   61.98   42.12
  -5  15  -5   90.26   45.40
  -5  15  -4   99.85   52.46
  -5  15  -3    3.96   55.10
  -5  15  -2   -7.60   64.70
  -5  15  -1   30.86   64.12
  -5  15   0   14.73   57.15
  -5  15   1   65.28   53.62
  -5  15   3   18.39   38.98
  -5  15   4    2.47   31.09
  -4   6  -9   44.95   39.96
  -4   6  -8   31.38   39.29
  -4   6  -7   49.22   39.83
  -4   7  -7  508.09   63.95
  -4   7  -6   81.05   47.04
  -4   7  -5   66.83   47.32
  -4   7  -2   39.26   72.79
  -4   7   3   -2.31   35.51
  -4   7   4  -22.64   30.08
  -4   7   7  687.78   38.11
  -4   8 -11  157.03   65.88
  -4   8 -10  158.75   64.98
  -4   8  -9   -0.27   51.01
  -4   8  -8  389.52   71.69
  -4   8  -6  154.39   76.75
  -4   8  -3  601.86   90.46
  -4   8   3   65.49   43.25
  -4   8   4  149.47   57.16
  -4   8   5  473.77   50.61
  -4   8   7   -2.80   23.16
  -4   9 -12  -34.88   47.97
  -4   9 -11  -25.80   50.27
  -4   9 -10  187.72   69.85
  -4   9  -9  472.98   77.10
  -4   9  -8   43.45   55.19
  -4   9  -7  -43.96   57.40
  -4   9  -4  226.73   86.79
  -4   9  -2  377.70  120.57
  -4   9   2  241.96   74.43
  -4   9   3  -29.87   44.09
  -4   9   4  291.11   59.64
  -4   9   6   93.56   37.24
  -4   9   8   32.96   23.58
  -4  10 -13  112.80   50.96
  -4  10 -12  -13.95   47.39
  -4  10 -11  -24.72   50.60
  -4  10 -10   49.37   54.93
  -4  10  -9  -34.08   56.89
  -4  10  -8  -17.91   58.00
  -4  10   1  448.28  103.20
  -4  10   2  761.55   92.86
  -4  10   3  854.92   84.71
  -4  10   5  181.87   65.56
  -4  10   7  419.65   46.42
  -4  10   8  323.41   37.91
  -4  11 -13    7.47   48.32
  -4  11 -12   51.76   50.01
  -4  11 -11   62.33   53.41
  -4  11 -10   47.80   56.35
  -4  11  -9  -34.78   57.89
  -4  11  -8   78.03   63.65
  -4  11  -5  -45.99   64.23
  -4  11  -4  131.94   81.84
  -4  11  -3  -23.84   82.98
  -4  11  -1  466.76  130.99
  -4  11   0  -20.91   87.59
  -4  11   1  181.64   81.56
  -4  11   2  920.12  100.40
  -4  11   3 1023.19   92.49
  -4  11   5  776.34   70.28
  -4  11   8  235.53   36.09
  -4  12 -13   71.38   46.68
  -4  12 -12   54.00   49.37
  -4  12 -11   33.43   52.30
  -4  12 -10   15.93   55.98
  -4  12  -9   67.39   57.50
  -4  12  -7   36.89   65.48
  -4  12  -6   36.59   68.77
  -4  12  -4   42.92   80.05
  -4  12  -3  -65.16   87.26
  -4  12  -1  100.21   97.97
  -4  12   0   36.93   89.58
  -4  12   1  268.97   89.46
  -4  12   2  176.02   87.27
  -4  12   5  685.54   68.88
  -4  12   6  499.29   57.89
  -4  12   7  300.51   44.32
  -4  13 -12   23.69   44.12
  -4  13 -11   63.23   49.65
  -4  13 -10   40.67   50.91
  -4  13  -7   -3.61   60.18
  -4  13  -6   69.85   67.54
  -4  13  -5  -61.29   67.47
  -4  13  -4  147.93   81.61
  -4  13  -1   33.14   86.09
  -4  13   0   53.11   82.05
  -4  13   3   -4.03   54.93
  -4  13   4  255.07   68.57
  -4  13   5  459.83   61.37
  -4  13   6  149.07   52.96
  -4  14 -11   19.34   40.87
  -4  14 -10  -35.67   43.92
  -4  14  -8   74.84   54.31
  -4  14  -7  -71.07   54.15
  -4  14  -6   73.45   61.28
  -4  14  -4   34.50   74.78
  -4  14  -2   42.56   85.52
  -4  14  -1  139.92   87.76
  -4  14   5   27.81   34.45
  -4  14   6   14.97   26.56
  -4  15  -8   -1.06   44.11
  -4  15  -7   15.50   49.21
  -4  15  -6  -37.68   51.10
  -4  15  -5    2.54   59.21
  -4  15  -4   -5.66   66.05
  -4  15  -1   49.19   71.22
  -4  15   1   -9.21   57.91
  -4  15   2   -8.54   48.11
  -4  15   4  -22.48   31.89
  -4  15   5    0.83   26.28
  -4  16  -3  244.69  111.57
  -4  16  -2   48.64   59.11
  -4  16   1   36.20   47.11
  -4  16   2   41.57   37.57
  -3   6 -11   39.56   47.13
  -3   6  -9   32.25   43.49
  -3   7 -12   43.50   51.55
  -3   7  -9    5.48   48.31
  -3   7  -8  -22.00   48.17
  -3   7  -6   12.05   51.10
  -3   7   7  131.15   30.19
  -3   7   8    1.70   16.43
  -3   8 -12  -34.95   55.23
  -3   8 -11    1.15   55.26
  -3   8  -9   20.20   56.92
  -3   8  -8   20.89   56.71
  -3   8  -7   49.05   57.97
  -3   8  -5   20.97   61.30
  -3   8  -1   32.60   77.43
  -3   8   0    7.06   62.21
  -3   8   2  -14.43   45.39
  -3   8   3  147.62   55.82
  -3   8   5   20.23   32.94
  -3   8   6    7.19   28.77
  -3   8   8  272.95   31.13
  -3   9 -14  -15.66   51.62
  -3   9 -13  -43.71   51.70
  -3   9 -12   62.13   57.06
  -3   9 -11  -13.31   59.50
  -3   9 -10  -18.51   59.87
  -3   9  -8  -41.41   58.96
  -3   9  -6   36.49   66.92
  -3   9  -5  198.19   91.16
  -3   9  -4  256.11  102.77
  -3   9  -1  268.62  108.57
  -3   9   0   22.39   67.89
  -3   9   4   22.36   40.34
  -3   9   5   19.85   40.12
  -3   9   7  244.43   41.20
  -3   9   8   28.35   23.73
  -3  10 -13   -1.90   55.23
  -3  10 -11   34.26   61.43
  -3  10 -10   65.32   61.69
  -3  10  -9   -5.28   62.94
  -3  10  -7   11.61   69.38
  -3  10  -6  250.87   98.44
  -3  10  -5  317.19  108.49
  -3  10  -4   -0.12   91.76
  -3  10  -3  172.50  107.53
  -3  10  -1  336.70  119.54
  -3  10   0    7.48   85.40
  -3  10   1  618.85   99.89
  -3  10   3   38.21   53.55
  -3  10   4  855.70   75.65
  -3  10   6  123.32   50.49
  -3  10   7  422.41   47.66
  -3  10   8  303.19   38.10
  -3  11 -15  215.30   70.91
  -3  11 -12  122.08   61.19
  -3  11  -7   20.58   70.21
  -3  11  -2   33.47   97.79
  -3  11   0    3.51   83.02
  -3  11   1  382.27  121.14
  -3  11   6 1081.38   66.64
  -3  11   7  766.79   54.69
  -3  11   8  533.91   41.35
  -3  12 -15   40.04   44.74
  -3  12 -14   -1.15   46.48
  -3  12 -13  284.76   75.42
  -3  12  -9   -2.43   66.48
  -3  12  -6  125.29   80.80
  -3  12  -4  205.64  114.98
  -3  12  -3  146.81  112.96
  -3  12   2  184.46   71.51
  -3  12   4  253.04   70.58
  -3  12   5  516.22   65.92
  -3  12   6  526.81   56.26
  -3  12   7  425.03   46.99
  -3  12   8  380.11   37.24
  -3  13 -13   33.74   50.47
  -3  13 -12   64.36   54.06
  -3  13 -11    6.62   54.06
  -3  13  -9  158.03   69.17
  -3  13  -7   67.23   73.50
  -3  13  -6  118.05   80.17
  -3  13  -5  269.86  121.25
  -3  13  -4  337.36  116.23
  -3  13  -3   26.56  102.49
  -3  13   1   19.61   77.78
  -3  13   3  -16.01   54.42
  -3  13   4   70.48   50.21
  -3  13   6  106.93   45.61
  -3  13   7   71.33   29.93
  -3  14 -10   38.10   53.51
  -3  14  -8  -13.31   62.16
  -3  14  -6  108.69   79.24
  -3  14  -5  118.61   92.40
  -3  14  -4  108.03  105.57
  -3  14  -2  254.10  125.11
  -3  14   0   30.76   79.09
  -3  14   1   29.32   69.41
  -3  14   2   38.77   59.05
  -3  14   3   38.21   50.52
  -3  14   6    9.67   27.53
  -3  15  -9   38.90   50.58
  -3  15  -8   -2.07   53.79
  -3  15  -7   41.88   57.95
  -3  15  -5  -81.68   75.73
  -3  15  -4  124.43   89.31
  -3  15  -3  110.17   87.20
  -3  15  -1  157.24   78.96
  -3  15   0   40.63   69.17
  -3  15   2  205.83   83.75
  -3  15   3  146.19   61.83
  -3  16  -4  -62.01   67.09
  -3  16  -2   -4.71   61.61
  -3  16  -1   19.15   58.22
  -3  16   1   37.44   45.03
  -2   6 -13   41.77   56.21
  -2   6 -11  -40.42   49.80
  -2   6 -10  170.00   76.16
  -2   6  -9  424.70   67.07
  -2   7 -11   46.06   60.16
  -2   7 -10   22.85   54.60
  -2   7  -9   -2.05   52.64
  -2   7  -6  477.23   80.24
  -2   8 -14   28.39   61.53
  -2   8 -13   42.22   63.99
  -2   8 -12   33.21   63.34
  -2   8 -10   -3.09   62.78
  -2   8  -9   83.97   65.27
  -2   8  -7  -37.32   62.41
  -2   8  -5  -26.74   70.34
  -2   8  -4   -1.35   80.20
  -2   8  -2  570.31  115.65
  -2   8  -1  592.05  102.72
  -2   8   5  104.60   50.30
  -2   8   6  198.18   40.89
  -2   8   7  523.88   40.22
  -2   9 -14   -5.90   59.32
  -2   9 -12   22.17   65.98
  -2   9 -10   10.98   64.80
  -2   9  -8  234.33  108.89
  -2   9  -7  -15.98   66.99
  -2   9  -5    1.48   84.29
  -2   9  -4  102.94  104.14
  -2   9   2   29.86   49.66
  -2   9   5  138.37   57.18
  -2   9   7  235.01   39.28
  -2  10 -16   14.43   55.42
  -2  10 -15   31.25   60.52
  -2  10 -14  -26.13   61.16
  -2  10 -12  -41.32   63.63
  -2  10 -11   92.11   70.49
  -2  10  -8  -45.82   73.96
  -2  10  -6   54.99   91.57
  -2  10  -5  -38.31   93.26
  -2  10  -3  -13.47  107.11
  -2  10  -2  -16.55   98.11
  -2  10   3   64.99   55.72
  -2  10   4   13.24   47.76
  -2  10   5   44.27   43.76
  -2  10   6   41.35   37.32
  -2  10   7    8.81   29.39
  -2  11 -16   -6.66   51.71
  -2  11 -14  107.92   63.45
  -2  11 -12   30.89   67.52
  -2  11 -10   21.30   72.73
  -2  11  -8   32.77   79.06
  -2  11  -4   50.63  119.62
  -2  11  -2   59.93  105.76
  -2  11  -1  101.94  102.29
  -2  11   1   21.50   76.19
  -2  11   3  115.53   59.61
  -2  11   5   68.30   45.77
  -2  11   6  -17.94   33.92
  -2  12 -15   -2.05   51.19
  -2  12 -14   36.55   56.01
  -2  12 -13  283.45   86.18
  -2  12 -12  296.03  104.65
  -2  12 -10   95.86   72.90
  -2  12  -9  226.16   99.65
  -2  12  -8  219.49  103.74
  -2  12  -7  286.24  116.73
  -2  12  -5   94.38  117.82
  -2  12  -4   65.14  121.86
  -2  12  -2   53.99  106.50
  -2  12   0  121.19   86.74
  -2  12   1  165.16   80.52
  -2  12   2   35.93   65.94
  -2  12   3    2.49   58.96
  -2  12   4   -2.54   48.93
  -2  12   5   18.36   43.48
  -2  12   6   21.34   37.51
  -2  13 -14   32.50   53.97
  -2  13 -13   38.22   56.63
  -2  13 -11   70.32   61.37
  -2  13 -10  228.83  111.05
  -2  13  -9   60.99   74.72
  -2  13  -8   31.53   75.25
  -2  13  -6  416.96  135.33
  -2  13  -5  441.17  158.99
  -2  13  -4  417.75  153.18
  -2  13   0  315.06   92.26
  -2  13   1  -29.76   68.58
  -2  13   2   22.38   62.59
  -2  13   3   83.90   55.30
  -2  13   4  -17.61   45.78
  -2  13   5   12.25   41.32
  -2  14 -11    7.85   54.35
  -2  14 -10  -17.62   57.42
  -2  14  -8  211.94   98.10
  -2  14  -7  153.86   85.45
  -2  14  -6  -50.23   89.38
  -2  14  -5  427.74  154.40
  -2  14  -4  441.91  147.31
  -2  14   1   70.88   68.04
  -2  14   2  267.75   77.42
  -2  14   3   73.61   50.35
  -2  14   4  163.40   68.14
  -2  15  -9    9.44   57.24
  -2  15  -8    7.23   59.86
  -2  15  -7  354.08  105.83
  -2  15  -6  113.55   90.51
  -2  15  -5   64.70   93.09
  -2  16  -4  -35.13   70.10
  -2  16  -3  129.94   71.94
  -2  16  -2  -57.72   62.96
  -2  16  -1   61.61   62.25
  -2  16   0  156.19   55.76
  -1   5 -13   56.63   60.34
  -1   6 -14   17.67   62.93
  -1   6 -13   44.19   62.46
  -1   6 -12  234.55   80.24
  -1   6  -9  250.17   81.58
  -1   7 -16   92.21   66.72
  -1   7 -15   39.71   66.66
  -1   7 -13   31.06   67.52
  -1   7 -12   27.18   66.43
  -1   7 -11  120.66   69.49
  -1   7  -7  398.73   82.85
  -1   7  -6  492.62   94.13
  -1   8 -16   30.85   63.09
  -1   8 -15  226.34  105.63
  -1   8 -14   83.24   68.69
  -1   8 -13   47.49   70.24
  -1   8  -8  -10.96   63.16
  -1   8  -7  -14.51   68.37
  -1   8  -5  930.78  122.09
  -1   8  -3  251.05  117.71
  -1   8  -2 1495.15  131.39
  -1   9 -17   26.95   60.60
  -1   9 -14   48.50   72.10
  -1   9 -13   -7.88   67.94
  -1   9 -12   56.38   76.63
  -1   9  -8   -6.16   70.38
  -1   9  -7  -26.45   78.14
  -1   9  -2  743.23  123.65
  -1   9   1  565.71   81.48
  -1   9   4  723.71   65.48
  -1  10 -15   13.59   68.76
  -1  10 -14   29.76   71.94
  -1  10 -13  -49.15   72.97
  -1  10 -11  -48.38   71.05
  -1  10  -8  -16.99   78.06
  -1  10  -7   52.19   89.92
  -1  10  -6  -48.81   98.30
  -1  10  -2  667.73  137.73
  -1  10   0  281.52   96.62
  -1  10   1  194.00   87.10
  -1  10   2   75.69   58.63
  -1  10   4  224.47   65.30
  -1  11 -17   39.92   53.95
  -1  11 -16  -27.44   57.55
  -1  11 -15   17.56   65.86
  -1  11 -14   30.34   70.06
  -1  11 -13   20.57   72.47
  -1  11 -11  -10.09   76.67
  -1  11 -10   40.26   75.29
  -1  11  -9    2.21   80.28
  -1  11  -8   -2.98   81.99
  -1  11  -7  -29.20   95.30
  -1  11  -6  -12.76  110.74
  -1  11  -5   15.38  125.62
  -1  11  -1   79.02   86.81
  -1  11   0   62.39   83.44
  -1  11   3   44.43   54.32
  -1  11   4  189.89   77.82
  -1  12 -15   21.52   61.23
  -1  12 -14  -10.96   59.47
  -1  12 -12   47.40   73.05
  -1  12 -11  -57.43   73.49
  -1  12 -10   -4.84   78.61
  -1  12  -8   80.33   94.03
  -1  12  -7   91.63  101.80
  -1  12  -5   -9.33  116.22
  -1  12  -2   88.18  107.55
  -1  12   0  -17.70   75.97
  -1  12   1  -39.63   67.13
  -1  12   2  -33.25   62.59
  -1  12   3  -12.93   54.93
  -1  13 -14  -25.12   54.45
  -1  13 -12   20.97   66.90
  -1  13 -11  -64.44   67.34
  -1  13  -8   77.40   88.60
  -1  13  -7  128.15  107.63
  -1  13  -6  258.74  133.36
  -1  13  -5  131.92  125.64
  -1  13  -4   43.07  113.88
  -1  13  -2   11.29   95.59
  -1  13  -1   54.38   88.11
  -1  13   3  -52.12   49.98
  -1  14 -12   21.06   56.77
  -1  14 -11    9.56   63.49
  -1  14  -9   28.58   72.37
  -1  14  -6   95.72  118.05
  -1  14  -5  -50.76  106.16
  -1  14  -3  -36.39   96.21
  -1  14  -2   43.17   93.86
  -1  14   0   77.52   73.42
  -1  14   1  103.99   63.03
  -1  15 -10  -26.02   55.44
  -1  15  -9   14.48   63.78
  -1  15  -8   91.28   79.31
  -1  15  -7   10.69   95.79
  -1  15  -6  156.97  102.98
  -1  15  -4   34.01   94.00
  -1  15  -3   57.17   85.70
  -1  15  -2   41.34   80.52
  -1  15   0  249.12  100.43
  -1  16  -4  103.40   76.65
  -1  16  -3 -107.94   65.08
  -1  16  -2   11.58   60.71
  -1  16  -1   79.30   57.24
   0   4 -13   48.55   63.86
   0   4 -12   27.32   57.17
   0   5 -16  -35.37   67.66
   0   5 -15  -45.38   70.48
   0   5 -14   32.12   73.43
   0   5 -13   -1.78   67.72
   0   5 -12   35.88   62.77
   0   5 -11   51.14   62.59
   0   6 -16   75.87   70.97
   0   6 -15   34.40   71.56
   0   6 -14   28.67   75.89
   0   6 -13   -0.93   74.20
   0   6 -12   29.15   69.33
   0   6  -9   14.96   64.55
   0   7 -15  147.69   79.03
   0   7 -13   76.03   77.02
   0   7 -12  -27.23   72.23
   0   7 -10   39.51   67.34
   0   7  -9   41.39   67.09
   0   7  -8  -14.15   67.58
   0   7  -7   49.42   69.59
   0   8 -18  231.03  108.57
   0   8 -15   62.16   74.60
   0   8  -8   63.06   78.28
   0   8  -4  950.91  138.73
   0   9 -18   77.44   63.00
   0   9 -15   44.33   74.35
   0   9 -14  351.19  124.44
   0   9 -12   82.92   77.75
   0   9  -5   64.69  109.95
   0   9  -2  444.25  118.53
   0   9  -1   27.43   74.83
   0   9   0   -0.82   62.77
   0   9   1  362.24   76.24
   0   9   2  471.42   69.86
   0   9   3  252.68   60.87
   0  10 -18   59.87   59.45
   0  10 -17   -8.25   65.18
   0  10 -16  -12.18   69.27
   0  10 -10   51.73   87.65
   0  10  -7  115.39  112.14
   0  10  -5   39.10  124.25
   0  10  -4  120.04  118.26
   0  10  -1  227.91  109.72
   0  10   0  254.65   94.43
   0  10   1  147.41   67.92
   0  10   3  247.21   67.70
   0  11 -16  105.14   67.50
   0  11 -15   54.16   69.43
   0  11 -11  -28.01   79.44
   0  11 -10    5.16   86.34
   0  11  -5   32.15  131.75
   0  11  -3   30.02  113.11
   0  11  -2   70.19  103.95
   0  11  -1   27.31   84.07
   0  11   0  102.09   77.27
   0  11   1  319.94   90.69
   0  11   2   41.11   60.92
   0  11   3  -24.85   50.85
   0  12 -16  -19.56   59.51
   0  12 -14   13.80   66.88
   0  12 -13   -4.47   66.94
   0  12 -12   17.40   76.22
   0  12 -11   53.55   79.62
   0  12 -10   52.88   84.38
   0  12  -9  -31.03   92.28
   0  12  -7  266.31  141.41
   0  12  -5  241.61  134.11
   0  12  -3  572.50  151.22
   0  12  -2    1.50   97.28
   0  12  -1   35.06   86.75
   0  12   0  327.36  104.21
   0  13 -14    5.84   60.93
   0  13 -13    2.89   66.30
   0  13 -12   44.17   71.74
   0  13 -11  -16.97   72.12
   0  13 -10   51.66   84.78
   0  13  -8  -41.11  103.46
   0  13  -3   18.75  103.64
   0  13  -1   46.25   83.65
   0  13   0   20.51   72.06
   0  13   1   76.98   63.26
   0  14 -12  -15.87   57.04
   0  14 -11  -22.58   61.58
   0  14  -8   45.31  103.44
   0  14  -7   59.87  119.82
   0  14  -5   -6.82  105.80
   0  14  -4   88.07  110.05
   0  14  -3   76.89   97.64
   0  14  -2  -27.93   81.55
   0  14  -1   58.80   75.26
   0  14   0   32.18   64.31
   0  15  -9  -14.17   74.42
   0  15  -8   76.58  104.39
   0  15  -6  -35.13   95.18
   0  15  -5  331.08  160.02
   0  15  -4  -47.67   87.05
   0  15  -3  -43.87   77.29
   0  15  -2   52.85   75.10
   0  15  -1   57.01   64.62
   1   3 -16   -1.72   77.31
   1   3 -15  577.32  127.46
   1   4 -17   58.51   78.76
   1   4 -16   37.05   81.11
   1   4 -14  -46.36   78.99
   1   4 -12  250.51  110.96
   1   5 -17    7.33   81.89
   1   5 -16   15.74   82.57
   1   5 -15  342.17  130.17
   1   5 -14   41.16   87.26
   1   5 -12  -81.30   72.48
   1   6 -18   65.34   78.54
   1   6 -17   60.95   79.82
   1   6 -16   56.04   82.07
   1   6 -15   65.92   82.51
   1   6 -14  -17.46   86.08
   1   6 -13   60.43   81.36
   1   6 -11   29.65   70.41
   1   6 -10   41.44   69.32
   1   6  -8   66.45   74.11
   1   7 -19   72.10   73.63
   1   7 -16  -14.36   77.70
   1   7 -12   42.18   85.73
   1   7 -11   58.83   77.71
   1   7 -10   60.68   75.36
   1   7  -9  139.45   76.82
   1   7  -7  -13.43   76.98
   1   7  -6  -55.10   84.76
   1   8 -11  400.57  115.44
   1   8 -10  -29.58   85.89
   1   8  -9   47.74   89.96
   1   8  -8  320.95  130.98
   1   8  -7  -33.03   95.16
   1   8  -3  383.01  122.94
   1   8  -2  101.82   79.80
   1   9 -19   47.54   63.29
   1   9 -12  261.48  111.54
   1   9 -11  299.06  138.45
   1   9 -10  -36.92   88.72
   1   9  -6  149.49  130.63
   1   9  -5   68.24  115.95
   1   9   0   17.66   60.36
   1   9   1  258.95   75.57
   1   9   2  181.22   66.76
   1  10 -19  -43.60   54.30
   1  10 -18   34.71   67.08
   1  10 -17    0.43   73.17
   1  10 -16   36.79   71.13
   1  10 -14   33.73   78.80
   1  10 -13   -2.79   78.27
   1  10 -11  300.19  134.71
   1  10  -9  103.62  105.61
   1  10  -8  450.00  153.97
   1  10  -6  447.26  178.20
   1  10  -3   42.72  112.07
   1  10  -1   81.61   79.75
   1  10   0   38.34   68.09
   1  11 -15   15.73   76.17
   1  11 -14   58.63   77.38
   1  11 -13   38.72   83.79
   1  11 -12   26.28   86.76
   1  11  -8  689.63  173.10
   1  11  -4  771.91  166.96
   1  11  -2   78.76   96.22
   1  11   0   98.32   72.82
   1  11   1  104.84   66.18
   1  12 -15  -27.58   66.38
   1  12 -14    9.50   73.64
   1  12 -13  -37.11   76.18
   1  12 -12   42.83   84.43
   1  12  -9    3.59  114.16
   1  12  -4  141.15  118.75
   1  12  -3  354.66  142.16
   1  12  -2   38.28   93.23
   1  12  -1  291.01  107.96
   1  13 -14   -8.82   62.34
   1  13 -12   31.11   70.51
   1  13 -11   17.76   83.58
   1  13 -10   46.91   95.81
   1  13  -9  -62.33  102.83
   1  13  -6    2.42  126.66
   1  13  -5   38.37  112.14
   1  13  -4  396.52  123.15
   1  13  -3   28.60   97.22
   1  13  -2  243.34  117.04
   1  13  -1  373.06   84.83
   1  14 -12    8.39   63.75
   1  14  -7 -147.01  104.63
   1  14  -6  106.89  114.94
   1  14  -5  153.55  110.54
   1  14  -4  175.09  105.11
   1  14  -3   61.19   90.96
   1  14  -2  -49.90   75.51
   1  14  -1  252.72   99.80
   1  15  -8  106.69  104.94
   1  15  -7  -10.14   93.72
   1  15  -6  -39.31   93.25
   1  15  -5   30.94   89.61
   1  15  -4  106.39   93.13
   1  15  -3 -111.05   68.35
   2   1 -16  315.57  136.19
   2   2 -17   40.54   92.95
   2   3 -18   76.02   91.19
   2   3 -17   11.74   95.93
   2   3 -13  437.49  121.35
   2   4 -16   75.08   97.84
   2   4 -14   -0.93   94.10
   2   4 -13  -20.82   80.34
   2   5 -17    5.64   86.22
   2   5 -14   19.37   96.69
   2   5 -12  -14.76   87.01
   2   5  -9  477.08  125.71
   2   6 -19   55.75   83.40
   2   6 -17   15.89   92.25
   2   6 -16  357.87  143.30
   2   6 -13  -17.88   93.52
   2   6 -11   45.60   84.77
   2   6 -10  -45.26   81.21
   2   6  -9  -36.11   75.69
   2   6  -8   13.93   81.77
   2   6  -7  574.94  124.96
   2   7 -20   61.38   73.73
   2   7 -19  -26.97   77.09
   2   7 -12   62.90   89.00
   2   7  -8   37.65   92.33
   2   7  -6  -36.42  124.79
   2   8 -20  -36.26   63.48
   2   8 -19   59.24   74.53
   2   8 -18  -14.16   77.04
   2   8 -17   52.02   80.09
   2   8 -14   64.68   88.51
   2   8 -13  -17.24   87.45
   2   8  -8   78.74  101.38
   2   8  -6   23.38  130.31
   2   8  -3   -3.98   93.62
   2   8  -2   82.02   78.21
   2   9 -19   -2.19   66.20
   2   9 -18   38.74   77.90
   2   9 -17   66.02   80.84
   2   9 -15   20.73   81.66
   2   9 -14  -52.92   86.31
   2   9 -13   15.88   85.07
   2   9 -12  -27.66   89.75
   2   9 -11   68.19   92.79
   2   9  -9  -70.66   99.26
   2   9  -8  -31.98  126.06
   2   9  -7  102.50  151.16
   2   9  -5   43.91  121.02
   2   9  -3  121.90  100.52
   2  10 -19   51.33   65.10
   2  10 -18   10.08   70.56
   2  10 -16   -5.98   78.06
   2  10 -15  -60.16   78.48
   2  10 -14   27.27   86.97
   2  10 -12  -22.23   87.09
   2  10 -11  -72.34   92.99
   2  10 -10   33.00  103.59
   2  10  -9  360.75  179.90
   2  10  -4  113.45  116.44
   2  10  -3    8.98  104.35
   2  10  -1   45.87   76.48
   2  11 -15  -41.31   74.32
   2  11 -14  -23.50   78.48
   2  11 -13   50.23   82.27
   2  11 -10   88.02  105.00
   2  11  -9   71.53  137.94
   2  11  -4  468.52  165.01
   2  11  -3  121.33  101.23
   2  11  -2  319.07  118.69
   2  11  -1  469.59  107.68
   2  12 -16    0.80   61.99
   2  12 -14   12.06   73.15
   2  12 -13   13.67   76.74
   2  12 -12  -57.38   78.23
   2  12  -4   35.43  107.47
   2  12  -3  -51.99   94.24
   2  12  -2  309.45  131.65
   2  12  -1  367.11  105.68
   2  13 -14    5.50   67.15
   2  13 -13   13.57   68.56
   2  13 -12   62.39   78.55
   2  13 -11   11.37   93.40
   2  13 -10   27.23  109.35
   2  13  -8   -4.36  125.25
   2  13  -7   77.65  125.71
   2  13  -6 -125.48  117.22
   2  13  -5  -50.08  111.21
   2  13  -4  103.33  108.62
   2  13  -3   38.75   93.58
   2  13  -2  232.25  107.96
   2  14 -11   79.29   88.64
   2  14  -9  146.69  122.47
   2  14  -8   -6.90  109.73
   2  14  -7   -2.48  109.10
   2  14  -6  -90.24  107.63
   2  14  -5   49.25  105.23
   2  14  -4  -61.11   86.93
   2  15  -5  -23.55   85.02
   3   3 -18  140.43  103.37
   3   3 -16  -10.59  100.98
   3   4 -20   -2.16   85.07
   3   4 -19   85.66  101.79
   3   4 -18   56.64  103.72
   3   4 -17   11.25   98.84
   3   4 -15  -76.15  100.01
   3   4 -13   78.04   92.18
   3   5 -21   70.73   81.27
   3   5 -19  -31.53   93.02
   3   5 -12   80.20  100.56
   3   5 -11  -11.34   87.32
   3   5  -8  -29.75   85.89
   3   6 -21   24.68   78.31
   3   6 -19  107.18   87.34
   3   6 -17  506.73  157.25
   3   6 -14  383.24  162.89
   3   6 -13   65.84   99.84
   3   6 -10  -33.24   87.65
   3   6  -8  727.00  137.28
   3   6  -7  306.58  148.20
   3   7 -21   -1.85   72.28
   3   7 -20  -20.97   77.19
   3   7 -19   13.37   86.31
   3   7 -17  161.74   99.02
   3   7 -15  108.33  101.35
   3   7 -14  350.82  148.43
   3   7 -12  711.21  160.19
   3   7 -11    6.87  106.79
   3   7 -10  -56.75   97.09
   3   7  -9  697.18  146.11
   3   7  -8  198.54  127.28
   3   7  -7    8.02  155.29
   3   7  -4 -106.23  103.09
   3   8 -20   36.53   73.56
   3   8 -18  -61.80   79.60
   3   8 -16   81.91   96.30
   3   8 -15   40.24   97.49
   3   8 -14  295.93  146.60
   3   8 -12   93.68   99.76
   3   8 -11   58.56   97.30
   3   8  -8  221.50  168.07
   3   8  -6  -43.18  136.88
   3   8  -5  718.12  200.80
   3   8  -4  -33.49  110.00
   3   8  -1   21.59   64.51
   3   9 -19    0.17   70.81
   3   9 -17   31.76   85.09
   3   9 -16  -19.16   84.97
   3   9 -15  -12.53   88.30
   3   9 -13    2.26   90.44
   3   9 -12  128.80  102.11
   3   9  -9  104.32  145.76
   3   9  -5  300.08  135.17
   3   9  -2   27.44   82.29
   3   9  -1  109.14   77.05
   3  10 -17   44.00   77.88
   3  10 -16  -17.41   79.68
   3  10 -15   46.39   80.65
   3  10 -14   11.10   82.99
   3  10 -13  -42.07   91.95
   3  10 -12   14.39  102.98
   3  10 -11  -26.18  104.11
   3  10 -10   74.89  129.26
   3  10  -9  250.84  163.49
   3  10  -7   92.33  146.41
   3  10  -5   41.48  125.37
   3  10  -4  -31.43  107.66
   3  10  -2  120.38   85.43
   3  11 -17   20.71   69.27
   3  11 -16   29.52   71.28
   3  11 -15   71.63   78.22
   3  11 -14  -22.57   80.13
   3  11 -13   20.14   90.93
   3  11 -12  170.10  105.04
   3  11 -11  -49.16  107.28
   3  11 -10 -133.81  138.28
   3  11  -8   10.67  149.87
   3  11  -7   -4.08  141.31
   3  11  -6    8.28  135.71
   3  11  -5  -43.25  121.79
   3  11  -3   63.75   92.00
   3  12 -13   -2.25   82.11
   3  12 -12  -51.70   87.88
   3  12 -11   92.66  119.45
   3  12  -9 -121.16  136.50
   3  12  -8   76.03  146.20
   3  12  -7  -46.15  135.14
   3  12  -5  -34.25  110.43
   3  12  -4  347.99  164.54
   3  12  -3  -54.37   88.27
   3  13 -13  -56.98   74.82
   3  13 -10  -75.93  126.32
   3  13  -8   61.71  134.50
   3  13  -7  -22.91  118.90
   3  13  -6  -29.62  117.54
   3  13  -5  307.93  112.98
   3  13  -4 -103.32   88.89
   3  14  -9  -88.44  110.35
   3  14  -8  569.16  199.06
   3  14  -7   43.23  107.73
   3  14  -6   75.15  103.45
   4   2 -20   43.34  102.87
   4   2 -19  -35.96  101.51
   4   2 -18   25.74  106.07
   4   3 -21   19.35   91.23
   4   3 -16    6.99  111.51
   4   4 -21   32.87   90.52
   4   4 -19   60.71  105.05
   4   4 -18  106.32  112.49
   4   4 -14  -94.91  110.90
   4   5 -21   91.58   86.21
   4   5 -14   18.63  106.49
   4   5 -13  120.65  111.34
   4   5 -10   24.75   98.80
   4   5  -8   76.33  112.78
   4   6 -19   72.86   97.67
   4   6 -18  340.09  165.83
   4   6 -16   61.33  106.05
   4   6 -14  414.00  167.52
   4   6 -10    0.85  114.73
   4   7 -21  -10.21   70.17
   4   7 -20   24.11   77.43
   4   7 -19   16.13   91.97
   4   7 -16   12.03  101.82
   4   7 -13  341.05  164.17
   4   7 -11  570.21  179.21
   4   7  -5  783.43  184.78
   4   7  -4   86.74  120.13
   4   7  -2   -9.61   75.70
   4   8 -20  -50.24   72.90
   4   8 -18  144.92   90.54
   4   8 -17   -3.12   87.91
   4   8 -16  -39.65   91.81
   4   8 -13   73.89  106.69
   4   8 -12  405.31  173.77
   4   8  -7  812.07  260.88
   4   8  -6  905.25  211.45
   4   9 -18  -15.94   77.50
   4   9 -17   61.57   82.38
   4   9 -15   73.40   93.51
   4   9 -14  -21.17   96.18
   4   9 -13   51.65  102.57
   4   9  -8  105.51  165.83
   4   9  -7  623.22  252.98
   4   9  -6 1180.98  212.29
   4   9  -5  546.79  216.91
   4   9  -4  415.74  176.90
   4   9  -3  518.58  134.36
   4  10 -18  -38.75   70.81
   4  10 -17    2.52   75.02
   4  10 -16   22.13   81.24
   4  10 -15  -22.35   82.94
   4  10 -13   48.80  100.41
   4  10 -12  -14.56  109.50
   4  10  -9  159.91  167.93
   4  10  -8  866.43  219.84
   4  10  -7  204.20  162.11
   4  10  -6  526.00  223.77
   4  10  -5  502.44  204.21
   4  11 -16   41.61   69.92
   4  11 -15   38.33   78.65
   4  11 -14   -1.55   85.33
   4  11 -13  -38.00   96.02
   4  11 -12   38.78  117.42
   4  11 -10   81.05  160.12
   4  11  -9  -14.99  151.81
   4  11  -8  204.40  159.58
   4  11  -7   -6.64  141.66
   4  11  -6  162.94  137.66
   4  11  -5  -55.20  120.54
   4  11  -4  106.16  103.19
   4  12 -14  -58.54   78.72
   4  12 -13   56.29   99.17
   4  12 -11  -40.76  151.33
   4  12 -10   23.58  155.01
   4  12  -9   27.34  150.28
   4  12  -7  -69.55  134.62
   4  12  -6  -17.14  123.59
   4  12  -5   33.68  106.09
   4  13 -11  -22.66  137.18
   4  13  -8   14.46  128.92
   4  13  -7   63.65  120.43
   4  13  -6   79.05  110.54
   5   1 -21   96.38  104.74
   5   1 -20   21.58  111.15
   5   2 -21   75.42  100.24
   5   2 -20   81.65  106.50
   5   2 -19   18.62  110.77
   5   3 -21  -44.51   99.83
   5   3 -20   24.96  106.64
   5   3 -19    9.12  111.54
   5   3 -18  109.84  119.91
   5   4 -22   84.68   86.42
   5   4 -21  -61.30   94.23
   5   4 -20   48.23  101.85
   5   4 -19   52.37  107.75
   5   4 -15  100.85  119.32
   5   4 -14   96.34  124.84
   5   5 -20  110.73  102.26
   5   5 -19  -27.27  101.22
   5   5 -16    1.50  114.17
   5   5 -15   18.69  119.96
   5   5 -14   11.33  118.55
   5   5 -11    2.94  123.31
   5   6 -20  -48.74   88.06
   5   6 -18   21.21  106.65
   5   6 -17   57.49  107.09
   5   6 -16  -42.14  113.69
   5   6 -14    8.88  116.93
   5   6 -13  -15.17  111.05
   5   6 -12   41.22  116.54
   5   6 -11   64.83  138.13
   5   6 -10   11.94  149.80
   5   6  -8   52.24  208.73
   5   6  -6   39.00  156.87
   5   6  -5  137.03  143.82
   5   6  -4   22.29  131.05
   5   7 -20   28.72   85.42
   5   7 -18   99.01   95.80
   5   7 -17   18.65   96.81
   5   7 -16   30.31  100.10
   5   7 -14  -14.60  110.66
   5   7 -13   46.44  118.37
   5   7 -11   73.71  139.60
   5   7 -10   88.94  172.97
   5   7  -8   15.30  200.36
   5   7  -5    6.68  156.02
   5   7  -4  -67.09  125.01
   5   8 -17   30.51   93.26
   5   8 -16  -88.11   95.03
   5   8 -15    3.66   98.63
   5   8 -14  -10.39  108.20
   5   8 -13   17.49  112.10
   5   8 -12    5.07  126.72
   5   8 -11  209.72  151.71
   5   8  -7 1164.58  248.75
   5   8  -6  183.53  168.09
   5   8  -5  194.56  145.30
   5   9 -18    7.63   76.71
   5   9 -17  -41.93   82.47
   5   9 -16   82.61   89.92
   5   9 -15  -40.19   91.69
   5   9 -14  -23.49   96.83
   5   9 -12   36.74  134.09
   5   9 -10  104.96  200.97
   5   9  -8  694.66  286.64
   5   9  -7  180.79  172.35
   5   9  -6  105.56  160.64
   5   9  -5  719.69  206.38
   5  10 -16  -30.41   81.34
   5  10 -15   30.81   89.30
   5  10 -14   77.85  104.10
   5  10 -13 -124.90  109.04
   5  10 -11   65.06  193.19
   5  10 -10   -7.40  183.21
   5  10  -9   16.08  177.90
   5  10  -8  208.18  176.99
   5  10  -7   94.05  160.13
   5  10  -6  -86.73  135.31
   5  10  -5   73.44  114.68
   5  11 -15   -1.35   79.56
   5  11 -14   58.69   97.22
   5  11 -12  -71.05  164.01
[truncated: 1,880,923 more chars]
