# Supplementary material for: Controlling Near‐Infrared Fluorescence‐to‐Phosphorescence Ratios and Triplet Lifetimes in Rhodium(I) Dimers via Primary and Secondary Coordination Sphere Effects
Source: Angew Chem Int Ed Engl. 2026 Apr 9;65(21):e6066376. doi: 10.1002/anie.6066376 (PMC13182202; doi:10.1002/anie.6066376)
Supplement: Supplementary file 2 — Supporting File 2: anie72080‐sup‐0002‐Data.zip. [file ANIE-65-e6066376-s001.zip › nv39_150k_new_twinned_2.cif]

data_nv39_150k_new_twinned
_audit_creation_date               2026-01-18
_audit_creation_method
;
Olex2 1.5
(compiled 2025.05.31 svn.r86d253d1 for OlexSys, GUI svn.r7254)
;
loop_
  _audit_author_name
  _audit_author_address
 'Vanitha Reddy, Naina '
;
    Department of Chemistry
    University of Basel
    St. Johanns-Ring 19
    4056, Basel
    Switzerland
;

_audit_contact_author
;
      Vanitha R. Naina
      Department of Chemistry
      University of Basel
      St. Johanns-Ring 19
      4056, Basel
      Switzerland
;
_audit_contact_author_address      ?
_audit_contact_author_email        ?
_audit_contact_author_fax          ''
_audit_contact_author_name         None
_audit_contact_author_phone        ?
_audit_contact_letter
;
;
_publ_contact_author_id_orcid      ?
_publ_requested_coeditor_name
;
;
#==============================================================================
_publ_requested_journal            'xxx'
_publ_section_abstract
;
;
_publ_section_comment
;
;
_publ_section_experimental
;
;
_publ_section_figure_captions
;
;
_publ_section_references
;
Dolomanov, O.V., Bourhis, L.J., Gildea, R.J, Howard, J.A.K. & Puschmann, H.
 (2009), J. Appl. Cryst. 42, 339-341.

Sheldrick, G.M. (2015). Acta Cryst. A71, 3-8.

Sheldrick, G.M. (2015). Acta Cryst. C71, 3-8.
;
_publ_section_title
;
;
#===================================================
_chemical_name_common              ?
_chemical_name_systematic          ?
_chemical_formula_moiety           'C42 H48 N2 O'
_chemical_formula_sum              'C42 H48 N2 O'
_chemical_formula_weight           596.82
_chemical_melting_point            ?
loop_
  _atom_type_symbol
  _atom_type_description
  _atom_type_scat_dispersion_real
  _atom_type_scat_dispersion_imag
  _atom_type_scat_source
 'C' 'C' 0.0181 0.0091 'International Tables Vol C Tables 4.2.6.8 and 6.1.1.4'
 'H' 'H' 0.0000 0.0000 'International Tables Vol C Tables 4.2.6.8 and 6.1.1.4'
 'N' 'N' 0.0311 0.0180 'International Tables Vol C Tables 4.2.6.8 and 6.1.1.4'
 'O' 'O' 0.0492 0.0322 'International Tables Vol C Tables 4.2.6.8 and 6.1.1.4'

_shelx_space_group_comment
;
The symmetry employed for this shelxl refinement is uniquely defined
by the following loop, which should always be used as a source of
symmetry information in preference to the above space-group names.
They are only intended as comments.
;
_space_group_crystal_system        'triclinic'
_space_group_IT_number             2
_space_group_name_H-M_alt          'P -1'
_space_group_name_Hall             '-P 1'
loop_
  _space_group_symop_operation_xyz
 'x, y, z'
 '-x, -y, -z'

_cell_length_a                     9.9348(6)
_cell_length_b                     13.1066(7)
_cell_length_c                     14.5772(9)
_cell_angle_alpha                  95.644(5)
_cell_angle_beta                   104.228(5)
_cell_angle_gamma                  91.123(5)
_cell_volume                       1829.09(19)
_cell_formula_units_Z              2
_cell_measurement_reflns_used      33685
_cell_measurement_temperature      150
_cell_measurement_theta_max        70.08
_cell_measurement_theta_min        4.60
_shelx_estimated_absorpt_T_max     0.900
_shelx_estimated_absorpt_T_min     0.852
_exptl_absorpt_coefficient_mu      0.487
_exptl_absorpt_correction_T_max    0.5836
_exptl_absorpt_correction_T_min    0.2772
_exptl_absorpt_correction_type     multi-scan
_exptl_absorpt_process_details
;
STOE X-Red32, absorption correction by Gaussian integration, analogous to
P. Coppens in: F. R. Ahmed (Editor), "Crystallographic Computing", Munksgaard,
Copenhagen (1970), 255 - 270. Afterwards scaling of reflection intensities was
performed within STOE LANA. J. Koziskova, F. Hahn, J. Richter, J. Kozisek, Acta
Chimica Slovaca, vol. 9, no. 2, 2016, pp. 136 - 140.
Finally a spherical absorption correction was done within STOE LANA.
;
_exptl_absorpt_special_details     ?
_exptl_crystal_colour              colourless
_exptl_crystal_colour_primary      colourless
_exptl_crystal_density_diffrn      1.084
_exptl_crystal_density_meas        ?
_exptl_crystal_density_method      'not measured'
_exptl_crystal_description         block
_exptl_crystal_F_000               644
loop_
  _exptl_crystal_face_index_h
  _exptl_crystal_face_index_k
  _exptl_crystal_face_index_l
  _exptl_crystal_face_perp_dist
 1 -1 30 0.6058
 9 25 -30 0.4017
 1 -5 6 0.5918
 -10 -2 -15 0.5567
 19 3 30 0.6238
 -5 27 -30 0.6177
 -11 -19 30 0.4281
 5 -7 -15 1.3799

_exptl_crystal_size_max            0.34
_exptl_crystal_size_mid            0.293
_exptl_crystal_size_min            0.22
_exptl_crystal_size_rad            0.140
_exptl_transmission_factor_max     ?
_exptl_transmission_factor_min     ?
_diffrn_reflns_av_R_equivalents    0.0499
_diffrn_reflns_av_unetI/netI       0.0216
_diffrn_reflns_Laue_measured_fraction_full  0.986
_diffrn_reflns_Laue_measured_fraction_max  0.970
_diffrn_reflns_limit_h_max         9
_diffrn_reflns_limit_h_min         -12
_diffrn_reflns_limit_k_max         15
_diffrn_reflns_limit_k_min         -15
_diffrn_reflns_limit_l_max         17
_diffrn_reflns_limit_l_min         -12
_diffrn_reflns_number              37965
_diffrn_reflns_point_group_measured_fraction_full  0.986
_diffrn_reflns_point_group_measured_fraction_max  0.970
_diffrn_reflns_theta_full          67.686
_diffrn_reflns_theta_max           70.583
_diffrn_reflns_theta_min           4.596
_diffrn_ambient_temperature        150
_diffrn_detector                   'EIGER2 1M'
_diffrn_detector_area_resol_mean   13.33
_diffrn_measured_fraction_theta_full  0.986
_diffrn_measured_fraction_theta_max  0.970
_diffrn_measurement_details
;
 4642 frames, detector distance = 40 mm
;
_diffrn_measurement_device         'Eulerian 4-circle diffractometer'
_diffrn_measurement_device_type    'STOE STADIVARI'
_diffrn_measurement_method         'rotation method, \w scans'
_diffrn_radiation_collimation      '1.2 0.6 mm diameter'
_diffrn_radiation_monochromator    'Graded multilayer mirror'
_diffrn_radiation_polarisn_norm    270
_diffrn_radiation_probe            x-ray
_diffrn_radiation_type             'Cu K\a'
_diffrn_radiation_wavelength       1.54186
_diffrn_source                     'Axo Cu'
_diffrn_source_current             1.00
_diffrn_source_power               0.050
_diffrn_source_voltage             50
_reflns_Friedel_coverage           0.000
_reflns_Friedel_fraction_full      .
_reflns_Friedel_fraction_max       .
_reflns_number_gt                  5682
_reflns_number_total               6797
_reflns_special_details
;
 Reflections were merged by SHELXL according to the crystal
 class for the calculation of statistics and refinement.
 
 _reflns_Friedel_fraction is defined as the number of unique
 Friedel pairs measured divided by the number that would be
 possible theoretically, ignoring centric projections and
 systematic absences.
;
_reflns_threshold_expression       'I > 2\s(I)'
_computing_cell_refinement
;
X-Area Recipe 2.0.2 (STOE, 2024)
;
_computing_data_collection
;
X-Area Pilatus3_SV 1.31.194.0 (STOE, 2023)
;
_computing_data_reduction
;
X-Area Integrate 2.5.18.0 (STOE, 2024)
X-Area LANA 2.8.4 (STOE, 2024)
;
_computing_molecular_graphics      'Olex2 1.5 (Dolomanov et al., 2009)'
_computing_publication_material    'Olex2 1.5 (Dolomanov et al., 2009)'
_computing_structure_refinement    'SHELXL 2019/3 (Sheldrick, 2015)'
_computing_structure_solution      'SHELXT 2018/2 (Sheldrick, 2018)'
_refine_diff_density_max           0.391
_refine_diff_density_min           -0.310
_refine_diff_density_rms           0.067
_refine_ls_extinction_coef         .
_refine_ls_extinction_method       none
_refine_ls_goodness_of_fit_ref     1.045
_refine_ls_hydrogen_treatment      constr
_refine_ls_matrix_type             full
_refine_ls_number_parameters       449
_refine_ls_number_reflns           6797
_refine_ls_number_restraints       141
_refine_ls_R_factor_all            0.0953
_refine_ls_R_factor_gt             0.0858
_refine_ls_restrained_S_all        1.041
_refine_ls_shift/su_max            0.001
_refine_ls_shift/su_mean           0.000
_refine_ls_structure_factor_coef   Fsqd
_refine_ls_weighting_details      
 'w=1/[\s^2^(Fo^2^)+(0.0400P)^2^+3.0000P] where P=(Fo^2^+2Fc^2^)/3'
_refine_ls_weighting_scheme        calc
_refine_ls_wR_factor_gt            0.1797
_refine_ls_wR_factor_ref           0.1852
_refine_special_details            ?
_olex2_refinement_description
;
1. Fixed Uiso
 At 1.2 times of:
  All C(H) groups
 At 1.5 times of:
  All C(H,H,H) groups
2. Restrained distances
 C25-C26B \\sim C25-C26A
 with sigma of 0.02
 C25-C27B \\sim C25-C27A
 with sigma of 0.02
 C25-C28B \\sim C25-C28A
 with sigma of 0.02
3. Uiso/Uaniso restraints and constraints
C25 \\sim C26B \\sim C27B \\sim C28B \\sim C27A \\sim C28A \\sim C26A: within
2.5A with sigma of 0.01 and sigma for terminal atoms of 0.02 within 2.5A
4. Rigid body (RIGU) restrains
 C25, C26B, C27B, C28B, C27A, C28A, C26A
 with sigma for 1-2 distances of 0.004 and sigma for 1-3 distances of 0.004
5. Others
 Sof(C27A)=Sof(H27D)=Sof(H27E)=Sof(H27F)=Sof(C28A)=Sof(H28D)=Sof(H28E)=
 Sof(H28F)=Sof(C26A)=Sof(H26D)=Sof(H26E)=Sof(H26F)=1-FVAR(1)
 Sof(C26B)=Sof(H26A)=Sof(H26B)=Sof(H26C)=Sof(C27B)=Sof(H27A)=Sof(H27B)=
 Sof(H27C)=Sof(C28B)=Sof(H28A)=Sof(H28B)=Sof(H28C)=FVAR(1)
6.a Aromatic/amide H refined with riding coordinates:
 C5(H5), C7(H7), C16(H16), C11(H11), C34(H34), C13(H13), C20(H20), C4(H4),
 C14(H14), C18(H18), C30(H30), C32(H32)
6.b Idealised Me refined as rotating group:
 C41(H41A,H41B,H41C), C24(H24A,H24B,H24C), C37(H37A,H37B,H37C), C36(H36A,H36B,
 H36C), C38(H38A,H38B,H38C), C40(H40A,H40B,H40C), C42(H42A,H42B,H42C), C22(H22A,
 H22B,H22C), C23(H23A,H23B,H23C), C26B(H26A,H26B,H26C), C27B(H27A,H27B,H27C),
 C28B(H28A,H28B,H28C), C27A(H27D,H27E,H27F), C28A(H28D,H28E,H28F), C26A(H26D,
 H26E,H26F)
;
_atom_sites_solution_hydrogens     geom
_atom_sites_solution_primary       dual
_atom_sites_solution_secondary     ?
loop_
  _atom_site_label
  _atom_site_type_symbol
  _atom_site_fract_x
  _atom_site_fract_y
  _atom_site_fract_z
  _atom_site_U_iso_or_equiv
  _atom_site_adp_type
  _atom_site_occupancy
  _atom_site_site_symmetry_order
  _atom_site_calc_flag
  _atom_site_refinement_flags_posn
  _atom_site_refinement_flags_adp
  _atom_site_refinement_flags_occupancy
  _atom_site_disorder_assembly
  _atom_site_disorder_group
 O O 0.7604(2) 0.54468(14) 0.46052(12) 0.0465(5) Uani 1 1 d . . . . .
 N2 N 0.9938(3) 0.65201(16) 0.55529(16) 0.0434(5) Uani 1 1 d . . . . .
 N1 N 0.5312(3) 0.66106(17) 0.39962(17) 0.0513(6) Uani 1 1 d . . . . .
 C10 C 0.8405(3) 0.58308(18) 0.40549(18) 0.0385(6) Uani 1 1 d . . . . .
 C8 C 0.6318(3) 0.49651(19) 0.41490(17) 0.0401(6) Uani 1 1 d . . . . .
 C3 C 0.5158(3) 0.55329(19) 0.39156(18) 0.0416(6) Uani 1 1 d . . . . .
 C5 C 0.3723(3) 0.3983(2) 0.34707(18) 0.0416(6) Uani 1 1 d . . . . .
 H5 H 0.282646 0.364878 0.326155 0.050 Uiso 1 1 calc R U . . .
 C12 C 0.8926(3) 0.61197(19) 0.25711(18) 0.0400(6) Uani 1 1 d . . . . .
 C29 C 0.8517(3) 0.5994(2) 0.15191(18) 0.0416(6) Uani 1 1 d . . . . .
 C15 C 0.4759(3) 0.22643(19) 0.34600(18) 0.0406(6) Uani 1 1 d . . . . .
 C7 C 0.6193(3) 0.39029(19) 0.40023(17) 0.0400(6) Uani 1 1 d . . . . .
 H7 H 0.699914 0.351189 0.414223 0.048 Uiso 1 1 calc R U . . .
 C16 C 0.3648(3) 0.17286(19) 0.36597(19) 0.0414(6) Uani 1 1 d . . . . .
 H16 H 0.299640 0.209427 0.392905 0.050 Uiso 1 1 calc R U . . .
 C11 C 0.8062(3) 0.56968(19) 0.30783(18) 0.0405(6) Uani 1 1 d . . . . .
 H11 H 0.723387 0.531545 0.274415 0.049 Uiso 1 1 calc R U . . .
 C6 C 0.4884(3) 0.34053(19) 0.36491(17) 0.0389(6) Uani 1 1 d . . . . .
 C9 C 0.9609(3) 0.63860(18) 0.45589(18) 0.0388(6) Uani 1 1 d . . . . .
 C31 C 0.7490(3) 0.4961(2) 0.00278(19) 0.0434(6) Uani 1 1 d . . . . .
 C17 C 0.3490(3) 0.0665(2) 0.3467(2) 0.0446(6) Uani 1 1 d . . . . .
 C19 C 0.5531(3) 0.0674(2) 0.2813(2) 0.0458(7) Uani 1 1 d . . . . .
 C34 C 0.8667(3) 0.6837(2) 0.10190(19) 0.0443(6) Uani 1 1 d . . . . .
 H34 H 0.905542 0.747239 0.136185 0.053 Uiso 1 1 calc R U . . .
 C13 C 1.0133(3) 0.6674(2) 0.30834(19) 0.0443(6) Uani 1 1 d . . . . .
 H13 H 1.072942 0.696678 0.275067 0.053 Uiso 1 1 calc R U . . .
 C20 C 0.5681(3) 0.1736(2) 0.30457(19) 0.0435(6) Uani 1 1 d . . . . .
 H20 H 0.643536 0.210212 0.291547 0.052 Uiso 1 1 calc R U . . .
 C4 C 0.3846(3) 0.5053(2) 0.35934(18) 0.0430(6) Uani 1 1 d . . . . .
 H4 H 0.304197 0.544740 0.345803 0.052 Uiso 1 1 calc R U . . .
 C14 C 1.0478(3) 0.6804(2) 0.40642(19) 0.0447(6) Uani 1 1 d . . . . .
 H14 H 1.130880 0.717942 0.440172 0.054 Uiso 1 1 calc R U . . .
 C18 C 0.4435(3) 0.0162(2) 0.3053(2) 0.0490(7) Uani 1 1 d . . . . .
 H18 H 0.433878 -0.056442 0.292509 0.059 Uiso 1 1 calc R U . . .
 C30 C 0.7937(3) 0.5070(2) 0.10122(19) 0.0429(6) Uani 1 1 d . . . . .
 H30 H 0.784384 0.449902 0.134927 0.051 Uiso 1 1 calc R U . . .
 C33 C 0.8256(3) 0.6755(2) 0.00359(19) 0.0450(6) Uani 1 1 d . . . . .
 C32 C 0.7666(3) 0.5820(2) -0.04457(19) 0.0475(7) Uani 1 1 d . . . . .
 H32 H 0.737134 0.575909 -0.112076 0.057 Uiso 1 1 calc R U . . .
 C35 C 0.6805(3) 0.3957(2) -0.0559(2) 0.0494(7) Uani 1 1 d . . . . .
 C39 C 0.8383(4) 0.7667(2) -0.0537(2) 0.0526(7) Uani 1 1 d . . . . .
 C21 C 0.2309(3) 0.0057(2) 0.3717(2) 0.0521(7) Uani 1 1 d . . . . .
 C25 C 0.6487(4) 0.0083(2) 0.2305(2) 0.0569(8) Uani 1 1 d D U . . .
 C2 C 1.0184(4) 0.6619(2) 0.6374(2) 0.0569(8) Uani 1 1 d . . . . .
 C41 C 0.9159(4) 0.7362(3) -0.1297(2) 0.0634(9) Uani 1 1 d . . . . .
 H41A H 1.012443 0.722985 -0.099014 0.095 Uiso 1 1 calc R U . . .
 H41B H 0.914312 0.791989 -0.169966 0.095 Uiso 1 1 calc R U . . .
 H41C H 0.870863 0.673965 -0.168931 0.095 Uiso 1 1 calc R U . . .
 C24 C 0.1330(4) 0.0751(2) 0.4109(3) 0.0610(9) Uani 1 1 d . . . . .
 H24A H 0.185089 0.116289 0.469035 0.091 Uiso 1 1 calc R U . . .
 H24B H 0.059798 0.033165 0.425586 0.091 Uiso 1 1 calc R U . . .
 H24C H 0.090863 0.120710 0.363423 0.091 Uiso 1 1 calc R U . . .
 C37 C 0.7759(4) 0.3520(3) -0.1153(2) 0.0635(9) Uani 1 1 d . . . . .
 H37A H 0.790465 0.401722 -0.158398 0.095 Uiso 1 1 calc R U . . .
 H37B H 0.733292 0.288113 -0.152702 0.095 Uiso 1 1 calc R U . . .
 H37C H 0.865416 0.338091 -0.073346 0.095 Uiso 1 1 calc R U . . .
 C36 C 0.5414(4) 0.4171(3) -0.1213(2) 0.0622(9) Uani 1 1 d . . . . .
 H36A H 0.479456 0.444907 -0.083015 0.093 Uiso 1 1 calc R U . . .
 H36B H 0.499206 0.353147 -0.158842 0.093 Uiso 1 1 calc R U . . .
 H36C H 0.555883 0.466991 -0.164194 0.093 Uiso 1 1 calc R U . . .
 C38 C 0.6538(4) 0.3156(2) 0.0090(2) 0.0655(9) Uani 1 1 d . . . . .
 H38A H 0.742454 0.298752 0.050321 0.098 Uiso 1 1 calc R U . . .
 H38B H 0.608862 0.253390 -0.030302 0.098 Uiso 1 1 calc R U . . .
 H38C H 0.593231 0.343745 0.048103 0.098 Uiso 1 1 calc R U . . .
 C40 C 0.6913(4) 0.7959(3) -0.1017(2) 0.0672(9) Uani 1 1 d . . . . .
 H40A H 0.641242 0.736632 -0.143053 0.101 Uiso 1 1 calc R U . . .
 H40B H 0.696695 0.852727 -0.139787 0.101 Uiso 1 1 calc R U . . .
 H40C H 0.641971 0.817116 -0.052932 0.101 Uiso 1 1 calc R U . . .
 C42 C 0.9165(4) 0.8600(2) 0.0098(2) 0.0661(10) Uani 1 1 d . . . . .
 H42A H 0.867120 0.882184 0.058280 0.099 Uiso 1 1 calc R U . . .
 H42B H 0.921776 0.916081 -0.029208 0.099 Uiso 1 1 calc R U . . .
 H42C H 1.010634 0.841633 0.040853 0.099 Uiso 1 1 calc R U . . .
 C22 C 0.1476(4) -0.0592(3) 0.2825(3) 0.0734(11) Uani 1 1 d . . . . .
 H22A H 0.110711 -0.014505 0.232975 0.110 Uiso 1 1 calc R U . . .
 H22B H 0.070388 -0.096285 0.297508 0.110 Uiso 1 1 calc R U . . .
 H22C H 0.208021 -0.108532 0.259691 0.110 Uiso 1 1 calc R U . . .
 C23 C 0.2962(4) -0.0640(3) 0.4487(3) 0.0739(11) Uani 1 1 d . . . . .
 H23A H 0.353737 -0.113579 0.423121 0.111 Uiso 1 1 calc R U . . .
 H23B H 0.222328 -0.100719 0.467768 0.111 Uiso 1 1 calc R U . . .
 H23C H 0.354068 -0.021842 0.504202 0.111 Uiso 1 1 calc R U . . .
 C1 C 0.5455(5) 0.7485(2) 0.3997(3) 0.0739(11) Uani 1 1 d . . . . .
 C26B C 0.645(4) 0.062(2) 0.1401(19) 0.071(5) Uani 0.112(5) 1 d D U P A 1
 H26A H 0.556194 0.044717 0.093354 0.106 Uiso 0.112(5) 1 calc R U P A 1
 H26B H 0.721465 0.039377 0.112727 0.106 Uiso 0.112(5) 1 calc R U P A 1
 H26C H 0.654879 0.136736 0.156883 0.106 Uiso 0.112(5) 1 calc R U P A 1
 C27B C 0.793(2) 0.007(3) 0.299(2) 0.079(5) Uani 0.112(5) 1 d D U P A 1
 H27A H 0.842761 0.073115 0.301894 0.119 Uiso 0.112(5) 1 calc R U P A 1
 H27B H 0.844730 -0.048202 0.275531 0.119 Uiso 0.112(5) 1 calc R U P A 1
 H27C H 0.782704 -0.004114 0.362155 0.119 Uiso 0.112(5) 1 calc R U P A 1
 C28B C 0.604(4) -0.1035(16) 0.198(3) 0.073(5) Uani 0.112(5) 1 d D U P A 1
 H28A H 0.639466 -0.145005 0.250686 0.109 Uiso 0.112(5) 1 calc R U P A 1
 H28B H 0.641443 -0.127100 0.143992 0.109 Uiso 0.112(5) 1 calc R U P A 1
 H28C H 0.502304 -0.110715 0.179283 0.109 Uiso 0.112(5) 1 calc R U P A 1
 C27A C 0.7375(5) -0.0609(4) 0.2985(4) 0.0789(13) Uani 0.888(5) 1 d D U P A 2
 H27D H 0.792918 -0.018523 0.354792 0.118 Uiso 0.888(5) 1 calc R U P A 2
 H27E H 0.799560 -0.098755 0.266040 0.118 Uiso 0.888(5) 1 calc R U P A 2
 H27F H 0.676580 -0.109532 0.318175 0.118 Uiso 0.888(5) 1 calc R U P A 2
 C28A C 0.5630(6) -0.0583(5) 0.1445(4) 0.0942(17) Uani 0.888(5) 1 d D U P A 2
 H28D H 0.502521 -0.106559 0.165001 0.141 Uiso 0.888(5) 1 calc R U P A 2
 H28E H 0.624952 -0.096583 0.112253 0.141 Uiso 0.888(5) 1 calc R U P A 2
 H28F H 0.505911 -0.014875 0.100640 0.141 Uiso 0.888(5) 1 calc R U P A 2
 C26A C 0.7496(5) 0.0789(3) 0.1987(4) 0.0739(13) Uani 0.888(5) 1 d D U P A 2
 H26D H 0.696757 0.124001 0.154545 0.111 Uiso 0.888(5) 1 calc R U P A 2
 H26E H 0.809007 0.037218 0.166800 0.111 Uiso 0.888(5) 1 calc R U P A 2
 H26F H 0.807569 0.120583 0.254436 0.111 Uiso 0.888(5) 1 calc R U P A 2

loop_
  _atom_site_aniso_label
  _atom_site_aniso_U_11
  _atom_site_aniso_U_22
  _atom_site_aniso_U_33
  _atom_site_aniso_U_23
  _atom_site_aniso_U_13
  _atom_site_aniso_U_12
 O 0.0645(13) 0.0439(10) 0.0341(9) 0.0037(8) 0.0199(9) -0.0192(9)
 N2 0.0598(15) 0.0326(11) 0.0379(12) 0.0025(9) 0.0135(11) -0.0078(10)
 N1 0.0818(18) 0.0317(12) 0.0444(13) 0.0023(10) 0.0251(13) -0.0102(11)
 C10 0.0550(16) 0.0276(12) 0.0371(13) 0.0048(10) 0.0196(12) -0.0090(11)
 C8 0.0569(17) 0.0361(13) 0.0307(12) 0.0054(10) 0.0174(12) -0.0121(12)
 C3 0.0669(18) 0.0297(12) 0.0323(13) 0.0036(10) 0.0208(13) -0.0089(12)
 C5 0.0535(16) 0.0370(13) 0.0369(13) 0.0041(11) 0.0173(12) -0.0074(12)
 C12 0.0529(16) 0.0332(13) 0.0368(13) 0.0059(10) 0.0165(12) -0.0073(11)
 C29 0.0478(15) 0.0448(15) 0.0360(13) 0.0078(11) 0.0168(12) -0.0042(12)
 C15 0.0551(16) 0.0333(13) 0.0344(13) 0.0041(10) 0.0132(12) -0.0062(11)
 C7 0.0542(16) 0.0367(13) 0.0332(13) 0.0066(10) 0.0183(12) -0.0039(11)
 C16 0.0503(16) 0.0334(13) 0.0424(14) 0.0044(11) 0.0159(12) -0.0048(11)
 C11 0.0540(16) 0.0340(13) 0.0350(13) 0.0033(10) 0.0149(12) -0.0102(11)
 C6 0.0545(16) 0.0327(13) 0.0323(12) 0.0048(10) 0.0165(12) -0.0074(11)
 C9 0.0567(16) 0.0279(12) 0.0331(13) 0.0038(10) 0.0139(12) -0.0048(11)
 C31 0.0490(16) 0.0437(15) 0.0403(14) 0.0019(11) 0.0180(12) -0.0042(12)
 C17 0.0560(17) 0.0351(13) 0.0433(15) 0.0060(11) 0.0137(13) -0.0067(12)
 C19 0.0573(17) 0.0372(14) 0.0445(15) 0.0040(11) 0.0159(13) 0.0005(12)
 C34 0.0560(17) 0.0412(14) 0.0382(14) 0.0069(11) 0.0160(12) -0.0072(12)
 C13 0.0554(17) 0.0394(14) 0.0408(14) 0.0080(11) 0.0168(13) -0.0118(12)
 C20 0.0552(17) 0.0381(14) 0.0398(14) 0.0051(11) 0.0168(13) -0.0049(12)
 C4 0.0609(18) 0.0345(13) 0.0381(14) 0.0057(11) 0.0202(13) -0.0011(12)
 C14 0.0530(17) 0.0394(14) 0.0414(14) 0.0039(11) 0.0127(12) -0.0135(12)
 C18 0.0621(19) 0.0307(13) 0.0538(17) 0.0046(12) 0.0142(14) -0.0051(12)
 C30 0.0515(16) 0.0423(14) 0.0398(14) 0.0081(11) 0.0196(12) -0.0042(12)
 C33 0.0559(17) 0.0463(15) 0.0368(14) 0.0107(12) 0.0173(13) -0.0025(13)
 C32 0.0573(18) 0.0534(17) 0.0339(14) 0.0072(12) 0.0149(13) -0.0027(13)
 C35 0.0586(18) 0.0493(16) 0.0424(15) -0.0014(12) 0.0196(13) -0.0055(13)
 C39 0.072(2) 0.0511(17) 0.0376(15) 0.0150(13) 0.0159(14) -0.0053(15)
 C21 0.0613(19) 0.0318(14) 0.0661(19) 0.0098(13) 0.0205(15) -0.0099(13)
 C25 0.067(2) 0.0442(16) 0.0641(19) -0.0007(14) 0.0288(16) -0.0013(14)
 C2 0.078(2) 0.0507(17) 0.0421(17) 0.0016(13) 0.0180(15) -0.0046(15)
 C41 0.081(2) 0.068(2) 0.0489(18) 0.0179(15) 0.0269(17) -0.0097(18)
 C24 0.069(2) 0.0449(17) 0.076(2) 0.0092(15) 0.0307(18) -0.0114(15)
 C37 0.076(2) 0.0559(19) 0.062(2) -0.0054(16) 0.0293(18) 0.0032(17)
 C36 0.066(2) 0.062(2) 0.0550(19) -0.0098(15) 0.0151(16) -0.0049(16)
 C38 0.088(3) 0.0500(18) 0.0571(19) -0.0012(15) 0.0200(18) -0.0243(17)
 C40 0.085(3) 0.068(2) 0.0532(19) 0.0261(16) 0.0181(18) 0.0060(18)
 C42 0.101(3) 0.0493(18) 0.0512(18) 0.0179(14) 0.0207(18) -0.0126(18)
 C22 0.079(2) 0.0503(19) 0.090(3) -0.0087(18) 0.029(2) -0.0254(17)
 C23 0.078(2) 0.059(2) 0.096(3) 0.038(2) 0.032(2) -0.0066(18)
 C1 0.118(3) 0.0391(18) 0.070(2) 0.0060(16) 0.034(2) -0.0087(18)
 C26B 0.086(10) 0.062(9) 0.074(8) 0.001(7) 0.042(8) 0.013(8)
 C27B 0.079(8) 0.068(9) 0.092(9) 0.003(9) 0.028(7) 0.008(8)
 C28B 0.083(9) 0.054(7) 0.087(9) -0.010(7) 0.038(8) 0.009(7)
 C27A 0.079(3) 0.067(3) 0.104(3) 0.022(2) 0.042(3) 0.015(2)
 C28A 0.089(3) 0.098(4) 0.091(3) -0.042(3) 0.035(3) 0.000(3)
 C26A 0.094(3) 0.055(2) 0.090(3) 0.007(2) 0.056(3) 0.003(2)

_geom_special_details
;
 All esds (except the esd in the dihedral angle between two l.s. planes)
 are estimated using the full covariance matrix.  The cell esds are taken
 into account individually in the estimation of esds in distances, angles
 and torsion angles; correlations between esds in cell parameters are only
 used when they are defined by crystal symmetry.  An approximate (isotropic)
 treatment of cell esds is used for estimating esds involving l.s. planes.
;
loop_
  _geom_bond_atom_site_label_1
  _geom_bond_atom_site_label_2
  _geom_bond_distance
  _geom_bond_site_symmetry_2
  _geom_bond_publ_flag
 O C10 1.381(3) . ?
 O C8 1.393(3) . ?
 N2 C9 1.397(3) . ?
 N2 C2 1.155(4) . ?
 N1 C3 1.408(3) . ?
 N1 C1 1.152(4) . ?
 C10 C11 1.373(3) . ?
 C10 C9 1.389(4) . ?
 C8 C3 1.375(4) . ?
 C8 C7 1.386(4) . ?
 C3 C4 1.387(4) . ?
 C5 H5 0.9500 . ?
 C5 C6 1.377(4) . ?
 C5 C4 1.395(4) . ?
 C12 C29 1.478(4) . ?
 C12 C11 1.402(4) . ?
 C12 C13 1.393(4) . ?
 C29 C34 1.407(4) . ?
 C29 C30 1.390(4) . ?
 C15 C16 1.402(4) . ?
 C15 C6 1.491(3) . ?
 C15 C20 1.378(4) . ?
 C7 H7 0.9500 . ?
 C7 C6 1.398(4) . ?
 C16 H16 0.9500 . ?
 C16 C17 1.393(4) . ?
 C11 H11 0.9500 . ?
 C9 C14 1.389(4) . ?
 C31 C30 1.386(4) . ?
 C31 C32 1.406(4) . ?
 C31 C35 1.544(4) . ?
 C17 C18 1.381(4) . ?
 C17 C21 1.541(4) . ?
 C19 C20 1.396(4) . ?
 C19 C18 1.401(4) . ?
 C19 C25 1.521(4) . ?
 C34 H34 0.9500 . ?
 C34 C33 1.383(4) . ?
 C13 H13 0.9500 . ?
 C13 C14 1.378(4) . ?
 C20 H20 0.9500 . ?
 C4 H4 0.9500 . ?
 C14 H14 0.9500 . ?
 C18 H18 0.9500 . ?
 C30 H30 0.9500 . ?
 C33 C32 1.393(4) . ?
 C33 C39 1.543(4) . ?
 C32 H32 0.9500 . ?
 C35 C37 1.518(4) . ?
 C35 C36 1.523(5) . ?
 C35 C38 1.540(4) . ?
 C39 C41 1.526(4) . ?
 C39 C40 1.530(5) . ?
 C39 C42 1.531(4) . ?
 C21 C24 1.519(4) . ?
 C21 C22 1.525(5) . ?
 C21 C23 1.543(4) . ?
 C25 C26B 1.549(18) . ?
 C25 C27B 1.528(19) . ?
 C25 C28B 1.518(18) . ?
 C25 C27A 1.537(5) . ?
 C25 C28A 1.513(5) . ?
 C25 C26A 1.533(5) . ?
 C41 H41A 0.9800 . ?
 C41 H41B 0.9800 . ?
 C41 H41C 0.9800 . ?
 C24 H24A 0.9800 . ?
 C24 H24B 0.9800 . ?
 C24 H24C 0.9800 . ?
 C37 H37A 0.9800 . ?
 C37 H37B 0.9800 . ?
 C37 H37C 0.9800 . ?
 C36 H36A 0.9800 . ?
 C36 H36B 0.9800 . ?
 C36 H36C 0.9800 . ?
 C38 H38A 0.9800 . ?
 C38 H38B 0.9800 . ?
 C38 H38C 0.9800 . ?
 C40 H40A 0.9800 . ?
 C40 H40B 0.9800 . ?
 C40 H40C 0.9800 . ?
 C42 H42A 0.9800 . ?
 C42 H42B 0.9800 . ?
 C42 H42C 0.9800 . ?
 C22 H22A 0.9800 . ?
 C22 H22B 0.9800 . ?
 C22 H22C 0.9800 . ?
 C23 H23A 0.9800 . ?
 C23 H23B 0.9800 . ?
 C23 H23C 0.9800 . ?
 C26B H26A 0.9800 . ?
 C26B H26B 0.9800 . ?
 C26B H26C 0.9800 . ?
 C27B H27A 0.9800 . ?
 C27B H27B 0.9800 . ?
 C27B H27C 0.9800 . ?
 C28B H28A 0.9800 . ?
 C28B H28B 0.9800 . ?
 C28B H28C 0.9800 . ?
 C27A H27D 0.9800 . ?
 C27A H27E 0.9800 . ?
 C27A H27F 0.9800 . ?
 C28A H28D 0.9800 . ?
 C28A H28E 0.9800 . ?
 C28A H28F 0.9800 . ?
 C26A H26D 0.9800 . ?
 C26A H26E 0.9800 . ?
 C26A H26F 0.9800 . ?

loop_
  _geom_angle_atom_site_label_1
  _geom_angle_atom_site_label_2
  _geom_angle_atom_site_label_3
  _geom_angle
  _geom_angle_site_symmetry_1
  _geom_angle_site_symmetry_3
  _geom_angle_publ_flag
 C10 O C8 118.46(19) . . ?
 C2 N2 C9 178.5(3) . . ?
 C1 N1 C3 175.0(3) . . ?
 O C10 C9 115.3(2) . . ?
 C11 C10 O 123.9(2) . . ?
 C11 C10 C9 120.9(2) . . ?
 C3 C8 O 120.3(2) . . ?
 C3 C8 C7 120.0(3) . . ?
 C7 C8 O 119.5(3) . . ?
 C8 C3 N1 119.3(3) . . ?
 C8 C3 C4 120.6(2) . . ?
 C4 C3 N1 120.1(3) . . ?
 C6 C5 H5 119.6 . . ?
 C6 C5 C4 120.8(3) . . ?
 C4 C5 H5 119.6 . . ?
 C11 C12 C29 119.5(2) . . ?
 C13 C12 C29 122.1(2) . . ?
 C13 C12 C11 118.3(2) . . ?
 C34 C29 C12 119.5(2) . . ?
 C30 C29 C12 121.4(2) . . ?
 C30 C29 C34 119.1(2) . . ?
 C16 C15 C6 119.5(2) . . ?
 C20 C15 C16 119.6(2) . . ?
 C20 C15 C6 120.8(2) . . ?
 C8 C7 H7 119.9 . . ?
 C8 C7 C6 120.2(3) . . ?
 C6 C7 H7 119.9 . . ?
 C15 C16 H16 119.7 . . ?
 C17 C16 C15 120.6(3) . . ?
 C17 C16 H16 119.7 . . ?
 C10 C11 C12 120.4(2) . . ?
 C10 C11 H11 119.8 . . ?
 C12 C11 H11 119.8 . . ?
 C5 C6 C15 120.9(2) . . ?
 C5 C6 C7 119.1(2) . . ?
 C7 C6 C15 120.0(3) . . ?
 C10 C9 N2 120.1(2) . . ?
 C10 C9 C14 119.3(2) . . ?
 C14 C9 N2 120.6(2) . . ?
 C30 C31 C32 117.4(2) . . ?
 C30 C31 C35 123.2(2) . . ?
 C32 C31 C35 119.3(2) . . ?
 C16 C17 C21 121.4(3) . . ?
 C18 C17 C16 118.1(3) . . ?
 C18 C17 C21 120.5(2) . . ?
 C20 C19 C18 117.2(3) . . ?
 C20 C19 C25 122.3(3) . . ?
 C18 C19 C25 120.5(2) . . ?
 C29 C34 H34 119.5 . . ?
 C33 C34 C29 121.0(3) . . ?
 C33 C34 H34 119.5 . . ?
 C12 C13 H13 119.4 . . ?
 C14 C13 C12 121.2(2) . . ?
 C14 C13 H13 119.4 . . ?
 C15 C20 C19 121.5(3) . . ?
 C15 C20 H20 119.3 . . ?
 C19 C20 H20 119.3 . . ?
 C3 C4 C5 119.1(3) . . ?
 C3 C4 H4 120.5 . . ?
 C5 C4 H4 120.5 . . ?
 C9 C14 H14 120.0 . . ?
 C13 C14 C9 120.0(3) . . ?
 C13 C14 H14 120.0 . . ?
 C17 C18 C19 123.0(3) . . ?
 C17 C18 H18 118.5 . . ?
 C19 C18 H18 118.5 . . ?
 C29 C30 H30 119.1 . . ?
 C31 C30 C29 121.7(2) . . ?
 C31 C30 H30 119.1 . . ?
 C34 C33 C32 118.2(2) . . ?
 C34 C33 C39 122.5(3) . . ?
 C32 C33 C39 119.3(2) . . ?
 C31 C32 H32 118.7 . . ?
 C33 C32 C31 122.6(3) . . ?
 C33 C32 H32 118.7 . . ?
 C37 C35 C31 108.9(2) . . ?
 C37 C35 C36 109.4(3) . . ?
 C37 C35 C38 109.1(3) . . ?
 C36 C35 C31 110.0(3) . . ?
 C36 C35 C38 107.9(3) . . ?
 C38 C35 C31 111.4(2) . . ?
 C41 C39 C33 110.3(3) . . ?
 C41 C39 C40 109.3(3) . . ?
 C41 C39 C42 108.0(3) . . ?
 C40 C39 C33 108.0(3) . . ?
 C40 C39 C42 109.2(3) . . ?
 C42 C39 C33 112.1(2) . . ?
 C17 C21 C23 108.4(3) . . ?
 C24 C21 C17 112.4(2) . . ?
 C24 C21 C22 108.7(3) . . ?
 C24 C21 C23 108.0(3) . . ?
 C22 C21 C17 109.1(3) . . ?
 C22 C21 C23 110.2(3) . . ?
 C19 C25 C26B 105.6(12) . . ?
 C19 C25 C27B 109.1(14) . . ?
 C19 C25 C27A 109.3(3) . . ?
 C19 C25 C26A 112.7(3) . . ?
 C27B C25 C26B 115(2) . . ?
 C28B C25 C19 114.8(14) . . ?
 C28B C25 C26B 107(2) . . ?
 C28B C25 C27B 106(2) . . ?
 C28A C25 C19 109.7(3) . . ?
 C28A C25 C27A 108.8(4) . . ?
 C28A C25 C26A 109.2(4) . . ?
 C26A C25 C27A 107.0(3) . . ?
 C39 C41 H41A 109.5 . . ?
 C39 C41 H41B 109.5 . . ?
 C39 C41 H41C 109.5 . . ?
 H41A C41 H41B 109.5 . . ?
 H41A C41 H41C 109.5 . . ?
 H41B C41 H41C 109.5 . . ?
 C21 C24 H24A 109.5 . . ?
 C21 C24 H24B 109.5 . . ?
 C21 C24 H24C 109.5 . . ?
 H24A C24 H24B 109.5 . . ?
 H24A C24 H24C 109.5 . . ?
 H24B C24 H24C 109.5 . . ?
 C35 C37 H37A 109.5 . . ?
 C35 C37 H37B 109.5 . . ?
 C35 C37 H37C 109.5 . . ?
 H37A C37 H37B 109.5 . . ?
 H37A C37 H37C 109.5 . . ?
 H37B C37 H37C 109.5 . . ?
 C35 C36 H36A 109.5 . . ?
 C35 C36 H36B 109.5 . . ?
 C35 C36 H36C 109.5 . . ?
 H36A C36 H36B 109.5 . . ?
 H36A C36 H36C 109.5 . . ?
 H36B C36 H36C 109.5 . . ?
 C35 C38 H38A 109.5 . . ?
 C35 C38 H38B 109.5 . . ?
 C35 C38 H38C 109.5 . . ?
 H38A C38 H38B 109.5 . . ?
 H38A C38 H38C 109.5 . . ?
 H38B C38 H38C 109.5 . . ?
 C39 C40 H40A 109.5 . . ?
 C39 C40 H40B 109.5 . . ?
 C39 C40 H40C 109.5 . . ?
 H40A C40 H40B 109.5 . . ?
 H40A C40 H40C 109.5 . . ?
 H40B C40 H40C 109.5 . . ?
 C39 C42 H42A 109.5 . . ?
 C39 C42 H42B 109.5 . . ?
 C39 C42 H42C 109.5 . . ?
 H42A C42 H42B 109.5 . . ?
 H42A C42 H42C 109.5 . . ?
 H42B C42 H42C 109.5 . . ?
 C21 C22 H22A 109.5 . . ?
 C21 C22 H22B 109.5 . . ?
 C21 C22 H22C 109.5 . . ?
 H22A C22 H22B 109.5 . . ?
 H22A C22 H22C 109.5 . . ?
 H22B C22 H22C 109.5 . . ?
 C21 C23 H23A 109.5 . . ?
 C21 C23 H23B 109.5 . . ?
 C21 C23 H23C 109.5 . . ?
 H23A C23 H23B 109.5 . . ?
 H23A C23 H23C 109.5 . . ?
 H23B C23 H23C 109.5 . . ?
 C25 C26B H26A 109.5 . . ?
 C25 C26B H26B 109.5 . . ?
 C25 C26B H26C 109.5 . . ?
 H26A C26B H26B 109.5 . . ?
 H26A C26B H26C 109.5 . . ?
 H26B C26B H26C 109.5 . . ?
 C25 C27B H27A 109.5 . . ?
 C25 C27B H27B 109.5 . . ?
 C25 C27B H27C 109.5 . . ?
 H27A C27B H27B 109.5 . . ?
 H27A C27B H27C 109.5 . . ?
 H27B C27B H27C 109.5 . . ?
 C25 C28B H28A 109.5 . . ?
 C25 C28B H28B 109.5 . . ?
 C25 C28B H28C 109.5 . . ?
 H28A C28B H28B 109.5 . . ?
 H28A C28B H28C 109.5 . . ?
 H28B C28B H28C 109.5 . . ?
 C25 C27A H27D 109.5 . . ?
 C25 C27A H27E 109.5 . . ?
 C25 C27A H27F 109.5 . . ?
 H27D C27A H27E 109.5 . . ?
 H27D C27A H27F 109.5 . . ?
 H27E C27A H27F 109.5 . . ?
 C25 C28A H28D 109.5 . . ?
 C25 C28A H28E 109.5 . . ?
 C25 C28A H28F 109.5 . . ?
 H28D C28A H28E 109.5 . . ?
 H28D C28A H28F 109.5 . . ?
 H28E C28A H28F 109.5 . . ?
 C25 C26A H26D 109.5 . . ?
 C25 C26A H26E 109.5 . . ?
 C25 C26A H26F 109.5 . . ?
 H26D C26A H26E 109.5 . . ?
 H26D C26A H26F 109.5 . . ?
 H26E C26A H26F 109.5 . . ?

loop_
  _geom_torsion_atom_site_label_1
  _geom_torsion_atom_site_label_2
  _geom_torsion_atom_site_label_3
  _geom_torsion_atom_site_label_4
  _geom_torsion
  _geom_torsion_site_symmetry_1
  _geom_torsion_site_symmetry_2
  _geom_torsion_site_symmetry_3
  _geom_torsion_site_symmetry_4
  _geom_torsion_publ_flag
 O C10 C11 C12 179.4(2) . . . . ?
 O C10 C9 N2 0.2(4) . . . . ?
 O C10 C9 C14 -179.8(2) . . . . ?
 O C8 C3 N1 10.4(4) . . . . ?
 O C8 C3 C4 -170.3(2) . . . . ?
 O C8 C7 C6 172.4(2) . . . . ?
 N2 C9 C14 C13 -179.4(3) . . . . ?
 N1 C3 C4 C5 176.6(2) . . . . ?
 C10 O C8 C3 -86.0(3) . . . . ?
 C10 O C8 C7 99.3(3) . . . . ?
 C10 C9 C14 C13 0.6(4) . . . . ?
 C8 O C10 C11 -5.3(4) . . . . ?
 C8 O C10 C9 174.1(2) . . . . ?
 C8 C3 C4 C5 -2.7(4) . . . . ?
 C8 C7 C6 C5 -1.5(4) . . . . ?
 C8 C7 C6 C15 177.8(2) . . . . ?
 C3 C8 C7 C6 -2.3(4) . . . . ?
 C12 C29 C34 C33 -178.1(3) . . . . ?
 C12 C29 C30 C31 176.9(3) . . . . ?
 C12 C13 C14 C9 -0.5(4) . . . . ?
 C29 C12 C11 C10 -178.1(3) . . . . ?
 C29 C12 C13 C14 178.3(3) . . . . ?
 C29 C34 C33 C32 1.2(4) . . . . ?
 C29 C34 C33 C39 179.0(3) . . . . ?
 C15 C16 C17 C18 -1.6(4) . . . . ?
 C15 C16 C17 C21 177.5(3) . . . . ?
 C7 C8 C3 N1 -174.9(2) . . . . ?
 C7 C8 C3 C4 4.4(4) . . . . ?
 C16 C15 C6 C5 -38.5(4) . . . . ?
 C16 C15 C6 C7 142.2(3) . . . . ?
 C16 C15 C20 C19 0.4(4) . . . . ?
 C16 C17 C18 C19 -0.6(4) . . . . ?
 C16 C17 C21 C24 4.4(4) . . . . ?
 C16 C17 C21 C22 125.1(3) . . . . ?
 C16 C17 C21 C23 -114.9(3) . . . . ?
 C11 C10 C9 N2 179.6(2) . . . . ?
 C11 C10 C9 C14 -0.4(4) . . . . ?
 C11 C12 C29 C34 136.4(3) . . . . ?
 C11 C12 C29 C30 -41.2(4) . . . . ?
 C11 C12 C13 C14 0.2(4) . . . . ?
 C6 C5 C4 C3 -1.2(4) . . . . ?
 C6 C15 C16 C17 178.4(2) . . . . ?
 C6 C15 C20 C19 -176.2(3) . . . . ?
 C9 C10 C11 C12 0.1(4) . . . . ?
 C34 C29 C30 C31 -0.6(4) . . . . ?
 C34 C33 C32 C31 -0.8(5) . . . . ?
 C34 C33 C39 C41 127.4(3) . . . . ?
 C34 C33 C39 C40 -113.2(3) . . . . ?
 C34 C33 C39 C42 7.1(4) . . . . ?
 C13 C12 C29 C34 -41.7(4) . . . . ?
 C13 C12 C29 C30 140.7(3) . . . . ?
 C13 C12 C11 C10 0.1(4) . . . . ?
 C20 C15 C16 C17 1.8(4) . . . . ?
 C20 C15 C6 C5 138.0(3) . . . . ?
 C20 C15 C6 C7 -41.3(4) . . . . ?
 C20 C19 C18 C17 2.6(4) . . . . ?
 C20 C19 C25 C26B -53.4(17) . . . . ?
 C20 C19 C25 C27B 70.4(18) . . . . ?
 C20 C19 C25 C28B -171(2) . . . . ?
 C20 C19 C25 C27A 112.4(4) . . . . ?
 C20 C19 C25 C28A -128.4(4) . . . . ?
 C20 C19 C25 C26A -6.5(5) . . . . ?
 C4 C5 C6 C15 -176.1(2) . . . . ?
 C4 C5 C6 C7 3.2(4) . . . . ?
 C18 C17 C21 C24 -176.5(3) . . . . ?
 C18 C17 C21 C22 -55.8(4) . . . . ?
 C18 C17 C21 C23 64.2(4) . . . . ?
 C18 C19 C20 C15 -2.5(4) . . . . ?
 C18 C19 C25 C26B 125.5(17) . . . . ?
 C18 C19 C25 C27B -110.7(18) . . . . ?
 C18 C19 C25 C28B 7(2) . . . . ?
 C18 C19 C25 C27A -68.7(4) . . . . ?
 C18 C19 C25 C28A 50.5(5) . . . . ?
 C18 C19 C25 C26A 172.4(3) . . . . ?
 C30 C29 C34 C33 -0.5(4) . . . . ?
 C30 C31 C32 C33 -0.3(4) . . . . ?
 C30 C31 C35 C37 -114.0(3) . . . . ?
 C30 C31 C35 C36 126.2(3) . . . . ?
 C30 C31 C35 C38 6.5(4) . . . . ?
 C32 C31 C30 C29 1.0(4) . . . . ?
 C32 C31 C35 C37 66.7(4) . . . . ?
 C32 C31 C35 C36 -53.1(4) . . . . ?
 C32 C31 C35 C38 -172.8(3) . . . . ?
 C32 C33 C39 C41 -54.7(4) . . . . ?
 C32 C33 C39 C40 64.6(4) . . . . ?
 C32 C33 C39 C42 -175.1(3) . . . . ?
 C35 C31 C30 C29 -178.3(3) . . . . ?
 C35 C31 C32 C33 179.0(3) . . . . ?
 C39 C33 C32 C31 -178.7(3) . . . . ?
 C21 C17 C18 C19 -179.8(3) . . . . ?
 C25 C19 C20 C15 176.5(3) . . . . ?
 C25 C19 C18 C17 -176.3(3) . . . . ?

_shelx_res_file
;
TITL nv39_150k_new_twinned_a.res in P-1
    nv39_150k_new_twinned.res
    created by SHELXL-2019/3 at 09:52:54 on 13-Jan-2026
REM Old TITL
REM SHELXT solution in P-1: R1 0.206, Rweak 0.003, Alpha 0.027
REM <I/s> 0.000 for 0 systematic absences, Orientation as input
REM Formula found by SHELXT: C42 N2 O
CELL 1.54186 9.9348 13.1066 14.5772 95.644 104.228 91.123
ZERR 2 0.0006 0.0007 0.0009 0.005 0.005 0.005
LATT 1
SFAC C H N O
UNIT 84 96 4 2
SADI C25 C26B C25 C26A
SADI C25 C27B C25 C27A
SADI C25 C28B C25 C28A
SIMU 0.01 0.02 2.5 C25 C26B C27B C28B C27A C28A C26A
RIGU C25 C26B C27B C28B C27A C28A C26A

L.S. 10
PLAN  13
SIZE 0.22 0.293 0.34
TEMP -123.15
CONF
BOND
list 4
MORE -1
BOND $H
fmap 2
acta
REM <olex2.extras>
REM <HklSrc "%.\\nv39_150k_new_twinned.hkl">
REM </olex2.extras>

WGHT    0.040000    3.000000
FVAR       0.64641   0.11160
O     4    0.760361    0.544682    0.460524    11.00000    0.06453    0.04392 =
         0.03406    0.00374    0.01989   -0.01923
N2    3    0.993816    0.652009    0.555290    11.00000    0.05985    0.03262 =
         0.03790    0.00253    0.01347   -0.00784
N1    3    0.531235    0.661060    0.399622    11.00000    0.08175    0.03169 =
         0.04442    0.00227    0.02508   -0.01020
C10   1    0.840491    0.583075    0.405495    11.00000    0.05503    0.02757 =
         0.03707    0.00483    0.01961   -0.00895
C8    1    0.631809    0.496510    0.414896    11.00000    0.05687    0.03606 =
         0.03065    0.00538    0.01737   -0.01212
C3    1    0.515755    0.553286    0.391556    11.00000    0.06695    0.02965 =
         0.03227    0.00357    0.02083   -0.00891
C5    1    0.372256    0.398307    0.347073    11.00000    0.05352    0.03704 =
         0.03694    0.00408    0.01726   -0.00740
AFIX  43
H5    2    0.282646    0.364878    0.326155    11.00000   -1.20000
AFIX   0
C12   1    0.892647    0.611968    0.257106    11.00000    0.05291    0.03322 =
         0.03680    0.00591    0.01653   -0.00729
C29   1    0.851678    0.599422    0.151908    11.00000    0.04780    0.04478 =
         0.03598    0.00778    0.01685   -0.00419
C15   1    0.475901    0.226431    0.346005    11.00000    0.05509    0.03326 =
         0.03443    0.00411    0.01320   -0.00622
C7    1    0.619272    0.390294    0.400227    11.00000    0.05422    0.03671 =
         0.03317    0.00660    0.01825   -0.00390
AFIX  43
H7    2    0.699914    0.351189    0.414223    11.00000   -1.20000
AFIX   0
C16   1    0.364768    0.172860    0.365972    11.00000    0.05034    0.03340 =
         0.04244    0.00444    0.01592   -0.00481
AFIX  43
H16   2    0.299640    0.209427    0.392905    11.00000   -1.20000
AFIX   0
C11   1    0.806170    0.569676    0.307828    11.00000    0.05400    0.03397 =
         0.03498    0.00332    0.01489   -0.01022
AFIX  43
H11   2    0.723387    0.531545    0.274415    11.00000   -1.20000
AFIX   0
C6    1    0.488369    0.340531    0.364908    11.00000    0.05449    0.03274 =
         0.03227    0.00479    0.01647   -0.00739
C9    1    0.960901    0.638602    0.455889    11.00000    0.05668    0.02792 =
         0.03312    0.00379    0.01387   -0.00475
C31   1    0.749046    0.496077    0.002776    11.00000    0.04901    0.04371 =
         0.04035    0.00185    0.01798   -0.00424
C17   1    0.348964    0.066469    0.346675    11.00000    0.05603    0.03505 =
         0.04330    0.00596    0.01370   -0.00673
C19   1    0.553088    0.067379    0.281303    11.00000    0.05726    0.03717 =
         0.04453    0.00396    0.01588    0.00050
C34   1    0.866664    0.683730    0.101900    11.00000    0.05595    0.04123 =
         0.03823    0.00691    0.01598   -0.00720
AFIX  43
H34   2    0.905542    0.747239    0.136185    11.00000   -1.20000
AFIX   0
C13   1    1.013333    0.667366    0.308341    11.00000    0.05540    0.03945 =
         0.04076    0.00800    0.01685   -0.01182
AFIX  43
H13   2    1.072942    0.696678    0.275067    11.00000   -1.20000
AFIX   0
C20   1    0.568076    0.173572    0.304574    11.00000    0.05521    0.03806 =
         0.03977    0.00510    0.01684   -0.00488
AFIX  43
H20   2    0.643536    0.210212    0.291547    11.00000   -1.20000
AFIX   0
C4    1    0.384567    0.505299    0.359336    11.00000    0.06088    0.03446 =
         0.03814    0.00571    0.02025   -0.00109
AFIX  43
H4    2    0.304197    0.544740    0.345803    11.00000   -1.20000
AFIX   0
C14   1    1.047784    0.680402    0.406418    11.00000    0.05295    0.03940 =
         0.04145    0.00392    0.01270   -0.01346
AFIX  43
H14   2    1.130880    0.717942    0.440172    11.00000   -1.20000
AFIX   0
C18   1    0.443537    0.016174    0.305292    11.00000    0.06208    0.03068 =
         0.05378    0.00463    0.01420   -0.00507
AFIX  43
H18   2    0.433878   -0.056442    0.292509    11.00000   -1.20000
AFIX   0
C30   1    0.793676    0.507028    0.101219    11.00000    0.05147    0.04231 =
         0.03975    0.00810    0.01957   -0.00422
AFIX  43
H30   2    0.784384    0.449902    0.134927    11.00000   -1.20000
AFIX   0
C33   1    0.825642    0.675514    0.003590    11.00000    0.05594    0.04628 =
         0.03682    0.01071    0.01730   -0.00245
C32   1    0.766649    0.581954   -0.044571    11.00000    0.05729    0.05336 =
         0.03394    0.00720    0.01494   -0.00270
AFIX  43
H32   2    0.737134    0.575909   -0.112076    11.00000   -1.20000
AFIX   0
C35   1    0.680494    0.395665   -0.055877    11.00000    0.05864    0.04930 =
         0.04236   -0.00142    0.01962   -0.00547
C39   1    0.838262    0.766667   -0.053655    11.00000    0.07201    0.05114 =
         0.03763    0.01496    0.01594   -0.00534
C21   1    0.230903    0.005654    0.371750    11.00000    0.06126    0.03181 =
         0.06610    0.00979    0.02054   -0.00985
C25   1    0.648737    0.008337    0.230509    11.00000    0.06743    0.04424 =
         0.06411   -0.00065    0.02883   -0.00129
C2    1    1.018379    0.661863    0.637412    11.00000    0.07847    0.05073 =
         0.04210    0.00163    0.01802   -0.00458
C41   1    0.915917    0.736174   -0.129693    11.00000    0.08057    0.06837 =
         0.04886    0.01786    0.02689   -0.00971
AFIX 137
H41A  2    1.012443    0.722985   -0.099014    11.00000   -1.50000
H41B  2    0.914312    0.791989   -0.169966    11.00000   -1.50000
H41C  2    0.870863    0.673965   -0.168931    11.00000   -1.50000
AFIX   0
C24   1    0.132978    0.075115    0.410923    11.00000    0.06896    0.04492 =
         0.07576    0.00920    0.03073   -0.01140
AFIX 137
H24A  2    0.185089    0.116289    0.469035    11.00000   -1.50000
H24B  2    0.059798    0.033165    0.425586    11.00000   -1.50000
H24C  2    0.090863    0.120710    0.363423    11.00000   -1.50000
AFIX   0
C37   1    0.775865    0.352032   -0.115349    11.00000    0.07647    0.05590 =
         0.06211   -0.00540    0.02934    0.00323
AFIX 137
H37A  2    0.790465    0.401722   -0.158398    11.00000   -1.50000
H37B  2    0.733292    0.288113   -0.152702    11.00000   -1.50000
H37C  2    0.865416    0.338091   -0.073346    11.00000   -1.50000
AFIX   0
C36   1    0.541360    0.417087   -0.121314    11.00000    0.06556    0.06227 =
         0.05504   -0.00983    0.01505   -0.00490
AFIX 137
H36A  2    0.479456    0.444907   -0.083015    11.00000   -1.50000
H36B  2    0.499206    0.353147   -0.158842    11.00000   -1.50000
H36C  2    0.555883    0.466991   -0.164194    11.00000   -1.50000
AFIX   0
C38   1    0.653837    0.315611    0.008955    11.00000    0.08791    0.05002 =
         0.05711   -0.00121    0.01999   -0.02431
AFIX 137
H38A  2    0.742454    0.298752    0.050321    11.00000   -1.50000
H38B  2    0.608862    0.253390   -0.030302    11.00000   -1.50000
H38C  2    0.593231    0.343745    0.048103    11.00000   -1.50000
AFIX   0
C40   1    0.691345    0.795913   -0.101670    11.00000    0.08473    0.06838 =
         0.05322    0.02611    0.01812    0.00604
AFIX 137
H40A  2    0.641242    0.736632   -0.143053    11.00000   -1.50000
H40B  2    0.696695    0.852727   -0.139787    11.00000   -1.50000
H40C  2    0.641971    0.817116   -0.052932    11.00000   -1.50000
AFIX   0
C42   1    0.916485    0.860041    0.009773    11.00000    0.10062    0.04930 =
         0.05119    0.01793    0.02066   -0.01263
AFIX 137
H42A  2    0.867120    0.882184    0.058280    11.00000   -1.50000
H42B  2    0.921776    0.916081   -0.029208    11.00000   -1.50000
H42C  2    1.010634    0.841633    0.040853    11.00000   -1.50000
AFIX   0
C22   1    0.147557   -0.059214    0.282506    11.00000    0.07927    0.05034 =
         0.09046   -0.00869    0.02949   -0.02540
AFIX 137
H22A  2    0.110711   -0.014505    0.232975    11.00000   -1.50000
H22B  2    0.070388   -0.096285    0.297508    11.00000   -1.50000
H22C  2    0.208021   -0.108532    0.259691    11.00000   -1.50000
AFIX   0
C23   1    0.296214   -0.063970    0.448729    11.00000    0.07779    0.05944 =
         0.09568    0.03822    0.03172   -0.00662
AFIX 137
H23A  2    0.353737   -0.113579    0.423121    11.00000   -1.50000
H23B  2    0.222328   -0.100719    0.467768    11.00000   -1.50000
H23C  2    0.354068   -0.021842    0.504202    11.00000   -1.50000
AFIX   0
C1    1    0.545517    0.748520    0.399673    11.00000    0.11783    0.03905 =
         0.07007    0.00597    0.03418   -0.00865
PART 1
C26B  1    0.644973    0.062241    0.140064    21.00000    0.08630    0.06228 =
         0.07392    0.00126    0.04208    0.01252
AFIX 137
H26A  2    0.556194    0.044717    0.093354    21.00000   -1.50000
H26B  2    0.721465    0.039377    0.112727    21.00000   -1.50000
H26C  2    0.654879    0.136736    0.156883    21.00000   -1.50000
AFIX   0
C27B  1    0.792643    0.007180    0.298634    21.00000    0.07939    0.06849 =
         0.09228    0.00296    0.02801    0.00818
AFIX 137
H27A  2    0.842761    0.073115    0.301894    21.00000   -1.50000
H27B  2    0.844730   -0.048202    0.275531    21.00000   -1.50000
H27C  2    0.782704   -0.004114    0.362155    21.00000   -1.50000
AFIX   0
C28B  1    0.604026   -0.103533    0.198260    21.00000    0.08286    0.05432 =
         0.08653   -0.00996    0.03805    0.00869
AFIX 137
H28A  2    0.639466   -0.145005    0.250686    21.00000   -1.50000
H28B  2    0.641443   -0.127100    0.143992    21.00000   -1.50000
H28C  2    0.502304   -0.110715    0.179283    21.00000   -1.50000
AFIX   0
PART 2
C27A  1    0.737491   -0.060891    0.298544   -21.00000    0.07933    0.06652 =
         0.10436    0.02167    0.04242    0.01534
AFIX 137
H27D  2    0.792918   -0.018523    0.354792   -21.00000   -1.50000
H27E  2    0.799560   -0.098755    0.266040   -21.00000   -1.50000
H27F  2    0.676580   -0.109532    0.318175   -21.00000   -1.50000
AFIX   0
C28A  1    0.562974   -0.058290    0.144525   -21.00000    0.08912    0.09824 =
         0.09102   -0.04174    0.03468    0.00038
AFIX 137
H28D  2    0.502521   -0.106559    0.165001   -21.00000   -1.50000
H28E  2    0.624952   -0.096583    0.112253   -21.00000   -1.50000
H28F  2    0.505911   -0.014875    0.100640   -21.00000   -1.50000
AFIX   0
C26A  1    0.749619    0.078901    0.198703   -21.00000    0.09383    0.05538 =
         0.08970    0.00671    0.05568    0.00327
AFIX 137
H26D  2    0.696757    0.124001    0.154545   -21.00000   -1.50000
H26E  2    0.809007    0.037218    0.166800   -21.00000   -1.50000
H26F  2    0.807569    0.120583    0.254436   -21.00000   -1.50000
AFIX   0
HKLF 4


REM  nv39_150k_new_twinned_a.res in P-1
REM wR2 = 0.1852, GooF = S = 1.045, Restrained GooF = 1.041 for all data
REM R1 = 0.0858 for 5682 Fo > 4sig(Fo) and 0.0953 for all 6797 data
REM 449 parameters refined using 141 restraints

END

WGHT      0.1596      0.6372

REM Highest difference peak  0.391,  deepest hole -0.310,  1-sigma level  0.067
Q1    1   0.4346  0.3782  0.3989  11.00000  0.05    0.39
Q2    1   0.8790  0.5362  0.3564  11.00000  0.05    0.33
Q3    1   0.8155  0.4654  0.0456  11.00000  0.05    0.32
Q4    1   0.3515  0.0423  0.2815  11.00000  0.05    0.32
Q5    1   0.5660  0.0210  0.2367  11.00000  0.05    0.32
Q6    1   0.7942  0.7140  0.0575  11.00000  0.05    0.32
Q7    1   0.9184  0.6853  0.5047  11.00000  0.05    0.31
Q8    1   0.5706  0.5127  0.3564  11.00000  0.05    0.31
Q9    1   0.5708  0.5317  0.4499  11.00000  0.05    0.30
Q10   1   0.9057  0.6549  0.0437  11.00000  0.05    0.29
Q11   1   0.9787  0.7104  0.3573  11.00000  0.05    0.29
Q12   1   0.7206  0.5333  0.0567  11.00000  0.05    0.29
Q13   1   0.7810  0.6131  0.3543  11.00000  0.05    0.28
;
_shelx_res_checksum                16981
_shelx_hkl_file
;
 -11   0  -2    2.61    0.78
 -11   0  -1    5.22    0.69
 -11   0   0    2.20    0.69
 -11   1  -2    7.00    0.70
 -11   1  -1    0.23    0.39
 -11   1   0    0.57    0.35
 -11   2  -2    8.81    0.73
 -11   2  -1    0.10    0.39
 -11   2   1   -0.09    0.30
 -11   3  -2   19.36    0.85
 -11   3   0    4.85    0.61
 -11   3   1    0.29    0.36
 -11   4  -2   34.89    0.99
 -11   4  -1    5.50    0.64
 -11   5   0    3.62    0.66
 -11   5   1   -0.02    0.28
 -10  -2  -3    0.10    0.46
 -10  -2  -2    0.51    0.44
 -10  -2   1    0.12    0.43
 -10  -1  -4    5.43    0.78
 -10  -1  -3    0.62    0.43
 -10  -1  -1    0.00    0.43
 -10  -1   0    0.55    0.46
 -10  -1   1    5.00    0.72
 -10   0  -3    3.14    0.72
 -10   0  -2    0.04    0.46
 -10   0  -1    0.23    0.47
 -10   0   1    0.32    0.43
 -10   0   2    2.26    0.57
 -10   1  -6    6.36    0.75
 -10   1  -4    5.42    0.75
 -10   1  -1    2.89    0.77
 -10   1   1    3.17    0.63
 -10   1   2   35.99    1.02
 -10   2  -6    2.84    0.83
 -10   2  -5    4.02    0.71
 -10   2  -4   -0.16    0.39
 -10   2  -1   13.71    0.83
 -10   2   1   19.25    0.88
 -10   2   2    8.05    0.68
 -10   3  -5    4.96    0.68
 -10   3  -3   -0.27    0.38
 -10   3  -2   32.00    1.04
 -10   3   0   -0.12    0.45
 -10   3   2   -0.18    0.41
 -10   4  -3    0.22    0.45
 -10   4  -2   -0.11    0.36
 -10   4  -1    0.47    0.47
 -10   4   2    0.12    0.37
 -10   4   3   22.05    0.87
 -10   5  -5    0.18    0.29
 -10   5  -4    2.19    0.60
 -10   5  -2    3.09    0.74
 -10   5  -1    0.08    0.38
 -10   5   1    2.47    0.72
 -10   5   3   36.03    1.01
 -10   6  -4   -0.02    0.32
 -10   6  -2    0.66    0.43
 -10   6  -1   -0.25    0.42
 -10   6   0    0.24    0.39
 -10   6   1   -0.07    0.44
 -10   7  -3   -0.08    0.30
 -10   7  -2    3.33    0.62
 -10   7  -1   -0.31    0.35
 -10   7   0    0.05    0.39
 -10   7   1    3.19    0.64
 -10   7   2    0.76    0.42
 -10   7   3    0.28    0.36
 -10   8  -1    0.01    0.31
 -10   8   0    3.75    0.72
 -10   8   1   -0.14    0.37
 -10   8   2    6.33    0.65
 -10   8   3    3.27    0.56
  -9  -3  -1    0.57    0.44
  -9  -2  -2   -0.35    0.51
  -9  -2   1   67.19    1.35
  -9  -2   2   29.21    0.97
  -9  -1  -6    0.63    0.47
  -9  -1  -5    0.73    0.50
  -9  -1  -3    0.37    0.50
  -9  -1  -2    3.03    0.79
  -9  -1   0    0.00    0.37
  -9  -1   1    0.16    0.40
  -9  -1   2  116.79    1.74
  -9   0  -5    2.96    0.72
  -9   1  -7    0.19    0.41
  -9   1  -6    1.03    0.53
  -9   1  -3   -0.17    0.40
  -9   1   1   51.18    1.21
  -9   2  -6    2.64    0.76
  -9   2  -5    0.37    0.46
  -9   2  -3    0.37    0.41
  -9   2   0    0.48    0.51
  -9   2   1    9.99    0.72
  -9   3  -7    0.06    0.35
  -9   3  -6    0.16    0.38
  -9   3  -5   -0.56    0.38
  -9   3  -4    0.08    0.40
  -9   3  -3    0.40    0.43
  -9   3  -2    0.55    0.43
  -9   3   1   22.86    0.96
  -9   3   2    3.68    0.61
  -9   3   3    0.45    0.43
  -9   4  -6   11.21    0.77
  -9   4  -5    1.85    0.54
  -9   4  -1    0.12    0.40
  -9   5  -7   15.33    0.71
  -9   5  -5    0.75    0.42
  -9   5  -3    4.67    0.69
  -9   5  -2    0.68    0.51
  -9   5  -1    3.09    0.79
  -9   5   4    0.69    0.44
  -9   6  -6    0.31    0.34
  -9   6  -5   -0.30    0.33
  -9   6  -4    0.42    0.39
  -9   6  -3    0.00    0.40
  -9   6  -2   -0.04    0.51
  -9   6  -1    1.03    0.57
  -9   6   0   12.65    0.86
  -9   6   1    0.38    0.46
  -9   6   2    0.43    0.51
  -9   6   3    6.39    0.75
  -9   6   4    0.90    0.42
  -9   7  -5   -0.01    0.34
  -9   7  -4    0.12    0.38
  -9   7  -2    0.55    0.47
  -9   7  -1    0.06    0.44
  -9   7   0    0.11    0.52
  -9   7   1   12.57    0.94
  -9   7   2    3.84    0.72
  -9   7   3   -0.01    0.49
  -9   7   4    0.78    0.47
  -9   8  -5   -0.30    0.27
  -9   8  -4    0.23    0.35
  -9   8  -3    0.01    0.39
  -9   8  -2    3.58    0.78
  -9   8  -1    8.10    0.82
  -9   8   0    0.11    0.43
  -9   8   1    0.02    0.42
  -9   8   2   -0.33    0.51
  -9   8   3    3.61    0.69
  -9   8   4   -0.12    0.40
  -9   9  -4   -0.02    0.32
  -9   9  -2    0.24    0.43
  -9   9  -1    5.52    0.74
  -9   9   0    0.22    0.46
  -9   9   1    4.07    0.83
  -9   9   2   -0.50    0.40
  -9   9   3    0.11    0.41
  -9  10  -2    0.16    0.33
  -9  10  -1    7.80    0.72
  -9  10   0    2.30    0.64
  -9  10   1    9.06    0.77
  -9  10   2    4.12    0.78
  -9  10   3    0.26    0.36
  -9  10   4    3.01    0.61
  -8  -4  -2    0.23    0.49
  -8  -3  -1    0.48    0.52
  -8  -3   0    0.25    0.36
  -8  -3   1    5.16    0.60
  -8  -3   2   16.43    0.75
  -8  -2  -7   23.66    1.16
  -8  -2  -3    5.38    0.71
  -8  -2  -2    8.88    0.79
  -8  -2   0   28.58    0.95
  -8  -2   1    0.68    0.38
  -8  -2   2  130.12    1.74
  -8  -1  -7   21.75    1.05
  -8  -1  -5   -0.32    0.57
  -8  -1  -4    0.20    0.45
  -8  -1  -3    1.17    0.48
  -8  -1  -2   13.48    0.80
  -8  -1  -1    7.29    0.65
  -8  -1   1    2.27    0.47
  -8  -1   2   37.92    0.96
  -8   0  -7    9.22    0.85
  -8   0  -6   -0.16    0.45
  -8   0  -3   20.45    0.92
  -8   0  -1   13.09    0.75
  -8   0   2   -0.03    0.27
  -8   1  -7   -0.38    0.53
  -8   1  -4    2.36    0.66
  -8   1  -3    2.62    0.71
  -8   1  -1   85.15    1.54
  -8   1   0   88.63    1.53
  -8   1   2  157.69    1.91
  -8   2  -8    9.80    0.76
  -8   2  -4   -0.01    0.40
  -8   2  -3    4.91    0.70
  -8   2  -1   79.83    1.53
  -8   2   0    0.77    0.47
  -8   2   1   -0.16    0.35
  -8   2   2    4.54    0.59
  -8   3  -9    7.78    0.68
  -8   3  -8    9.20    0.74
  -8   3  -7    0.82    0.46
  -8   3  -6    0.13    0.45
  -8   3  -3   15.34    0.89
  -8   3   1    3.56    0.60
  -8   3   2   79.59    1.50
  -8   3   3  377.95    3.02
  -8   4  -9    6.48    0.64
  -8   4  -8    0.02    0.39
  -8   4  -7    0.11    0.37
  -8   4  -6    4.27    0.71
  -8   4  -5    2.17    0.67
  -8   4  -3    0.18    0.43
  -8   4  -2   -0.19    0.42
  -8   4  -1    0.01    0.42
  -8   4   2   49.12    1.31
  -8   4   3   17.65    0.89
  -8   5  -7   -0.03    0.35
  -8   5  -4   -0.05    0.53
  -8   5  -2    2.99    0.74
  -8   5  -1    3.01    0.70
  -8   5   1   15.59    0.90
  -8   5   2   18.58    0.98
  -8   5   3    6.60    0.74
  -8   5   4    0.63    0.42
  -8   6  -7    2.18    0.57
  -8   6  -6    0.31    0.45
  -8   6  -3   -0.22    0.48
  -8   6   0   14.01    0.97
  -8   6   1    3.83    0.81
  -8   6   2   35.10    1.24
  -8   6   3   21.63    1.05
  -8   6   4    0.33    0.44
  -8   7  -6    0.13    0.42
  -8   7  -5    0.16    0.37
  -8   7  -4   -0.44    0.40
  -8   8  -7    3.45    0.54
  -8   8  -5    5.12    0.68
  -8   8   0    3.42    0.81
  -8   8   1    3.20    0.75
  -8   8   2    0.20    0.56
  -8   8   4    5.62    0.83
  -8   8   5    9.93    0.89
  -8   9  -6    8.35    0.61
  -8   9  -4    2.99    0.73
  -8   9  -3    2.75    0.81
  -8   9  -2    0.22    0.51
  -8   9  -1    3.83    0.88
  -8   9   0    1.42    0.59
  -8   9   2   -0.20    0.52
  -8   9   3    4.36    0.82
  -8   9   4    0.57    0.50
  -8   9   5   12.35    0.91
  -8  10  -4   -0.04    0.35
  -8  10  -3   -0.02    0.39
  -8  10  -2    0.22    0.44
  -8  10   0    0.16    0.48
  -8  10   1    0.35    0.51
  -8  10   2    1.03    0.53
  -8  10   3   -0.51    0.48
  -8  10   4    0.31    0.45
  -8  10   5    2.56    0.73
  -8  11  -3    0.20    0.35
  -8  11  -2    0.15    0.40
  -8  11  -1    4.98    0.84
  -8  11   0   -0.02    0.40
  -8  11   1   -0.30    0.45
  -8  11   2   -0.09    0.47
  -8  11   3   -0.37    0.48
  -8  11   4    8.02    0.83
  -8  11   5    2.54    0.78
  -8  12  -1   -0.19    0.32
  -8  12   0    2.66    0.75
  -8  12   1    4.85    0.84
  -8  12   2   -0.07    0.40
  -7  -5  -2    7.71    0.85
  -7  -5   0    0.92    0.51
  -7  -5   1    0.33    0.48
  -7  -4  -4    8.68    0.88
  -7  -4  -2   -0.13    0.50
  -7  -4  -1    7.21    0.72
  -7  -4   0   11.10    0.71
  -7  -4   1   16.51    0.78
  -7  -4   2   41.33    1.02
  -7  -3  -5   10.72    0.93
  -7  -3  -1    2.84    0.56
  -7  -3   0  175.49    2.02
  -7  -3   1    0.01    0.30
  -7  -3   2    2.32    0.43
  -7  -2  -3    2.83    0.61
  -7  -2  -1   10.76    0.67
  -7  -2   1   22.81    0.75
  -7  -2   2    6.90    0.49
  -7  -1  -8    0.57    0.50
  -7  -1  -4    0.30    0.40
  -7  -1  -2    0.50    0.39
  -7  -1  -1    3.62    0.53
  -7  -1   1    1.67    0.39
  -7  -1   2    9.17    0.52
  -7   0  -6    0.99    0.56
  -7   0  -5  109.83    1.80
  -7   0  -3   11.17    0.76
  -7   0  -2   34.37    1.03
  -7   0  -1    0.32    0.32
  -7   0   0    4.03    0.50
  -7   0   2    0.37    0.25
  -7   1  -9    6.09    0.76
  -7   1  -6   26.72    1.03
  -7   1  -3    0.20    0.37
  -7   1  -2   28.11    0.95
  -7   1   0   55.66    1.16
  -7   1   1    0.04    0.27
  -7   1   2    3.29    0.43
  -7   1   3    8.01    0.51
  -7   2  -9    7.98    0.72
  -7   2  -2    4.80    0.64
  -7   2  -1   64.08    1.34
  -7   2   1    4.68    0.52
  -7   2   2   29.88    0.91
  -7   2   3   11.63    0.62
  -7   3  -9    4.73    0.65
  -7   3  -8   13.26    0.79
  -7   3  -6    8.32    0.74
  -7   3  -5    6.77    0.76
  -7   3  -4   67.69    1.46
  -7   3  -1   71.75    1.44
  -7   3   0    0.00    0.33
  -7   3   2    0.37    0.33
  -7   3   3   21.68    0.83
  -7   3   4    0.95    0.36
  -7   4  -9    4.87    0.62
  -7   4  -8   23.27    0.91
  -7   4  -7   40.51    1.15
  -7   4  -3    5.83    0.69
  -7   4  -1   12.82    0.82
  -7   4   0   19.55    0.92
  -7   4   1   25.62    1.00
  -7   4   2   12.56    0.79
  -7   4   3    0.54    0.36
  -7   4   4   80.60    1.45
  -7   5  -8    0.18    0.37
  -7   5  -7    2.95    0.71
  -7   5  -5   -0.15    0.48
  -7   5  -4   14.47    0.87
  -7   5  -3    0.41    0.50
  -7   5  -2   19.86    0.99
  -7   5  -1    0.23    0.50
  -7   5   1   38.68    1.21
  -7   5   2    1.19    0.49
  -7   5   3   14.87    0.86
  -7   5   4    9.30    0.76
  -7   5   5    0.85    0.47
  -7   6  -7    2.07    0.59
  -7   6  -3    0.10    0.46
  -7   6  -1    3.68    0.72
  -7   6   0    0.67    0.50
  -7   6   1   -0.28    0.44
  -7   6   2    4.92    0.71
  -7   6   3    4.10    0.73
  -7   6   4    0.17    0.46
  -7   6   5   30.94    1.13
  -7   7  -8   27.15    0.86
  -7   7  -7    0.55    0.42
  -7   7  -6    3.03    0.65
  -7   7  -5    6.49    0.73
  -7   7  -2    6.14    0.88
  -7   7  -1   43.06    1.37
  -7   7   0    9.07    0.84
  -7   7   1    3.09    0.81
  -7   7   2    4.59    0.84
  -7   7   3    2.56    0.71
  -7   7   4    9.74    0.88
  -7   7   5    0.30    0.49
  -7   7   6    0.82    0.52
  -7   8  -8   59.90    1.01
  -7   8  -7    2.09    0.63
  -7   8  -6   -0.28    0.38
  -7   8  -5    0.31    0.41
  -7   8  -4    5.05    0.86
  -7   8   0   60.84    1.63
  -7   8   1    0.97    0.69
  -7   8   4   -0.03    0.54
  -7   9  -7    1.99    0.53
  -7   9  -6   -0.17    0.36
  -7   9  -5    0.59    0.41
  -7   9  -4    9.58    0.81
  -7   9  -2    5.80    0.90
  -7   9   4    9.68    1.05
  -7   9   5   16.59    1.10
  -7  10  -6    8.19    0.63
  -7  10  -5    4.96    0.69
  -7  10  -4   -0.25    0.45
  -7  10  -3    0.33    0.46
  -7  10  -2    5.43    0.80
  -7  10  -1   -0.03    0.65
  -7  10   3    4.93    0.86
  -7  10   4    0.46    0.66
  -7  10   5    0.71    0.62
  -7  11  -5    5.67    0.61
  -7  11  -4    4.40    0.75
  -7  11  -3   10.76    0.85
  -7  11  -2   -0.11    0.55
  -7  11   2    0.68    0.54
  -7  11   3   -0.25    0.52
  -7  11   4    1.45    0.66
  -7  11   5    0.14    0.51
  -7  11   6   -0.14    0.47
  -7  12  -4    9.15    0.79
  -7  12  -3    4.96    0.68
  -7  12  -2    7.31    0.80
  -7  12  -1    7.20    0.82
  -7  12   0    4.47    0.93
  -7  12   2   11.54    0.95
  -7  12   3    5.67    0.90
  -7  12   4    0.35    0.51
  -7  12   5    0.56    0.49
  -7  13  -1    3.04    0.78
  -7  13   0    0.57    0.39
  -7  13   1   22.99    1.04
  -7  13   2    0.17    0.39
  -7  13   3    7.96    0.85
  -6  -5  -2    2.13    0.69
  -6  -5  -1   21.00    0.95
  -6  -5   0    4.23    0.57
  -6  -5   1    3.27    0.51
  -6  -4  -5    0.43    0.55
  -6  -4  -4    0.32    0.57
  -6  -4  -3    9.91    0.79
  -6  -4  -1   33.80    0.96
  -6  -4   0    0.26    0.28
  -6  -4   1    3.55    0.47
  -6  -3  -7   67.74    1.70
  -6  -3  -6  119.64    2.05
  -6  -3  -4   37.42    1.16
  -6  -3  -3    4.76    0.64
  -6  -3  -2    0.11    0.35
  -6  -3  -1    2.57    0.47
  -6  -3   0    8.96    0.56
  -6  -3   1    0.36    0.23
  -6  -3   2   76.12    1.17
  -6  -2  -5    4.33    0.69
  -6  -2  -4   34.70    1.07
  -6  -2  -3   90.09    1.48
  -6  -2  -1   19.85    0.72
  -6  -2   1    0.16    0.21
  -6  -1  -8   88.42    1.75
  -6  -1  -7    3.51    0.68
  -6  -1  -6   23.94    1.01
  -6  -1  -5    5.48    0.67
  -6  -1  -2   10.68    0.60
  -6  -1   0    1.57    0.37
  -6  -1   1    0.10    0.23
  -6   0 -10    0.58    0.47
  -6   0  -9    6.59    0.78
  -6   0  -7   -0.35    0.38
  -6   0  -6   38.25    1.14
  -6   0  -3   45.79    1.08
  -6   0  -2   22.40    0.79
  -6   0  -1   44.78    0.98
  -6   1 -10   67.28    1.42
  -6   1  -9   66.64    1.45
  -6   1  -7   14.75    0.84
  -6   1  -3    9.43    0.65
  -6   1  -2    3.08    0.45
  -6   1  -1    9.93    0.59
  -6   1   0  237.70    2.14
  -6   1   1    0.30    0.24
  -6   2 -10   93.60    1.55
  -6   2  -7    0.03    0.44
  -6   2  -6   84.32    1.54
  -6   2  -1    0.22    0.37
  -6   2   0    5.58    0.54
  -6   2   1  172.91    1.89
  -6   3  -8   50.98    1.25
  -6   3  -3    0.18    0.35
  -6   3   0  393.12    2.96
  -6   3   1   23.02    0.82
  -6   3   2  207.74    2.16
  -6   3   3  498.38    3.11
  -6   4  -9    9.48    0.70
  -6   4  -7    3.14    0.59
  -6   4  -6   12.80    0.81
  -6   4  -3    4.43    0.63
  -6   4  -1  149.71    2.07
  -6   4   0  252.87    2.57
  -6   4   3   42.48    1.07
  -6   4   4   38.55    1.02
  -6   5  -8    3.25    0.59
  -6   5  -7   11.98    0.77
  -6   5  -5    0.81    0.45
  -6   5  -4   15.17    0.88
  -6   5  -2    0.42    0.41
  -6   5   0   27.77    1.05
  -6   5   1    8.98    0.74
  -6   5   2    2.66    0.52
  -6   5   3    0.10    0.35
  -6   5   4   34.35    1.06
  -6   5   5    4.65    0.59
  -6   6  -8    0.76    0.37
  -6   6  -6   -0.09    0.40
  -6   6  -1   -0.19    0.40
  -6   6   0   -0.11    0.43
  -6   6   1   14.27    0.89
  -6   6   2   -0.28    0.43
  -6   6   3    1.47    0.54
  -6   6   4    2.04    0.63
  -6   7  -8    5.09    0.60
  -6   7  -7   17.38    0.86
  -6   7  -3   17.71    1.06
  -6   7   0   13.43    0.90
  -6   7   2   55.42    1.52
  -6   7   4   30.26    1.23
  -6   8  -8    8.83    0.64
  -6   8  -7   52.88    1.20
  -6   8  -6    0.97    0.46
  -6   8  -4    5.04    0.84
  -6   8  -1    3.77    0.84
  -6   8   0    0.66    0.54
  -6   8   2    8.17    0.87
  -6   8   3   14.01    1.04
  -6   8   4   11.47    0.98
  -6   8   5   14.96    1.09
  -6   9  -6    0.20    0.40
  -6   9  -5    0.02    0.45
  -6   9   0   20.02    1.14
  -6   9   3   25.90    1.33
  -6   9   5   16.23    1.14
  -6  10  -7    0.18    0.35
  -6  10  -6    0.57    0.38
  -6  10  -5    0.22    0.46
  -6  10  -4    3.04    0.84
  -6  10  -3   21.24    1.12
  -6  10   5    6.78    1.04
  -6  11  -6    5.62    0.61
  -6  11  -5   45.59    1.18
  -6  11  -4    3.67    0.70
  -6  11  -3    8.00    0.86
  -6  11  -2   11.19    0.95
  -6  11  -1   -0.13    0.56
  -6  11   2    3.53    0.92
  -6  11   3    9.68    1.11
  -6  11   4    0.21    0.65
  -6  11   5    1.21    0.64
  -6  11   6   -0.13    0.59
  -6  12  -5   13.14    0.76
  -6  12  -4   13.91    0.85
  -6  12  -3    3.60    0.86
  -6  12  -2   21.43    1.08
  -6  12   2   14.70    1.15
  -6  12   3    0.39    0.60
  -6  12   4    0.59    0.61
  -6  12   6    0.12    0.53
  -6  13  -3    2.29    0.74
  -6  13  -2   -0.10    0.40
  -6  13  -1   10.95    0.90
  -6  13   0    5.95    0.86
  -6  13   1   81.33    1.69
  -6  13   2    9.15    0.94
  -6  13   3    0.20    0.50
  -6  13   4    0.29    0.47
  -6  13   5    0.02    0.46
  -6  14   0    0.31    0.39
  -6  14   1   17.34    1.05
  -6  14   2   -0.09    0.44
  -5  -5  -4    0.20    0.45
  -5  -5  -1   58.57    1.24
  -5  -5   0   44.16    1.06
  -5  -5   1   13.17    0.65
  -5  -4  -6    1.41    0.63
  -5  -4  -4   15.26    0.83
  -5  -4  -3   21.00    0.84
  -5  -4  -2  219.15    2.19
  -5  -4   0    2.98    0.40
  -5  -3  -7   44.60    1.41
  -5  -3  -4   60.04    1.27
  -5  -3  -3   14.06    0.69
  -5  -3  -1  361.11    2.39
  -5  -2  -7   64.64    1.50
  -5  -2  -6    4.06    0.60
  -5  -2  -3   34.93    0.89
  -5  -1  -9   56.67    1.46
  -5  -1  -8   68.68    1.54
  -5  -1  -7   34.55    1.12
  -5  -1  -4    0.06    0.28
  -5  -1  -3   -0.25    0.27
  -5   0  -9   13.53    0.89
  -5   0  -8   77.02    1.50
  -5   0  -3   10.14    0.57
  -5   1  -7   35.40    1.04
  -5   1  -6    0.28    0.33
  -5   2  -8    3.56    0.60
  -5   2  -5  159.44    1.92
  -5   2  -4  125.42    1.69
  -5   2  -3  236.98    2.21
  -5   3  -9    6.48    0.65
  -5   3  -8    7.07    0.65
  -5   3  -7    0.54    0.35
  -5   3  -2   63.72    1.24
  -5   4  -9   24.21    0.88
  -5   4  -8    4.88    0.59
  -5   4  -7    0.32    0.36
  -5   4  -5    6.95    0.60
  -5   4  -4    8.04    0.65
  -5   4  -2    9.33    0.68
  -5   4   0    0.00    0.30
  -5   5  -8    3.11    0.57
  -5   5  -4    0.10    0.41
  -5   5  -3   14.51    0.81
  -5   5  -2    0.41    0.44
  -5   5   1   15.97    0.79
  -5   5   2   39.97    1.09
  -5   5   3    4.51    0.56
  -5   6  -8    0.74    0.39
  -5   6  -7   17.53    0.85
  -5   6  -5    2.77    0.67
  -5   6  -3    3.13    0.69
  -5   6  -2    0.59    0.47
  -5   6   1    0.29    0.38
  -5   6   2    2.42    0.55
  -5   6   3    0.60    0.42
  -5   6   4    4.70    0.63
  -5   6   5   11.01    0.80
  -5   7  -7    0.07    0.38
  -5   7  -6    0.40    0.46
  -5   7  -2   31.20    1.15
  -5   7  -1  232.41    2.83
  -5   7   0   -0.07    0.46
  -5   7   1   44.42    1.34
  -5   7   2   16.62    0.95
  -5   7   4   52.16    1.42
  -5   8  -5    4.25    0.78
  -5   8  -4    3.07    0.72
  -5   8  -2   79.46    1.74
  -5   8   0    2.81    0.68
  -5   8   1   33.28    1.26
  -5   8   2    4.05    0.84
  -5   8   3   41.30    1.43
  -5   8   4   36.03    1.35
  -5   8   6   57.20    1.70
  -5   9  -7   15.98    0.85
  -5   9  -5    6.87    0.79
  -5   9  -3    0.31    0.48
  -5   9  -2    3.27    0.84
  -5   9   1    7.67    0.96
  -5   9   2   10.49    1.02
  -5   9   3   16.73    1.09
  -5   9   4  263.23    3.47
  -5   9   5   25.06    1.36
  -5  10  -7    8.78    0.71
  -5  10  -6   27.48    1.05
  -5  10  -3   50.02    1.51
  -5  10   1   22.22    1.30
  -5  10   3   56.65    1.82
  -5  11  -6    0.24    0.38
  -5  11  -5    5.03    0.74
  -5  11  -4    0.56    0.49
  -5  11  -3    9.77    0.90
  -5  11   4   14.96    1.27
  -5  11   5    4.53    1.09
  -5  11   7   -0.21    0.65
  -5  12  -5   15.80    0.86
  -5  12  -4    0.09    0.46
  -5  12  -3    0.38    0.52
  -5  12  -2   10.10    0.94
  -5  12   0   66.92    1.74
  -5  12   1   -0.24    0.69
  -5  12   2    6.55    1.03
  -5  12   3   17.19    1.27
  -5  12   4    0.47    0.64
  -5  12   7    0.16    0.53
  -5  13  -5    5.23    0.70
  -5  13  -4    0.29    0.39
  -5  13  -3    0.45    0.45
  -5  13  -2   -0.29    0.49
  -5  13  -1    6.00    0.91
  -5  13   1    0.90    0.60
  -5  13   2    0.44    0.67
  -5  13   3    3.39    0.96
  -5  13   4    0.84    0.59
  -5  13   5    0.04    0.57
  -5  13   6    0.26    0.51
  -5  14  -1    0.13    0.44
  -5  14   0    4.18    0.80
  -5  14   2    2.87    0.84
  -5  14   3   -0.11    0.51
  -5  14   4    0.25    0.50
  -4  -5  -4   36.47    1.20
  -4  -5  -3   40.12    1.12
  -4  -5  -2   35.38    1.04
  -4  -5  -1    8.08    0.62
  -4  -4  -6   47.08    1.45
  -4  -4  -5   13.98    0.89
  -4  -4  -4    9.49    0.71
  -4  -4  -3    0.81    0.38
  -4  -3  -5    3.89    0.63
  -4  -2  -6   13.60    0.72
  -4  -1  -7    9.66    0.68
  -4   0  -5    2.62    0.45
  -4   1  -7    0.11    0.29
  -4   1  -6    7.34    0.53
  -4   1  -5   36.46    0.88
  -4   2  -9   80.34    1.38
  -4   2  -6    0.18    0.27
  -4   3  -8    3.18    0.50
  -4   4  -8    3.41    0.50
  -4   4  -7    0.19    0.36
  -4   4  -4   67.39    1.23
  -4   5  -8   31.42    0.93
  -4   5  -6    0.47    0.39
  -4   5  -4    2.81    0.53
  -4   5  -3   18.72    0.80
  -4   6  -7   75.40    1.51
  -4   6  -5    2.22    0.55
  -4   6  -3   -0.19    0.37
  -4   6  -2   42.52    1.12
  -4   6  -1   19.54    0.83
  -4   6   0  161.10    2.11
  -4   6   1  305.94    2.78
  -4   6   2   54.12    1.24
  -4   6   3   42.74    1.16
  -4   6   4    0.11    0.39
  -4   7  -6    8.29    0.70
  -4   7   0   62.63    1.41
  -4   7   1    7.11    0.77
  -4   7   2   34.91    1.17
  -4   7   3    0.00    0.39
  -4   7   4   30.49    1.15
  -4   7   5   -0.10    0.49
  -4   8  -7    8.62    0.73
  -4   8  -6    1.45    0.53
  -4   8  -5  106.74    1.81
  -4   8  -2   -0.05    0.45
  -4   8  -1  102.54    1.88
  -4   8   0    3.43    0.73
  -4   8   1   21.20    1.09
  -4   8   2   57.79    1.54
  -4   9  -4   13.51    0.95
  -4   9  -1   82.32    1.79
  -4   9   1  416.04    3.99
  -4   9   2   49.04    1.59
  -4   9   3   19.85    1.23
  -4   9   4  332.68    3.74
  -4   9   5  203.27    3.21
  -4  10  -5   16.95    0.95
  -4  10   0  680.97    5.13
  -4  10   2  143.95    2.57
  -4  10   3  234.45    3.36
  -4  10   4   24.75    1.43
  -4  10   6    0.02    0.71
  -4  10   8    0.09    0.70
  -4  11  -6   28.73    1.06
  -4  11  -3    0.14    0.58
  -4  11   0   26.94    1.38
  -4  11   1   69.59    1.94
  -4  11   3   10.00    1.11
  -4  11   6    0.19    0.79
  -4  11   8   -0.25    0.55
  -4  12  -5   -0.36    0.40
  -4  12  -4    0.47    0.49
  -4  12  -2    8.79    0.96
  -4  12  -1    4.53    0.99
  -4  12   1   75.54    2.03
  -4  12   3    8.61    1.15
  -4  12   5    0.59    0.84
  -4  12   6    0.21    0.71
  -4  12   7   -0.58    0.61
  -4  13  -5    0.31    0.38
  -4  13  -4    0.16    0.48
  -4  13  -1    3.28    0.84
  -4  13   1   15.73    1.23
  -4  13   2   12.88    1.18
  -4  13   3   12.98    1.17
  -4  13   4    0.18    0.64
  -4  13   6   -0.90    0.59
  -4  14  -3    0.42    0.39
  -4  14  -2    4.94    0.88
  -4  14  -1    3.15    0.84
  -4  14   0    9.49    0.97
  -4  14   2    0.55    0.57
  -4  14   3   -0.18    0.57
  -4  14   4   -0.12    0.52
  -4  14   5   -0.06    0.51
  -4  15  -1   -0.55    0.33
  -4  15   0   -0.51    0.41
  -4  15   1    1.25    0.47
  -4  15   2   14.89    1.11
  -3  -2  -7  264.45    2.46
  -3  -2  -6    0.18    0.27
  -3   2  -7   58.59    1.02
  -3   3  -7   46.44    0.94
  -3   4  -7   42.36    0.93
  -3   5  -6    5.68    0.51
  -3   6  -6   45.12    1.07
  -3   6  -4    2.26    0.49
  -3   7  -6  246.06    2.43
  -3   7  -2    2.43    0.53
  -3   7  -1  184.07    2.25
  -3   7   0  460.85    3.34
  -3   7   1  283.53    2.73
  -3   7   2    7.42    0.72
  -3   8  -6    6.03    0.65
  -3   8  -5    3.30    0.60
  -3   8  -4    3.30    0.59
  -3   8  -3    2.49    0.64
  -3   8  -1   20.90    0.96
  -3   8   1  170.39    2.36
  -3   8   2   80.33    1.67
  -3   8   3    1.02    0.60
  -3   9  -6   14.10    0.85
  -3   9  -5   70.79    1.54
  -3   9  -4   44.27    1.28
  -3   9   2   19.99    1.14
  -3   9   3   38.49    1.43
  -3   9   4   62.04    1.75
  -3  10  -6   29.76    1.12
  -3  10  -5   32.33    1.20
  -3  10  -3   51.12    1.47
  -3  10  -1    4.28    0.82
  -3  10   0    3.48    0.85
  -3  10   1    1.09    0.63
  -3  10   2   18.09    1.22
  -3  10   3   36.83    1.46
  -3  10   6    0.31    0.78
  -3  11  -4   74.27    1.70
  -3  11  -1   36.94    1.40
  -3  11   0    5.24    0.99
  -3  11   1   17.40    1.18
  -3  11   3   11.42    1.13
  -3  11   4   12.51    1.19
  -3  11   8    0.18    0.65
  -3  12  -5   17.91    1.00
  -3  12  -4    0.05    0.50
  -3  12   6   -0.09    0.92
  -3  12   7    0.12    0.70
  -3  12   8   -0.56    0.62
  -3  13  -4    6.93    0.82
  -3  13  -1    5.00    0.96
  -3  13   0    0.24    0.74
  -3  13   1    0.39    0.64
  -3  13   2   10.48    1.14
  -3  13   3    0.24    0.61
  -3  13   5   -0.41    0.71
  -3  13   6    0.11    0.70
  -3  13   7   -0.93    0.65
  -3  14  -4    0.07    0.38
  -3  14  -3    7.06    0.83
  -3  14  -2   -0.02    0.51
  -3  14   0   -0.53    0.55
  -3  14   2    0.43    0.59
  -3  14   3    0.40    0.60
  -3  14   4    4.74    0.98
  -3  14   5   -0.36    0.69
  -3  15  -2    0.37    0.39
  -3  15  -1   -0.30    0.44
  -3  15   0    1.29    0.55
  -3  15   1    0.18    0.45
  -3  15   2    0.97    0.55
  -3  15   3    0.36    0.45
  -3  15   4   -0.35    0.43
  -2   7  -5   11.63    0.68
  -2   7  -4   75.61    1.36
  -2   8  -5   -0.03    0.40
  -2   8  -4   36.49    1.08
  -2   8  -3  330.19    2.94
  -2   8  -1    0.33    0.37
  -2   9  -3   51.54    1.33
  -2   9  -2   25.52    1.05
  -2   9  -1   49.71    1.36
  -2   9   0   27.15    1.12
  -2  10  -4   87.44    1.74
  -2  10  -3    3.67    0.76
  -2  10  -2    0.12    0.51
  -2  10  -1  133.29    2.19
  -2  11  -5   44.12    1.34
  -2  11  -4    3.36    0.76
  -2  11  -3    3.12    0.81
  -2  11  -2    7.49    0.93
  -2  11  -1    7.88    0.99
  -2  12  -2   25.40    1.26
  -2  12   1   57.74    1.71
  -2  12   9   -0.02    0.48
  -2  13  -3    0.06    0.60
  -2  13  -2    4.73    0.91
  -2  13  -1   29.64    1.31
  -2  13   0    0.09    0.60
  -2  13   1  102.51    2.18
  -2  13   2   18.71    1.31
  -2  13   5   -0.48    0.65
  -2  13   6    0.12    0.64
  -2  13   7   -0.15    0.60
  -2  14  -3    2.66    0.89
  -2  14  -2   -0.28    0.48
  -2  14   1    3.60    1.07
  -2  14   3   -0.12    0.58
  -2  14   5   -0.09    0.57
  -2  14   6   -0.37    0.55
  -2  15  -1    0.43    0.50
  -2  15   0    1.00    0.51
  -2  15   3    0.31    0.48
  -2  15   4   -0.79    0.47
  -1   8  -3   -0.13    0.36
  -1   9  -2   32.21    1.07
  -1  10  -4   33.16    1.17
  -1  10  -3    0.19    0.46
  -1  10  -2   18.05    1.00
  -1  11  -4   35.78    1.26
  -1  11  -2    0.15    0.60
  -1  11  -1   20.71    1.18
  -1  12  -1    7.55    1.01
  -1  12   0    5.01    1.05
  -1  12   1   35.65    1.53
  -1  13  -3    9.04    1.00
  -1  13  -2   40.62    1.48
  -1  13  -1    0.21    0.56
  -1  13   0   -0.26    0.59
  -1  13   1   16.75    1.26
  -1  13   2   22.19    1.40
  -1  13   3    0.71    0.79
  -1  13   6   -0.36    0.76
  -1  13   7    0.11    0.71
  -1  14  -1   29.49    1.33
  -1  14   0    0.07    0.63
  -1  14   1    0.63    0.57
  -1  14   2    8.00    1.21
  -1  15  -2    5.60    0.78
  -1  15   0    0.00    0.47
  -1  15   1   -0.13    0.49
  -1  15   4    0.27    0.44
   0  10  -4   -0.17    0.42
   0  10  -3    0.79    0.48
   0  11  -4    0.16    0.52
   0  11  -3   48.70    1.44
   0  12  -3   73.29    1.75
   0  12   9    0.44    0.56
   0  13  -3   -0.19    0.61
   0  13  -1    3.71    1.11
   0  13   0    1.12    0.77
   0  14  -2    0.40    0.59
   0  14  -1    0.67    0.65
   0  14   2   -0.43    0.60
   0  14   5    0.28    0.59
   0  15  -1    4.82    0.98
   0  15   2    0.37    0.49
   0  15   3    0.54    0.54
   0  15   4   -0.44    0.41
   1  11  -3    0.07    0.52
   1  12  -3    7.87    0.91
   1  13  -3    9.87    0.99
   1  13  -2    3.66    1.02
   1  14  -1    1.13    0.61
   1  14   0   -0.20    0.63
   1  14   1    0.38    0.63
   1  14   3    0.89    0.62
   1  14   4   -0.32    0.63
   1  14   6   -0.43    0.49
   1  15  -1    5.55    0.95
   1  15   0    0.15    0.50
   1  15   1    0.47    0.53
   1  15   2    0.08    0.45
   1  15   3    4.90    1.07
   2  14  -1    0.11    0.51
   2  14   0   15.22    1.04
   2  14   1    0.30    0.59
   2  14   5   -0.11    0.45
   2  15   0   -0.27    0.39
   2  15   2    3.08    0.84
   3  14   0    4.43    0.91
  -8   1  10   39.85    1.30
  -8   2  10   11.58    0.92
  -8   3  10   -0.45    0.50
  -8   4   9    7.70    0.94
  -7   1   7   72.67    1.52
  -7   1   9    0.27    0.43
  -7   1  11   -0.18    0.42
  -7   1  12    0.91    0.50
  -7   2   9    0.14    0.55
  -7   2  11    0.39    0.47
  -7   3  11   11.15    0.91
  -7   4   9    0.59    0.59
  -7   5   6   17.68    0.96
  -7   5   8    1.00    0.54
  -7   5  10   53.88    1.63
  -7   6   7    0.52    0.55
  -7   6   8    0.26    0.54
  -7   6   9   17.87    1.09
  -7   7   8    2.88    0.84
  -6  -1   5    4.85    0.49
  -6  -1   8    3.05    0.44
  -6  -1   9  100.51    1.54
  -6   0  11    5.68    0.58
  -6   0  12   25.31    0.95
  -6   1   6    2.45    0.49
  -6   1   9    0.07    0.33
  -6   1  11  229.10    2.58
  -6   1  12  145.60    2.14
  -6   1  13    4.27    0.70
  -6   2   5    1.33    0.39
  -6   3   5    0.11    0.35
  -6   3   9    4.08    0.69
  -6   3  12   36.19    1.27
  -6   4   7    3.05    0.62
  -6   4   9   -0.07    0.42
  -6   4  10   60.76    1.48
  -6   4  12   34.78    1.30
  -6   5   5    4.79    0.57
  -6   5  10    0.70    0.52
  -6   5  11    7.22    0.84
  -6   6   6    9.73    0.79
  -6   6   8    0.07    0.48
  -6   6   9    0.07    0.52
  -6   6  10   10.74    0.92
  -6   7   6    2.18    0.60
  -6   7   7    2.89    0.76
  -6   7   9   59.60    1.63
  -6   8   8   44.58    1.43
  -5  -2   5   -0.11    0.23
  -5  -2   6    7.06    0.40
  -5  -2   8    1.88    0.34
  -5  -2   9   54.09    1.03
  -5  -1   4   97.42    1.24
  -5  -1   9    3.34    0.41
  -5  -1  10   75.98    1.27
  -5  -1  11   33.22    0.87
  -5  -1  12    0.66    0.38
  -5   0   3   61.53    1.05
  -5   0   5  120.68    1.36
  -5   0   6   15.55    0.53
  -5   0   9    4.02    0.41
  -5   0  11    0.20    0.34
  -5   0  12   50.24    1.14
  -5   0  13   84.11    1.58
  -5   1   3   59.54    1.07
  -5   1   6    8.05    0.49
  -5   1   9   11.00    0.60
  -5   1  10   41.43    1.02
  -5   1  11    0.08    0.40
  -5   1  12    5.41    0.59
  -5   1  13    5.48    0.64
  -5   2   8  493.74    3.04
  -5   2  10   17.65    0.74
  -5   2  12    0.50    0.39
  -5   2  13    5.05    0.66
  -5   3   3    0.02    0.27
  -5   3   4  239.52    2.08
  -5   3  10    0.43    0.43
  -5   3  11   67.28    1.45
  -5   3  12   48.15    1.28
  -5   3  13   87.78    1.81
  -5   4  10   -0.14    0.46
  -5   4  12    0.19    0.51
  -5   5   7    8.54    0.62
  -5   5   8    2.86    0.52
  -5   5   9   -0.15    0.44
  -5   5  10   10.64    0.76
  -5   5  12   35.96    1.25
  -5   6   3    1.08    0.44
  -5   6   6   -0.04    0.39
  -5   6   7    0.32    0.39
  -5   6   8    6.48    0.64
  -5   6  11   11.67    0.94
  -5   7   7    0.54    0.44
  -5   7   8    0.72    0.44
  -5   7  10   18.96    1.07
  -5   8   5    0.37    0.42
  -5   8   9    6.48    0.80
  -5   9   6    2.39    0.70
  -4  -2   4   75.10    0.88
  -4  -2   5  195.90    1.30
  -4  -2   6    0.72    0.21
  -4  -2   7  146.79    1.21
  -4  -2   8   12.94    0.44
  -4  -2  10   58.68    0.99
  -4  -1   3   17.65    0.47
  -4  -1   4  160.96    1.24
  -4  -1   5  594.44    2.32
  -4  -1   6   14.98    0.42
  -4  -1   7   10.19    0.40
  -4  -1   8  242.29    1.68
  -4  -1  10    1.25    0.32
  -4  -1  13   93.44    1.44
  -4   0   2   14.06    0.45
  -4   0   3  208.89    1.46
  -4   0   4   11.50    0.41
  -4   0   5  143.48    1.20
  -4   0   6    3.77    0.27
  -4   0   7   40.01    0.73
  -4   0   8    0.12    0.20
  -4   0   9   41.65    0.89
  -4   0  12  450.43    2.97
  -4   0  13  119.94    1.69
  -4   0  14   36.16    0.98
  -4   1   2  709.19    2.78
  -4   1   3   68.51    0.92
  -4   1   5  458.43    2.18
  -4   1   6   13.32    0.47
  -4   1   7    0.52    0.21
  -4   1   9   35.48    0.80
  -4   1  10    0.43    0.33
  -4   1  11   14.53    0.63
  -4   1  14    1.61    0.54
  -4   2   6  198.57    1.58
  -4   2   9   37.79    0.86
  -4   2  12   13.34    0.74
  -4   2  13    7.38    0.66
  -4   3   1  940.43    3.55
  -4   3   2  698.07    3.05
  -4   3   3 1156.15    3.73
  -4   3   6    9.10    0.46
  -4   3   8    0.46    0.29
  -4   3   9    8.89    0.55
  -4   3  10    0.46    0.40
  -4   3  11    9.14    0.63
  -4   3  12   47.48    1.19
  -4   3  13    2.89    0.58
  -4   4   1   87.30    1.24
  -4   4   2   71.47    1.13
  -4   4   4    2.23    0.36
  -4   4  10   39.22    1.05
  -4   4  11    5.44    0.67
  -4   4  13   40.69    1.20
  -4   5   2    3.57    0.44
  -4   5   6    0.19    0.28
  -4   5   9    4.16    0.57
  -4   5  10    0.38    0.43
  -4   5  11   -0.32    0.41
  -4   5  12    1.57    0.49
  -4   6   2   79.57    1.33
  -4   6   8    0.04    0.34
  -4   6   9   23.56    0.93
  -4   6  10   61.55    1.41
  -4   7   3    0.33    0.33
  -4   7   5    0.24    0.31
  -4   7   7    0.33    0.39
  -4   8   9   95.25    1.81
  -4   9   4  304.96    2.88
  -4   9   5  213.26    2.53
  -4   9   6    0.09    0.39
  -3  -3   4  644.97    1.77
  -3  -3   6    3.94    0.21
  -3  -3   7  106.99    0.88
  -3  -3   9   68.01    0.86
  -3  -2   3  445.96    1.57
  -3  -2   5   67.85    0.64
  -3  -2   6   99.55    0.82
  -3  -2   7    9.08    0.31
  -3  -2   8  241.93    1.47
  -3  -2   9    0.26    0.17
  -3  -2  10  321.12    1.96
  -3  -1   2   17.72    0.39
  -3  -1   3  128.21    0.88
  -3  -1   5  189.80    1.08
  -3  -1   6   10.33    0.32
  -3  -1   7  428.86    1.90
  -3  -1  10  212.44    1.69
  -3  -1  11    1.21    0.28
  -3  -1  12    0.72    0.27
  -3  -1  13  219.98    1.99
  -3  -1  14   74.38    1.30
  -3   0   1  236.80    1.38
  -3   0   2    0.68    0.19
  -3   0   4  245.94    1.23
  -3   0   5   35.38    0.56
  -3   0   6    0.35    0.18
  -3   0   7    3.68    0.27
  -3   0   8  521.62    2.34
  -3   0  11   10.18    0.50
  -3   0  13   38.16    0.95
  -3   0  14   13.12    0.66
  -3   1   4  133.08    0.97
  -3   1   5  534.91    1.98
  -3   1   9    4.72    0.39
  -3   1  10    0.65    0.26
  -3   1  12   21.63    0.71
  -3   1  13    0.55    0.38
  -3   1  14  124.67    1.70
  -3   2   2   56.74    0.74
  -3   2   4    6.38    0.28
  -3   2   5  806.20    2.56
  -3   2   6   97.90    1.01
  -3   2   7  376.90    2.05
  -3   2   9   15.31    0.55
  -3   2  10    9.48    0.54
  -3   2  11   15.89    0.66
  -3   2  12   20.34    0.79
  -3   3   1  978.59    3.20
  -3   3   3  541.51    2.16
  -3   3   4  373.01    1.84
  -3   3   7    8.72    0.39
  -3   3  10    3.84    0.44
  -3   3  11    5.39    0.54
  -3   3  12    6.48    0.53
  -3   3  13    9.67    0.69
  -3   4   1  822.67    3.05
  -3   4   3  355.10    1.87
  -3   4   5    1.36    0.24
  -3   4   6  347.40    2.05
  -3   4   8   84.27    1.23
  -3   4   9   11.24    0.58
  -3   4  10   10.78    0.64
  -3   4  11    0.31    0.38
  -3   4  12   29.62    0.95
  -3   4  13    7.33    0.71
  -3   5   1   30.41    0.67
  -3   5   5   20.60    0.57
  -3   5   7   13.86    0.55
  -3   5   9    0.81    0.41
  -3   5  11   62.54    1.36
  -3   6   1  613.44    2.95
  -3   6   2    0.21    0.24
  -3   6   7  137.65    1.61
  -3   6   8    0.17    0.36
  -3   6  11   14.20    0.85
  -3   6  12   24.01    1.02
  -3   7   3   42.65    0.91
  -3   7   6  380.58    2.63
  -3   7   9   35.56    1.00
  -3   7  10   21.60    0.95
  -3   8   4  135.53    1.72
  -3   8   5    3.51    0.50
  -3   8   8    1.41    0.48
  -3   8   9    9.56    0.68
  -3   8  10    0.23    0.39
  -2  -3   4   27.36    0.29
  -2  -3   5    9.18    0.21
  -2  -3   6   52.67    0.55
  -2  -3   7  104.62    0.84
  -2  -3   8    0.91    0.20
  -2  -3   9   95.48    0.99
  -2  -2   3 1189.85    1.78
  -2  -2   5   74.64    0.59
  -2  -2   6  115.39    0.84
  -2  -2   7  116.27    0.94
  -2  -2   9  322.47    1.81
  -2  -2  10    5.57    0.36
  -2  -2  11    5.14    0.38
  -2  -2  12    0.34    0.25
  -2  -1   1 2345.07    3.11
  -2  -1   2    7.94    0.21
  -2  -1   3  119.72    0.63
  -2  -1   4  270.01    1.03
  -2  -1   7    1.10    0.22
  -2  -1   8  323.40    1.76
  -2  -1   9  337.41    1.94
  -2  -1  10   22.08    0.59
  -2  -1  11   20.88    0.63
  -2  -1  12   79.98    1.21
  -2  -1  13  197.93    1.86
  -2  -1  14   15.61    0.64
  -2   0   1 2913.57    3.57
  -2   0   4 2752.50    3.46
  -2   0   5 1000.74    2.34
  -2   0   6   11.25    0.33
  -2   0   7    6.21    0.32
  -2   0   8  766.93    2.80
  -2   0  10   23.00    0.63
  -2   0  11    5.07    0.44
  -2   0  12  163.20    1.74
  -2   0  14    6.19    0.48
  -2   1   1 9999.00    6.76
  -2   1   5   44.92    0.59
  -2   1   6  110.78    0.96
  -2   1   8   16.81    0.51
  -2   1  10   18.78    0.60
  -2   1  11    1.89    0.34
  -2   1  12    9.54    0.58
  -2   1  13   70.51    1.28
  -2   1  14    3.62    0.48
  -2   2   0 5536.13    5.90
  -2   2   2  250.93    1.11
  -2   2   3   36.16    0.48
  -2   2   4  100.48    0.79
  -2   2   5   38.33    0.58
  -2   2   6   16.56    0.42
  -2   2   7   96.53    1.06
  -2   2   8  238.38    1.76
  -2   2   9    2.82    0.36
  -2   2  10    4.32    0.42
  -2   2  12   80.28    1.39
  -2   2  13   22.41    0.81
  -2   2  14   20.14    0.75
  -2   3   0 1868.18    3.85
  -2   3   1  807.92    2.21
  -2   3   2 1168.11    2.57
  -2   3   3    0.13    0.14
  -2   3   4  165.53    1.06
  -2   3   5  101.25    0.92
  -2   3   6    1.82    0.24
  -2   3   7    6.79    0.38
  -2   3  10   43.84    0.97
  -2   3  11    4.39    0.45
  -2   3  12    5.33    0.57
  -2   3  13   23.17    0.84
  -2   4   0  525.40    2.10
  -2   4   1  643.75    2.16
  -2   4   2   -0.05    0.14
  -2   4   3  146.79    1.03
  -2   4   4  176.14    1.18
  -2   4   5   62.34    0.79
  -2   4   6   13.62    0.43
  -2   4   7    1.91    0.31
  -2   4   8   44.03    0.86
  -2   4   9    8.86    0.53
  -2   4  11   54.13    1.20
  -2   4  12   31.22    0.99
  -2   4  13    6.60    0.65
  -2   5   0   -0.03    0.20
  -2   5   1  227.23    1.44
  -2   5   2  360.59    1.73
  -2   5   3   15.81    0.42
  -2   5   4    1.91    0.24
  -2   5   6  346.77    1.99
  -2   5   8  102.40    1.36
  -2   5  10    1.88    0.43
  -2   5  12   12.53    0.79
  -2   6   1  622.34    2.55
  -2   6   5   96.19    1.10
  -2   6   7    9.04    0.48
  -2   6   8  614.38    3.24
  -2   6   9  221.10    2.18
  -2   6  10    2.65    0.53
  -2   7   1  164.19    1.48
  -2   7   2   28.07    0.65
  -2   7   4   55.49    0.94
  -2   7   6  262.09    2.01
  -2   7   7    9.64    0.54
  -2   7   8   15.54    0.67
  -2   7   9  430.14    3.04
  -2   7  10  316.35    2.76
  -2   7  11    0.48    0.42
  -2   8   5    5.77    0.45
  -2   8   6    8.41    0.54
  -2   8   7    1.62    0.45
  -2   8   8  313.26    2.54
  -2   8   9  129.27    1.82
  -2   8  10    1.95    0.51
  -1  -4   9    9.15    0.37
  -1  -4  10   11.10    0.42
  -1  -3  10   12.95    0.46
  -1  -3  11   54.96    0.94
  -1  -3  12   14.17    0.55
  -1  -2  10    5.27    0.38
  -1  -2  11    1.24    0.28
  -1  -2  13   25.49    0.71
  -1  -2  14   10.38    0.54
  -1  -1  10   17.24    0.55
  -1  -1  12    5.46    0.42
  -1  -1  13   -0.12    0.25
  -1  -1  14    0.03    0.30
  -1   0  12   25.54    0.75
  -1   0  13   57.00    1.10
  -1   0  14   47.05    0.98
  -1   1   8  116.29    1.25
  -1   1  10    9.13    0.49
  -1   1  12   36.16    0.86
  -1   1  13   19.39    0.72
  -1   1  14   23.67    0.75
  -1   2   4   68.39    0.65
  -1   2   5   14.98    0.38
  -1   2   6  165.56    1.27
  -1   2   8   39.67    0.85
  -1   2   9    0.62    0.28
  -1   2  10   -0.10    0.27
  -1   2  11    1.88    0.44
  -1   2  12   86.69    1.42
  -1   2  13   69.25    1.30
  -1   3   0 1410.75    2.47
  -1   3   3   69.29    0.60
  -1   3   4    9.92    0.27
  -1   3   6   88.50    0.97
  -1   3   9    3.84    0.37
  -1   3  10   46.47    0.98
  -1   3  11   25.16    0.83
  -1   3  12    0.48    0.38
  -1   3  13    2.44    0.43
  -1   4   2   34.61    0.45
  -1   4   3  222.24    1.09
  -1   4   6   24.17    0.53
  -1   4   7  101.48    1.17
  -1   4  10    1.56    0.44
  -1   4  11    0.62    0.43
  -1   4  13   10.14    0.67
  -1   5   3   18.81    0.39
  -1   5   4  150.13    1.07
  -1   5   6    6.98    0.35
  -1   5  11   26.68    0.90
  -1   6   0    1.44    0.24
  -1   6   3   72.14    0.80
  -1   6   4  115.02    1.02
  -1   6   5  409.26    1.98
  -1   6   7   71.28    1.06
  -1   6   9   39.17    0.95
  -1   7   3   10.59    0.40
  -1   7   4    1.42    0.24
  -1   7   5   16.03    0.49
  -1   7   6    3.95    0.35
  -1   7   7    6.38    0.42
  -1   7   9   46.05    1.03
   0  -2  12   72.16    1.19
   0  -2  13   25.72    0.73
   0  -1  12   21.58    0.68
   0  -1  13  101.23    1.41
   0   0  11   10.05    0.55
   0   0  12   32.43    0.85
   0   0  13    7.03    0.49
   0   1  11   24.93    0.76
   0   1  12   80.29    1.33
   0   1  13   68.85    1.28
   0   2  10    0.16    0.28
   0   2  12   24.55    0.80
   0   2  13    3.49    0.48
   0   3   1  137.15    0.57
   0   3   2  225.83    0.89
   0   3  10    2.54    0.40
   0   3  11    0.56    0.32
   0   3  12   36.42    0.94
   0   3  13   -0.13    0.28
   0   4   1   47.89    0.39
   0   4   2    9.59    0.22
   0   4   3    2.70    0.19
   0   4   4  172.99    1.09
   0   4   5   17.44    0.44
   0   4   8   23.07    0.68
   0   4  11   -0.24    0.39
   0   4  12   -0.04    0.30
   0   5   1    0.27    0.10
   0   5   2 1783.77    2.74
   0   5   4  322.66    1.48
   0   5  10  335.96    2.72
   0   6   2 1347.47    2.64
   0   6   3    3.52    0.22
   0   6   4    7.12    0.29
   0   7   5    3.22    0.28
   0   7   6    0.25    0.22
   0   7   8    0.60    0.26
   1  -3  13    1.76    0.41
   1   0  12   10.91    0.57
   1   0  13  127.61    1.63
   1   1  12   22.00    0.76
   1   1  13   21.01    0.74
   1   2  11   47.36    1.03
   1   2  12    0.02    0.36
   1   2  13    0.25    0.28
   1   3  11    1.35    0.40
   1   3  12    8.33    0.57
   1   4  10    1.19    0.35
   1   5   2  774.90    1.77
   1   5   3 2005.24    3.34
   1   5  11    0.33    0.33
   1   6   3   28.28    0.46
   1   6   4  254.21    1.37
   1   6   5    0.27    0.16
   2  -1  13    0.82    0.33
   2   2  12   11.60    0.60
   2   3  11    4.28    0.52
   2   3  12    8.34    0.55
   2   4  10    0.87    0.34
   2   4  11  112.84    1.59
   2   6   4    7.30    0.32
   2   6   5    3.39    0.29
   3   4  10    4.22    0.48
  -7  -6  13    5.06    0.51
  -7  -5  13   10.01    0.58
  -7  -4  13    0.11    0.32
  -6  -7  13    0.84    0.36
  -6  -6  14    5.61    0.56
  -6  -5  13   11.95    0.66
  -6  -5  14    4.85    0.55
  -6  -4  12   11.00    0.64
  -6  -4  13   53.27    1.00
  -6  -4  14    9.01    0.61
  -6  -3  14    1.65    0.52
  -6  -3  15    3.51    0.51
  -6  -2  11  287.41    2.19
  -6  -2  12    4.30    0.58
  -6  -2  13   11.31    0.66
  -6  -2  14   10.91    0.63
  -6  -2  15   13.29    0.60
  -6  -1   9   98.60    1.35
  -6  -1  11    6.10    0.59
  -6  -1  12  253.92    2.11
  -6  -1  13   65.83    1.34
  -6   0  11    5.25    0.61
  -6   0  13    0.14    0.37
  -5  -7  14    0.42    0.33
  -5  -6  14   -0.08    0.35
  -5  -5  13    4.11    0.58
  -5  -5  14    3.23    0.56
  -5  -5  15    6.55    0.59
  -5  -4  13   33.85    0.89
  -5  -4  14    2.07    0.56
  -5  -4  15    8.04    0.61
  -5  -3  13    3.91    0.58
  -5  -3  14   85.96    1.44
  -5  -2  15    7.44    0.62
  -5  -1  12    0.75    0.40
  -5  -1  13   18.01    0.76
  -5  -1  14   57.28    1.30
  -5   0   8    5.84    0.42
  -5   0   9    3.46    0.43
  -5   0  10  230.05    1.91
  -5   0  12   53.58    1.12
  -5   0  13   83.99    1.40
  -5   1   9   10.95    0.51
  -5   1  10   44.16    1.01
  -5   1  12    4.59    0.60
  -5   2   8  478.61    2.09
  -5   2   9   25.49    0.64
  -5   2  10   18.47    0.64
  -4  -8  14    6.66    0.62
  -4  -7  14   32.36    0.88
  -4  -6  14   10.14    0.67
  -4  -6  15    0.32    0.38
  -4  -5  13    3.95    0.58
  -4  -5  14   17.03    0.75
  -4  -5  15    1.12    0.37
  -4  -4  13   15.52    0.72
  -4  -4  14    8.65    0.66
  -4  -4  15    0.41    0.41
  -4  -4  16    6.84    0.64
  -4  -3  12  167.05    1.82
  -4  -3  13    0.44    0.40
  -4  -3  15   31.09    0.86
  -4  -3  16   39.67    0.87
  -4  -2  12  130.97    1.67
  -4  -2  13   33.60    0.92
  -4  -2  14   95.42    1.54
  -4  -2  15    4.16    0.59
  -4  -1  10    1.40    0.33
  -4  -1  11  282.72    2.17
  -4  -1  12  832.71    3.65
  -4   0   8    0.60    0.25
  -4   0   9   37.07    0.81
  -4   0  10    6.22    0.51
  -4   0  11  112.49    1.52
  -4   0  12  430.17    2.71
  -4   0  13  111.43    1.57
  -4   1   6   13.58    0.38
  -4   1   8   16.65    0.50
  -4   1   9   36.14    0.81
  -4   1  10    0.27    0.31
  -4   1  12    2.75    0.57
  -4   2   6  169.14    1.07
  -4   2   7  234.39    1.38
  -4   2   8   14.91    0.47
  -4   2   9   39.81    0.80
  -4   2  10   84.44    1.23
  -3  -8  14    4.78    0.66
  -3  -7  15    0.56    0.33
  -3  -6  13    6.97    0.64
  -3  -6  14    8.13    0.65
  -3  -6  15    0.87    0.37
  -3  -5  13    5.58    0.62
  -3  -5  14    6.23    0.64
  -3  -5  15    0.03    0.42
  -3  -4  13    5.72    0.61
  -3  -4  14   36.62    0.94
  -3  -4  15    0.84    0.37
  -3  -4  16    0.24    0.37
  -3  -3  12  361.77    2.49
  -3  -3  13   39.36    0.96
  -3  -3  14   83.17    1.48
  -3  -2  11   15.09    0.65
  -3  -2  12   50.15    1.23
  -3  -2  13   70.41    1.39
  -3  -2  14   71.48    1.40
  -3  -1  10  203.70    1.73
  -3  -1  11    0.80    0.37
  -3  -1  13  217.88    2.07
  -3  -1  14   62.78    1.33
  -3   0   8  544.83    2.30
  -3   0   9  203.65    1.60
  -3   0  10  141.87    1.51
  -3   0  11   11.13    0.61
  -3   0  12   12.87    0.71
  -3   1   6  249.35    1.30
  -3   1   8  940.52    2.95
  -3   1   9    5.14    0.42
  -3   1  10    0.35    0.30
  -3   1  11   17.69    0.68
  -3   1  12   26.61    0.82
  -3   2   5  792.26    1.98
  -3   2   6   91.36    0.84
  -3   2   7  384.08    1.73
  -3   2   8    5.80    0.38
  -3   2   9   17.27    0.55
  -3   2  10   10.52    0.53
  -2  -8  13   13.27    0.69
  -2  -8  14    2.23    0.62
  -2  -7  13   57.66    1.08
  -2  -7  14    9.67    0.64
  -2  -6  13    8.99    0.65
  -2  -6  15    3.08    0.65
  -2  -5  14   28.09    0.86
  -2  -5  15    5.50    0.60
  -2  -4  12   53.92    1.06
  -2  -4  14    8.38    0.65
  -2  -4  15    3.93    0.58
  -2  -3  11  181.01    1.73
  -2  -3  12   43.09    0.96
  -2  -3  13    1.20    0.46
  -2  -3  14   34.48    0.92
  -2  -2  11    5.66    0.51
  -2  -2  13   31.12    0.89
  -2  -2  14    6.29    0.63
  -2  -2  15    4.56    0.58
  -2  -1   9  327.64    1.97
  -2  -1  10   24.12    0.68
  -2  -1  11   21.75    0.72
  -2  -1  13  179.79    1.91
  -2  -1  14   17.19    0.75
  -2   0   8  794.88    2.71
  -2   0   9  515.74    2.40
  -2   0  10   29.44    0.72
  -2   0  11    6.58    0.53
  -2   0  13    3.67    0.59
  -2   1   6  126.72    0.97
  -2   1   7  376.44    1.73
  -2   1   9   13.44    0.51
  -2   1  10   22.67    0.66
  -2   1  12   10.86    0.66
  -2   2   5   39.91    0.55
  -2   2   7   95.14    0.94
  -2   2   8  223.91    1.49
  -2   2   9    2.56    0.37
  -2   2  10    4.67    0.47
  -1  -9  13    0.58    0.30
  -1  -8  14    5.67    0.64
  -1  -7  13   29.07    0.84
  -1  -7  14    6.65    0.59
  -1  -6  12   42.11    0.96
  -1  -6  13    0.92    0.43
  -1  -6  14    0.13    0.34
  -1  -6  15   10.37    0.59
  -1  -5  12   46.25    0.98
  -1  -5  13    0.06    0.43
  -1  -5  14   34.11    0.89
  -1  -5  15   17.93    0.70
  -1  -4  13    6.81    0.61
  -1  -4  14    0.79    0.40
  -1  -4  15    2.14    0.64
  -1  -3  11   44.69    0.91
  -1  -3  12   14.88    0.68
  -1  -3  13    8.73    0.65
  -1  -3  14    2.84    0.65
  -1  -2  10    4.87    0.45
  -1  -2  11    0.95    0.34
  -1  -2  12    7.58    0.61
  -1  -2  13   26.55    0.83
  -1  -2  14    9.13    0.64
  -1  -1   9  131.44    1.29
  -1   0   7  364.48    1.69
  -1   0   8  270.09    1.61
  -1   0   9  387.54    2.07
  -1   0  10   44.59    0.92
  -1   0  12   33.55    0.88
  -1   1   7  152.41    1.14
  -1   1   8  114.24    1.12
  -1   1  10    9.03    0.51
  -1   2   6  159.82    1.07
  -1   2   7   69.77    0.82
  -1   2   8   36.71    0.70
   0  -7  12    0.08    0.33
   0  -7  13    3.70    0.60
   0  -6  12    9.18    0.61
   0  -6  14   11.80    0.60
   0  -5  14  164.96    1.62
   0  -4  12   -0.26    0.35
   0  -4  13   12.33    0.66
   0  -4  14    3.76    0.55
   0  -3  10    0.34    0.27
   0  -3  11    6.44    0.53
   0  -3  12    3.96    0.53
   0  -3  13   15.47    0.70
   0  -2   9   93.08    1.12
   0  -2  11   36.71    0.83
   0  -2  12   85.93    1.37
   0  -2  13   35.33    0.88
   0  -1   7    9.17    0.38
   0  -1   8  368.21    1.85
   0  -1   9   25.46    0.62
   0  -1  10    1.05    0.35
   0   0   7  587.47    2.10
   0   0   8  133.01    1.18
   0   1   6   90.75    0.83
   0   1   7  191.30    1.26
   0   1   9  159.13    1.39
   0   2   5    0.96    0.21
   0   2   6  105.34    0.91
   0   2   7  178.34    1.24
   1  -6  11    5.12    0.60
   1  -5  11    3.73    0.50
   1  -4   9   18.10    0.57
   1  -4  13    3.16    0.50
   1  -3   8  146.09    1.23
   1  -3  10   23.34    0.65
   1  -3  12    6.33    0.54
   1  -2   7  236.47    1.38
   1  -2   8   20.70    0.52
   1  -2  10   30.56    0.71
   1  -2  12    3.08    0.60
   1  -1   6  270.76    1.32
   1  -1   7   83.17    0.89
   1  -1   8  223.71    1.47
   1  -1   9    1.04    0.34
   1   0   6  484.00    1.73
   1   0   7  107.57    0.99
   1   0   8    0.49    0.21
   1   0  10    2.44    0.40
   1   1   5  192.23    1.02
   2  -3   6 1566.30    3.09
   2  -3   7  557.54    2.04
   2  -3   8    0.43    0.21
   2  -3   9  149.76    1.33
   2  -3  10    0.37    0.27
   2  -2   6   68.91    0.74
   2  -2   7   22.13    0.48
   2  -2   9   56.58    0.83
   2  -2  10   30.56    0.70
   2  -1   6   47.70    0.64
   2  -1   7  867.00    2.49
   2  -1   8  105.75    1.05
   2  -1   9   13.25    0.49
   2   0   5  159.28    0.93
   2   0   6    8.03    0.32
 -11  -6   4   47.36    0.92
 -11  -6   5   30.67    0.80
 -11  -5   1    8.07    0.64
 -11  -5   2    3.10    0.69
 -11  -4   0    0.26    0.31
 -11  -4   1    3.48    0.57
 -11  -4   2    2.88    0.59
 -11  -4   3   -0.07    0.36
 -11  -4   4   -0.07    0.34
 -11  -4   5    0.22    0.35
 -11  -4   6   -0.12    0.32
 -11  -3   0    0.32    0.33
 -11  -3   1    0.12    0.35
 -11  -3   3    0.22    0.36
 -11  -3   4   -0.26    0.34
 -11  -2   2    0.21    0.33
 -10  -8   1    2.44    0.70
 -10  -8   2   16.31    0.71
 -10  -8   3    0.77    0.37
 -10  -8   4    2.81    0.63
 -10  -8   6    6.33    0.67
 -10  -8   8   10.67    0.69
 -10  -7  -1    0.60    0.33
 -10  -7   1    0.37    0.39
 -10  -7   3   41.28    0.97
 -10  -7   9   -0.27    0.37
 -10  -6  -1    0.38    0.36
 -10  -6   1    0.32    0.36
 -10  -5  -3   -0.16    0.34
 -10  -5  -2    9.36    0.68
 -10  -5  -1    0.56    0.35
 -10  -5   3   -0.12    0.40
 -10  -5   5    0.33    0.42
 -10  -5   7    0.14    0.45
 -10  -5   8    0.14    0.40
 -10  -5   9   -0.20    0.37
 -10  -5  10    0.00    0.37
 -10  -4  -4    2.19    0.67
 -10  -4  -2    8.72    0.68
 -10  -4   4    0.87    0.42
 -10  -4   9    0.36    0.39
 -10  -3  -4    2.76    0.64
 -10  -3  -3    0.38    0.34
 -10  -3  -2   -0.03    0.34
 -10  -3  -1    0.38    0.35
 -10  -3   0   10.01    0.71
 -10  -3   1    0.02    0.39
 -10  -3   2    0.26    0.38
 -10  -3   4    2.59    0.66
 -10  -3   6    0.22    0.39
 -10  -3   7    0.66    0.40
 -10  -3   8   -0.39    0.36
 -10  -2  -4    7.98    0.71
 -10  -2  -3   -0.02    0.31
 -10  -2  -2   -0.16    0.34
 -10  -2  -1    0.19    0.37
 -10  -2   0   11.92    0.70
 -10  -2   1   -0.33    0.40
 -10  -1  -5   11.83    0.71
 -10  -1  -3    0.25    0.36
 -10  -1  -1   -0.02    0.37
 -10  -1   0    0.44    0.35
 -10  -1   1    5.22    0.62
 -10  -1   3   22.82    0.85
 -10   0  -4   -0.08    0.29
 -10   0  -2   -0.14    0.32
 -10   0  -1    0.27    0.36
  -9 -10   3   47.59    0.87
  -9 -10   4   -0.35    0.32
  -9 -10   5    0.30    0.34
  -9 -10   6   13.86    0.72
  -9 -10   7   10.08    0.70
  -9  -9   2    2.57    0.71
  -9  -9   3    2.96    0.64
  -9  -9   5    0.33    0.46
  -9  -9   7   26.01    0.88
  -9  -9   8    0.29    0.40
  -9  -9   9    0.78    0.39
  -9  -9  10    1.11    0.39
  -9  -8  -2    3.82    0.68
  -9  -8  -1    0.90    0.36
  -9  -8   0    0.54    0.37
  -9  -8   3   -0.14    0.42
  -9  -8   5    2.71    0.86
  -9  -8   7    6.84    0.76
  -9  -8   9    1.07    0.44
  -9  -8  10    0.11    0.45
  -9  -8  11    7.90    0.79
  -9  -7  -3    5.20    0.59
  -9  -7  -1    0.59    0.37
  -9  -7   0    0.91    0.45
  -9  -7   4   22.77    0.93
  -9  -7   5   29.76    1.03
  -9  -7  11    0.01    0.42
  -9  -7  12   -0.06    0.37
  -9  -6  -4   -0.14    0.32
  -9  -6  -1    0.29    0.37
  -9  -6   2    3.39    0.67
  -9  -6   4    5.63    0.76
  -9  -6  11    3.13    0.70
  -9  -6  12    4.41    0.81
  -9  -5  -6    4.09    0.72
  -9  -5  -3    0.56    0.35
  -9  -5  -2   -0.15    0.38
  -9  -5  -1    3.24    0.67
  -9  -5   0    3.02    0.70
  -9  -5   4   71.30    1.36
  -9  -5   6    0.21    0.53
  -9  -5   7    4.28    0.70
  -9  -5   8    3.25    0.69
  -9  -5   9    0.33    0.45
  -9  -5  10    0.47    0.47
  -9  -5  11    7.38    0.75
  -9  -4  -6    3.99    0.64
  -9  -4  -2    0.12    0.33
  -9  -4  -1    8.11    0.63
  -9  -4   0    4.48    0.62
  -9  -4   7    0.78    0.46
  -9  -4   8    0.27    0.46
  -9  -4   9    0.21    0.42
  -9  -4  11    2.66    0.77
  -9  -3   4   -0.26    0.38
  -9  -3   5    0.67    0.43
  -9  -3   8   49.67    1.10
  -9  -3   9    8.40    0.71
  -9  -3  10    3.81    0.66
  -9  -2   1   52.04    1.07
  -9  -2   3   31.98    0.91
  -9  -2   4  128.02    1.56
  -9  -2   8    6.71    0.74
  -9  -1   1    0.56    0.33
  -9  -1   2   84.80    1.26
  -9  -1   3   58.09    1.09
  -9  -1   5   45.84    1.01
  -9   0   1   18.82    0.73
  -9   0   2   47.79    0.99
  -8 -11   5    2.37    0.60
  -8 -11   6   13.17    0.74
  -8 -11   7    1.12    0.39
  -8 -11   8    7.11    0.72
  -8 -10   0    0.47    0.33
  -8 -10   2    0.51    0.39
  -8 -10   3    1.51    0.46
  -8 -10   4    2.84    0.69
  -8 -10   6   -0.12    0.41
  -8 -10   7    0.12    0.43
  -8 -10   8    9.12    0.78
  -8 -10   9    3.23    0.84
  -8 -10  10    5.07    0.79
  -8  -9   1   -0.13    0.40
  -8  -9   3    5.33    0.73
  -8  -9   5    6.23    0.77
  -8  -9   6    3.13    0.87
  -8  -9   7    0.85    0.49
  -8  -9   9    0.62    0.52
  -8  -9  10    5.53    0.95
  -8  -9  11   11.36    0.87
  -8  -8  -4    0.52    0.30
  -8  -8  -3    0.36    0.37
  -8  -8  -1    2.13    0.67
  -8  -8   0    0.56    0.39
  -8  -8   5    3.02    0.84
  -8  -8   6   38.06    1.12
  -8  -8   8    2.78    0.78
  -8  -8   9   12.27    0.86
  -8  -8  10    0.30    0.53
  -8  -8  11    0.19    0.55
  -8  -8  12    5.90    0.83
  -8  -8  13    0.34    0.40
  -8  -7  -5   -0.09    0.30
  -8  -7  -4   -0.06    0.31
  -8  -7  -3    0.25    0.34
  -8  -7  -2    0.48    0.44
  -8  -7  -1    6.84    0.65
  -8  -7   0    0.28    0.39
  -8  -7   7   16.12    0.93
  -8  -7   8   51.21    1.23
  -8  -7  11   12.74    0.87
  -8  -7  12    0.72    0.50
  -8  -7  13    0.76    0.42
  -8  -6  -7    1.77    0.58
  -8  -6  -6   -0.38    0.29
  -8  -6  -5    1.84    0.55
  -8  -6  -4    2.30    0.62
  -8  -6  -3    6.75    0.58
  -8  -6  -2    0.84    0.42
  -8  -6   1    0.36    0.39
  -8  -6   3  279.25    2.56
  -8  -6   4   73.25    1.40
  -8  -6   5    1.32    0.56
  -8  -6   9   18.67    0.91
  -8  -6  10    1.15    0.54
  -8  -6  11    7.45    0.82
  -8  -6  12    3.84    0.87
  -8  -6  13   -0.02    0.44
  -8  -6  14    0.31    0.36
  -8  -5   0    0.17    0.37
  -8  -5   2   72.15    1.28
  -8  -5   3  247.48    2.37
  -8  -5   5    0.03    0.45
  -8  -5   6    0.77    0.54
  -8  -5  11    5.75    0.77
  -8  -5  12    4.63    0.74
  -8  -5  13    2.98    0.85
  -8  -5  14    6.11    0.68
  -8  -4   1    0.04    0.35
  -8  -4   2    2.09    0.63
  -8  -4   4  207.03    2.14
  -8  -4   6    4.75    0.67
  -8  -4   7    0.61    0.42
  -8  -4  11   11.38    0.83
  -8  -4  12   -0.15    0.45
  -8  -4  13    0.52    0.43
  -8  -3   2   22.94    0.77
  -8  -3   3   18.16    0.73
  -8  -3   8    0.34    0.45
  -8  -3   9   26.47    0.92
  -8  -3  11    1.23    0.52
  -8  -3  12   33.34    0.96
  -8  -2   3   17.85    0.69
  -8  -2   4   30.25    0.84
  -8  -2   7    0.54    0.40
  -8  -2   8   14.08    0.75
  -8  -2   9  121.65    1.71
  -8  -1   2   40.62    0.84
  -8  -1   3   77.68    1.12
  -8   0   2    0.45    0.28
  -8   0   3    0.59    0.28
  -7 -11   3    0.42    0.42
  -7 -11   4   16.94    0.78
  -7 -11   5    5.77    0.70
  -7 -11   6    0.71    0.46
  -7 -11  10    0.33    0.44
  -7 -10   2    2.39    0.75
  -7 -10   5    1.68    0.50
  -7 -10   6   17.10    0.90
  -7 -10   8   72.53    1.68
  -7 -10   9    2.15    0.55
  -7 -10  10    3.19    0.81
  -7 -10  12   17.24    0.91
  -7  -9  -2   -0.46    0.40
  -7  -9  -1    0.51    0.44
  -7  -9   1   11.09    0.75
  -7  -9   2    5.91    0.73
  -7  -9   4   -0.16    0.44
  -7  -9   5    8.71    0.82
  -7  -9   6    5.73    0.79
  -7  -9   8   62.06    1.30
  -7  -9   9  105.57    1.86
  -7  -9  11   -0.07    0.57
  -7  -9  12   88.13    1.72
  -7  -9  13   27.25    0.95
  -7  -8  -5    2.32    0.62
  -7  -8  -4   23.58    0.77
  -7  -8  -3  100.79    1.33
  -7  -8   4  113.72    1.92
  -7  -8   5   26.90    1.02
  -7  -8   8   75.77    1.46
  -7  -8  11    0.97    0.61
  -7  -8  12    8.33    0.83
  -7  -8  13    0.46    0.48
  -7  -8  14    3.18    0.90
  -7  -7  -5    0.25    0.34
  -7  -7  -4    3.82    0.58
  -7  -7  -3   13.18    0.68
  -7  -7  -1   10.62    0.66
  -7  -7   1   33.65    0.96
  -7  -7   3   -0.02    0.43
  -7  -7   4  219.24    2.38
  -7  -7   5    1.16    0.50
  -7  -7   7   18.13    0.89
  -7  -7  10    7.46    0.80
  -7  -7  11    0.42    0.59
  -7  -7  13    0.22    0.55
  -7  -7  14    8.68    0.81
  -7  -6   0   52.83    1.05
  -7  -6   1    2.12    0.62
  -7  -6   6    0.76    0.43
  -7  -6   7    5.18    0.69
  -7  -6   8    0.21    0.45
  -7  -6   9   68.04    1.35
  -7  -6  11    0.23    0.53
  -7  -6  13    5.30    0.81
  -7  -6  14    0.64    0.46
  -7  -6  15    4.17    0.81
  -7  -5   1    0.43    0.36
  -7  -5   3  125.41    1.70
  -7  -5   5    8.90    0.67
  -7  -5   7   23.05    0.88
  -7  -5   8    0.74    0.45
  -7  -5  10   33.56    1.07
  -7  -5  13    9.73    0.86
  -7  -5  14   -0.01    0.47
  -7  -5  15    0.04    0.39
  -7  -4   2   51.35    0.97
  -7  -4   3  202.79    1.91
  -7  -4   4   59.06    1.09
  -7  -4   5    0.58    0.42
  -7  -4   6    2.62    0.57
  -7  -4   7   13.77    0.75
  -7  -4   8    8.91    0.70
  -7  -4  12    3.94    0.93
  -7  -4  14   25.84    0.91
  -7  -3   4   48.63    0.95
  -7  -3   5  112.30    1.51
  -7  -3   8   29.42    0.91
  -7  -3   9   28.28    0.92
  -7  -3  10   41.39    1.09
  -7  -3  11  121.36    1.86
  -7  -3  13    6.97    0.83
  -7  -2   3    0.50    0.26
  -7  -2   4    0.04    0.27
  -7  -2   6    0.22    0.33
  -7  -2   7  383.21    2.58
  -7  -2   8  137.50    1.75
  -7  -2   9   62.14    1.18
  -7  -2  10   76.54    1.31
  -7  -2  11   16.20    0.84
  -7  -1   3    1.40    0.35
  -7  -1   4    8.84    0.48
  -7  -1   6   25.96    0.74
  -7   0   3   31.10    0.65
  -6 -12   6    0.45    0.42
  -6 -12   7    0.13    0.42
  -6 -11   1    2.40    0.60
  -6 -11   2    5.97    0.68
  -6 -11   3   10.72    0.75
  -6 -11   4   92.49    1.66
  -6 -11   6    3.68    0.73
  -6 -11   7    5.41    0.77
  -6 -11   9    6.21    0.82
  -6 -11  10   -0.42    0.50
  -6 -11  12   -0.23    0.39
  -6 -10   1    0.22    0.43
  -6 -10   6    0.46    0.50
  -6 -10   7   78.56    1.40
  -6 -10   8   57.61    1.27
  -6 -10   9  211.99    2.27
  -6 -10  10    9.91    0.88
  -6 -10  11    7.12    0.85
  -6  -9  -4   24.47    0.80
  -6  -9   0   84.70    1.39
  -6  -9   1    2.59    0.70
  -6  -9   3  684.02    3.79
  -6  -9   4   49.44    1.19
  -6  -9   6   24.02    1.00
  -6  -9  10   24.94    1.01
  -6  -9  11    6.84    0.84
  -6  -9  13   21.23    0.95
  -6  -9  14    2.89    0.89
  -6  -8  -6   10.33    0.65
  -6  -8  -5    0.15    0.33
  -6  -8  -4   43.35    0.94
  -6  -8   0  172.62    1.93
  -6  -8   2    3.16    0.65
  -6  -8   3  942.39    4.36
  -6  -8   4  104.68    1.80
  -6  -8   5   54.05    1.22
  -6  -8   6   12.89    0.83
  -6  -8   7    1.15    0.48
  -6  -8  10   47.87    1.20
  -6  -8  11    7.07    0.84
  -6  -8  12    0.16    0.52
  -6  -8  13    9.02    0.86
  -6  -8  14   -0.26    0.51
  -6  -8  15   -0.18    0.39
  -6  -7  -1   32.98    0.85
  -6  -7   1   46.78    1.01
  -6  -7   3  221.90    2.18
  -6  -7   4  139.93    1.85
  -6  -7   5   11.11    0.74
  -6  -7   6   11.99    0.76
  -6  -7   7    2.61    0.76
  -6  -7   9   27.63    1.01
  -6  -7  10   48.38    1.23
  -6  -7  11   37.42    1.15
  -6  -7  12   34.99    1.12
  -6  -7  13    0.56    0.55
  -6  -7  14    3.40    0.95
  -6  -7  15    7.24    0.90
  -6  -6   1   45.21    0.93
  -6  -6   2   57.36    1.05
  -6  -6   3    0.38    0.39
  -6  -6   4   21.91    0.78
  -6  -6   6    2.79    0.58
  -6  -6   7   48.85    1.10
  -6  -6   9    0.70    0.49
  -6  -6  13    4.77    1.01
  -6  -6  14    8.70    1.03
  -6  -6  15   27.70    0.96
  -6  -5   2    9.37    0.54
  -6  -5   5   70.11    1.30
  -6  -5   7   15.68    0.74
  -6  -5   8    7.26    0.68
  -6  -5  10   14.24    0.86
  -6  -5  13   10.97    0.95
  -6  -5  14    5.13    0.99
  -6  -5  15   22.03    0.95
  -6  -5  16    6.20    0.81
  -6  -4   4   15.52    0.60
  -6  -4   5   92.04    1.34
  -6  -4   6   49.84    0.99
  -6  -4   7   66.49    1.16
  -6  -4   8   26.04    0.88
  -6  -4   9    4.03    0.65
  -6  -4  10   16.22    0.87
  -6  -4  11   49.06    1.22
  -6  -4  13   53.54    1.27
  -6  -4  15   10.42    0.82
  -6  -4  16   -0.04    0.35
  -6  -3   3   25.58    0.63
  -6  -3   4    3.40    0.39
  -6  -3   5  169.85    1.61
  -6  -3   6  124.50    1.51
  -6  -3   9    1.12    0.47
  -6  -3  10  144.00    1.92
  -6  -3  15    4.52    0.86
  -6  -2   3  112.46    1.14
  -6  -2   4  173.45    1.46
  -6  -2   5  338.09    2.09
  -6  -2   6  156.74    1.57
  -6  -2   9  162.83    1.86
  -6  -2  10   44.36    1.08
  -6  -2  12    3.59    0.80
  -6  -1   5    5.52    0.41
  -6  -1   6  132.45    1.41
  -6  -1   7    2.10    0.42
  -6  -1   8    3.11    0.50
  -6  -1   9   75.57    1.19
  -5 -12   7    0.84    0.47
  -5 -12   8    0.27    0.46
  -5 -12   9    1.31    0.48
  -5 -12  10   20.99    0.82
  -5 -11   3  269.85    2.31
  -5 -11   4  198.49    2.11
  -5 -11   8    0.79    0.50
  -5 -11   9    7.70    0.82
  -5 -11  10   16.10    0.91
  -5 -11  11    1.27    0.51
  -5 -11  12    5.61    0.78
  -5 -10   0   -0.17    0.41
  -5 -10   1    5.36    0.66
  -5 -10   3   52.15    1.16
  -5 -10   4  273.00    2.47
  -5 -10   5  100.69    1.76
  -5 -10   6   11.70    0.82
  -5 -10   9    0.49    0.58
  -5 -10  11    1.51    0.61
  -5 -10  12    6.41    0.85
  -5 -10  13    7.97    0.81
  -5 -10  14    9.14    0.90
  -5  -9  -2   55.66    1.07
  -5  -9  -1    6.86    0.63
  -5  -9   0  259.38    2.23
  -5  -9   1  536.14    3.14
  -5  -9   2   54.47    1.16
  -5  -9   3   62.01    1.25
  -5  -9   5  101.08    1.73
  -5  -9   6   30.35    1.00
  -5  -9   7   23.36    0.95
  -5  -9   8   34.47    1.08
  -5  -9  10   34.29    1.10
  -5  -9  11    0.34    0.58
  -5  -9  12    0.65    0.64
  -5  -9  13    0.69    0.56
  -5  -8  -3    0.50    0.35
  -5  -8  -2  129.30    1.56
  -5  -8  -1  677.66    3.21
  -5  -8   0   24.88    0.80
  -5  -8   1    4.06    0.57
  -5  -8   3  141.56    1.80
  -5  -8   4   54.29    1.12
  -5  -8   5    3.53    0.61
  -5  -8   6   46.54    1.11
  -5  -8   7    7.64    0.73
  -5  -8   8    0.19    0.48
  -5  -8   9   11.52    0.84
  -5  -8  10   38.99    1.14
  -5  -8  12    0.51    0.55
  -5  -8  13    6.29    1.01
  -5  -8  14    0.87    0.53
  -5  -7   0    8.44    0.53
  -5  -7   1   57.17    1.00
  -5  -7   2   41.41    0.90
  -5  -7   3  136.26    1.64
  -5  -7   5    2.23    0.53
  -5  -7   6    1.69    0.54
  -5  -7   7   36.63    1.00
  -5  -7   9   15.37    0.86
  -5  -7  11    4.51    0.82
  -5  -7  12    0.51    0.66
  -5  -7  13   16.95    0.99
  -5  -7  14    0.62    0.57
  -5  -7  15    3.25    0.89
  -5  -7  16   -0.23    0.41
  -5  -6   1   34.33    0.75
  -5  -6   2    9.95    0.51
  -5  -6   3   13.19    0.57
  -5  -6   4   12.14    0.58
  -5  -6   5   90.82    1.38
  -5  -6   6    0.19    0.41
  -5  -6   7   14.93    0.73
  -5  -6   9    3.40    0.78
  -5  -6  10   31.94    1.04
  -5  -6  13    5.58    1.07
  -5  -6  14    0.28    0.61
  -5  -6  15    0.47    0.51
  -5  -6  16    0.98    0.43
  -5  -5   2   12.29    0.48
  -5  -5   3    7.54    0.45
  -5  -5   4    8.19    0.47
  -5  -5   5   64.32    1.16
  -5  -5   6   21.23    0.71
  -5  -5   7    0.05    0.30
  -5  -5   9    3.89    0.63
  -5  -5  12    9.72    0.91
  -5  -5  14    3.58    1.03
  -5  -5  15    7.34    0.99
  -5  -5  16    0.04    0.48
  -5  -4   4    1.08    0.34
  -5  -4   5   67.08    1.10
  -5  -4   6  197.11    1.75
  -5  -4   8  150.86    1.73
  -5  -4   9   33.34    0.95
  -5  -4  10    0.45    0.45
  -5  -4  11   11.49    0.87
  -5  -4  15    7.74    1.00
  -5  -3   7    5.62    0.49
  -5  -3   8    8.74    0.60
  -5  -3   9  371.47    2.55
  -5  -3  10   26.88    0.92
  -5  -3  15    3.04    0.94
  -5  -3  16   -0.14    0.43
  -5  -2   7   31.07    0.75
  -5  -2   8    1.44    0.45
  -5  -2   9   44.19    0.96
  -5  -2  14   14.67    0.97
  -5  -1   8   33.37    0.79
  -5  -1   9    2.66    0.53
  -5  -1  10   61.66    1.10
  -5  -1  12    0.15    0.53
  -4 -12   9  104.95    1.64
  -4 -12  10   64.24    1.07
  -4 -12  11   -0.01    0.38
  -4 -11   7    7.22    0.77
  -4 -11   9    9.31    0.86
  -4 -11  11   19.50    0.94
  -4 -11  12   13.98    0.88
  -4 -11  13    0.57    0.43
  -4 -10   3  628.02    3.35
  -4 -10   4   59.44    1.18
  -4 -10   5   52.84    1.15
  -4 -10   7    0.67    0.46
  -4 -10   8   25.14    1.05
  -4 -10  11   18.10    0.96
  -4 -10  12   18.76    0.97
  -4 -10  13   -0.11    0.47
  -4 -10  14    6.89    0.94
  -4  -9   3   32.19    0.93
  -4  -9   4  466.27    2.93
  -4  -9   5    9.17    0.70
  -4  -9   7  135.89    1.90
  -4  -9   8   40.09    1.12
  -4  -9  11    0.26    0.57
  -4  -9  12    2.00    0.67
  -4  -9  13   -0.11    0.60
  -4  -9  14    0.72    0.50
  -4  -9  15   -0.17    0.44
  -4  -8   0   35.92    0.80
  -4  -8   1   18.52    0.66
  -4  -8   3    0.27    0.38
  -4  -8   4    3.46    0.54
  -4  -8   5    4.11    0.56
  -4  -8   6    0.41    0.44
  -4  -8   7   13.26    0.78
  -4  -8   8   59.56    1.24
  -4  -8  10    4.32    0.93
  -4  -7   0   -0.08    0.22
  -4  -7   1   59.17    1.02
  -4  -7   2    0.77    0.27
  -4  -7   3   27.80    0.73
  -4  -7   4    1.01    0.37
  -4  -7   5    6.52    0.53
  -4  -7   7    0.10    0.40
  -4  -7   8   15.50    0.79
  -4  -7  10    1.54    0.53
  -4  -6   2   20.35    0.57
  -4  -6   3    0.65    0.28
  -4  -6   6    0.08    0.30
  -4  -6   7    3.86    0.51
  -4  -6   8   -0.30    0.44
  -4  -5   6   36.92    0.82
  -4  -5   7    2.54    0.47
  -4  -5   8    0.53    0.41
  -4  -5   9    4.11    0.62
  -4  -5  11    0.96    0.54
  -4  -4   7    2.90    0.45
  -4  -4   8    1.94    0.48
  -4  -4  10    6.82    0.81
  -4  -4  15   -0.02    0.55
  -4  -3   7    0.38    0.28
  -4  -3   8  158.79    1.61
  -4  -3  10    7.33    0.68
  -4  -3  13    0.38    0.64
  -4  -3  14   17.17    1.04
  -4  -2   8   14.25    0.59
  -4  -2   9   28.18    0.80
  -4  -2  15    3.92    0.86
  -4  -1   9    3.21    0.58
  -3 -11   9   23.26    0.97
  -3 -11  10    0.26    0.54
  -3 -11  12   -0.23    0.45
  -3 -10   4   58.03    1.12
  -3 -10   5  163.09    1.91
  -3 -10   8   47.01    1.15
  -3 -10  10   10.31    0.91
  -3 -10  11    0.25    0.59
  -3 -10  12    3.13    0.97
  -3 -10  13   -0.09    0.49
  -3  -9   3  402.70    2.53
  -3  -9   4    2.98    0.61
  -3  -9   5  102.58    1.57
  -3  -9   6  112.69    1.69
  -3  -9   7   13.25    0.80
  -3  -9   8   16.21    0.88
  -3  -9   9    9.95    0.86
  -3  -8   0   22.98    0.62
  -3  -8   1    0.77    0.26
  -3  -8   2   12.58    0.55
  -3  -8   3   38.55    0.84
  -3  -8   4   82.51    1.29
  -3  -8   5   21.51    0.75
  -3  -8   6  111.87    1.57
  -3  -8   7   26.89    0.90
  -3  -8   8   28.32    0.96
  -3  -8   9    0.31    0.50
  -3  -8  15   13.92    1.04
  -3  -8  16   15.73    0.91
  -3  -7   5   85.52    1.28
  -3  -7   7   12.78    0.68
  -3  -7  15    0.67    0.56
  -3  -6   6    5.75    0.51
  -3  -6   7    4.57    0.53
  -3  -6   8   26.62    0.84
  -3  -6  11  283.27    2.58
  -3  -6  12    0.73    0.70
  -3  -5   7   18.86    0.67
  -3  -5   9    0.22    0.46
  -3  -5  10    4.00    0.77
  -3  -5  11  363.72    2.80
  -3  -5  15    0.30    0.64
  -3  -4  11    6.26    0.80
  -3  -4  13    4.26    0.90
  -3  -4  15    0.65    0.57
  -3  -4  16    0.10    0.52
  -3  -3   8    2.55    0.51
  -3  -3  15   23.19    1.08
  -3  -2   9   -0.10    0.31
  -3  -1  10  222.52    1.93
  -3  -1  12    0.78    0.58
  -3   0  10  139.50    1.45
  -3   0  13   35.85    1.12
  -2 -11  10   50.02    1.18
  -2 -11  13   67.36    1.09
  -2 -10   6    8.55    0.76
  -2 -10   8  222.19    2.24
  -2 -10   9   -0.07    0.62
  -2 -10  12    1.01    0.61
  -2 -10  13    3.21    0.91
  -2 -10  14    0.07    0.43
  -2  -9   4   51.76    0.97
  -2  -9   5   11.66    0.66
  -2  -9   6   29.99    0.91
  -2  -9   7   38.90    1.04
  -2  -9   8  260.63    2.38
  -2  -9  13    3.11    1.02
  -2  -8   3   12.27    0.56
  -2  -8   4   23.21    0.68
  -2  -8   5   37.26    0.86
  -2  -8   6  119.95    1.56
  -2  -8   7   50.64    1.05
  -2  -8  11  150.50    2.13
  -2  -8  15    5.14    1.01
  -2  -8  16    0.32    0.42
  -2  -7   5    1.84    0.47
  -2  -7   6  259.91    1.99
  -2  -7   7  217.92    1.95
  -2  -7   8  383.93    2.60
  -2  -7  16    0.51    0.51
  -2  -6   6  346.58    2.18
  -2  -6   7    0.48    0.37
  -2  -6   9    0.28    0.48
  -2  -6  14    0.84    0.68
  -2  -6  16    0.85    0.50
  -2  -5   7  572.98    2.72
  -2  -5   9  237.15    2.07
  -2  -5  11  344.88    2.73
  -2  -5  15    5.03    0.89
  -2  -4   9    0.04    0.36
  -2  -4  10    0.25    0.42
  -2  -4  11  734.11    3.66
  -2  -3  11  175.95    1.96
  -2  -3  15    0.75    0.67
  -2  -3  16   -0.04    0.60
  -2  -2   9  337.84    2.16
  -2  -2  10    5.01    0.70
  -2  -2  11    3.86    0.80
  -2  -2  12    0.16    0.59
  -2  -2  13   28.31    1.12
  -2  -2  15    4.36    1.06
  -2  -1  15    0.03    0.61
  -2   0  10   22.13    0.80
  -2   0  11    4.73    0.69
  -1 -10   8   29.11    1.03
  -1 -10  12   11.83    1.06
  -1 -10  13   29.55    1.04
  -1 -10  14    0.53    0.47
  -1  -9   6    3.64    0.63
  -1  -9  13    0.41    0.56
  -1  -9  14    0.18    0.51
  -1  -9  15   20.03    1.04
  -1  -7   6  250.62    1.91
  -1  -7   9    0.48    0.50
  -1  -7  16    0.45    0.55
  -1  -6   8    2.51    0.67
  -1  -6  14    0.07    0.72
  -1  -5  11  474.58    3.12
  -1  -5  13   -0.17    0.62
  -1  -3   9    2.63    0.66
  -1  -3  13    6.94    0.93
  -1  -3  15   15.21    1.10
  -1  -2  13   20.25    1.09
  -1  -2  15    0.80    0.65
  -1  -1  10   16.28    0.76
  -1  -1  11    3.96    0.72
  -1  -1  12    5.35    0.85
  -1  -1  13   -0.08    0.61
  -1   0  10   35.77    0.91
  -1   0  11    8.92    0.81
  -1   0  12   26.72    1.10
  -1   0  13   54.68    1.38
  -1   1   9   33.05    0.81
  -1   1  11    5.71    0.79
  -1   1  12   38.74    1.23
  -1   1  13   19.86    1.14
   0  -9   7   38.76    1.06
   0  -9   8    5.19    0.92
   0  -9  11    7.84    1.05
   0  -8  13   -0.29    0.60
   0  -8  15    0.29    0.50
   0  -7   9    1.18    0.62
   0  -7  10   -0.03    0.55
   0  -7  11  241.92    2.52
   0  -6   7    4.10    0.61
   0  -6  11  323.81    2.81
   0  -5   9  148.33    1.82
   0  -4   9  141.91    1.74
   0  -4  10    1.35    0.59
   0  -4  12   -0.24    0.56
   0  -4  14    3.68    1.08
   0  -4  15    0.00    0.63
   0  -3  10    0.41    0.55
   0  -3  15   20.06    1.18
   0  -2  10    0.63    0.52
   0  -2  13   26.48    1.21
   0  -1  11   15.85    0.93
   0  -1  12   24.27    1.12
   0  -1  14   23.79    1.23
   0   0   9   15.50    0.74
   0   0  11    9.62    0.88
   0   0  12   32.36    1.20
   0   1  10    4.24    0.69
   0   1  11   20.42    1.02
   0   1  12   74.90    1.62
   0   2   9   32.61    0.90
   0   2  10    0.37    0.51
   1  -9   9    8.94    1.03
   1  -9  12    8.60    1.08
   1  -9  13   -0.01    0.53
   1  -8   7    2.90    0.80
   1  -8   8    0.54    0.51
   1  -8  12   -0.04    0.60
   1  -7   8    0.99    0.50
   1  -7  11    0.88    0.64
   1  -7  13    0.53    0.61
   1  -7  14    0.25    0.66
   1  -6   8    0.12    0.49
   1  -2  11    0.01    0.61
   1  -2  13   13.46    1.19
   1  -1  12   -0.26    0.63
   1   0  11   57.60    1.43
   1   1   8    2.10    0.56
   1   1   9   10.84    0.79
   1   1  10   44.07    1.26
   2  -8  11    0.22    0.67
   2  -7   7   44.79    1.11
   2  -6   7    3.11    0.76
   2  -5   9    0.04    0.52
   2  -5  10    3.43    1.02
   2  -4   8    2.24    0.64
   2  -3   8    0.25    0.44
   2  -3  10    0.12    0.57
   2  -3  11    1.26    0.75
   2  -2   7   17.30    0.76
   2  -2  11    0.94    0.69
   2  -1  10   21.93    1.12
   2   0   9   27.42    1.08
   2   1   7   34.29    0.96
   3  -7   8    0.57    0.58
   3  -7   9    0.33    0.64
   3  -6   6   45.61    1.10
   3  -6   7   -0.17    0.48
   3  -5   6    7.60    0.75
   3  -5   9   -0.06    0.60
   3  -5  10    8.55    1.05
   3  -4   6   45.10    1.05
   3  -4   8    3.64    0.91
   3  -3   6   22.04    0.82
   3  -3   7   40.83    1.10
  -4   6   4    0.23    0.18
  -4   7   3    0.19    0.23
  -4   7   5   -0.13    0.26
  -4   7   6   15.03    0.56
  -4   7   7    0.52    0.26
  -4   7   8   13.75    0.58
  -4   8   6  170.24    1.65
  -4   8   7    0.55    0.36
  -4   8   8    2.58    0.57
  -4   9   5  211.90    1.97
  -4   9   6   -0.25    0.32
  -4   9   7    3.85    0.54
  -4  10   8    0.27    0.37
  -3   5   7   11.13    0.39
  -3   5   8    4.71    0.35
  -3   6   7  148.48    1.27
  -3   6   8    0.09    0.23
  -3   6   9    0.13    0.27
  -3   6  10  258.34    1.92
  -3   7   1  221.57    1.61
  -3   7   2    7.40    0.41
  -3   7   3   28.68    0.62
  -3   7   4   31.66    0.63
  -3   7   5    2.66    0.34
  -3   7   6  353.84    1.97
  -3   7   7   39.04    0.76
  -3   7   8  150.27    1.48
  -3   7   9   29.70    0.75
  -3   7  10   19.76    0.68
  -3   7  11    1.34    0.36
  -3   8   2  113.82    1.31
  -3   8   4  140.04    1.38
  -3   8   5    3.50    0.40
  -3   8   6   28.22    0.72
  -3   8   7   46.40    0.88
  -3   8   8    1.12    0.35
  -3   8   9    8.79    0.58
  -3   8  11    4.52    0.53
  -3   9   2   17.91    0.69
  -3   9   3   33.32    0.82
  -3   9   4  155.99    1.61
  -3   9   5   45.84    0.91
  -3   9   6  121.69    1.47
  -3   9   7  514.77    2.75
  -3   9   8    6.20    0.56
  -3  10   3   56.07    1.12
  -3  10   4   12.12    0.66
  -3  10   5   45.66    0.98
  -3  10   6   -0.05    0.37
  -3  10   8    3.87    0.57
  -3  10   9    7.82    0.62
  -3  10  11   17.93    0.69
  -3  11   6    5.93    0.64
  -3  11   7   16.24    0.73
  -3  11   8    1.00    0.38
  -3  11   9    0.85    0.37
  -2   3   9   61.68    0.91
  -2   3  11    4.08    0.44
  -2   4   8   46.26    0.77
  -2   4   9    7.90    0.44
  -2   4  10   24.87    0.67
  -2   4  11   52.03    1.00
  -2   5   7   62.84    0.84
  -2   5   8  104.12    1.11
  -2   5   9  177.03    1.50
  -2   5  10    2.33    0.44
  -2   5  11   10.20    0.57
  -2   5  12    8.72    0.61
  -2   6   5   92.98    0.93
  -2   6   6  228.11    1.45
  -2   6   7   11.15    0.43
  -2   6   8  592.00    2.56
  -2   6   9  175.94    1.59
  -2   6  10    3.28    0.48
  -2   6  11  210.81    1.87
  -2   6  12  119.19    1.48
  -2   7   3    8.82    0.38
  -2   7   4   56.88    0.83
  -2   7   5  145.06    1.24
  -2   7   6  297.43    1.78
  -2   7   7   10.70    0.48
  -2   7   8   17.53    0.60
  -2   7   9  487.88    2.59
  -2   7  10  293.27    2.15
  -2   7  12   30.15    0.78
  -2   8   0   35.58    0.74
  -2   8   3   33.86    0.68
  -2   8   4    0.11    0.26
  -2   8   5    4.18    0.39
  -2   8   6    9.61    0.48
  -2   8   7    2.37    0.41
  -2   8   8  277.23    2.01
  -2   8   9  110.77    1.45
  -2   8  11   18.72    0.71
  -2   9   2    4.49    0.43
  -2   9   3    7.23    0.47
  -2   9   5   28.28    0.72
  -2   9   6  165.88    1.61
  -2   9   7   62.37    1.14
  -2   9   8    1.16    0.36
  -2   9  10   98.86    1.44
  -2   9  11    2.24    0.56
  -2   9  12    0.11    0.29
  -2  10   1    5.82    0.55
  -2  10   2    3.51    0.49
  -2  10   4    1.56    0.51
  -2  10   5    2.46    0.54
  -2  10   6   26.77    0.78
  -2  10   7    5.31    0.53
  -2  10  10    4.11    0.58
  -2  10  12    8.81    0.51
  -2  11   3    0.26    0.33
  -2  11   9    0.27    0.34
  -2  11  10    0.47    0.33
  -2  11  11   -0.07    0.29
  -2  12   6    8.08    0.63
  -2  12   7    5.99    0.60
  -2  12   8    0.31    0.39
  -2  12   9    0.11    0.34
  -1  -1  11    4.53    0.43
  -1  -1  12    4.12    0.46
  -1   0  10   35.13    0.74
  -1   0  11    8.00    0.49
  -1   0  12   21.98    0.64
  -1   0  13   46.92    1.01
  -1   1   9   30.40    0.66
  -1   1  10    7.70    0.47
  -1   1  11    5.29    0.48
  -1   1  12   33.66    0.78
  -1   2   9    0.10    0.25
  -1   2  10    0.16    0.25
  -1   2  11    1.59    0.45
  -1   2  14    2.10    0.39
  -1   3   8   -0.06    0.20
  -1   3   9    2.70    0.36
  -1   3  10   39.80    0.82
  -1   3  11   21.78    0.71
  -1   3  12    0.42    0.30
  -1   3  14    7.70    0.47
  -1   4   8  153.73    1.29
  -1   4  11    0.02    0.33
  -1   4  12    1.35    0.38
  -1   4  13    8.55    0.53
  -1   5   7   97.10    1.02
  -1   5   8  175.29    1.42
  -1   5   9   51.46    0.87
  -1   5  10   73.97    1.24
  -1   5  11   20.80    0.73
  -1   5  13    4.14    0.50
  -1   6   6    9.24    0.39
  -1   6   7   58.07    0.88
  -1   6   8    2.73    0.39
  -1   6   9   36.46    0.79
  -1   6  10  185.62    1.77
  -1   6  11   36.05    0.90
  -1   6  12    2.20    0.50
  -1   7   3   10.76    0.39
  -1   7   4    1.69    0.28
  -1   7   6    4.28    0.37
  -1   7   7    7.03    0.44
  -1   7   8   47.03    0.85
  -1   7  10    7.85    0.58
  -1   7  13   10.52    0.56
  -1   8   1  181.26    1.38
  -1   8   2  193.63    1.41
  -1   8   4    0.44    0.22
  -1   8   5   18.60    0.54
  -1   8   6   89.21    1.14
  -1   8   7   82.02    1.15
  -1   8   8  132.23    1.47
  -1   8   9    2.63    0.49
  -1   8  11   27.81    0.81
  -1   8  12   57.99    1.16
  -1   8  13    2.52    0.45
  -1   9   0    3.33    0.40
  -1   9   2  207.00    1.63
  -1   9   3    1.61    0.41
  -1   9   4   16.44    0.57
  -1   9   6   -0.18    0.28
  -1   9   7    0.21    0.33
  -1   9   8   21.06    0.68
  -1   9  11   17.88    0.70
  -1   9  12   20.64    0.65
  -1  10   0    5.58    0.52
  -1  10   1    0.35    0.33
  -1  10   2   24.20    0.72
  -1  10   3   20.73    0.67
  -1  10   4   -0.11    0.34
  -1  10   5    0.25    0.35
  -1  10   6    0.18    0.30
  -1  10   7   66.36    1.06
  -1  10   8    3.50    0.53
  -1  10  10   63.76    1.21
  -1  10  11   21.86    0.70
  -1  10  12    1.70    0.46
  -1  11   3    2.16    0.49
  -1  11   7  154.34    1.65
  -1  11   8   55.57    1.19
  -1  11   9   16.45    0.68
  -1  11  10    6.99    0.57
  -1  11  11   75.55    1.16
  -1  12   5    4.79    0.57
  -1  12   6    0.07    0.35
  -1  12   7   92.84    1.41
  -1  12   8   83.29    1.32
  -1  12   9    3.17    0.55
  -1  12  10   -0.18    0.27
   0  -6  12   10.21    0.59
   0  -5  10    7.04    0.53
   0  -4  10    1.48    0.42
   0  -4  11    6.01    0.50
   0  -4  12   -0.10    0.27
   0  -3   9   28.40    0.69
   0  -3  10    0.48    0.27
   0  -3  12    3.69    0.47
   0  -2  11   28.03    0.73
   0  -2  12   71.07    1.19
   0  -1   9   21.16    0.62
   0  -1  11   15.81    0.61
   0  -1  12   20.74    0.67
   0  -1  13   88.20    1.24
   0   0   9   15.92    0.57
   0   0  10   15.14    0.59
   0   0  11    9.22    0.54
   0   0  13    6.25    0.50
   0   0  14    0.11    0.26
   0   0  15    3.01    0.39
   0   1  10    5.54    0.47
   0   1  11   19.78    0.69
   0   1  12   73.01    1.26
   0   1  13   49.16    1.02
   0   1  14   21.83    0.64
   0   2   8   16.47    0.52
   0   2   9   37.97    0.89
   0   2  10    0.24    0.32
   0   2  11   15.43    0.65
   0   2  12   17.75    0.68
   0   2  14    2.85    0.44
   0   3   8    7.19    0.41
   0   3   9   23.59    0.66
   0   3  10    2.37    0.44
   0   3  11    0.36    0.36
   0   3  12   32.44    0.84
   0   4   7   81.27    0.96
   0   4   9    4.80    0.44
   0   4  10   28.08    0.77
   0   4  11   -0.15    0.34
   0   4  12    0.16    0.32
   0   4  14    0.41    0.30
   0   5   6   62.47    0.84
   0   5   7   76.57    0.96
   0   5   8   21.96    0.60
   0   5   9   17.81    0.62
   0   5  10  269.05    2.07
   0   5  11   37.37    0.90
   0   5  13    5.45    0.51
   0   5  14    3.98    0.43
   0   6   6    8.97    0.40
   0   6   7    3.44    0.36
   0   6   8  202.36    1.63
   0   6   9  273.22    2.02
   0   6  12   -0.31    0.32
   0   6  14    0.95    0.29
   0   7   3   30.06    0.55
   0   7   4   14.14    0.44
   0   7   5    3.11    0.32
   0   7   6   -0.09    0.25
   0   7   7    4.92    0.42
   0   7   8    0.39    0.28
   0   7   9   59.04    1.15
   0   7  10   19.11    0.72
   0   7  11   28.99    0.81
   0   7  12    6.28    0.57
   0   7  14   47.48    0.85
   0   8   0   41.89    0.68
   0   8   1   11.36    0.43
   0   8   2   75.12    0.94
   0   8   3   21.59    0.53
   0   8   4    0.31    0.23
   0   8   5   32.05    0.68
   0   8   6    1.08    0.36
   0   8   7   32.40    0.74
   0   8   8   23.37    0.70
   0   8   9   25.36    0.75
   0   8  13   10.10    0.55
   0   9  -1    7.84    0.46
   0   9   0    2.08    0.36
   0   9   1   31.36    0.68
   0   9   2   20.76    0.58
   0   9   3    8.75    0.46
   0   9   4    2.16    0.38
   0   9   5   40.34    0.90
   0   9   6   12.10    0.54
   0   9   7    5.33    0.50
   0   9   8    9.06    0.57
   0   9  10    0.52    0.34
   0   9  11    4.27    0.54
   0  10  -1   32.69    0.82
   0  10   0    0.73    0.34
   0  10   1  262.69    1.95
   0  10   2   47.11    0.87
   0  10   3   26.31    0.71
   0  10   4    5.28    0.49
   0  10   5    4.20    0.49
   0  10   6    5.17    0.51
   0  10   8   81.69    1.32
   0  10   9   80.76    1.26
   0  10  10   33.89    0.79
   0  10  11    7.21    0.53
   0  10  12   10.71    0.55
   0  11   0   60.63    1.12
   0  11   1  165.58    1.77
   0  11   2    0.41    0.39
   0  11   4   10.48    0.59
   0  11   5    2.92    0.50
   0  11   7   -0.30    0.37
   0  11   8   70.25    1.25
   0  11  10   49.80    0.85
   0  11  11   19.53    0.63
   0  12   4   78.11    1.21
   0  12   5   13.25    0.65
   0  12   7    3.29    0.60
   0  12   8    0.65    0.32
   0  12   9    1.23    0.33
   0  13   4   12.94    0.68
   0  13   5    0.65    0.35
   0  13   6    1.77    0.53
   1 -12  10   32.20    0.76
   1 -11  11   18.63    0.66
   1 -10  11   21.16    0.74
   1  -9  11    3.08    0.58
   1  -9  12    8.88    0.58
   1  -8  12    0.36    0.34
   1  -8  13    2.55    0.47
   1  -7  11    0.88    0.43
   1  -7  12    4.45    0.55
   1  -7  13    0.81    0.35
   1  -6  11    5.74    0.59
   1  -6  14    0.58    0.27
   1  -5  10   23.49    0.79
   1  -5  12  137.68    1.66
   1  -5  13    2.03    0.48
   1  -5  14   -0.07    0.29
   1  -4  11   77.49    1.34
   1  -4  12    7.24    0.58
   1  -4  14    2.67    0.44
   1  -3  10   21.40    0.72
   1  -3  11    2.17    0.48
   1  -3  12    5.59    0.54
   1  -3  14    0.10    0.31
   1  -2   8   18.82    0.62
   1  -2   9   61.33    1.09
   1  -2  10   26.14    0.75
   1  -2  11    0.02    0.35
   1  -2  14    0.68    0.30
   1  -2  15    0.08    0.26
   1  -1   8  225.72    1.77
   1  -1   9    0.66    0.31
   1  -1  10    9.78    0.57
   1  -1  11    8.71    0.58
   1  -1  12   -0.08    0.35
   1  -1  14   23.14    0.68
   1  -1  15    1.83    0.40
   1   0   8    0.20    0.25
   1   0   9    3.41    0.43
   1   0  10    1.13    0.37
   1   0  11   72.40    1.29
   1   1   8    2.23    0.38
   1   1   9   11.47    0.55
   1   1  10   57.31    1.15
   1   1  11   19.78    0.72
   1   1  12   19.84    0.73
   1   1  14    0.42    0.28
   1   2   8   21.82    0.60
   1   2  10    0.04    0.29
   1   2  11   41.68    0.94
   1   2  12    0.25    0.37
   1   2  15    2.14    0.39
   1   3   8    0.92    0.30
   1   3   9   24.38    0.70
   1   3  10    2.76    0.48
   1   3  11    0.64    0.40
   1   3  12    7.65    0.59
   1   3  13    4.36    0.50
   1   3  15    0.53    0.25
   1   4   7   21.67    0.58
   1   4   9   41.98    0.87
   1   4  10    1.11    0.37
   1   4  11    6.14    0.58
   1   4  13    0.63    0.32
   1   4  14   13.49    0.56
   1   4  15    0.24    0.22
   1   5   6   22.11    0.54
   1   5   7    5.78    0.40
   1   5   8   21.10    0.64
   1   5   9   28.99    0.77
   1   5  10   21.16    0.73
   1   5  11    0.20    0.38
   1   5  12    5.17    0.55
   1   5  13    0.26    0.31
   1   5  14   11.35    0.53
   1   6   5    0.03    0.21
   1   6   6    4.37    0.36
   1   6   7   10.73    0.48
   1   6   8   33.67    0.77
   1   6   9  114.41    1.43
   1   6  10    9.11    0.60
   1   6  12    0.18    0.32
   1   6  13    0.49    0.29
   1   6  14   27.30    0.61
   1   7   4   41.43    0.74
   1   7   5   77.26    0.99
   1   7   6    0.30    0.25
   1   7   7   18.26    0.60
   1   7   8    7.02    0.50
   1   7   9   62.15    1.04
   1   7  11    0.34    0.34
   1   7  12   12.82    0.62
   1   7  13   27.38    0.79
   1   7  14   29.88    0.71
   1   8  -1    0.03    0.21
   1   8   0   -0.07    0.17
   1   8   2    4.73    0.34
   1   8   4    7.24    0.40
   1   8   5    0.47    0.24
   1   8   6   24.97    0.66
   1   8   7   36.26    0.80
   1   8   8   49.11    0.93
   1   8  10   12.82    0.64
   1   8  11    1.75    0.49
   1   8  12   15.16    0.62
   1   8  13   42.37    0.85
   1   9  -2    0.23    0.23
   1   9  -1    2.82    0.38
   1   9   0   56.72    0.85
   1   9   1   48.36    0.79
   1   9   2    1.15    0.34
   1   9   3    7.11    0.44
   1   9   4   40.52    0.78
   1   9   5    0.16    0.32
   1   9   6   -0.10    0.34
   1   9   7   70.22    1.21
   1   9   9   52.04    0.95
   1   9  10   -0.36    0.32
   1   9  11    7.24    0.55
   1  10  -1   25.43    0.73
   1  10   0   97.69    1.29
   1  10   1    3.17    0.44
   1  10   2    0.47    0.28
   1  10   3   17.99    0.62
   1  10   4   40.55    0.83
   1  10   5    1.98    0.45
   1  10   6    6.65    0.53
   1  10   8  112.50    1.43
   1  10  10   26.71    0.71
   1  10  11   -0.03    0.30
   1  11   0    0.68    0.40
   1  11   2   15.45    0.65
   1  11   3   21.11    0.71
   1  11   7   -0.14    0.37
   1  11   8    4.36    0.50
   1  11   9   18.06    0.63
   1  11  10   29.25    0.69
   1  12   1    2.28    0.55
   1  12   5    0.94    0.37
   1  12   6    3.47    0.50
   1  12   7    0.38    0.31
   1  12   8    0.05    0.28
   1  12   9    8.50    0.54
   1  13   3   12.08    0.67
   1  13   4    0.40    0.40
   1  13   5    2.30    0.52
   1  13   6   12.09    0.61
   1  13   7    0.45    0.30
   2 -12  10    1.83    0.59
   2 -11  11    0.04    0.28
   2 -10  12   13.84    0.56
   2  -9  11   79.07    1.43
   2  -9  12    1.61    0.51
   2  -9  13    0.08    0.25
   2  -8  12   30.69    0.85
   2  -8  13   18.00    0.63
   2  -7  12   18.85    0.76
   2  -7  13    2.32    0.48
   2  -7  14    0.35    0.25
   2  -6  10  158.83    1.95
   2  -6  11   18.56    0.78
   2  -6  12    2.62    0.56
   2  -6  13    0.02    0.38
   2  -6  14    2.36    0.44
   2  -5  10    3.36    0.58
   2  -5  11    1.74    0.44
   2  -5  13    9.10    0.60
   2  -5  14    2.65    0.48
   2  -4   9    9.64    0.62
   2  -4  10    7.67    0.62
   2  -4  11   28.02    0.87
   2  -4  12  101.50    1.54
   2  -4  13   44.18    0.94
   2  -4  14   15.58    0.62
   2  -3   9  157.48    1.77
   2  -3  11    0.61    0.42
   2  -3  12   10.03    0.64
   2  -3  13   14.78    0.66
   2  -3  14    6.83    0.54
   2  -2   8   25.06    0.74
   2  -2  10   28.08    0.84
   2  -2  11    0.82    0.38
   2  -2  14    2.15    0.46
   2  -1   9   11.73    0.61
   2  -1  10   23.43    0.78
   2  -1  11   18.58    0.74
   2  -1  13    0.27    0.33
   2  -1  14    0.17    0.30
   2  -1  15   12.10    0.53
   2   0   7   95.77    1.24
   2   0   8  305.55    2.11
   2   0   9   27.26    0.77
   2   0  10    7.38    0.58
   2   0  13    0.28    0.36
   2   0  14   14.45    0.60
   2   1   7   32.81    0.71
   2   1   8   37.01    0.80
   2   1   9   47.24    0.94
   2   1  10    9.76    0.60
   2   1  11   22.24    0.77
   2   1  12    9.17    0.62
   2   1  13   23.73    0.75
   2   2   7  163.14    1.44
   2   2   8    8.02    0.48
   2   2   9    1.86    0.43
   2   2  10    0.38    0.36
   2   2  11   15.13    0.69
   2   2  13   17.52    0.68
   2   2  15   -0.11    0.25
   2   3   6   25.28    0.59
   2   3   7    1.53    0.34
   2   3   8   10.32    0.52
   2   3  10    0.34    0.40
   2   3  11    4.00    0.53
   2   3  13    0.49    0.31
   2   3  14    3.66    0.45
   2   4   8   67.83    1.03
   2   4  11  109.02    1.53
   2   4  12   10.24    0.62
   2   4  13    2.39    0.47
   2   4  14    0.86    0.27
   2   4  15    4.55    0.40
   2   5   5  147.18    1.23
   2   5   6  370.75    2.00
   2   5   7    0.18    0.26
   2   5   8   67.23    1.04
   2   5   9  212.81    1.90
   2   5  10   17.73    0.70
   2   5  12   26.17    0.77
   2   5  13   -0.14    0.31
   2   6   4    7.74    0.37
   2   6   5    3.02    0.34
   2   6   6   12.68    0.50
   2   6   7    4.32    0.44
   2   6   8  299.99    2.11
   2   6   9   27.52    0.79
   2   6  10   33.24    0.87
   2   6  11   10.32    0.61
   2   6  12    0.00    0.33
   2   6  13    0.63    0.29
   2   7   2    0.97    0.26
   2   7   4   29.12    0.61
   2   7   5    5.75    0.40
   2   7   6   34.02    0.74
   2   7   7    2.36    0.43
   2   7   8  476.48    2.62
   2   7   9  239.55    1.96
   2   7  10   44.89    0.93
   2   7  11   16.17    0.66
   2   7  12   17.63    0.64
   2   7  13    2.84    0.45
   2   8  -1   34.15    0.61
   2   8   1   25.81    0.56
   2   8   2   29.90    0.61
   2   8   3   12.07    0.46
   2   8   4  176.86    1.48
   2   8   5    0.11    0.27
   2   8   6    4.86    0.47
   2   8   7    4.63    0.47
   2   8   9  330.44    2.26
   2   9  -2   28.72    0.68
   2   9  -1    0.14    0.25
   2   9   0  170.45    1.44
   2   9   1  104.38    1.19
   2   9   2   15.21    0.53
   2   9   4   92.68    1.20
   2   9   5   59.04    1.08
   2   9   6   79.54    1.24
   2   9   7    4.75    0.51
   2   9   8   74.77    1.23
   2   9   9  148.76    1.56
   2   9  10   26.02    0.74
   2   9  11    2.49    0.48
   2   9  12    1.57    0.44
   2  10  -1  217.29    1.81
   2  10   0  254.17    1.91
   2  10   3   14.01    0.58
   2  10   5   59.65    1.13
   2  10   7    2.77    0.48
   2  10   8    0.57    0.34
   2  10   9    2.41    0.54
   2  10  10    3.09    0.54
   2  10  11    1.60    0.45
   2  11   1    5.21    0.53
   2  11   2    0.46    0.34
   2  11   3    3.14    0.50
   2  11   5    2.56    0.48
   2  11   6    3.12    0.49
   2  11   7   59.65    0.95
   2  11   8   27.35    0.70
   2  11   9    4.53    0.48
   2  11  10    2.18    0.45
   2  12   3    3.09    0.60
   2  12   4    0.08    0.31
   2  12   6    0.18    0.32
   2  12   7    2.09    0.45
   2  12   8    1.51    0.46
   2  13   3    3.32    0.62
   2  13   4    4.14    0.53
   2  13   5    0.18    0.29
   3 -13   9    2.24    0.49
   3 -12  10    1.53    0.48
   3 -11  10   10.04    0.64
   3 -11  11    0.58    0.31
   3 -10  11   -0.18    0.35
   3 -10  12    0.54    0.28
   3  -9  10   17.30    0.81
   3  -9  11    3.40    0.57
   3  -9  12    1.25    0.33
   3  -9  13   -0.08    0.22
   3  -8  10    1.38    0.44
   3  -8  12    8.95    0.61
   3  -8  13    9.33    0.53
   3  -7  10    0.22    0.43
   3  -7  11   -0.09    0.41
   3  -7  12   29.04    0.83
   3  -7  13   11.27    0.60
   3  -6  10   14.32    0.77
   3  -6  12    0.01    0.34
   3  -6  13    3.21    0.52
   3  -6  14    0.36    0.26
   3  -5   9    0.39    0.40
   3  -5  11    7.00    0.66
   3  -5  12    7.91    0.64
   3  -5  13    4.46    0.53
   3  -5  14    0.12    0.29
   3  -4  10   21.66    0.85
   3  -4  11  105.92    1.65
   3  -4  13    0.44    0.34
   3  -4  14   17.75    0.62
   3  -4  15    0.30    0.22
   3  -3   8  253.44    2.22
   3  -3  10   57.11    1.15
   3  -3  11    5.81    0.63
   3  -3  13    5.37    0.55
   3  -3  14    5.00    0.52
   3  -2   7   61.31    1.06
   3  -2   8    0.28    0.38
   3  -2   9   73.15    1.24
   3  -2  10   56.07    1.14
   3  -2  14   -0.32    0.29
   3  -1   7  181.24    1.71
   3  -1   8   29.36    0.81
   3  -1  10    6.61    0.62
   3  -1  11   20.59    0.78
   3  -1  13    1.80    0.50
   3   0   6   33.58    0.75
   3   0   7  273.22    1.98
   3   0   8   10.08    0.58
   3   0   9   45.60    1.00
   3   0  11   12.12    0.69
   3   0  13    2.41    0.50
   3   0  14    4.92    0.49
   3   1   6   15.33    0.53
   3   1   8   32.06    0.80
   3   1   9   10.35    0.63
   3   1  10    8.59    0.62
   3   1  11   12.69    0.69
   3   1  14    4.30    0.48
   3   2   6    0.10    0.22
   3   2   7  277.64    1.96
   3   2   8  112.60    1.43
   3   2   9    3.14    0.50
   3   2  10    5.61    0.56
   3   2  11    0.68    0.35
   3   2  12    0.78    0.36
   3   2  13    2.80    0.50
   3   2  14    0.67    0.29
   3   2  15    3.44    0.40
   3   3   6    0.37    0.22
   3   3   7    2.14    0.38
   3   3   8  248.16    1.96
   3   3   9   52.68    1.01
   3   3  10   46.43    0.98
   3   3  12    0.46    0.37
   3   3  13    0.58    0.35
   3   3  14    0.15    0.25
   3   4   8  170.00    1.68
   3   4   9  140.34    1.64
   3   4  10    3.92    0.54
   3   4  11    2.53    0.54
   3   4  13   -0.29    0.29
   3   4  14   17.65    0.55
   3   5   5    0.07    0.23
   3   5   6    0.51    0.30
   3   5   8    8.78    0.58
   3   5   9   32.31    0.84
   3   5  11   34.12    0.84
   3   5  12    2.87    0.48
   3   5  13    0.46    0.30
   3   5  14    7.91    0.47
   3   6   3  122.11    1.09
   3   6   4    5.55    0.37
   3   6   5   24.18    0.61
   3   6   6   19.14    0.62
   3   6   7   67.36    1.04
   3   6   8    9.83    0.59
   3   6   9   27.59    0.79
   3   6  10   31.85    0.82
   3   6  11    0.91    0.35
   3   6  12    0.34    0.29
   3   6  13   -0.02    0.24
   3   7   1   66.10    0.83
   3   7   2  162.08    1.25
   3   7   3   37.40    0.67
   3   7   4   55.03    0.83
   3   7   5   57.22    0.90
   3   7   6   33.46    0.76
   3   7   7    0.23    0.33
   3   7   8   20.76    0.70
   3   7  10    1.95    0.48
   3   7  11    0.47    0.29
   3   7  12    0.13    0.26
   3   8   0   22.82    0.54
   3   8   1   37.42    0.67
   3   8   2    8.33    0.42
   3   8   3    6.07    0.41
   3   8   4   78.45    1.01
   3   8   5  179.47    1.59
   3   8   6   22.76    0.68
   3   8   7    2.18    0.45
   3   8   9    9.35    0.57
   3   8  10    9.07    0.56
   3   8  11    4.72    0.48
   3   8  12    4.14    0.46
   3   9   0  252.57    1.73
   3   9   1   18.65    0.57
   3   9   2   15.19    0.55
   3   9   3   84.84    1.17
   3   9   5  196.15    1.70
   3   9   6   14.47    0.61
   3   9   8   47.01    0.89
   3   9  10    2.16    0.46
   3   9  11    6.84    0.51
   3  10   0   55.52    0.94
   3  10   1    5.12    0.47
   3  10   2    0.52    0.31
   3  10   3    0.25    0.32
   3  10   4    0.85    0.35
   3  10   6    0.26    0.34
   3  10   7    0.35    0.29
   3  10   8    5.84    0.50
   3  10   9    0.75    0.28
   3  10  10    4.58    0.47
   3  11   0   16.92    0.68
   3  11   1   16.52    0.64
   3  11   2    7.88    0.57
   3  11   6    2.97    0.45
   3  11   7    9.78    0.53
   3  11   8    3.56    0.44
   3  12   1    0.57    0.36
   3  12   2    6.62    0.54
   3  12   3   -0.02    0.31
   3  12   6    7.01    0.48
   3  12   7    5.90    0.48
   4 -11   9    4.50    0.60
   4 -11  10    0.24    0.33
   4  -9  11    6.16    0.59
   4  -8  10    8.28    0.69
   4  -8  12    6.82    0.56
   4  -8  13    7.59    0.47
   4  -7  10   11.54    0.75
   4  -7  11   12.55    0.69
   4  -7  13   12.63    0.55
   4  -6   9   19.43    0.86
   4  -6  11    2.64    0.58
   4  -6  12   -0.50    0.34
   4  -6  13   -0.03    0.29
   4  -5   9    0.02    0.40
   4  -5  10    9.37    0.71
   4  -5  11   10.64    0.69
   4  -5  12    0.39    0.38
   4  -5  13   19.70    0.67
   4  -5  14    0.18    0.26
   4  -4   8    4.74    0.60
   4  -4   9   23.73    0.88
   4  -4  10   65.15    1.23
   4  -4  12    1.82    0.53
   4  -4  14    0.31    0.28
   4  -3   7    6.70    0.59
   4  -3   9    3.61    0.59
   4  -3  10   29.09    0.93
   4  -3  12   12.66    0.68
   4  -3  14   68.47    1.10
   4  -2   6    0.05    0.35
   4  -2   7    1.79    0.48
   4  -2   8   20.42    0.78
   4  -2  10  196.61    2.04
   4  -2  13  110.31    1.44
   4  -2  14    1.71    0.46
   4  -1   5   41.64    0.83
   4  -1   6    8.63    0.52
   4  -1   7    0.08    0.30
   4  -1   8    0.09    0.38
   4  -1   9    5.10    0.61
   4  -1  10   -0.17    0.38
   4  -1  13    3.07    0.52
   4  -1  14    9.06    0.52
   4   0   5    3.27    0.39
   4   0   6   47.09    0.89
   4   0   7   18.35    0.68
   4   0   8   72.42    1.18
   4   0   9  116.52    1.66
   4   0  10   -0.11    0.38
   4   0  13    0.69    0.33
   4   0  14    4.66    0.47
   4   1   5  197.77    1.57
   4   1   6    0.59    0.31
   4   1   7   10.83    0.56
   4   1   8   11.23    0.63
   4   1   9  308.10    2.38
   4   1  10    9.49    0.64
   4   1  12    2.97    0.53
   4   1  13    1.50    0.33
   4   2   5   52.04    0.81
   4   2   6   11.28    0.52
   4   2   7   12.34    0.57
   4   2   8   12.04    0.62
   4   2   9   33.90    0.88
   4   2  10    6.41    0.59
   4   2  11    2.35    0.52
   4   2  12   12.88    0.62
   4   2  13    0.41    0.28
   4   2  14    3.13    0.41
   4   3   5    4.64    0.38
   4   3   6   35.96    0.75
   4   3   7    5.55    0.48
   4   3   8  346.42    2.34
   4   3   9   17.59    0.71
   4   3  11    0.28    0.32
   4   3  13    6.32    0.50
   4   3  14   12.55    0.48
   4   4   9    5.13    0.54
   4   4  11    2.68    0.50
   4   4  12    0.11    0.31
   4   4  13   14.08    0.54
   4   5   4   36.52    0.68
   4   5  10    0.32    0.32
   4   5  11    2.02    0.46
   4   5  12    0.04    0.30
   4   5  13    0.47    0.24
   4   6   2    0.12    0.20
   4   6   3    8.87    0.40
   4   6   4   20.72    0.57
   4   6   5    1.28    0.36
   4   6   6   21.26    0.65
   4   6  11    2.49    0.47
   4   6  12    0.30    0.27
   4   7   2   23.00    0.56
   4   7   3    0.09    0.21
   4   7   4    5.10    0.43
   4   7   5   24.12    0.66
   4   7   6    8.51    0.53
   4   7   8   16.97    0.65
   4   7   9    0.11    0.29
   4   7  10    4.96    0.49
   4   7  11    0.20    0.26
   4   8   2  123.43    1.25
   4   8   3    0.42    0.29
   4   8   5   62.57    0.97
   4   8   6    5.85    0.50
   4   8   7    1.93    0.52
   4   8   8   22.25    0.67
   4   8   9    7.51    0.51
   4   8  10    0.04    0.26
   4   8  11    3.82    0.43
   4   9   3  115.34    1.31
   4   9   4  153.46    1.48
   4   9   6    6.74    0.50
   4   9   7    7.21    0.51
   4   9   8    0.43    0.28
   4   9   9    2.62    0.44
   4   9  10   10.61    0.50
   4  10   2   17.92    0.62
   4  10   5    3.74    0.50
   4  10   6    2.80    0.44
   4  10   7    2.54    0.42
   4  10   8    3.83    0.43
   4  10   9    4.89    0.45
   4  11   3    0.08    0.27
   4  11   4   14.26    0.55
   4  11   6    0.33    0.27
   4  11   7    0.26    0.23
   5 -12   8    0.36    0.32
   5 -11   8    2.21    0.66
   5 -11   9   -0.05    0.29
   5 -10   9   -0.11    0.36
   5 -10  10    0.13    0.29
   5  -9   9   -0.34    0.43
   5  -9  10    0.11    0.32
   5  -9  11   -0.14    0.28
   5  -8  10   17.98    0.76
   5  -8  12    0.43    0.27
   5  -7   9   10.22    0.73
   5  -7  10    6.31    0.62
   5  -7  11    3.78    0.54
   5  -7  12    0.04    0.29
   5  -6   8    0.51    0.42
   5  -6  10    0.14    0.43
   5  -6  12    6.81    0.53
   5  -6  13    0.29    0.23
   5  -5   8    3.95    0.62
   5  -5  10    0.97    0.46
   5  -5  13    7.24    0.49
   5  -4   7   -0.21    0.37
   5  -4   9   20.12    0.82
   5  -4  10   -0.01    0.45
   5  -4  11   -0.32    0.35
   5  -4  12    1.86    0.50
   5  -4  13    6.41    0.50
   5  -3   6    6.88    0.61
   5  -3   7    0.27    0.41
   5  -3   8    5.69    0.65
   5  -3   9    7.06    0.66
   5  -3  12    2.34    0.50
   5  -3  13   15.69    0.60
   5  -2   5  134.20    1.58
   5  -2   7   58.10    1.13
   5  -2   9   21.43    0.83
   5  -2  11    5.05    0.59
   5  -2  13    8.73    0.53
   5  -1   4   38.79    0.79
   5  -1   5   45.13    0.89
   5  -1   6    0.14    0.30
   5  -1   7   34.04    0.90
   5  -1   9   54.34    1.12
   5  -1  11    0.69    0.39
   5  -1  13    3.52    0.48
   5   0   4    5.83    0.41
   5   0   5    1.63    0.39
   5   0   6   15.78    0.64
   5   0   7   46.16    0.97
   5   0   8   68.28    1.18
   5   0   9   16.97    0.75
   5   0  11    0.22    0.34
   5   0  12    0.13    0.29
   5   0  13    2.11    0.44
   5   1   4   -0.23    0.20
   5   1   5  160.77    1.52
   5   1   6   35.98    0.81
   5   1   7   32.30    0.83
   5   1   8   79.71    1.22
   5   1  10   21.51    0.80
   5   1  11    0.43    0.33
   5   1  12    0.33    0.29
   5   1  13    0.18    0.24
   5   2   4   21.05    0.56
   5   2   5    1.71    0.36
   5   2   6    3.66    0.44
   5   2   8   14.44    0.68
   5   2   9   11.72    0.65
   5   2  10   11.91    0.63
   5   2  11    0.00    0.33
   5   2  12    2.17    0.44
   5   3   4   68.55    0.89
   5   3   5    7.19    0.45
   5   3   6   12.10    0.57
   5   3   7   38.38    0.86
   5   3   8   13.54    0.65
   5   3  10    0.09    0.31
   5   3  11    3.75    0.49
   5   3  13    2.01    0.38
   5   4   4   14.69    0.50
   5   4   5    1.34    0.35
   5   4   6    1.83    0.42
   5   4   7   37.37    0.84
   5   4   8   32.31    0.80
   5   4   9    0.45    0.32
   5   4  10    0.22    0.32
   5   4  12    0.72    0.26
   5   5   4    0.39    0.23
   5   5   5   49.90    0.85
   5   5   9    7.52    0.55
   5   5  11    5.97    0.48
   5   6   4    6.96    0.44
   5   6   5   39.54    0.79
   5   7   4    1.17    0.38
   5   7   5    2.53    0.40
   5   8   4  234.76    1.70
   5   8   6    2.44    0.41
   5   8   7    0.49    0.27
   5   8   8    6.60    0.47
   5   8   9    0.02    0.24
   5   9   5    2.43    0.45
   5   9   6    1.48    0.38
   5   9   7    0.26    0.26
   5   9   8    8.53    0.45
   6 -11   7    2.16    0.57
   6 -11   8    4.49    0.56
   6 -10   7   -0.12    0.37
   6 -10   9    8.43    0.58
   6  -9   8   -0.11    0.36
   6  -9  10    4.58    0.52
   6  -8   7   44.30    1.11
   6  -8   9   40.00    0.93
   6  -8  10    3.14    0.52
   6  -7   8    5.23    0.65
   6  -7   9    0.08    0.41
   6  -7  11    0.19    0.29
   6  -6   8    0.92    0.42
   6  -6  10    2.35    0.54
   6  -6  11    0.71    0.33
   6  -5   6   17.89    0.84
   6  -5   7   12.35    0.76
   6  -5   9   17.66    0.77
   6  -5  10    3.02    0.64
   6  -5  11   -0.02    0.30
   6  -5  12    7.39    0.48
   6  -4   5    5.22    0.61
   6  -4   7    4.91    0.63
   6  -4   9    6.66    0.65
   6  -4  10    0.78    0.38
   6  -4  12    3.71    0.45
   6  -3   4   12.88    0.66
   6  -3   5   10.01    0.64
   6  -3   6   32.14    0.93
   6  -3   7   29.89    0.91
   6  -3   8   42.19    1.05
   6  -3   9  285.21    2.33
   6  -3  10   12.32    0.68
   6  -3  11   24.56    0.71
   6  -3  12    0.42    0.26
   6  -2   3   16.28    0.62
   6  -2   4   41.76    0.91
   6  -2   5   16.32    0.70
   6  -2   6   67.92    1.18
   6  -2   7   -0.12    0.41
   6  -2   8   99.21    1.56
   6  -2   9  246.52    2.17
   6  -2  12    9.72    0.51
   6  -1   4  125.46    1.45
   6  -1   5    7.42    0.54
   6  -1   6   62.21    1.12
   6  -1   7   17.40    0.74
   6  -1   8   20.87    0.78
   6  -1  11   -0.22    0.31
   6   0   4   58.10    0.94
   6   0   5   79.58    1.25
   6   0   6   33.86    0.85
   6   0   7    0.03    0.34
   6   0   8   14.34    0.68
   6   0   9    5.56    0.57
   6   0  10    0.18    0.32
   6   0  11    0.48    0.30
   6   0  12    0.37    0.25
   6   1   4    0.27    0.24
   6   1   5    4.22    0.44
   6   1   6   20.18    0.69
   6   1   7    4.54    0.51
   6   1   9    4.27    0.54
   6   1  11   -0.04    0.26
   6   1  12    0.54    0.24
   6   2   5    3.60    0.44
   6   2   7    7.95    0.57
   6   2   9    3.11    0.49
   6   2  11    2.31    0.43
   6   2  12    0.49    0.23
   6   3   6  124.62    1.42
   6   3   7   95.58    1.34
   6   3   8   30.88    0.78
   6   3   9    4.69    0.49
   6   3  10    0.82    0.30
   6   4   5    0.37    0.29
   6   4   6   51.54    0.89
   6   4   8    8.05    0.52
   6   4   9    0.22    0.31
   6   4  10   10.29    0.50
   6   4  11   16.76    0.49
   6   5   5    9.11    0.49
   6   5   7   21.74    0.65
   6   5   8   -0.09    0.26
   6   5   9    1.74    0.40
   6   5  10    4.66    0.40
   7 -11   5    4.34    0.59
   7 -10   6    8.77    0.64
   7 -10   7   16.62    0.65
   7  -9   6   -0.25    0.35
   7  -9   7    2.60    0.62
   7  -9   8    0.41    0.32
   7  -8   8   74.73    1.27
   7  -8   9   12.72    0.56
   7  -7   5    4.03    0.66
   7  -7   6    2.78    0.62
   7  -7   7    0.31    0.38
   7  -7   9   -0.17    0.31
   7  -6   6   15.35    0.80
   7  -6   7    2.12    0.59
   7  -6   8   53.18    1.03
   7  -6   9   51.32    1.11
   7  -6  10    0.68    0.26
   7  -5   5    0.00    0.44
   7  -5   8    0.06    0.37
   7  -5   9   11.49    0.61
   7  -4   3    3.74    0.53
   7  -4   4    0.38    0.36
   7  -4   5    2.59    0.66
   7  -4   7   70.61    1.41
   7  -4   9    5.55    0.54
   7  -4  10   14.37    0.59
   7  -4  11    0.12    0.22
   7  -3   6    8.15    0.62
   7  -3   7    9.23    0.64
   7  -3   8   11.61    0.66
   7  -3   9    5.04    0.52
   7  -3  10   15.67    0.59
   7  -3  11    7.09    0.45
   7  -2   4   50.89    1.01
   7  -2   5   34.57    0.88
   7  -2   6   30.97    0.86
   7  -2   8    9.25    0.61
   7  -2   9    6.06    0.53
   7  -2  11    0.29    0.23
   7  -1   5   45.46    0.93
   7  -1   6   24.67    0.76
   7  -1   8    0.12    0.33
   7  -1   9    4.23    0.51
   7  -1  10    7.66    0.51
   7  -1  11   -0.07    0.21
   7   0   5  102.33    1.35
   7   0   8   20.42    0.69
   7   0   9    0.23    0.29
   7   0  10    0.14    0.25
   7   0  11   -0.02    0.19
   7   1   6    2.90    0.47
   7   1   7   -0.32    0.32
   7   1   8    0.72    0.31
   7   1   9    0.72    0.31
   7   2   7   26.42    0.70
   7   2   8    2.08    0.44
   7   2  10    1.85    0.35
   7   3   7    4.71    0.45
   7   3   8    1.81    0.40
   8  -9   5    7.68    0.55
   8  -8   5    4.59    0.56
   8  -8   6    0.04    0.27
   8  -7   5    0.25    0.36
   8  -7   6    0.50    0.32
   8  -7   7   14.51    0.57
   8  -6   6    0.35    0.32
   8  -6   7    2.26    0.48
   8  -6   8    6.05    0.45
   8  -5   7    0.31    0.29
   8  -5   8   18.60    0.58
   8  -4   7   -0.19    0.27
   8  -4   8   -0.02    0.26
   8  -3   7    1.96    0.44
 -10  -6  -1    0.09    0.26
 -10  -5  -1    0.47    0.30
 -10  -4  -3    3.70    0.49
 -10  -4  -2   11.94    0.60
 -10  -4  -1    2.74    0.49
 -10  -3  -3    0.06    0.29
 -10  -3  -2   -0.16    0.30
 -10  -2  -3    0.37    0.34
 -10  -1  -4    6.59    0.60
 -10  -1  -3    0.32    0.35
 -10  -1  -2   25.90    0.81
 -10   0  -5   28.73    0.80
 -10   0  -4    0.90    0.35
 -10   0  -3    6.59    0.61
  -9  -9   0    0.60    0.30
  -9  -9   1    6.22    0.52
  -9  -9   2    1.03    0.28
  -9  -8  -2    2.33    0.50
  -9  -8  -1    0.43    0.31
  -9  -8   0    0.81    0.36
  -9  -8   1   18.85    0.70
  -9  -8   2   12.59    0.62
  -9  -7  -4    0.49    0.28
  -9  -7  -3    4.83    0.56
  -9  -7  -2    5.74    0.57
  -9  -7   0    1.75    0.56
  -9  -7   1   14.92    0.70
  -9  -7   2    5.75    0.57
  -9  -6  -3    2.48    0.54
  -9  -6  -2    1.88    0.52
  -9  -6  -1   -0.21    0.31
  -9  -6   0    0.89    0.40
  -9  -6   1    0.87    0.35
  -9  -6   2    2.12    0.51
  -9  -5  -6    5.72    0.57
  -9  -5  -5    0.14    0.35
  -9  -5  -4    9.43    0.64
  -9  -5  -2    0.41    0.40
  -9  -5  -1    2.84    0.62
  -9  -5   1   22.35    0.81
  -9  -4  -5    1.13    0.42
  -9  -4  -4    0.31    0.36
  -9  -4  -3    0.45    0.41
  -9  -4  -2    0.08    0.36
  -9  -4  -1    9.12    0.66
  -9  -4   1    2.04    0.50
  -9  -3  -5   11.11    0.72
  -9  -3  -4    2.31    0.58
  -9  -3  -3    4.28    0.65
  -9  -3  -2    2.08    0.56
  -9  -3  -1    1.00    0.40
  -9  -2  -6    2.86    0.62
  -9  -2  -5    5.22    0.66
  -8 -11   1    0.86    0.33
  -8 -11   2   19.04    0.68
  -8 -11   3   58.89    1.10
  -8 -10  -2    0.38    0.34
  -8 -10  -1    1.26    0.38
  -8 -10   0    0.13    0.33
  -8 -10   1    2.27    0.54
  -8 -10   2    0.40    0.37
  -8 -10   4    2.59    0.51
  -8  -9  -4   -0.04    0.30
  -8  -9  -3    5.17    0.58
  -8  -9  -2    0.42    0.34
  -8  -9  -1    5.37    0.61
  -8  -9   0    0.40    0.42
  -8  -9   1   -0.20    0.41
  -8  -9   2    7.49    0.63
  -8  -9   3    5.07    0.58
  -8  -9   4   14.61    0.70
  -8  -8  -4    0.28    0.33
  -8  -8  -3   -0.04    0.32
  -8  -8  -2    5.50    0.60
  -8  -8   0    0.55    0.40
  -8  -8   1    0.51    0.45
  -8  -8   2   11.42    0.71
  -8  -8   3   12.60    0.73
  -8  -8   4  164.02    1.87
  -8  -7  -6   12.44    0.67
  -8  -7  -5    0.19    0.40
  -8  -7  -4    0.37    0.36
  -8  -7  -3    0.34    0.45
  -8  -7  -2    0.48    0.41
  -8  -7  -1    6.47    0.64
  -8  -7   1   25.62    0.89
  -8  -7   2    3.06    0.55
  -8  -7   3  106.11    1.66
  -8  -6  -7    0.78    0.32
  -8  -6  -6    0.36    0.35
  -8  -6  -5    2.48    0.55
  -8  -6  -4    3.60    0.61
  -8  -6  -3    5.48    0.68
  -8  -6  -2    1.29    0.44
  -8  -6   3  225.30    2.19
  -8  -5  -8    8.90    0.62
  -8  -5  -7    0.04    0.37
  -8  -5  -6    2.21    0.61
  -8  -5  -4    5.40    0.67
  -8  -5  -3   19.58    0.91
  -8  -5   0    0.06    0.40
  -8  -5   1   22.41    0.87
  -8  -5   2   47.71    1.11
  -8  -4  -7    0.04    0.39
  -8  -4  -6    0.18    0.48
  -8  -4  -5    0.06    0.42
  -8  -4  -4   25.38    0.99
  -8  -4  -2   -0.45    0.47
  -8  -4  -1    4.50    0.61
  -8  -4   0    0.82    0.37
  -8  -4   1    0.24    0.34
  -8  -4   2    1.72    0.54
  -8  -3  -9    7.64    0.60
  -8  -3   0    0.44    0.36
  -8  -3   1    5.52    0.58
  -8  -2  -9    0.76    0.36
  -7 -12   0   12.22    0.65
  -7 -12   1    3.30    0.56
  -7 -12   2    3.57    0.55
  -7 -12   3    9.25    0.63
  -7 -12   4    2.60    0.54
  -7 -12   5    0.05    0.29
  -7 -11  -3   16.71    0.76
  -7 -11  -1    0.44    0.34
  -7 -11   0    0.65    0.39
  -7 -11   1   11.17    0.70
  -7 -11   3    0.57    0.39
  -7 -11   4   15.48    0.75
  -7 -11   5    6.45    0.61
  -7 -10  -4    0.26    0.38
  -7 -10  -3   14.77    0.79
  -7 -10  -2    2.67    0.56
  -7 -10  -1    6.04    0.66
  -7 -10   0   15.59    0.79
  -7 -10   1   24.05    0.88
  -7 -10   5    1.41    0.44
  -7  -9  -6    6.77    0.59
  -7  -9  -4    3.96    0.63
  -7  -9  -3    8.75    0.68
  -7  -9  -2    0.34    0.39
  -7  -9  -1    0.23    0.37
  -7  -9   0   23.40    0.93
  -7  -9   1   10.63    0.74
  -7  -9   2    6.61    0.69
  -7  -9   3   13.20    0.75
  -7  -9   5    8.37    0.65
  -7  -8  -7   23.75    0.77
  -7  -8  -6    0.79    0.36
  -7  -8  -5    2.31    0.56
  -7  -8  -4   21.20    0.91
  -7  -8  -3  114.63    1.83
  -7  -8  -2   10.47    0.79
  -7  -8  -1   26.88    1.00
  -7  -8   2    5.37    0.66
  -7  -8   3   31.95    1.00
  -7  -8   4  109.10    1.75
  -7  -7  -8    0.38    0.29
  -7  -7  -6   13.70    0.78
  -7  -7  -5    0.14    0.39
  -7  -7  -4    1.88    0.56
  -7  -7  -3   12.08    0.77
  -7  -7   0    9.22    0.73
  -7  -7   1   24.78    0.93
  -7  -7   2    0.94    0.40
  -7  -7   3    0.02    0.34
  -7  -7   4  217.43    2.19
  -7  -6  -8   35.25    0.94
  -7  -6  -7    2.51    0.63
  -7  -6  -5   51.46    1.27
  -7  -6  -4    7.70    0.78
  -7  -6  -2   49.22    1.26
  -7  -6  -1   24.15    0.96
  -7  -6   1    1.30    0.42
  -7  -6   2   16.12    0.78
  -7  -6   3   27.30    0.89
  -7  -6   4   44.60    1.03
  -7  -5  -9    0.70    0.37
  -7  -5  -8    0.43    0.38
  -7  -5  -7   47.84    1.19
  -7  -5  -6    3.71    0.69
  -7  -5  -5    0.35    0.49
  -7  -5  -3   28.55    1.06
  -7  -5  -2    6.48    0.73
  -7  -5  -1    5.14    0.62
  -7  -5   0    0.56    0.38
  -7  -5   1    0.33    0.37
  -7  -5   3  107.82    1.54
  -7  -4  -8    3.00    0.76
  -7  -4  -7    4.59    0.74
  -7  -4   0   15.25    0.78
  -7  -4   1   15.45    0.72
  -7  -4   2   39.02    0.99
  -7  -3   2    1.60    0.33
  -7  -2 -10    0.67    0.43
  -7  -1 -11    4.94    0.60
  -6 -13   0    7.32    0.61
  -6 -13   1    9.96    0.66
  -6 -13   2    2.37    0.57
  -6 -13   3    2.42    0.59
  -6 -13   4    7.40    0.64
  -6 -13   5    0.55    0.34
  -6 -13   6    0.26    0.31
  -6 -12  -3   -0.12    0.30
  -6 -12  -2    0.35    0.35
  -6 -12   0    0.58    0.37
  -6 -12   2    2.79    0.61
  -6 -12   3   14.17    0.78
  -6 -12   4    2.23    0.72
  -6 -12   5    0.49    0.43
  -6 -12   6    0.24    0.40
  -6 -12   7    0.16    0.36
  -6 -11  -5    0.64    0.31
  -6 -11  -3    5.68    0.67
  -6 -11  -2    8.17    0.70
  -6 -11  -1    0.13    0.40
  -6 -11   0    4.48    0.61
  -6 -11   2    5.71    0.68
  -6 -11   3   11.25    0.78
  -6 -11   4   94.36    1.70
  -6 -11   5    0.57    0.45
  -6 -11   6    2.56    0.61
  -6 -11   7    4.04    0.62
  -6 -10  -6    0.12    0.30
  -6 -10  -2   -0.14    0.38
  -6 -10  -1    2.13    0.68
  -6 -10   1   -0.57    0.45
  -6 -10   2    7.28    0.75
  -6 -10   5   37.41    1.05
  -6 -10   6    1.00    0.43
  -6  -9  -7    9.36    0.63
  -6  -9  -6    8.73    0.69
  -6  -9  -5   38.20    1.08
  -6  -9  -3    0.31    0.40
  -6  -9  -2   24.03    1.00
  -6  -9   0   68.38    1.42
  -6  -9   1    2.20    0.68
  -6  -9   2   27.40    0.97
  -6  -9   3  656.89    3.88
  -6  -9   4   47.44    1.15
  -6  -9   5  131.00    1.85
  -6  -8  -8   26.45    0.80
  -6  -8  -7    1.00    0.41
  -6  -8  -6    8.66    0.70
  -6  -8  -5    0.86    0.43
  -6  -8  -1   41.43    1.17
  -6  -8   0  169.12    2.15
  -6  -8   1   37.19    1.05
  -6  -8   2    3.96    0.64
  -6  -8   3  924.07    4.47
  -6  -8   4  104.50    1.66
  -6  -8   5   50.82    1.11
  -6  -8   6   12.78    0.68
  -6  -7  -7    1.77    0.58
  -6  -7  -5    0.57    0.49
  -6  -7  -4   31.26    1.12
  -6  -7  -3  178.10    2.33
  -6  -7  -2    0.34    0.44
  -6  -7   0   13.98    0.80
  -6  -7   1   39.38    1.07
  -6  -7   2    9.82    0.65
  -6  -7   3  227.82    2.23
  -6  -7   4  143.38    1.79
  -6  -7   5   10.50    0.61
  -6  -6  -9    7.48    0.65
  -6  -6  -8    8.10    0.75
  -6  -6  -7   18.13    0.90
  -6  -6  -4    0.55    0.48
  -6  -6  -3   71.22    1.50
  -6  -6  -2    2.68    0.62
  -6  -6  -1    0.95    0.39
  -6  -6   0    1.31    0.47
  -6  -6   1   42.24    1.06
  -6  -6   2   46.21    1.06
  -6  -6   3    0.69    0.32
  -6  -5 -10    4.64    0.57
  -6  -5  -9    2.24    0.70
  -6  -5  -8   -0.21    0.42
  -6  -5  -7   24.25    1.03
  -6  -5  -6   -0.06    0.50
  -6  -5  -2    2.14    0.52
  -6  -5  -1   15.94    0.79
  -6  -5   0    5.20    0.58
  -6  -5   1    2.72    0.45
  -6  -5   2    9.40    0.59
  -6  -5   3   33.17    0.83
  -6  -4  -9    0.22    0.45
  -6  -4   1    3.05    0.43
  -6  -4   2  116.22    1.50
  -6  -3 -11    3.35    0.58
  -6  -3   2  103.18    1.38
  -5 -14   0    0.61    0.33
  -5 -14   1   21.30    0.77
  -5 -14   3    0.64    0.42
  -5 -14   4    3.83    0.62
  -5 -14   5   20.79    0.79
  -5 -13  -1    2.07    0.59
  -5 -13   2   -0.18    0.45
  -5 -13   3    8.75    0.71
  -5 -13   4    0.49    0.45
  -5 -13   5    3.46    0.66
  -5 -13   6   30.43    0.93
  -5 -13   7    5.79    0.63
  -5 -13   8   -0.15    0.29
  -5 -12  -4   13.90    0.72
  -5 -12  -3    3.73    0.62
  -5 -12  -2    0.15    0.38
  -5 -12   0   -0.41    0.44
  -5 -12   1    4.13    0.68
  -5 -12   4    6.77    0.72
  -5 -12   5    0.60    0.48
  -5 -12   6    0.50    0.42
  -5 -12   7    0.32    0.42
  -5 -12   8    0.24    0.37
  -5 -11  -6    0.32    0.30
  -5 -11  -5    0.79    0.36
  -5 -11  -4   13.74    0.79
  -5 -11  -3   14.90    0.81
  -5 -11  -2   -0.22    0.39
  -5 -11   0   16.46    0.80
  -5 -11   1    1.56    0.47
  -5 -11   5   22.47    0.93
  -5 -11   7    0.20    0.40
  -5 -11   8    1.03    0.44
  -5 -10  -6    1.97    0.58
  -5 -10  -5    0.20    0.40
  -5 -10  -4    0.59    0.44
  -5 -10  -3   63.21    1.36
  -5 -10   0   -0.37    0.40
  -5 -10   1    5.04    0.64
  -5 -10   2   15.18    0.81
  -5 -10   5  101.33    1.75
  -5 -10   6   10.71    0.75
  -5 -10   8  119.69    1.75
  -5  -9  -7    0.58    0.42
  -5  -9  -6    1.11    0.42
  -5  -9  -3    4.50    0.71
  -5  -9  -2   45.05    1.21
  -5  -9   0  307.12    2.77
  -5  -9   1  496.19    3.45
  -5  -9   3   62.84    1.32
  -5  -9   5  101.85    1.65
  -5  -9   6   28.30    0.93
  -5  -9   7   19.88    0.80
  -5  -8  -9    0.36    0.31
  -5  -8  -7    0.46    0.47
  -5  -8  -4  203.21    2.39
  -5  -8  -3    0.03    0.41
  -5  -8  -1  733.19    4.12
  -5  -8   0   24.23    0.92
  -5  -8   2   11.79    0.72
  -5  -8   3  152.44    1.90
  -5  -8   4   53.32    1.12
  -5  -8   5    4.30    0.54
  -5  -8   6   45.34    1.01
  -5  -8   7    7.39    0.59
  -5  -7  -5    2.10    0.60
  -5  -7  -4    1.58    0.47
  -5  -7  -3   24.27    0.96
  -5  -7  -2    0.10    0.41
  -5  -7  -1  162.54    2.04
  -5  -7   0    8.49    0.64
  -5  -7   1   50.35    1.08
  -5  -7   2   35.74    0.91
  -5  -7   3  152.47    1.78
  -5  -7   4   17.89    0.68
  -5  -7   5    2.77    0.41
  -5  -7   6    1.67    0.42
  -5  -6 -10    5.10    0.61
  -5  -6  -4    7.14    0.66
  -5  -6  -3    4.75    0.64
  -5  -6  -2  118.37    1.79
  -5  -6  -1  156.88    1.92
  -5  -6   0  174.30    1.93
  -5  -6   1   33.53    0.88
  -5  -6   2    9.89    0.55
  -5  -6   3   12.17    0.55
  -5  -6   4   13.28    0.56
  -5  -6   5   93.31    1.27
  -5  -5 -10    2.90    0.60
  -5  -5  -9    9.19    0.77
  -5  -5  -1   54.22    1.13
  -5  -5   0   43.24    0.97
  -5  -5   1   11.86    0.57
  -5  -5   2   11.02    0.53
  -5  -5   3    6.76    0.43
  -5  -5   4    7.26    0.41
  -5  -4 -11   11.12    0.68
  -5  -4 -10    0.47    0.43
  -5  -3 -11    3.71    0.66
  -5  -2 -12    2.46    0.63
  -4 -14   1    5.01    0.66
  -4 -14   2    6.35    0.71
  -4 -14   3   11.96    0.75
  -4 -14   4   15.76    0.79
  -4 -14   7    0.70    0.37
  -4 -13  -4    5.86    0.58
  -4 -13  -3    6.32    0.63
  -4 -13   0    2.52    0.72
  -4 -13   3    5.92    0.75
  -4 -13   4   18.53    0.92
  -4 -13   5    7.86    0.76
  -4 -13   6    0.39    0.44
  -4 -13   8    3.64    0.64
  -4 -13   9    4.89    0.60
  -4 -12  -5    4.55    0.69
  -4 -12  -4    9.42    0.70
  -4 -12  -3    6.12    0.65
  -4 -12  -2    0.24    0.41
  -4 -12  -1    0.06    0.46
  -4 -12   0    2.76    0.60
  -4 -12   1    1.36    0.47
  -4 -12   2  326.84    2.86
  -4 -12   3  152.26    2.12
  -4 -12   4    6.98    0.73
  -4 -12   5    0.95    0.46
  -4 -12   6    6.18    0.73
  -4 -12   7    2.51    0.73
  -4 -11  -6   -0.03    0.38
  -4 -11  -5   -0.06    0.38
  -4 -11  -4   10.64    0.74
  -4 -11  -3    0.73    0.50
  -4 -11   1    0.70    0.44
  -4 -11   3   16.54    0.83
  -4 -11   4   35.87    1.08
  -4 -11   5   33.37    1.14
  -4 -10  -5    0.80    0.44
  -4 -10  -4   11.50    0.84
  -4 -10  -2   16.82    0.84
  -4 -10   0    0.81    0.51
  -4 -10   1   58.70    1.27
  -4 -10   2   21.14    0.90
  -4 -10   3  718.07    4.09
  -4 -10   4   58.14    1.29
  -4 -10   5   43.91    1.14
  -4 -10   7    0.15    0.47
  -4 -10   9    0.49    0.43
  -4  -9  -8    0.42    0.38
  -4  -9  -7    7.34    0.68
  -4  -9  -6    4.47    0.65
  -4  -9  -4   95.09    1.63
  -4  -9   0  414.07    3.08
  -4  -9   1  762.07    4.08
  -4  -9   2  527.99    3.42
  -4  -9   3   32.09    0.98
  -4  -9   4  493.80    3.23
  -4  -9   5    9.31    0.68
  -4  -9   6    0.48    0.38
  -4  -9   8   37.79    1.04
  -4  -8  -8   23.08    0.88
  -4  -8  -6    4.81    0.68
  -4  -8  -5   60.29    1.36
  -4  -8  -4    7.70    0.73
  -4  -8  -1  267.88    2.46
  -4  -8   1   19.86    0.74
  -4  -8   2  341.45    2.61
  -4  -8   3    0.05    0.36
  -4  -8   4    4.16    0.47
  -4  -8   5    4.60    0.49
  -4  -8   6   -0.20    0.34
  -4  -8   7   13.57    0.71
  -4  -8   8   52.68    1.14
  -4  -7  -9    0.59    0.38
  -4  -7  -7    5.66    0.68
  -4  -7  -6    9.05    0.72
  -4  -7  -5   25.66    1.00
  -4  -7  -4    4.75    0.64
  -4  -7  -3   -0.04    0.34
  -4  -7  -2   26.38    0.88
  -4  -7  -1    0.21    0.35
  -4  -7   0   -0.48    0.34
  -4  -7   1   55.14    1.05
  -4  -7   2    0.77    0.29
  -4  -7   3   27.35    0.74
  -4  -7   4    1.46    0.34
  -4  -7   5    5.51    0.46
  -4  -7   6    0.22    0.27
  -4  -7   7    1.59    0.50
  -4  -6 -10    5.33    0.63
  -4  -6  -6   22.94    0.91
  -4  -6  -4   21.49    0.89
  -4  -6  -3    7.29    0.56
  -4  -6  -2   -0.16    0.35
  -4  -6  -1    1.56    0.36
  -4  -6   0   17.64    0.66
  -4  -6   1   27.80    0.75
  -4  -6   2   24.52    0.69
  -4  -6   4  139.02    1.44
  -4  -6   6    0.15    0.24
  -4  -5 -10    0.10    0.46
  -4  -5  -1    7.62    0.48
  -4  -4 -11    3.08    0.61
  -3 -15   0    0.49    0.34
  -3 -15   1    0.23    0.35
  -3 -15   2   -0.23    0.39
  -3 -15   3    2.32    0.61
  -3 -15   4   25.99    0.90
  -3 -15   5    2.23    0.74
  -3 -15   6   23.29    0.85
  -3 -14  -2    3.12    0.59
  -3 -14  -1    0.50    0.39
  -3 -14   0    4.67    0.65
  -3 -14   1    1.48    0.45
  -3 -14   2   32.47    1.02
  -3 -14   3  171.66    2.11
  -3 -14   4   19.09    0.89
  -3 -14   5    1.44    0.47
  -3 -14   6    1.04    0.43
  -3 -14   7   -0.26    0.37
  -3 -13  -4   25.77    0.83
  -3 -13  -2   11.01    0.73
  -3 -13  -1   11.91    0.78
  -3 -13   0    0.24    0.46
  -3 -13   1   -0.20    0.42
  -3 -13   2    3.98    0.70
  -3 -13   3   31.65    1.05
  -3 -13   5   40.67    1.14
  -3 -13   6    2.23    0.69
  -3 -13   8    0.37    0.41
  -3 -13   9    2.26    0.59
  -3 -13  10   13.41    0.70
  -3 -12  -3    0.17    0.45
  -3 -12  -2    7.09    0.71
  -3 -12  -1    0.50    0.47
  -3 -12   6   54.31    1.32
  -3 -12   7   33.51    1.08
  -3 -12   8    1.15    0.53
  -3 -12   9    6.43    0.69
  -3 -11  -6    2.48    0.58
  -3 -11  -5    0.61    0.41
  -3 -11  -2    7.98    0.72
  -3 -11  -1   18.06    0.84
  -3 -11   1    7.36    0.66
  -3 -11   2  279.82    2.72
  -3 -11   4  140.18    2.04
  -3 -11   5  178.88    2.30
  -3 -11   6   41.37    1.19
  -3 -11   8   21.78    0.98
  -3 -11   9   21.96    0.91
  -3 -11  10   -0.01    0.35
  -3 -10  -7    0.09    0.40
  -3 -10  -6    0.47    0.40
  -3 -10  -4    0.57    0.41
  -3 -10  -2    0.31    0.37
  -3 -10  -1    6.06    0.67
  -3 -10   0   58.89    1.26
  -3 -10   1    0.44    0.50
  -3 -10   2   13.55    0.75
  -3 -10   4   48.26    1.17
  -3 -10   5  162.98    2.11
  -3 -10   6   42.48    1.16
  -3 -10   7   52.74    1.25
  -3 -10   8   42.90    1.18
  -3 -10  10   12.80    0.77
  -3  -9  -7    0.24    0.37
  -3  -9  -5  206.41    2.33
  -3  -9  -4  284.92    2.62
  -3  -9  -3   74.66    1.37
  -3  -9  -2   15.61    0.78
  -3  -9   0  288.88    2.52
  -3  -9   1    0.19    0.36
  -3  -9   2  183.50    2.02
  -3  -9   3  404.61    2.88
  -3  -9   4    2.00    0.50
  -3  -9   7   11.18    0.72
  -3  -9   9   11.81    0.76
  -3  -9  10    0.57    0.39
  -3  -8  -8    0.18    0.43
  -3  -8  -7    2.02    0.59
  -3  -8  -6   17.54    0.87
  -3  -8  -5  181.09    2.15
  -3  -8  -4   61.13    1.27
  -3  -8  -3    3.49    0.55
  -3  -8  -1   37.13    0.93
  -3  -8   1    0.65    0.32
  -3  -8   2   12.72    0.58
  -3  -8   3   34.56    0.83
  -3  -8   5   20.31    0.75
  -3  -8   7   25.81    0.84
  -3  -8   8   29.77    0.94
  -3  -7  -7    0.66    0.40
  -3  -7  -6   28.18    0.96
  -3  -7  -5   44.53    1.13
  -3  -7  -4   45.64    1.10
  -3  -7  -3   30.64    0.90
  -3  -7  -2  178.18    1.84
  -3  -7  -1   61.39    1.08
  -3  -7   0   17.49    0.62
  -3  -7   1   37.44    0.84
  -3  -7   2    6.99    0.46
  -3  -7   3  127.83    1.46
  -3  -7   4   86.00    1.25
  -3  -7   5   95.55    1.32
  -3  -7   6  101.19    1.37
  -3  -7   7   10.72    0.59
  -3  -7   8    1.01    0.34
  -3  -6  -9   33.00    1.06
  -3  -6  -7   75.10    1.46
  -3  -6  -6   19.55    0.84
  -3  -6  -5   24.71    0.88
  -3  -6  -4    4.31    0.48
  -3  -6  -3  131.70    1.62
  -3  -6  -2   13.52    0.59
  -3  -6  -1    1.31    0.38
  -3  -6   6    5.72    0.45
  -3  -6   7    4.25    0.43
  -3  -5  -9   35.79    1.11
  -2 -15  -1    3.64    0.60
  -2 -15   0   -0.01    0.38
  -2 -15   2   38.66    1.02
  -2 -15   4    0.87    0.48
  -2 -15   6    0.16    0.37
  -2 -15   7    7.60    0.71
  -2 -14  -2    0.25    0.38
  -2 -14  -1    0.66    0.47
  -2 -14   0   15.04    0.80
  -2 -14   1    0.18    0.49
  -2 -14   4   14.24    0.85
  -2 -14   6    0.89    0.51
  -2 -14   9    0.38    0.39
  -2 -13  -3    3.22    0.62
  -2 -13   0   41.93    1.13
  -2 -13   1    0.30    0.45
  -2 -13   2    0.89    0.49
  -2 -13   3   31.18    1.05
  -2 -13   5    4.77    0.68
  -2 -13   6   14.86    0.90
  -2 -13   7    0.53    0.46
  -2 -13   8   -0.21    0.45
  -2 -13   9    0.60    0.42
  -2 -12  -5   25.88    0.88
  -2 -12  -3    2.86    0.61
  -2 -12   0   45.12    1.20
  -2 -12   1    0.47    0.44
  -2 -12   2   15.92    0.90
  -2 -12   4   10.18    0.86
  -2 -12   7   24.70    1.00
  -2 -12   8   10.65    0.84
  -2 -12   9   38.68    1.12
  -2 -12  10   48.67    1.13
  -2 -12  11    0.21    0.34
  -2 -11  -5    2.56    0.73
  -2 -11  -2    0.33    0.43
  -2 -11   0    2.09    0.56
  -2 -11   1  122.11    1.89
  -2 -11   2  163.85    2.14
  -2 -11   3   14.98    0.83
  -2 -11   4   42.36    1.19
  -2 -11   5   74.58    1.52
  -2 -11   6   17.98    0.94
  -2 -11   7   22.19    1.00
  -2 -11   9    2.58    0.75
  -2 -11  10   55.64    1.25
  -2 -11  11   -0.11    0.37
  -2 -10  -5   52.01    1.20
  -2 -10  -4  140.33    1.94
  -2 -10  -3   15.57    0.78
  -2 -10  -1    1.18    0.41
  -2 -10   0  269.69    2.49
  -2 -10   1  208.30    2.23
  -2 -10   2  328.58    2.76
  -2 -10   3  254.50    2.51
  -2 -10   5  191.97    2.26
  -2 -10   7  116.47    1.91
  -2 -10   8  223.04    2.46
  -2 -10   9   -0.15    0.46
  -2 -10  10    0.70    0.47
  -2  -9  -6   57.51    1.26
  -2  -9  -5   44.05    1.10
  -2  -9  -4  113.59    1.70
  -2  -9  -2   15.56    0.69
  -2  -9  -1  114.35    1.63
  -2  -9   0  187.64    1.99
  -2  -9   2   36.96    0.95
  -2  -9   3  200.19    2.06
  -2  -9   4   44.93    1.05
  -2  -9   6   26.89    0.89
  -2  -9   7   39.44    1.07
  -2  -9   8  263.89    2.54
  -2  -9   9   58.98    1.31
  -2  -9  10   32.82    1.05
  -2  -9  11  114.14    1.92
  -2  -8  -5   -0.27    0.39
  -2  -8  -4  211.21    2.09
  -2  -8  -3   11.58    0.59
  -2  -8   1   39.75    0.89
  -2  -8   2   29.91    0.76
  -2  -8   3   11.23    0.55
  -2  -8   4   22.62    0.75
  -2  -8   5   32.26    0.87
  -2  -8   6  125.96    1.67
  -2  -8   7   49.94    1.11
  -2  -8   8   32.91    0.97
  -2  -8   9   25.79    0.93
  -2  -8  10    6.05    0.66
  -2  -7  -7    2.02    0.61
  -2  -7  -6   24.64    0.88
  -2  -7  -2    1.16    0.32
  -2  -7  -1  402.44    2.44
  -2  -7   4   27.83    0.71
  -2  -7   5    1.25    0.30
  -2  -7   6  277.08    2.17
  -2  -7   7  228.14    2.05
  -2  -7   8  397.51    2.76
  -2  -7   9   41.56    1.04
  -2  -6  -8  228.62    2.37
  -2  -6  -7    4.29    0.57
  -2  -6  -6    9.63    0.62
  -2  -6  -5    2.15    0.42
  -2  -6   7    0.73    0.27
  -2  -6   8   18.27    0.69
  -1 -15  -1    0.01    0.35
  -1 -15   0    0.15    0.37
  -1 -15   2   10.32    0.76
  -1 -15   3    2.78    0.67
  -1 -15   4    0.75    0.42
  -1 -15   6    0.47    0.38
  -1 -15   7    0.18    0.39
  -1 -14  -2   12.31    0.78
  -1 -14  -1    0.54    0.49
  -1 -14   0   -0.43    0.41
  -1 -14   1    0.89    0.52
  -1 -14   2   12.48    0.83
  -1 -14   6    1.50    0.47
  -1 -14   7    0.03    0.48
  -1 -13  -2   22.54    0.92
  -1 -13   1    2.88    0.67
  -1 -13   2    2.44    0.72
  -1 -13   3   11.72    0.85
  -1 -13   4    1.62    0.60
  -1 -13   5    5.13    0.72
  -1 -13   6    0.54    0.50
  -1 -13   7    0.15    0.47
  -1 -13   8    1.16    0.45
  -1 -13  10    8.09    0.69
  -1 -12  -1    2.20    0.73
  -1 -12   0   10.90    0.84
  -1 -12   1  135.35    2.05
  -1 -12   2   42.30    1.23
  -1 -12   3    6.16    0.80
  -1 -12   4    4.57    0.66
  -1 -12   5   16.36    0.91
  -1 -12   7    3.92    0.71
  -1 -12   9  133.07    2.04
  -1 -11  -3   24.25    0.92
  -1 -11  -1    5.46    0.61
  -1 -11   2   57.75    1.34
  -1 -11   3    0.55    0.44
  -1 -11   4   14.66    0.82
  -1 -11   5    9.60    0.81
  -1 -11   6    0.29    0.46
  -1 -11   7   13.06    0.86
  -1 -11   9    0.52    0.54
  -1 -11  10   30.27    1.03
  -1 -10  -5    1.91    0.56
  -1 -10  -3   18.74    0.78
  -1 -10  -2    0.27    0.43
  -1 -10  -1    3.38    0.56
  -1 -10   0  111.33    1.70
  -1 -10   1   28.55    0.93
  -1 -10   2  155.06    1.96
  -1 -10   3   12.23    0.77
  -1 -10   4   18.31    0.86
  -1 -10   5   17.64    0.89
  -1 -10   6    5.39    0.71
  -1 -10   8   32.86    1.10
  -1 -10   9    0.51    0.45
  -1 -10  11    2.03    0.64
  -1  -9  -5   -0.05    0.34
  -1  -9  -4   42.69    1.01
  -1  -9  -3    7.55    0.56
  -1  -9  -1   53.05    1.06
  -1  -9   1    4.41    0.51
  -1  -9   2   -0.20    0.33
  -1  -9   4   43.94    1.07
  -1  -9   7  146.11    1.99
  -1  -9   8   29.90    1.04
  -1  -9   9   34.10    1.06
  -1  -9  10    1.54    0.45
  -1  -9  12    0.32    0.46
  -1  -8  -5    0.85    0.36
  -1  -8  -4    6.99    0.51
  -1  -8  -3   13.94    0.60
  -1  -8  -2    5.52    0.47
  -1  -8  -1  138.39    1.53
  -1  -8   0    0.03    0.26
  -1  -8   4  531.03    3.00
  -1  -8   5  276.99    2.31
  -1  -8   6   57.81    1.15
  -1  -8   8   46.14    1.12
  -1  -8   9   16.28    0.79
  -1  -8  10   41.35    1.15
  -1  -7  -6    0.24    0.28
  -1  -7  -4   37.71    0.83
  -1  -7  -3  130.98    1.44
  -1  -7   5    5.76    0.46
  -1  -7   6  263.22    2.16
  -1  -7   8  116.94    1.67
  -1  -7   9    0.27    0.34
  -1  -7  10   82.39    1.62
  -1  -6   7   15.08    0.62
  -1  -6   8    1.96    0.46
  -1  -5   8   18.05    0.66
  -1  -5   9    4.17    0.49
   0 -15   0   26.75    0.87
   0 -15   1    4.65    0.67
   0 -15   2   15.93    0.81
   0 -15   3    1.12    0.44
   0 -15   4    1.48    0.49
   0 -15   5    9.69    0.79
   0 -15   6    0.37    0.45
   0 -15   7    1.06    0.38
   0 -14  -1   25.02    0.95
   0 -14   0   13.50    0.85
   0 -14   2   -0.19    0.49
   0 -14   3    0.17    0.51
   0 -14   5    1.23    0.48
   0 -14   7    0.49    0.44
   0 -14   8    0.75    0.42
   0 -14   9   -0.41    0.38
   0 -13  -2    2.86    0.68
   0 -13  -1    2.50    0.67
   0 -13   0    0.76    0.48
   0 -13   1    4.05    0.76
   0 -13   2   49.83    1.36
   0 -13   3    0.19    0.60
   0 -13   4   24.57    1.08
   0 -13   5    3.23    0.74
   0 -13   6   -0.23    0.47
   0 -13   8    3.02    0.74
   0 -12  -2   21.25    0.95
   0 -12  -1   19.92    0.95
   0 -12   0  427.16    3.31
   0 -12   1   -0.12    0.55
   0 -12   2   13.40    0.85
   0 -12   3   56.52    1.35
   0 -12   4   52.25    1.38
   0 -12   5   59.47    1.45
   0 -12   7    0.44    0.49
   0 -12   9    0.39    0.50
   0 -12  11    4.25    0.67
   0 -11  -3  160.34    2.08
   0 -11  -2    0.28    0.39
   0 -11   0   78.39    1.47
   0 -11   1   57.44    1.32
   0 -11   2  125.10    2.00
   0 -11   3   48.89    1.28
   0 -11   4    0.60    0.46
   0 -11   5    7.65    0.78
   0 -11   6   24.40    1.05
   0 -11   7   25.09    1.08
   0 -11   9   95.99    1.83
   0 -11  10    0.46    0.56
   0 -10  -3   25.38    0.86
   0 -10  -1  269.89    2.45
   0 -10   0    0.43    0.43
   0 -10   1   38.05    1.06
   0 -10   2    1.60    0.50
   0 -10   3    0.83    0.41
   0 -10   6    1.70    0.59
   0 -10   7    3.84    0.70
   0 -10   8    8.48    0.79
   0 -10   9   81.81    1.71
   0 -10  10    3.32    0.71
   0  -9  -3    8.51    0.56
   0  -9  -2   23.19    0.76
   0  -9  -1   39.27    0.93
   0  -9   1    8.50    0.59
   0  -9   2   36.22    0.95
   0  -9   3    0.16    0.32
   0  -9   5    0.97    0.41
   0  -9   6   11.23    0.70
   0  -9   7   48.52    1.24
   0  -9  10   33.83    1.13
   0  -9  11    9.02    0.80
   0  -9  12   64.96    1.34
   0  -8  -4    0.31    0.27
   0  -8  -3   23.40    0.69
   0  -8  -2   94.55    1.28
   0  -8   0   72.85    1.19
   0  -8   1   21.23    0.68
   0  -8   3   25.36    0.78
   0  -8   4   -0.01    0.29
   0  -8   6   42.52    1.04
   0  -8   7   31.06    0.96
   0  -8   8   14.40    0.80
   0  -8   9    0.56    0.49
   0  -8  10   52.72    1.30
   0  -7   6   49.68    1.04
   0  -7   7    0.67    0.37
   0  -7   8   34.61    0.98
   0  -7  10   -0.08    0.45
   0  -6   7    3.78    0.46
   0  -5   8    1.83    0.43
   0  -4  10    2.08    0.53
   1 -15   1    1.10    0.43
   1 -15   2    6.37    0.71
   1 -15   4    9.05    0.76
   1 -15   5    6.89    0.72
   1 -15   6    2.84    0.73
   1 -15   7    1.94    0.62
   1 -14   0   -0.33    0.40
   1 -14   3    1.62    0.53
   1 -14   4    6.62    0.80
   1 -14   5    0.82    0.52
   1 -14   6    4.70    0.76
   1 -14   7    0.15    0.51
   1 -14   8    0.00    0.45
   1 -13   1    0.23    0.51
   1 -13   2   46.47    1.29
   1 -13   3   11.18    0.86
   1 -13   4   24.51    1.07
   1 -13   5   24.83    1.06
   1 -13   6   14.42    0.90
   1 -13   8    1.12    0.49
   1 -12  -2   11.17    0.82
   1 -12   0    6.26    0.78
   1 -12   1    7.80    0.81
   1 -12   2    9.59    0.82
   1 -12   3   -0.10    0.52
   1 -12   7   12.65    0.87
   1 -12   8   -0.02    0.49
   1 -12   9   30.67    1.09
   1 -12  10   40.46    1.12
   1 -11  -2    0.84    0.44
   1 -11   0   14.93    0.83
   1 -11   2   -0.51    0.43
   1 -11   4   27.34    1.05
   1 -11   5   12.57    0.87
   1 -11   6    0.25    0.49
   1 -11   7  111.93    2.10
   1 -11   9   88.11    1.78
   1 -11  10  151.94    2.17
   1 -10  -2   22.36    0.88
   1 -10  -1    1.25    0.44
   1 -10   1   10.49    0.73
   1 -10   2   12.80    0.74
   1 -10   3    0.56    0.52
   1 -10   4   37.60    1.14
   1 -10   5   48.34    1.27
   1 -10   7   14.61    0.88
   1 -10   8    8.64    0.83
   1 -10  10   28.73    1.13
   1 -10  11   22.72    0.97
   1  -9  -2  227.87    2.10
   1  -9   0    5.01    0.53
   1  -9   1    0.05    0.36
   1  -9   2   28.28    0.89
   1  -9   4   21.30    0.86
   1  -9   5    7.52    0.70
   1  -9   6   22.52    0.93
   1  -9   7    8.93    0.78
   1  -9   8  125.09    2.02
   1  -9   9    9.48    0.83
   1  -9  11    3.46    0.72
   1  -8   0    7.84    0.51
   1  -8   2    8.32    0.55
   1  -8   3    0.21    0.31
   1  -8   4    1.09    0.41
   1  -8   5    0.50    0.40
   1  -8   6   21.93    0.84
   1  -8   7    2.70    0.60
   1  -8   8    0.22    0.42
   1  -8   9    1.07    0.52
   1  -8  10    9.02    0.78
   1  -7   5    2.72    0.44
   1  -7   6    7.30    0.61
   1  -7   8    1.23    0.42
   1  -7  10   12.02    0.87
   1  -6   8    1.08    0.38
   1  -6   9    7.18    0.69
   1  -5   8   21.61    0.81
   1  -5   9   33.86    1.03
   1  -4   8    2.12    0.50
   1  -4   9   20.35    0.82
   2 -15   2    1.15    0.42
   2 -15   3   11.57    0.75
   2 -15   4    0.96    0.39
   2 -15   5    2.22    0.64
   2 -15   6   -0.17    0.37
   2 -14   1    2.73    0.68
   2 -14   2    0.30    0.45
   2 -14   4   41.37    1.19
   2 -14   6    0.84    0.46
   2 -14   7    2.80    0.69
   2 -14   8    0.62    0.39
   2 -13   0    0.13    0.48
   2 -13   1   36.09    1.16
   2 -13   2    3.79    0.76
   2 -13   3   -0.52    0.51
   2 -13   4    2.92    0.71
   2 -13   8    0.39    0.55
   2 -12  -1   86.25    1.59
   2 -12   0   14.82    0.90
   2 -12   1  110.79    2.01
   2 -12   2   26.41    1.10
   2 -12   3    0.25    0.55
   2 -12   7    0.55    0.56
   2 -12   8   22.80    1.06
   2 -11   0   13.24    0.84
   2 -11   1    5.93    0.71
   2 -11   2    6.63    0.79
   2 -11   3    3.19    0.81
   2 -11   4    3.24    0.76
   2 -11   5   34.94    1.23
   2 -11   8   50.93    1.37
   2 -11  10    1.42    0.51
   2 -10   0  132.84    1.93
   2 -10   1  141.39    2.04
   2 -10   3    2.68    0.59
   2 -10   4   92.76    1.80
   2 -10   6   49.94    1.37
   2 -10   8   31.50    1.17
   2 -10   9   31.63    1.16
   2  -9  -1   23.00    0.82
   2  -9   0   27.51    0.88
   2  -9   1   45.50    1.10
   2  -9   2   26.95    0.91
   2  -9   3   42.24    1.12
   2  -9   4   27.17    0.99
   2  -9   6   34.53    1.12
   2  -9   7   70.19    1.55
   2  -9   8    2.64    0.76
   2  -9   9   14.42    0.95
   2  -9  10    0.37    0.59
   2  -8   0   40.84    0.94
   2  -8   1    0.32    0.30
   2  -8   2    0.65    0.39
   2  -8   3  276.25    2.42
   2  -8   4   39.69    1.04
   2  -8   5    0.05    0.38
   2  -8   6   12.07    0.74
   2  -8   7   52.11    1.31
   2  -8   8   66.67    1.48
   2  -8   9   24.81    1.07
   2  -8  10    4.40    0.72
   2  -7   5    6.49    0.59
   2  -7   6    9.44    0.66
   2  -7   7   51.15    1.23
   2  -7   9  101.69    1.98
   2  -7  10  185.65    2.50
   2  -6   5    0.08    0.36
   2  -6   6   15.10    0.74
   2  -6   8  217.95    2.46
   2  -6   9  170.26    2.35
   2  -5   6  442.80    2.92
   2  -5   7  110.26    1.72
   2  -5   8   60.81    1.31
   2  -5   9    0.30    0.41
   2  -4   8    2.04    0.62
   3 -14   2   -0.13    0.43
   3 -14   3    7.71    0.76
   3 -14   6    0.05    0.40
   3 -13   1    5.23    0.78
   3 -13   2    3.87    0.76
   3 -13   3    2.04    0.62
   3 -13   4    7.89    0.81
   3 -13   5    1.57    0.52
   3 -13   6    0.33    0.54
   3 -13   7   13.78    0.90
   3 -12   4    0.87    0.65
   3 -12   6    0.40    0.52
   3 -12   8    3.14    0.77
   3 -11   1   52.10    1.36
   3 -11   2   13.18    0.93
   3 -11   3    1.67    0.56
   3 -11   4   79.71    1.65
   3 -11   7   -0.47    0.48
   3 -11   8   21.49    1.07
   3 -11   9    0.05    0.54
   3 -10   0    3.41    0.65
   3 -10   2    0.43    0.52
   3 -10   3   56.57    1.38
   3 -10   4   33.53    1.18
   3 -10   6   40.08    1.31
   3 -10   8    7.05    0.86
   3 -10   9   33.94    1.19
   3  -9   0    2.91    0.55
   3  -9   1    9.23    0.71
   3  -9   2    8.33    0.69
   3  -9   3    3.18    0.59
   3  -9   4   33.80    1.13
   3  -9   5   63.60    1.45
   3  -9   6   11.85    0.82
   3  -9   7   42.88    1.33
   3  -9   8    9.61    0.85
   3  -8   0   14.09    0.67
   3  -8   1   21.48    0.81
   3  -8   2  134.14    1.82
   3  -8   3    2.07    0.55
   3  -8   4    3.63    0.61
   3  -8   6    6.19    0.75
   3  -8   7   20.12    1.03
   3  -8   8   15.01    0.97
   3  -8   9    3.91    0.79
   3  -7   2    1.65    0.42
   3  -7   3   29.94    0.90
   3  -7   4   53.23    1.16
   3  -7   5   27.20    0.95
   3  -7   6  204.20    2.43
   3  -7   7   26.45    1.05
   3  -7   9    0.05    0.62
   3  -6   4    2.40    0.41
   3  -6   6   53.43    1.26
   3  -6   7    0.34    0.42
   3  -6   8  124.19    2.12
   3  -5   5    3.57    0.48
   3  -5   6    7.53    0.65
   3  -4   6   53.53    1.17
   3  -4   7   42.65    1.13
   3  -3   6   26.43    0.89
   4 -13   2    6.23    0.78
   4 -13   4    0.36    0.48
   4 -12   2   10.50    0.90
   4 -12   3    0.57    0.53
   4 -12   4   -0.56    0.57
   4 -12   5    0.30    0.56
   4 -11   1    5.15    0.80
   4 -11   2   25.92    1.13
   4 -11   3    0.46    0.64
   4 -11   5   23.41    1.09
   4 -11   6   38.85    1.30
   4 -11   7    4.40    0.76
   4 -10   1  359.27    3.26
   4 -10   2   41.13    1.27
   4 -10   3    9.11    0.85
   4 -10   4    7.86    0.88
   4 -10   7    7.01    0.86
   4  -9   1  109.05    1.89
   4  -9   3   17.62    0.93
   4  -9   5    3.90    0.69
   4  -9   6    7.77    0.89
   4  -9   7   19.45    1.10
   4  -8   0    3.57    0.56
   4  -8   1  106.27    1.71
   4  -8   2    0.79    0.49
   4  -8   3   31.72    1.04
   4  -8   4    3.12    0.62
   4  -8   5   87.33    1.71
   4  -8   7   10.26    0.93
   4  -7   1    3.79    0.51
   4  -7   2   13.40    0.72
   4  -7   3   16.50    0.77
   4  -7   4    0.46    0.40
   4  -7   5   19.97    0.98
   4  -7   6    7.58    0.72
   4  -7   7  125.03    2.27
   4  -6   2   36.33    0.94
   4  -6   3   -0.08    0.32
   4  -6   4  133.19    1.92
   4  -6   5    2.17    0.60
   4  -6   6   23.29    0.94
   4  -5   3   21.05    0.76
   4  -5   4    3.94    0.51
   4  -5   5    3.92    0.60
   4  -5   6    0.37    0.42
   4  -4   4   47.43    1.07
   4  -4   5    5.01    0.58
   5 -12   3    1.15    0.51
   5 -11   2   21.15    1.06
   5 -11   3   13.26    0.95
   5 -10   2   14.81    0.99
   5 -10   3   50.33    1.43
   5 -10   5    9.28    0.92
   5  -9   2    2.86    0.73
   5  -9   3   -0.16    0.53
   5  -9   4   30.39    1.23
   5  -8   2   83.48    1.82
   5  -8   3   29.25    1.14
   5  -8   4    2.20    0.70
   5  -8   5    4.20    0.82
   5  -7   1  264.14    2.51
   5  -7   2   29.35    1.01
   5  -7   4    4.62    0.70
   5  -7   5   19.33    1.04
   5  -6   1   44.56    1.06
   5  -6   2    0.45    0.37
   5  -6   3    4.59    0.67
   5  -6   4   13.04    0.82
   5  -5   1  289.76    2.42
   5  -5   3   21.18    0.87
 -12  -1   5    0.06    0.28
 -12  -1   6    0.37    0.32
 -12   0   5   -0.02    0.27
 -12   0   6    3.13    0.70
 -12   0   7    0.02    0.26
 -12   1   5   -0.66    0.29
 -11  -6   4   25.78    1.00
 -11  -6   5   18.18    0.94
 -11  -6   6    0.11    0.45
 -11  -6   7   30.38    0.98
 -11  -5   3    7.60    0.84
 -11  -5   4    0.04    0.39
 -11  -5   5   10.85    0.83
 -11  -5   6    6.11    0.77
 -11  -5   7    2.88    0.84
 -11  -5   8   -0.07    0.37
 -11  -4   2    0.37    0.40
 -11  -4   3   -0.34    0.38
 -11  -4   4   -0.18    0.36
 -11  -4   5   -0.13    0.36
 -11  -4   6    0.13    0.35
 -11  -4   7    0.18    0.35
 -11  -4   8    7.82    0.71
 -11  -4   9    3.27    0.63
 -11  -3   2    0.57    0.37
 -11  -3   3    0.30    0.42
 -11  -3   4   -0.34    0.41
 -11  -3   5    0.27    0.38
 -11  -3   6    2.62    0.63
 -11  -3   7    8.60    0.70
 -11  -3   8    5.42    0.65
 -11  -3   9    4.55    0.68
 -11  -3  10    0.23    0.29
 -11  -2   2    0.31    0.34
 -11  -2   4   -0.34    0.40
 -11  -2   6    0.33    0.38
 -11  -2   7    0.11    0.38
 -11  -2   8    0.29    0.31
 -11  -2   9   22.57    0.80
 -11  -2  10    3.33    0.67
 -11  -1   2    6.03    0.61
 -11  -1   3    0.08    0.37
 -11  -1   4    0.09    0.34
 -11  -1   5    2.24    0.69
 -11  -1   6    0.40    0.34
 -11  -1   7    7.23    0.65
 -11  -1   8    2.67    0.64
 -11  -1   9    4.29    0.60
 -11  -1  10    2.22    0.54
 -11   0   2    7.08    0.62
 -11   0   3    4.76    0.60
 -11   0   4   -0.12    0.34
 -11   0   5   -0.07    0.34
 -11   0   6    0.34    0.33
 -11   0   7   28.33    0.90
 -11   0   8    0.26    0.33
 -11   0   9    6.15    0.63
 -11   0  10    2.33    0.54
 -11   1   2   -0.38    0.32
 -11   1   3    5.01    0.72
 -11   1   5    0.19    0.36
 -11   1   6    0.52    0.37
 -11   1   7   13.18    0.75
 -11   1   9   10.42    0.67
 -11   1  10    0.19    0.28
 -11   2   2    0.15    0.32
 -11   2   3    7.01    0.65
 -11   2   5   -0.15    0.32
 -11   2   6    2.20    0.67
 -11   2   8    2.43    0.65
 -11   2   9    2.41    0.65
 -11   2  10   11.13    0.70
 -11   3   2    0.04    0.28
 -11   3   3    0.36    0.32
 -11   3   6    0.42    0.38
 -11   3   7    0.01    0.36
 -11   3   8    0.46    0.32
 -11   3   9   -0.06    0.28
 -11   3  10    8.70    0.65
 -11   4   3   13.56    0.73
 -11   4   4    2.17    0.68
 -11   4   5    0.65    0.38
 -11   4   7    0.32    0.37
 -11   4   8    2.27    0.64
 -11   4   9    0.01    0.27
 -11   5   4    3.08    0.70
 -11   5   6    3.11    0.69
 -11   5   8    0.38    0.30
 -11   6   5    4.45    0.61
 -11   6   6   -0.15    0.26
 -11   6   7    0.06    0.26
 -10  -8   5   14.37    1.01
 -10  -8   6    7.02    1.13
 -10  -8   7    0.83    0.45
 -10  -7   2   14.32    1.04
 -10  -7   3   32.74    1.15
 -10  -7   4   25.77    1.06
 -10  -7   7   31.65    1.05
 -10  -7   8    3.58    0.83
 -10  -6   0    0.50    0.45
 -10  -6   1   -0.45    0.54
 -10  -6   3    0.95    0.55
 -10  -6   4   19.90    0.97
 -10  -6   5   55.85    1.19
 -10  -6   6    2.70    0.88
 -10  -6   7   11.49    0.82
 -10  -6   8    0.54    0.43
 -10  -6   9    0.58    0.41
 -10  -6  10    2.74    0.80
 -10  -5   0    4.81    0.84
 -10  -5   1    1.27    0.55
 -10  -5   2   17.40    0.92
 -10  -5   3   -0.04    0.46
 -10  -5   4   22.68    0.94
 -10  -5   5    0.01    0.50
 -10  -5   6    9.73    0.75
 -10  -5   7    0.01    0.44
 -10  -5   8   -0.22    0.42
 -10  -5   9   -0.17    0.35
 -10  -5  10    0.12    0.33
 -10  -4   0    2.92    0.76
 -10  -4   1    6.55    0.77
 -10  -4   2    4.14    0.72
 -10  -4   3   24.34    0.94
 -10  -4   4    0.51    0.41
 -10  -4   5    8.24    0.71
 -10  -4   6    6.07    0.66
 -10  -4   7    0.50    0.38
 -10  -4   8    5.26    0.65
 -10  -4  10    3.04    0.58
 -10  -3   2    0.03    0.38
 -10  -3   3   12.21    0.77
 -10  -3   4    2.75    0.70
 -10  -3   5    0.21    0.37
 -10  -3   6   -0.29    0.40
 -10  -3   7    0.51    0.38
 -10  -3   8   -0.07    0.33
 -10  -3   9   -0.06    0.35
 -10  -3  10    2.24    0.67
 -10  -3  11    5.95    0.61
 -10  -2   0   12.82    0.75
 -10  -2   2    0.24    0.38
 -10  -2   3   29.15    0.94
 -10  -2   4   55.41    1.19
 -10  -2   5    3.49    0.71
 -10  -2   6    0.08    0.37
 -10  -2   7    4.02    0.60
 -10  -2   9   10.59    0.68
 -10  -2  10   -0.15    0.34
 -10  -2  11    0.21    0.29
 -10  -1   0    0.43    0.39
 -10  -1   1    5.12    0.64
 -10  -1   2   28.42    0.94
 -10  -1   3   22.08    0.87
 -10  -1   5    0.23    0.35
 -10  -1   6    1.96    0.57
 -10  -1   7    0.27    0.36
 -10  -1   8    9.51    0.77
 -10  -1   9   30.95    0.89
 -10  -1  10    5.40    0.60
 -10  -1  11   -0.28    0.27
 -10   0   1    0.57    0.40
 -10   0   2    2.17    0.57
 -10   0   3    0.17    0.40
 -10   0   4    6.04    0.65
 -10   0   5    2.34    0.66
 -10   0   7   27.52    0.91
 -10   0   8  124.51    1.67
 -10   0  10    0.34    0.32
 -10   0  11   14.76    0.69
 -10   1   5    2.71    0.62
 -10   1   6    5.77    0.64
 -10   1   7   39.48    1.04
 -10   1   8   31.55    0.94
 -10   1  10    9.15    0.65
 -10   1  11    0.12    0.28
 -10   2   5    0.08    0.38
 -10   2   6    0.73    0.38
 -10   2   8    3.62    0.68
 -10   2  10    0.06    0.30
 -10   2  11   -0.07    0.30
 -10   3   3    0.07    0.36
 -10   3   4   24.04    0.91
 -10   3   5    5.72    0.66
 -10   3   6    7.66    0.68
 -10   3   7    3.65    0.69
 -10   3   8   -0.05    0.33
 -10   3   9    2.63    0.64
 -10   3  10   13.97    0.72
 -10   3  11    4.56    0.55
 -10   4   2   -0.04    0.38
 -10   4   3   22.81    0.86
 -10   4   4   58.62    1.19
 -10   4   5    4.77    0.68
 -10   4   7    2.53    0.59
 -10   4   8   10.66    0.69
 -10   4   9    0.59    0.38
 -10   4  10    1.23    0.33
 -10   4  11   -0.03    0.27
 -10   5   2    1.08    0.39
 -10   5   3   36.05    0.97
 -10   5   4    2.25    0.58
 -10   5   5   10.53    0.73
 -10   5   6   11.62    0.76
 -10   5   8   -0.16    0.32
 -10   5   9   -0.39    0.28
 -10   5  10    0.62    0.28
 -10   6   2   -0.02    0.31
 -10   6   3   11.39    0.70
 -10   6   4    9.67    0.78
 -10   6   5    0.29    0.34
 -10   6   6    3.08    0.61
 -10   6   7    0.25    0.33
 -10   6   9    0.19    0.32
 -10   7   2    0.16    0.28
 -10   7   3    0.09    0.30
 -10   7   4    4.31    0.60
 -10   7   5   10.65    0.72
 -10   7   6   11.86    0.75
 -10   7   7    2.13    0.69
 -10   7   8    3.01    0.60
 -10   7   9   -0.13    0.28
 -10   8   3    2.69    0.52
 -10   8   4    4.59    0.67
 -10   8   5    0.03    0.29
 -10   8   6   -0.08    0.29
 -10   8   7   -0.57    0.31
  -9  -9   4   16.35    1.05
  -9  -9   5   -0.36    0.63
  -9  -9   6    1.04    0.65
  -9  -9   7   20.79    1.05
  -9  -8   1   21.99    1.11
  -9  -8   3    0.49    0.73
  -9  -8   4    4.66    1.00
  -9  -8   5    3.32    0.94
  -9  -8   6   25.33    1.09
  -9  -8   7    6.47    0.91
  -9  -8   8   -0.07    0.51
  -9  -8   9    0.70    0.51
  -9  -7   0    0.84    0.61
  -9  -7   2    5.90    0.96
  -9  -7   4   21.21    1.02
  -9  -7   5   28.64    1.04
  -9  -7   6   34.71    1.09
  -9  -7   8    5.16    0.78
  -9  -7   9    6.87    0.82
  -9  -7  10    6.26    0.80
  -9  -6  -1    0.29    0.59
  -9  -6   0   -0.14    0.56
  -9  -6   1    0.79    0.63
  -9  -6   3   12.86    0.90
  -9  -6   4    4.47    0.77
  -9  -6   5   16.22    0.89
  -9  -6   6  115.90    1.58
  -9  -6   8   11.45    0.81
  -9  -6   9   -0.07    0.43
  -9  -6  10    3.71    0.70
  -9  -5  -1    3.63    0.96
  -9  -5   1   19.48    0.98
  -9  -5   2   72.25    1.39
  -9  -5   3    2.39    0.73
  -9  -5   5   35.07    1.05
  -9  -5   6    0.49    0.47
  -9  -5   7    4.24    0.64
  -9  -5   8    3.00    0.61
  -9  -5   9    0.43    0.38
  -9  -4   8    0.82    0.40
  -9  -4  10    8.19    0.66
  -9  -3   3    9.71    0.72
  -9  -3   4    0.06    0.44
  -9  -3   5    0.19    0.39
  -9  -3   6    0.66    0.43
  -9  -3   9    6.74    0.63
  -9  -3  10    3.26    0.64
  -9  -3  11    0.24    0.32
  -9  -2   2   32.52    0.97
  -9  -2   5   18.09    0.79
  -9  -2   7   50.93    1.16
  -9  -2   9    3.74    0.59
  -9  -2  10   22.40    0.83
  -9  -2  11   17.18    0.74
  -9  -1   0    0.07    0.39
  -9  -1   1    0.24    0.35
  -9  -1   2   58.47    1.21
  -9  -1   3   55.81    1.19
  -9  -1   4   54.23    1.17
  -9  -1   6    5.58    0.60
  -9  -1   9    2.21    0.63
  -9  -1  10   19.69    0.80
  -9  -1  11    5.37    0.59
  -9   0   1   21.87    0.85
  -9   0   3   17.96    0.81
  -9   0   4  122.56    1.67
  -9   0   6   -0.04    0.35
  -9   0   9   15.41    0.77
  -9   0  10    0.08    0.32
  -9   0  11    4.51    0.56
  -9   1   3  105.38    1.54
  -9   1   5   11.89    0.70
  -9   1   6   16.07    0.77
  -9   1   7   48.95    1.12
  -9   1   9    0.43    0.34
  -9   1  10   17.95    0.77
  -9   1  11    0.35    0.31
  -9   1  12    0.35    0.29
  -9   2   1   10.08    0.69
  -9   2   3   57.59    1.19
  -9   2   4   -0.03    0.35
  -9   2   5   14.00    0.75
  -9   2   6    1.84    0.61
  -9   2   7    2.60    0.64
  -9   2   9    2.45    0.54
  -9   2  10    0.45    0.32
  -9   2  11    2.10    0.58
  -9   2  12   -0.02    0.28
  -9   3   1   17.09    0.77
  -9   3   2    2.23    0.56
  -9   3   3   -0.26    0.34
  -9   3   5   -0.11    0.33
  -9   3   6    4.12    0.59
  -9   3   8   -0.01    0.35
  -9   3   9    0.09    0.32
  -9   3  10   15.38    0.73
  -9   3  11    5.02    0.58
  -9   3  12    1.74    0.54
  -9   4   3    0.30    0.37
  -9   4   4    3.89    0.59
  -9   4   9    2.75    0.56
  -9   4  10    7.15    0.63
  -9   4  11    0.42    0.30
  -9   4  12    0.23    0.24
  -9   5   1    3.31    0.67
  -9   5  10    0.12    0.35
  -9   5  11    0.17    0.30
  -9   6   1    1.73    0.49
  -9   6   5    8.65    0.69
  -9   6   7    0.63    0.39
  -9   6  10    0.00    0.33
  -9   6  11   -0.03    0.25
  -9   7   1   10.86    0.65
  -9   7   2    3.31    0.54
  -9   7   3    0.35    0.36
  -9   7   4    0.61    0.35
  -9   7   5    0.02    0.34
  -9   7   6    2.53    0.67
  -9   7   8    0.06    0.38
  -9   7  10    0.16    0.30
  -9   8   2   -0.48    0.31
  -9   8   3    2.76    0.64
  -9   8   4    0.64    0.38
  -9   8   6   -0.32    0.32
  -9   8   9   -0.17    0.30
  -9   9   3    0.30    0.28
  -9   9   4   -0.04    0.34
  -9   9   5    0.41    0.32
  -9   9   6    0.26    0.31
  -9  10   3   -0.04    0.25
  -9  10   4    2.74    0.52
  -8  -9   2    8.30    1.28
  -8  -9   4   15.82    1.15
  -8  -9   5    6.74    1.05
  -8  -9   7    0.96    0.71
  -8  -9   8    9.52    1.02
  -8  -9   9    1.04    0.52
  -8  -8   2    9.71    1.10
  -8  -8   3   11.11    1.17
  -8  -8   4  160.94    1.91
  -8  -8   5    4.13    1.03
  -8  -8   6   40.85    1.17
  -8  -8   7   13.06    0.94
  -8  -8   9   11.58    0.95
  -8  -7   0    0.03    0.66
  -8  -7   7   16.55    0.88
  -8  -7   8   46.08    1.13
  -8  -7   9    4.53    0.75
  -8  -7  10   13.43    0.87
  -8  -6   1    0.16    0.54
  -8  -6   2    7.39    0.80
  -8  -6   4   62.20    1.30
  -8  -6   5    1.36    0.52
  -8  -6   6    8.54    0.71
  -8  -6   9   12.39    0.77
  -8  -5   0   -0.09    0.54
  -8  -5   2   40.55    1.11
  -8  -5   5    0.00    0.35
  -8  -5   6    0.06    0.41
  -8  -5   7    0.01    0.33
  -8  -5  10    8.08    0.69
  -8  -4   0    0.75    0.48
  -8  -4   1    0.23    0.44
  -8  -4   2    1.99    0.64
  -8  -4   3   74.08    1.33
  -8  -4   5   47.79    1.09
  -8  -4   6    2.71    0.52
  -8  -4   7    0.53    0.42
  -8  -4   8    6.75    0.62
  -8  -4  10    6.00    0.62
  -8  -3   0    0.26    0.42
  -8  -3   1    5.27    0.58
  -8  -3   2   19.47    0.80
  -8  -3   3    9.37    0.65
  -8  -3   5   16.92    0.74
  -8  -3   6    2.37    0.58
  -8  -3   8    0.16    0.32
  -8  -2   0   25.39    0.87
  -8  -2   1    1.90    0.57
  -8  -2   2  114.71    1.54
  -8  -2   6    1.78    0.55
  -8  -2   7    0.20    0.32
  -8  -2  11    3.21    0.54
  -8  -1  -1    7.94    0.62
  -8  -1   1    1.86    0.49
  -8  -1   2   41.23    0.99
  -8  -1   7   31.27    0.90
  -8  -1   8    9.37    0.63
  -8  -1   9    2.43    0.57
  -8  -1  10    8.40    0.68
  -8  -1  11   33.37    0.93
  -8   0  -1   14.93    0.67
  -8   0   2    0.24    0.33
  -8   0   5  583.79    3.25
  -8   0   6    0.19    0.38
  -8   0  10   14.58    0.75
  -8   0  11   32.10    0.91
  -8   1   2  135.86    1.61
  -8   1   3  147.65    1.75
  -8   1   4   23.26    0.79
  -8   1   5    2.57    0.54
  -8   1   7    2.15    0.55
  -8   1   8   -0.10    0.30
  -8   1   9   -0.37    0.29
  -8   1  11   -0.28    0.31
  -8   2   1    0.10    0.32
  -8   2   2    4.58    0.53
  -8   2   3   24.28    0.80
  -8   2   7    3.25    0.50
  -8   2  11    3.92    0.61
  -8   3   0    2.02    0.53
  -8   3   1    4.47    0.57
  -8   3   2   67.69    1.16
  -8   3   3  395.28    2.66
  -8   3   4   69.42    1.20
  -8   3   7    0.37    0.32
  -8   3   9    0.10    0.31
  -8   4   1   33.51    0.87
  -8   4   2   48.98    1.03
  -8   4   3   17.21    0.72
  -8   4   5    2.86    0.51
  -8   4   6    4.88    0.61
  -8   4   7    0.27    0.37
  -8   4   8    0.43    0.31
  -8   4  10    2.71    0.53
  -8   5   0    9.18    0.58
  -8   5   1   11.24    0.62
  -8   5   2   20.74    0.76
  -8   5   3    6.96    0.58
  -8   5   4    0.28    0.41
  -8   5   6    0.86    0.39
  -8   5   7    2.75    0.61
  -8   6   1    3.99    0.51
  -8   6   2   28.06    0.87
  -8   6   3   19.15    0.80
  -8   6   4    0.12    0.42
  -8   6   5    2.47    0.65
  -8   6  11    0.09    0.29
  -8   7   8   -0.12    0.34
  -8   7  10    0.34    0.34
  -8   8   1    3.88    0.64
  -8   8   2    0.26    0.36
  -8   8   3    0.37    0.44
  -8   8   7    0.00    0.36
  -8   8   8    0.46    0.35
  -8   8   9   -0.46    0.27
  -8   9   1    0.40    0.34
  -8   9   2    0.04    0.37
  -8   9   4    0.05    0.38
  -8   9   6    0.40    0.42
  -8   9   7   -0.34    0.36
  -8   9   9    0.25    0.29
  -8  10   1   -0.29    0.26
  -8  10   2    2.48    0.63
  -8  10   3   -0.25    0.32
  -8  10   4   -0.21    0.34
  -8  10   5    0.49    0.39
  -8  10   6   -0.04    0.34
  -8  10   7    0.40    0.38
  -8  10   8    0.33    0.28
  -8  10   9   -0.17    0.27
  -8  11   2    0.09    0.26
  -8  11   3   -0.44    0.29
  -8  11   6    0.60    0.34
  -8  11   7   -0.19    0.33
  -7 -10   6   16.63    1.11
  -7  -9   1   10.54    1.42
  -7  -9   2    6.46    1.31
  -7  -9   3   12.94    1.17
  -7  -9   4    0.10    0.82
  -7  -9   7   11.92    1.08
  -7  -8  -1   24.99    1.31
  -7  -8   5   31.77    1.11
  -7  -8   8   92.38    1.79
  -7  -8   9   38.39    1.16
  -7  -7   0    8.67    1.13
  -7  -7   1   33.82    1.17
  -7  -7   3   -0.31    0.48
  -7  -7   6   33.01    1.02
  -7  -7   9    3.14    0.74
  -7  -6  -2   46.95    1.30
  -7  -6  -1   22.96    1.07
  -7  -6   0   46.67    1.22
  -7  -6   3   29.54    0.96
  -7  -6   6    0.34    0.37
  -7  -6   8    0.11    0.36
  -7  -6   9   64.47    1.20
  -7  -5  -2    7.71    0.81
  -7  -5  -1    4.57    0.78
  -7  -5   0    0.22    0.40
  -7  -5   1    0.44    0.38
  -7  -5   2   77.87    1.32
  -7  -5   3  104.50    1.47
  -7  -5   4   44.80    1.03
  -7  -5   6    5.17    0.55
  -7  -5   7   24.01    0.81
  -7  -5   9    8.41    0.63
  -7  -4  -2    0.13    0.40
  -7  -4   0   10.81    0.67
  -7  -4   4   31.37    0.87
  -7  -4   5    0.54    0.35
  -7  -4   7   10.74    0.62
  -7  -4   9   25.00    0.84
  -7  -4  10   56.50    1.11
  -7  -3   1   -0.01    0.29
  -7  -3   2    1.96    0.44
  -7  -3   5  113.50    1.48
  -7  -3   6   21.69    0.73
  -7  -3   7    2.65    0.45
  -7  -3   8   16.83    0.71
  -7  -3   9   21.16    0.76
  -7  -3  10   33.39    0.89
  -7  -2   2    8.58    0.53
  -7  -2   3    0.22    0.32
  -7  -2   4    0.18    0.27
  -7  -2   5   58.32    1.05
  -7  -2   6    0.03    0.31
  -7  -2   7  397.05    2.60
  -7  -2   8  136.62    1.63
  -7  -2   9   44.47    0.99
  -7  -2  10   48.56    1.03
  -7  -1   2    8.47    0.51
  -7  -1   3    1.98    0.42
  -7  -1   6   11.83    0.59
  -7  -1   7  117.49    1.43
  -7  -1   9  163.49    1.77
  -7  -1  10   14.40    0.67
  -7   0  -1   -0.02    0.25
  -7   0   0    4.04    0.43
  -7   0   2    0.22    0.25
  -7   0   4   44.22    0.88
  -7   0   5    2.69    0.44
  -7   0   7  329.83    2.29
  -7   0   9   37.44    0.90
  -7   0  10   10.47    0.62
  -7   1   1   -0.03    0.22
  -7   1   2    2.82    0.39
  -7   1   3    5.41    0.44
  -7   1   4    2.38    0.40
  -7   1   6    1.45    0.42
  -7   1   8   41.70    0.90
  -7   1   9    0.49    0.28
  -7   1  11    0.23    0.32
  -7   2   1    4.35    0.46
  -7   2   3    9.43    0.50
  -7   2   5    0.12    0.23
  -7   2   8    4.87    0.47
  -7   2   9    0.13    0.26
  -7   3   0   -0.08    0.22
  -7   3   1    2.07    0.43
  -7   3   3   19.35    0.67
  -7   3   4    0.01    0.26
  -7   3   5    0.42    0.32
  -7   3   6   11.79    0.59
  -7   3   8    0.37    0.34
  -7   3   9    0.44    0.27
  -7   4   2   11.12    0.57
  -7   4   3    0.08    0.27
  -7   4   4   84.07    1.28
  -7   4   5    2.61    0.48
  -7   4   9    0.45    0.34
  -7   5   0    0.50    0.30
  -7   5   1   34.06    0.85
  -7   5   2    0.36    0.34
  -7   5   3   17.06    0.74
  -7   5   4    9.50    0.63
  -7   5   5    0.23    0.39
  -7   5   7    4.70    0.58
  -7   5   8    0.14    0.39
  -7   6   0    0.74    0.33
  -7   6   1    0.08    0.30
  -7   6   2    3.95    0.55
  -7   6   3    4.44    0.64
  -7   6   4    0.84    0.47
  -7   6   5   34.91    1.07
  -7   6   7    0.12    0.44
  -7   6   8    0.41    0.41
  -7   6  10   -0.09    0.29
  -7   6  11    0.46    0.29
  -7   7   1    3.86    0.63
  -7   7   5    0.49    0.41
  -7   7   6    2.33    0.72
  -7   7  11    0.16    0.29
  -7   8   0   62.32    1.18
  -7   8   1    0.05    0.37
  -7   8   2    0.08    0.37
  -7   8   4   -0.15    0.46
  -7   9   7    0.81    0.49
  -7  10   0    0.07    0.32
  -7  10   2    0.19    0.39
  -7  10   4    0.36    0.53
  -7  10   5    0.61    0.49
  -7  10   6   -0.13    0.41
  -7  10  10    0.13    0.26
  -7  11   1    2.93    0.66
  -7  11   2    0.07    0.35
  -7  11   3    0.21    0.43
  -7  11   4    0.22    0.46
  -7  11   5    0.06    0.42
  -7  11   8   -0.58    0.32
  -7  12   4    0.25    0.38
  -7  12   6   -0.02    0.35
  -6 -10   5   31.20    1.31
  -6 -10   6    0.48    0.67
  -6  -9   3  681.42    4.00
  -6  -9   6   24.50    1.12
  -6  -9   8  117.30    2.07
  -6  -8   1   41.98    1.35
  -6  -8   2    3.51    0.99
  -6  -8   4  112.05    1.65
  -6  -8   5   52.16    1.24
  -6  -8   8  203.00    2.20
  -6  -7  -2    0.52    0.76
  -6  -7   0   13.37    0.95
  -6  -7   1   35.11    1.13
  -6  -7   4  155.27    1.79
  -6  -7   5    9.84    0.70
  -6  -7   8    2.49    0.62
  -6  -7   9   28.26    0.96
  -6  -6  -2    3.44    0.92
  -6  -6  -1    0.29    0.57
  -6  -6   0    0.88    0.48
  -6  -6   1   46.76    1.10
  -6  -6   2   41.23    1.00
  -6  -6   3    0.36    0.35
  -6  -6   4   22.11    0.77
  -6  -6   5   42.00    0.97
  -6  -6   6    3.36    0.57
  -6  -6   7   48.32    1.03
  -6  -6   8    2.50    0.60
  -6  -6   9    0.10    0.39
  -6  -5  -2    2.30    0.73
  -6  -5  -1   18.44    0.83
  -6  -5   0    5.17    0.57
  -6  -5   1    3.59    0.57
  -6  -5   2    8.58    0.54
  -6  -5   4    4.34    0.47
  -6  -5   5   70.93    1.14
  -6  -5   7   16.26    0.66
  -6  -5   8    7.95    0.54
  -6  -5   9   -0.29    0.27
  -6  -4  -2    5.61    0.57
  -6  -4  -1   39.50    0.93
  -6  -4   0    0.13    0.29
  -6  -4   1    3.42    0.44
  -6  -4   4   11.47    0.54
  -6  -4   7   43.73    0.92
  -6  -4   8   21.22    0.70
  -6  -3  -2   -0.09    0.31
  -6  -3   1    0.32    0.30
  -6  -3   3   19.95    0.62
  -6  -3   6  139.53    1.49
  -6  -3   8   -0.01    0.24
  -6  -3   9   -0.01    0.28
  -6  -2  -2   11.82    0.54
  -6  -2  -1   10.70    0.52
  -6  -2   0  340.29    2.19
  -6  -2   1   -0.02    0.20
  -6  -2   2    2.53    0.35
  -6  -2   5  367.80    2.22
  -6  -2   7    7.89    0.47
  -6  -2   8    7.89    0.49
  -6  -2   9  152.20    1.61
  -6  -1  -1    5.27    0.43
  -6  -1   0    1.78    0.33
  -6  -1   1    0.29    0.24
  -6  -1   2    0.21    0.20
  -6  -1   6  128.95    1.34
  -6  -1   8    1.87    0.36
  -6  -1   9   50.76    0.96
  -6   0   2    0.45    0.23
  -6   0   4   17.23    0.53
  -6   0   7   94.41    1.13
  -6   1   4  515.41    2.43
  -6   1   5   73.14    0.99
  -6   1   6    1.76    0.36
  -6   1   9   -0.11    0.21
  -6   1  10  222.82    1.86
  -6   2  -1    0.07    0.18
  -6   2   5    0.07    0.22
  -6   2   7   35.18    0.78
  -6   2  10    2.01    0.41
  -6   3   0  341.90    1.99
  -6   3   1   27.17    0.67
  -6   3   4  114.86    1.33
  -6   3   5    0.72    0.29
  -6   3  10    0.29    0.27
  -6   4   1   34.15    0.79
  -6   4   3   48.32    0.99
  -6   4   4   34.64    0.90
  -6   4   5    5.49    0.53
  -6   4   6   15.72    0.69
  -6   4   7    2.28    0.53
  -6   4   9    0.15    0.34
  -6   5   0   28.20    0.76
  -6   5   1    7.91    0.54
  -6   5   2    2.05    0.46
  -6   5   4   39.41    1.03
  -6   5   5    2.59    0.60
  -6   5  10   -0.25    0.32
  -6   6  -1    0.15    0.24
  -6   6   0    0.17    0.29
  -6   6   1   15.95    0.73
  -6   6   5   10.83    0.87
  -6   6   6    7.34    0.81
  -6   6   7    0.58    0.38
  -6   6   8    0.29    0.44
  -6   6   9    0.02    0.39
  -6   7  -1    2.72    0.47
  -6   7   0   11.25    0.70
  -6   7   2   58.85    1.37
  -6   7   3   -0.24    0.43
  -6   7   4   32.48    1.19
  -6   7   5   40.43    1.29
  -6   7  11   -0.13    0.28
  -6   8   0    0.59    0.44
  -6   8   5   18.83    1.22
  -6   9   0   18.82    0.95
  -6   9   1   38.94    1.25
  -6   9   2   11.50    1.11
  -6   9   4    2.91    0.90
  -6  11   0   28.13    0.99
  -6  11   1    0.38    0.47
  -6  11   2    2.82    0.93
  -6  11   4    0.30    0.56
  -6  11   6   -0.85    0.50
  -6  11   9   -0.47    0.30
  -6  12   0    5.63    0.67
  -6  12   1    0.18    0.39
  -6  12   3    0.00    0.45
  -6  12   6   -0.11    0.43
  -6  12   8   -0.31    0.32
  -6  13   4    0.34    0.41
  -6  13   5   -0.41    0.40
  -6  13   6    0.33    0.37
  -5  -9   0  249.01    2.94
  -5  -9   4  912.50    4.36
  -5  -9   6   31.91    1.17
  -5  -8  -1  678.08    4.08
  -5  -8   4   55.71    1.24
  -5  -8   5    4.00    0.72
  -5  -8   7    8.20    0.76
  -5  -8   8    0.00    0.48
  -5  -7   2   36.53    0.99
  -5  -7   7   46.10    1.01
  -5  -6   0  161.29    1.90
  -5  -6   1   31.31    0.88
  -5  -6   2   10.81    0.59
  -5  -6   4   14.88    0.61
  -5  -6   6    0.32    0.26
  -5  -6   8   13.66    0.63
  -5  -5  -2    4.07    0.54
  -5  -5   0   51.67    1.00
  -5  -5   1   12.28    0.57
  -5  -5   3    5.71    0.44
  -5  -5   5   73.20    1.05
  -5  -5   6   18.89    0.61
  -5  -5   7    0.41    0.25
  -5  -5   8    0.18    0.27
  -5  -4  -1    0.42    0.27
  -5  -4   0    2.50    0.39
  -5  -4   4    0.35    0.20
  -5  -4   5   70.98    1.03
  -5  -4   6  221.00    1.72
  -5  -4   7   19.10    0.60
  -5  -4   8  160.94    1.50
  -5  -3   6  255.65    1.77
  -5  -3   7    4.00    0.36
  -5  -2   8    1.71    0.35
  -5   0   7  129.44    1.20
  -5   1   8  212.40    1.59
  -5   2   8  494.72    2.51
  -5   3   5   21.52    0.70
  -5   3   6    4.52    0.50
  -5   4   3    5.22    0.52
  -5   4   4    3.04    0.50
  -5   5   0   23.95    0.78
  -5   5   9   -0.19    0.37
  -5   6   0  130.51    1.70
  -5   6   1    0.65    0.42
  -5   6   3    0.20    0.44
  -5   6   4    3.56    0.78
  -5   6   5   14.17    0.97
  -5   6   7    0.10    0.49
  -5   7  -1  263.62    2.40
  -5   7   0   -0.36    0.47
  -5   7   1   37.40    1.30
  -5   7   3   -0.38    0.57
  -5   7   4   59.80    1.71
  -5   7   5    8.40    1.09
  -5   7   6   14.22    1.07
  -5   7   7    0.28    0.52
  -5   7   8    0.34    0.48
  -5   8  -1   -0.01    0.49
  -5   8   0    2.68    0.69
  -5   8   2    2.88    0.82
  -5   8   5   -0.07    0.72
  -5   9   1    9.92    1.16
  -5   9   2    8.63    1.20
  -5   9  10   -0.29    0.33
  -5  10  -1  228.87    2.61
  -5  10   0   16.64    1.26
  -5  11   7   -0.10    0.55
  -5  11  10   -0.12    0.23
  -5  12   0   77.79    1.67
  -5  12   1   -0.51    0.53
  -5  12   7    0.09    0.48
  -5  12   8   -0.09    0.36
  -5  13   0   28.25    1.06
  -5  13   5    0.02    0.50
  -5  13   6   -0.30    0.51
  -5  14   1    0.43    0.31
  -5  14   2    0.33    0.39
  -5  14   3    0.00    0.34
  -5  14   4    0.06    0.34
  -4  -9   1  815.98    4.32
  -4  -9   2  526.15    3.52
  -4  -9   6   -0.18    0.65
  -4  -8   1   14.08    0.97
  -4  -8   2  332.55    2.70
  -4  -8   3   -0.27    0.58
  -4  -8   5    4.71    0.68
  -4  -8   6    0.15    0.45
  -4  -8   7   15.34    0.84
  -4  -7  -1    0.52    0.61
  -4  -7   0    0.23    0.45
  -4  -7   1   54.85    1.14
  -4  -7   2    0.72    0.36
  -4  -7   3   24.51    0.79
  -4  -7   4    0.76    0.37
  -4  -7   5    5.67    0.52
  -4  -7   6    0.23    0.34
  -4  -6  -3    6.10    0.71
  -4  -6  -2    0.05    0.47
  -4  -6   1   29.13    0.79
  -4  -6   2   19.22    0.67
  -4  -6   5  136.64    1.43
  -4  -6   6    0.32    0.24
  -4  -6   7    3.26    0.40
  -4  -5  -1    7.37    0.51
  -4  -5   6   43.35    0.77
  -4  -5   7    2.57    0.33
  -4   3   8   -0.36    0.23
  -4   4   6   41.71    1.12
  -4   4   7   54.73    1.20
  -4  11   6    0.09    0.85
  -4  11   8   -0.21    0.58
  -4  11   9    0.13    0.43
  -4  11  10   -0.46    0.25
  -4  12  -1    5.43    1.27
  -4  12   5    0.33    0.85
  -4  12   6   -0.75    0.84
  -4  12   7   -0.64    0.63
  -4  12   9   -0.10    0.27
  -4  13   0   67.30    1.91
  -4  13   5    0.40    0.72
  -4  13   6   -1.64    0.68
  -4  14   1    0.04    0.47
  -4  14   2   -0.01    0.54
  -4  14   3    0.34    0.55
  -4  14   4   -0.14    0.50
  -4  14   5   -0.89    0.51
  -3  -8   3   31.02    0.97
  -3  -8   5   23.52    0.85
  -3  -8   6  117.39    1.54
  -3  -7   2    7.20    0.62
  -3  -7   4   80.74    1.13
  -3  -7   5  107.44    1.34
  -3  -7   6   98.61    1.30
  -3   6   9   -0.21    0.52
  -3  11   9   -0.62    0.44
  -3  12   7    0.15    0.66
  -3  12   8   -1.20    0.51
  -3  12   9   -0.45    0.33
  -3  13   6    0.35    0.83
  -3  13   7   -1.24    0.58
  -3  14  -1    4.72    1.18
  -3  14   5   -1.39    0.63
  -3  14   6    0.39    0.53
  -3  15   0    0.15    0.41
  -3  15   1    0.22    0.43
  -3  15   2   -1.29    0.46
  -3  15   3   -0.29    0.46
  -2  -8   2   32.93    0.96
  -2  -8   3    9.90    0.72
  -2  -8   4   22.15    0.80
  -2  -7  -1  385.18    2.70
  -2  10   9    0.97    0.65
  -2  11   9    0.12    0.45
  -2  13   7   -0.54    0.58
  -2  14   6    0.14    0.63
  -2  15   4   -0.96    0.58
  -7   3  12    0.03    0.25
  -7   3  13    4.14    0.42
  -7   3  14    4.23    0.40
  -7   4  11   34.88    0.73
  -7   4  12   18.46    0.61
  -7   4  13    1.80    0.47
  -7   4  14   11.42    0.47
  -7   5   9    4.45    0.41
  -7   5  10   35.83    0.77
  -7   5  11   44.68    0.83
  -7   5  13    7.14    0.47
  -7   5  14    4.57    0.40
  -7   6   8    0.26    0.23
  -7   6  10    0.27    0.28
  -7   6  11    0.55    0.28
  -7   6  12   45.80    0.85
  -7   6  13   12.69    0.55
  -7   7   8    2.09    0.50
  -7   7  11    0.37    0.33
  -7   7  12   39.48    0.79
  -7   7  13   31.37    0.67
  -7   8   9    4.23    0.47
  -7   8  10    0.27    0.29
  -6  -2  13   11.78    0.50
  -6  -2  14   11.04    0.48
  -6  -1  12  247.97    1.80
  -6  -1  14   11.31    0.49
  -6  -1  15   14.07    0.47
  -6   0  11    4.99    0.42
  -6   0  12   26.64    0.69
  -6   0  14    0.58    0.29
  -6   0  15    2.04    0.36
  -6   0  16    1.61    0.32
  -6   1  10  205.24    1.56
  -6   1  11  218.92    1.72
  -6   1  12  142.99    1.49
  -6   1  13    3.97    0.45
  -6   1  15    2.13    0.38
  -6   1  16    2.49    0.32
  -6   2   9    5.73    0.36
  -6   2  10    3.17    0.36
  -6   2  11  170.92    1.56
  -6   2  12  284.22    2.06
  -6   2  15    1.18    0.37
  -6   2  16    2.39    0.34
  -6   3   8   32.70    0.61
  -6   3   9    3.48    0.35
  -6   3  10    0.59    0.27
  -6   3  11  180.55    1.63
  -6   3  13   99.62    1.36
  -6   3  14    6.56    0.49
  -6   3  15    1.91    0.38
  -6   3  16   -0.13    0.18
  -6   4   7    2.09    0.28
  -6   4   8   28.93    0.61
  -6   4   9    0.09    0.25
  -6   4  10   58.33    1.02
  -6   4  11   22.70    0.67
  -6   4  12   30.54    0.76
  -6   4  13   54.03    1.12
  -6   4  14    1.88    0.44
  -6   5   6    7.59    0.38
  -6   5   7   20.36    0.55
  -6   5   8    7.94    0.43
  -6   5   9   17.98    0.57
  -6   5  10    0.19    0.25
  -6   5  12   30.27    0.77
  -6   5  14    0.15    0.27
  -6   5  15    4.41    0.41
  -6   6   4    2.44    0.34
  -6   6   5    8.12    0.43
  -6   6   6    6.12    0.40
  -6   6   7    0.40    0.25
  -6   6   8    0.18    0.28
  -6   6   9    0.10    0.24
  -6   6  11  106.85    1.36
  -6   6  12   33.33    0.79
  -6   6  13    3.57    0.49
  -6   6  14    3.14    0.46
  -6   7   5   32.45    0.74
  -6   7   6    1.86    0.37
  -6   7   7    2.23    0.43
  -6   7   8    4.27    0.44
  -6   7  10    6.50    0.50
  -6   7  11   -0.04    0.28
  -6   7  13   84.33    1.26
  -6   7  14    0.21    0.25
  -6   8   6    5.24    0.47
  -6   8   7    6.97    0.51
  -6   8   9   13.04    0.59
  -6   8  11   43.99    0.89
  -6   8  12    5.93    0.54
  -6   8  13  105.75    1.33
  -6   9   7    7.13    0.54
  -6   9   8   19.95    0.70
  -6   9   9    9.13    0.58
  -6   9  10   19.05    0.69
  -6   9  11   22.27    0.72
  -5  -6  13    5.31    0.40
  -5  -6  14    0.14    0.22
  -5  -5  13    4.80    0.41
  -5  -5  15    7.08    0.39
  -5  -5  16    0.12    0.16
  -5  -4  11   15.52    0.56
  -5  -4  12   75.77    1.13
  -5  -4  14    1.97    0.37
  -5  -4  15    7.56    0.40
  -5  -4  16   13.28    0.42
  -5  -3  11   24.19    0.66
  -5  -3  12   73.11    1.16
  -5  -3  14   84.38    1.14
  -5  -3  15    1.78    0.36
  -5  -3  16   -0.27    0.20
  -5  -2  10    5.90    0.41
  -5  -2  16   58.07    0.84
  -5  -2  17   54.42    0.69
  -5  -1   9    3.28    0.31
  -5  -1  10   76.25    1.08
  -5  -1  11   34.58    0.77
  -5  -1  12    0.45    0.34
  -5  -1  13   17.73    0.63
  -5  -1  14   57.41    1.04
  -5  -1  15   48.34    0.82
  -5  -1  16   35.78    0.71
  -5  -1  17   11.44    0.38
  -5   0   9    2.82    0.30
  -5   0  10  227.45    1.69
  -5   0  11   -0.18    0.26
  -5   0  13   81.79    1.24
  -5   0  15   18.56    0.58
  -5   0  16    3.56    0.37
  -5   0  17   16.42    0.46
  -5   1   8  191.25    1.29
  -5   1   9   10.42    0.41
  -5   1  10   43.61    0.89
  -5   1  11    0.49    0.27
  -5   1  13    5.13    0.52
  -5   1  14   16.44    0.62
  -5   1  15    6.85    0.48
  -5   1  16    3.89    0.38
  -5   1  17    5.33    0.34
  -5   2   7   38.14    0.62
  -5   2   8  426.27    1.92
  -5   2   9   23.62    0.55
  -5   2  10   18.07    0.56
  -5   2  11   54.11    1.03
  -5   2  12    0.12    0.30
  -5   2  14    3.05    0.48
  -5   2  15   42.79    0.87
  -5   2  16   19.54    0.53
  -5   3   7   12.74    0.39
  -5   3   8  107.45    1.05
  -5   3   9    5.85    0.38
  -5   3  10    0.03    0.24
  -5   3  11   67.73    1.14
  -5   3  12   55.18    1.11
  -5   3  14   33.39    0.81
  -5   3  15    1.37    0.40
  -5   3  16    0.07    0.23
  -5   4   5   13.20    0.38
  -5   4   6  127.23    1.05
  -5   4   7    7.00    0.34
  -5   4   8   21.26    0.53
  -5   4   9   17.01    0.52
  -5   4  10    0.21    0.24
  -5   4  11    3.66    0.44
  -5   4  13    0.38    0.33
  -5   4  14    3.77    0.50
  -5   4  15    4.27    0.43
  -5   4  16    3.35    0.38
  -5   5   4   76.17    0.84
  -5   5   5   18.12    0.45
  -5   5   6   18.29    0.47
  -5   5   7    7.24    0.36
  -5   5   8    1.97    0.30
  -5   5   9    0.00    0.22
  -5   5  10   10.20    0.51
  -5   5  11   19.62    0.64
  -5   5  13   16.60    0.67
  -5   5  14    0.17    0.32
  -5   5  15   -0.20    0.23
  -5   6   3    0.68    0.20
  -5   6   4    3.36    0.31
  -5   6   5   13.73    0.44
  -5   6   6   -0.36    0.22
  -5   6   7    0.31    0.23
  -5   6   8    5.92    0.42
  -5   6   9    4.62    0.42
  -5   6  10    6.85    0.47
  -5   6  13    6.68    0.56
  -5   7   3    0.33    0.21
  -5   7   4   73.98    1.04
  -5   7   5    8.01    0.43
  -5   7   6   17.12    0.57
  -5   7   7    0.33    0.24
  -5   7   8    0.35    0.29
  -5   7   9    1.79    0.41
  -5   7  11    2.30    0.47
  -5   7  12    1.72    0.53
  -5   7  13   -0.04    0.33
  -5   7  14    1.95    0.45
  -5   8   4   38.17    0.82
  -5   8   5   -0.27    0.24
  -5   8   6  119.16    1.40
  -5   8   7   11.46    0.55
  -5   8   8    6.13    0.47
  -5   8  10   10.98    0.56
  -5   8  11    0.27    0.34
  -5   8  12   14.23    0.63
  -5   8  13   36.07    0.80
  -5   8  14    0.17    0.23
  -5   9   5   26.19    0.76
  -5   9   6    2.49    0.44
  -5   9   7   47.47    0.94
  -5   9   9   33.71    0.81
  -5   9  11    0.67    0.32
  -5   9  12    6.78    0.55
  -5   9  13    3.41    0.50
  -5  10   8   54.46    1.00
  -5  10   9   10.45    0.60
  -5  10  10    0.90    0.31
  -4  -9  12    2.44    0.37
  -4  -9  13    0.37    0.22
  -4  -8  10    3.88    0.42
  -4  -8  12   23.13    0.64
  -4  -8  13   21.28    0.58
  -4  -8  14    7.27    0.41
  -4  -8  15   36.59    0.65
  -4  -7  10    0.75    0.28
  -4  -7  11   23.04    0.65
  -4  -7  13   25.39    0.64
  -4  -7  15    8.27    0.40
  -4  -6   9   10.28    0.49
  -4  -6  10  121.37    1.37
  -4  -6  11   22.73    0.65
  -4  -6  12    1.89    0.37
  -4  -6  13   15.89    0.57
  -4  -6  14    9.57    0.47
  -4  -6  15    0.23    0.21
  -4  -6  16   13.61    0.41
  -4  -5   9    4.62    0.39
  -4  -5  10    2.49    0.37
  -4  -5  11    1.29    0.42
  -4  -5  12   63.56    1.10
  -4  -5  14   17.10    0.56
  -4  -5  15    0.29    0.25
  -4  -5  16    0.69    0.22
  -4  -4   9  195.37    1.58
  -4  -4  11  239.66    1.88
  -4  -4  12  553.98    2.75
  -4  -4  14    7.52    0.47
  -4  -4  15    0.17    0.24
  -4  -4  16    6.91    0.40
  -4  -4  17    0.15    0.19
  -4  -3   9   29.61    0.67
  -4  -3  10    8.17    0.47
  -4  -3  11  168.07    1.61
  -4  -3  12  167.03    1.63
  -4  -3  13   -0.01    0.25
  -4  -3  16   41.92    0.76
  -4  -3  17    2.09    0.32
  -4  -2   9   31.41    0.70
  -4  -2  10   56.23    1.03
  -4  -2  11  165.46    1.64
  -4  -2  15    4.75    0.42
  -4  -2  16  106.30    1.09
  -4  -2  17   93.64    0.90
  -4  -1   9    3.59    0.34
  -4  -1  10    1.83    0.36
  -4  -1  11  299.94    2.14
  -4  -1  12  825.63    3.51
  -4  -1  13   97.30    1.36
  -4  -1  15   20.70    0.63
  -4  -1  16   17.36    0.55
  -4  -1  17    3.36    0.36
  -4   0   9   39.63    0.80
  -4   0  10    7.05    0.44
  -4   0  11  119.73    1.46
  -4   0  12  455.20    2.72
  -4   0  13  116.73    1.49
  -4   0  15    0.30    0.31
  -4   0  16   21.65    0.57
  -4   0  17   23.70    0.56
  -4   1   8   16.00    0.43
  -4   1   9   35.11    0.73
  -4   1  10   -0.06    0.26
  -4   1  11   16.66    0.62
  -4   1  12    2.31    0.48
  -4   1  13   94.39    1.34
  -4   1  15    8.49    0.49
  -4   1  16    0.85    0.29
  -4   1  17    7.28    0.38
  -4   2   8   12.92    0.40
  -4   2  10   81.61    1.09
  -4   2  11   65.80    1.15
  -4   2  12   16.58    0.67
  -4   2  13    8.06    0.54
  -4   2  15    6.46    0.46
  -4   2  16    0.32    0.25
  -4   2  17    1.05    0.31
  -4   3   7   21.57    0.46
  -4   3   8    0.29    0.18
  -4   3   9    8.08    0.39
  -4   3  10    0.15    0.27
  -4   3  11    8.52    0.51
  -4   3  12   49.43    1.12
  -4   3  14    1.09    0.37
  -4   3  15    0.05    0.26
  -4   3  16   20.83    0.56
  -4   3  17    3.63    0.35
  -4   4   6   39.91    0.63
  -4   4   7   63.95    0.82
  -4   4   8    9.02    0.38
  -4   4   9   25.68    0.61
  -4   4  10   34.96    0.74
  -4   4  11    4.79    0.46
  -4   4  12   15.00    0.62
  -4   4  14   22.82    0.68
  -4   4  15   26.67    0.67
  -4   4  16    5.75    0.41
  -4   5   5   -0.06    0.14
  -4   5   6   -0.04    0.17
  -4   5   8    8.52    0.41
  -4   5   9    3.67    0.37
  -4   5  10    0.68    0.26
  -4   5  11    0.28    0.34
  -4   5  13   99.41    1.40
  -4   5  14   49.65    1.06
  -4   5  15    1.58    0.41
  -4   6   3   46.92    0.71
  -4   6   4    0.13    0.17
  -4   6   5    8.60    0.36
  -4   6   6    1.38    0.27
  -4   6   7   17.46    0.51
  -4   6   8    0.27    0.24
  -4   6   9   18.94    0.58
  -4   6  10   54.25    1.06
  -4   6  11   40.14    0.86
  -4   6  12    9.02    0.54
  -4   6  13   26.94    0.73
  -4   6  15    0.18    0.24
  -4   7   2   31.69    0.65
  -4   7   3    0.23    0.18
  -4   7   4   32.77    0.65
  -4   7   5    0.23    0.25
  -4   7   6   19.16    0.56
  -4   7   7    0.03    0.24
  -4   7   8   14.49    0.54
  -4   7   9  198.45    1.71
  -4   7  10   29.28    0.74
  -4   7  12   42.74    0.87
  -4   7  14    1.99    0.51
  -4   7  15    9.03    0.47
  -4   8   3   12.52    0.52
  -4   8   4    3.82    0.40
  -4   8   5   39.34    0.78
  -4   8   6  171.62    1.57
  -4   8   7    1.35    0.42
  -4   8   8    2.81    0.40
  -4   8   9   96.34    1.31
  -4   8  11   19.04    0.66
  -4   8  13   11.65    0.57
  -4   8  14    1.87    0.51
  -4   9   4  278.30    2.09
  -4   9   5  193.33    1.76
  -4   9   7    4.06    0.45
  -4   9   8   22.35    0.70
  -4   9   9   49.65    0.96
  -4   9  10   25.66    0.75
  -4   9  12    9.08    0.57
  -4   9  13   20.08    0.63
  -4  10   5    3.09    0.46
  -4  10   6    0.33    0.32
  -4  10   8    1.94    0.52
  -4  10   9    2.71    0.46
  -4  10  10    0.14    0.37
  -4  10  12    0.31    0.31
  -3 -11   8   23.80    0.73
  -3 -11   9   20.91    0.67
  -3 -11  10    0.01    0.30
  -3 -11  11    3.18    0.42
  -3 -11  12    0.32    0.22
  -3 -11  13    0.17    0.18
  -3 -10   8   43.44    0.96
  -3 -10  10   12.61    0.59
  -3 -10  11   -0.10    0.27
  -3 -10  13   -0.07    0.24
  -3 -10  14    4.24    0.35
  -3  -9   8   17.13    0.67
  -3  -9   9   12.31    0.60
  -3  -9  10    0.53    0.34
  -3  -9  11    0.03    0.28
  -3  -9  12   12.77    0.55
  -3  -9  13    2.02    0.40
  -3  -9  14    2.04    0.37
  -3  -9  15   43.69    0.70
  -3  -8   9    0.29    0.30
  -3  -8  10   91.55    1.31
  -3  -8  13    6.77    0.48
  -3  -8  14    5.12    0.42
  -3  -8  15   13.37    0.47
  -3  -7   8    1.24    0.35
  -3  -7   9    2.25    0.39
  -3  -7  11    5.32    0.47
  -3  -7  12    9.29    0.52
  -3  -7  13   18.38    0.61
  -3  -7  14    2.55    0.40
  -3  -7  15    0.16    0.23
  -3  -7  16    0.14    0.19
  -3  -6   8   33.98    0.73
  -3  -6   9   33.14    0.74
  -3  -6  10   12.82    0.56
  -3  -6  12    2.22    0.42
  -3  -6  14    8.25    0.47
  -3  -6  15    1.76    0.42
  -3  -6  16    0.17    0.20
  -3  -5   8   13.59    0.51
  -3  -5   9    0.18    0.24
  -3  -5  10    3.95    0.42
  -3  -5  12   88.41    1.26
  -3  -5  13    5.78    0.47
  -3  -5  14    5.88    0.46
  -3  -5  15   -0.08    0.24
  -3  -5  16    2.79    0.37
  -3  -5  17    2.13    0.31
  -3  -4   8  168.51    1.46
  -3  -4   9   11.67    0.50
  -3  -4  10   59.33    1.04
  -3  -4  11    7.05    0.49
  -3  -4  12  327.14    2.19
  -3  -4  13    4.84    0.46
  -3  -4  15    0.83    0.30
  -3  -4  16    0.24    0.24
  -3  -4  17    3.95    0.35
  -3  -3   9   62.58    1.01
  -3  -3  10   23.92    0.65
  -3  -3  11  113.92    1.39
  -3  -3  13   41.99    0.93
  -3  -3  15   22.13    0.62
  -3  -3  17    7.03    0.39
  -3  -2   9   -0.05    0.22
  -3  -2  10  313.37    2.10
  -3  -2  11   18.13    0.63
  -3  -2  12   52.95    1.04
  -3  -2  13   67.44    1.14
  -3  -2  15    1.68    0.40
  -3  -2  16   21.05    0.58
  -3  -2  17   11.09    0.43
  -3  -1  10  207.06    1.74
  -3  -1  11    0.77    0.31
  -3  -1  12    0.74    0.31
  -3  -1  13  214.00    1.87
  -3  -1  15    8.38    0.50
  -3  -1  16    0.40    0.29
  -3  -1  17    9.18    0.41
  -3   0   9  208.75    1.59
  -3   0  10  156.17    1.53
  -3   0  11   11.56    0.54
  -3   0  12   12.50    0.58
  -3   0  13   42.22    0.99
  -3   0  17   12.51    0.46
  -3   1   9    5.11    0.34
  -3   1  10    0.49    0.26
  -3   1  11   19.16    0.64
  -3   1  12   27.33    0.77
  -3   1  13    0.87    0.39
  -3   1  15    1.57    0.41
  -3   1  16    5.96    0.42
  -3   1  17    3.73    0.36
  -3   2   8    5.51    0.31
  -3   2   9   16.73    0.48
  -3   2  10   10.11    0.45
  -3   2  11   17.50    0.61
  -3   2  12   22.82    0.70
  -3   2  13   21.28    0.69
  -3   2  14   45.29    0.98
  -3   2  15    7.80    0.49
  -3   2  16    2.13    0.37
  -3   2  17    3.42    0.34
  -3   3   8    5.54    0.32
  -3   3   9   44.36    0.79
  -3   3  10    4.61    0.40
  -3   3  11    5.20    0.42
  -3   3  12    6.50    0.48
  -3   3  13   10.78    0.59
  -3   3  15    0.93    0.33
  -3   3  16   -0.08    0.27
  -3   3  17    2.59    0.34
  -3   4   7   26.96    0.56
  -3   4   8   82.37    0.95
  -3   4   9   10.37    0.44
  -3   4  10   10.54    0.46
  -3   4  11    0.41    0.27
  -3   4  12   28.07    0.74
  -3   4  14    3.57    0.48
  -3   4  15   16.10    0.58
  -3   4  16    0.41    0.24
  -3   5   6   40.80    0.66
  -3   5   7   13.72    0.43
  -3   5   8    4.83    0.35
  -3   5   9    1.19    0.29
  -3   5  10   30.57    0.73
  -3   5  11   60.53    1.09
  -3   5  12   89.70    1.33
  -3   5  13    3.18    0.48
  -3   5  14    0.01    0.34
  -3   5  15    6.68    0.47
  -3   6   4   18.29    0.45
  -3   6   5  168.93    1.24
  -3   6   6    1.86    0.27
  -3   6   7  143.76    1.26
  -3   6   8    0.33    0.22
  -3   6   9   -0.14    0.28
  -3   6  11   12.30    0.56
  -3   7   1  234.85    1.56
  -3   7   2    7.95    0.36
  -3   7   3   32.67    0.62
  -3   7   5    4.04    0.33
  -3   7   6  351.35    1.97
  -3   7   7   51.52    0.91
  -3   7   8  142.61    1.40
  -3   7   9   30.93    0.73
  -3   7  12   13.85    0.58
  -3   7  13    1.75    0.44
  -3   7  14    0.12    0.27
  -3   7  15    0.17    0.21
  -3   8   2  104.25    1.19
  -3   8   3    1.48    0.34
  -3   8   4  130.17    1.31
  -3   8   5    3.55    0.38
  -3   8   6   24.84    0.63
  -3   8   7   45.07    0.83
  -3   8   8    1.34    0.37
  -3   8   9    6.87    0.50
  -3   8  13    0.61    0.32
  -3   8  14   13.99    0.53
  -3   9   3   39.30    0.82
  -3   9   4  165.12    1.59
  -3   9   6  117.48    1.42
  -3   9   7  458.77    2.56
  -3   9   8    6.07    0.51
  -3   9  10   14.09    0.61
  -3   9  11   10.59    0.55
  -3   9  13    8.23    0.50
  -3  10   4   12.18    0.61
  -3  10   6    0.15    0.31
  -3  10   7   -0.03    0.30
  -3  10   8    3.76    0.56
  -3  10   9    4.89    0.49
  -3  10  10   24.31    0.71
  -3  10  12    6.16    0.51
  -2 -13   7    0.43    0.31
  -2 -13   8    0.15    0.28
  -2 -12   9   37.31    0.87
  -2 -12  11    0.39    0.26
  -2 -12  12    7.61    0.43
  -2 -11   9    2.04    0.50
  -2 -11  10   48.47    0.98
  -2 -11  11    0.06    0.29
  -2 -11  13   64.86    0.94
  -2 -10   9    0.18    0.33
  -2 -10  11   41.94    0.90
  -2 -10  12    1.65    0.45
  -2 -10  13    2.82    0.42
  -2 -10  14    0.26    0.21
  -2  -9   9   73.29    1.30
  -2  -9  10   31.65    0.85
  -2  -9  12   87.34    1.31
  -2  -9  13    3.09    0.44
  -2  -9  14    3.21    0.42
  -2  -9  15    5.40    0.39
  -2  -8   9   27.90    0.80
  -2  -8  10    4.91    0.50
  -2  -8  13   13.47    0.57
  -2  -8  14    1.99    0.39
  -2  -8  15    5.08    0.40
  -2  -8  16    0.18    0.20
  -2  -7   9   39.48    0.86
  -2  -7  10    3.46    0.47
  -2  -7  11   83.05    1.31
  -2  -7  12  136.34    1.56
  -2  -7  13   65.43    1.15
  -2  -7  14   10.07    0.52
  -2  -7  15    0.28    0.24
  -2  -7  16    0.75    0.21
  -2  -6   8   20.29    0.63
  -2  -6   9    0.55    0.25
  -2  -6  10   55.57    1.07
  -2  -6  12   96.30    1.36
  -2  -6  14    2.10    0.40
  -2  -6  16    1.33    0.35
  -2  -6  17    7.23    0.38
  -2  -5   8   70.13    1.04
  -2  -5  10   22.94    0.65
  -2  -5  11  306.75    2.17
  -2  -5  12   39.51    0.86
  -2  -5  13   30.64    0.78
  -2  -5  14   27.79    0.71
  -2  -5  15    6.35    0.45
  -2  -5  16    2.58    0.37
  -2  -5  17   10.71    0.42
  -2  -4   8   77.26    1.03
  -2  -4   9    0.36    0.24
  -2  -4  10    0.00    0.26
  -2  -4  12   57.56    1.09
  -2  -4  13  114.19    1.40
  -2  -4  15    3.44    0.41
  -2  -4  16   10.17    0.47
  -2  -4  17    4.00    0.37
  -2  -3   9   82.59    1.10
  -2  -3  10   97.54    1.26
  -2  -3  12   43.30    0.93
  -2  -3  13    1.11    0.31
  -2  -3  15    0.59    0.27
  -2  -3  16    0.24    0.24
  -2  -3  17    1.79    0.34
  -2  -2   9  310.02    1.98
  -2  -2  10    5.73    0.40
  -2  -2  11    4.40    0.42
  -2  -2  12    0.20    0.33
  -2  -2  13   31.21    0.77
  -2  -2  17   44.73    0.74
  -2  -1   9  330.98    2.03
  -2  -1  11   20.64    0.66
  -2  -1  12   80.54    1.22
  -2  -1  13  169.56    1.68
  -2  -1  15    0.04    0.31
  -2  -1  16   63.61    0.94
  -2  -1  17   13.13    0.46
  -2   0   9  551.06    2.51
  -2   0  10   28.14    0.68
  -2   0  11    7.35    0.46
  -2   0  12  175.72    1.71
  -2   0  13    3.20    0.46
  -2   0  15   -0.04    0.26
  -2   0  16    1.53    0.44
  -2   0  17    4.10    0.38
  -2   1   9   12.58    0.44
  -2   1  10   21.52    0.60
  -2   1  11    2.86    0.38
  -2   1  12   11.04    0.54
  -2   1  13   73.64    1.19
  -2   1  15    6.34    0.47
  -2   1  16    5.80    0.42
  -2   2   8  212.74    1.41
  -2   2   9    2.69    0.31
  -2   2  10    5.01    0.37
  -2   2  11   53.41    1.03
  -2   2  12   74.62    1.19
  -2   2  13   24.22    0.71
  -2   2  15    3.48    0.43
  -2   2  16    0.62    0.27
  -2   2  17    0.20    0.18
  -2   3   8   74.97    0.90
  -2   3   9   65.84    0.92
  -2   3  10   45.12    0.90
  -2   3  11    5.18    0.45
  -2   3  12    6.38    0.47
  -2   3  13   23.96    0.70
  -2   3  14   40.74    0.94
  -2   3  15    4.00    0.43
  -2   3  16   -0.01    0.21
  -2   4   7    1.84    0.22
  -2   4   8   48.54    0.76
  -2   4   9    8.18    0.41
  -2   4  10   26.78    0.66
  -2   4  11   51.04    1.01
  -2   4  12   28.93    0.76
  -2   4  14    2.06    0.45
  -2   4  15    6.52    0.45
  -2   4  16    2.30    0.37
  -2   5   8   95.59    1.06
  -2   5   9  153.09    1.39
  -2   5  10    1.96    0.38
  -2   5  11   10.81    0.52
  -2   5  12   11.68    0.54
  -2   5  13   28.60    0.74
  -2   5  14   11.43    0.53
  -2   5  15    7.50    0.46
  -2   5  16    3.22    0.35
  -2   6   6  239.30    1.48
  -2   6   7   10.22    0.41
  -2   6   8  561.37    2.50
  -2   6   9  177.78    1.55
  -2   6  10    2.58    0.40
  -2   6  11  175.28    1.63
  -2   6  13   44.79    1.02
  -2   6  14   18.41    0.60
  -2   6  15    2.03    0.43
  -2   7   2   18.36    0.47
  -2   7   3    9.42    0.37
  -2   7   5  163.67    1.31
  -2   7   7    9.39    0.45
  -2   7   8   14.47    0.54
  -2   7   9  454.44    2.43
  -2   7  13    0.20    0.26
  -2   7  14   -0.13    0.23
  -2   8   2    0.17    0.19
  -2   8   4    0.30    0.25
  -2   8   5    5.44    0.38
  -2   8   6    7.86    0.42
  -2   8   7    2.14    0.38
  -2   8   8  300.18    2.03
  -2   8   9  110.08    1.33
  -2   8  13    2.10    0.47
  -2   8  14    9.80    0.46
  -2   9   3    7.12    0.45
  -2   9   6  174.00    1.61
  -2   9   7   48.01    0.89
  -2   9   8    1.60    0.47
  -2   9  10   81.10    1.24
  -2   9  11    2.25    0.50
  -2   9  12    0.10    0.27
  -2   9  13    0.45    0.22
  -2  10   4    2.18    0.44
  -2  10   5    2.57    0.43
  -2  10   6   22.60    0.71
  -2  10   7    4.18    0.47
  -2  10   9    1.98    0.51
  -2  10  10    3.24    0.48
  -2  11   7    2.78    0.49
  -2  11   8   17.77    0.67
  -1 -14   8    0.06    0.24
  -1 -14   9    6.82    0.45
  -1 -13   8    0.18    0.32
  -1 -13   9    3.92    0.52
  -1 -13  10    7.34    0.50
  -1 -13  11   13.27    0.52
  -1 -12  10    3.82    0.53
  -1 -11   9   -0.05    0.40
  -1 -11  10   27.64    0.84
  -1 -11  12   10.45    0.55
  -1 -11  13    3.94    0.44
  -1 -10  11    1.00    0.41
  -1 -10  12   11.27    0.60
  -1 -10  13   29.00    0.71
  -1 -10  14    1.99    0.39
  -1  -9  10    1.71    0.55
  -1  -9  12    0.57    0.32
  -1  -9  13    0.75    0.30
  -1  -9  14    0.07    0.27
  -1  -9  15   14.06    0.48
  -1  -8  10   36.48    0.92
  -1  -8  11  165.10    1.80
  -1  -8  13    3.72    0.47
  -1  -8  14    5.69    0.48
  -1  -8  15   -0.07    0.27
  -1  -8  16    0.16    0.19
  -1  -7   9   -0.23    0.28
  -1  -7  10   72.62    1.27
  -1  -7  12   91.80    1.39
  -1  -7  13   32.13    0.79
  -1  -7  14    8.64    0.52
  -1  -7  15    7.92    0.46
  -1  -7  16    0.32    0.22
  -1  -6   9   12.90    0.56
  -1  -6  10    0.64    0.32
  -1  -6  14    0.03    0.32
  -1  -6  15   12.28    0.52
  -1  -6  16    0.19    0.21
  -1  -5   9    4.57    0.40
  -1  -5  10   38.40    0.85
  -1  -5  11  413.20    2.57
  -1  -5  13   -0.12    0.28
  -1  -5  15   18.81    0.59
  -1  -5  16    2.55    0.38
  -1  -5  17   12.05    0.42
  -1  -4   8   39.35    0.84
  -1  -4   9    8.75    0.45
  -1  -4  10    9.96    0.48
  -1  -4  11   30.47    0.78
  -1  -4  12  111.61    1.42
  -1  -4  13    6.76    0.49
  -1  -4  14    1.06    0.37
  -1  -4  16    3.13    0.39
  -1  -4  17    8.44    0.40
  -1  -3   9    3.33    0.37
  -1  -3  10   12.35    0.53
  -1  -3  11   51.56    1.02
  -1  -3  12   13.83    0.60
  -1  -3  13    7.75    0.53
  -1  -3  15   20.15    0.63
  -1  -3  16    8.61    0.45
  -1  -3  17    0.35    0.21
  -1  -2   9    2.78    0.32
  -1  -2  10    5.25    0.42
  -1  -2  12    7.35    0.48
  -1  -2  13   27.68    0.75
  -1  -2  15    1.58    0.40
  -1  -2  16    7.26    0.45
  -1  -2  17    3.99    0.36
  -1  -1   9  133.26    1.33
  -1  -1  11    4.73    0.45
  -1  -1  12    6.80    0.48
  -1  -1  13   -0.07    0.32
  -1  -1  15    0.67    0.33
  -1  -1  16   16.38    0.54
  -1  -1  17    0.05    0.22
  -1   0   9  403.46    2.13
  -1   0  10   45.83    0.91
  -1   0  11   10.75    0.53
  -1   0  12   32.07    0.79
  -1   0  15    8.02    0.47
  -1   0  16    3.95    0.40
  -1   0  17    7.60    0.39
  -1   1   9   40.98    0.79
  -1   1  10    9.05    0.45
  -1   1  11    6.81    0.46
  -1   1  13   20.97    0.67
  -1   1  15   56.87    0.95
  -1   1  16    0.18    0.23
  -1   1  17    3.23    0.34
  -1   2   9    0.64    0.22
  -1   2  11    1.61    0.35
  -1   2  12   91.42    1.28
  -1   2  13   77.89    1.20
  -1   2  15    0.19    0.29
  -1   2  16   -0.01    0.25
  -1   3   8    0.27    0.17
  -1   3   9    3.67    0.30
  -1   3  10   50.00    0.90
  -1   3  11   26.16    0.66
  -1   3  12    0.85    0.33
  -1   3  14   11.35    0.53
  -1   3  15    4.89    0.44
  -1   3  16    0.70    0.23
  -1   4   7   81.81    0.88
  -1   4   8  140.14    1.19
  -1   4   9   18.11    0.52
  -1   4  10    1.89    0.33
  -1   4  11   -0.04    0.26
  -1   4  12    1.07    0.31
  -1   4  14    3.63    0.43
  -1   4  15    0.29    0.23
  -1   4  16   12.96    0.42
  -1   5   7   89.45    0.95
  -1   5   8  187.82    1.39
  -1   5   9   58.77    0.94
  -1   5  10   70.57    1.08
  -1   5  11   23.21    0.66
  -1   5  12   69.18    1.18
  -1   5  14   13.59    0.53
  -1   5  15    6.29    0.42
  -1   6   5  395.89    1.77
  -1   6   6    7.99    0.35
  -1   6   7   63.85    0.87
  -1   6   8    2.41    0.32
  -1   6   9   31.47    0.69
  -1   6  10  158.78    1.52
  -1   6  11   37.19    0.79
  -1   6  12    2.91    0.42
  -1   6  13   22.08    0.63
  -1   6  14    5.80    0.43
  -1   6  15    1.05    0.33
  -1   7   4    1.44    0.24
  -1   7   5   18.50    0.47
  -1   7   6    4.64    0.33
  -1   7   7    5.84    0.37
  -1   7   8   41.90    0.77
  -1   7   9   37.35    0.79
  -1   7  10    7.48    0.48
  -1   7  12    0.67    0.28
  -1   7  13   11.08    0.51
  -1   8   1  189.68    1.49
  -1   8   2  202.27    1.52
  -1   8   5   21.01    0.56
  -1   8   6  101.89    1.17
  -1   8   7   85.53    1.13
  -1   8   8  131.05    1.37
  -1   8   9    2.31    0.45
  -1   8  12   35.54    0.73
  -1   9   2  222.07    1.76
  -1   9   3    1.61    0.36
  -1   9   6    0.35    0.31
  -1   9   7   -0.26    0.26
  -1   9   8   20.20    0.64
  -1   9  10    0.23    0.27
  -1   9  12   12.93    0.52
  -1  10   4   -0.28    0.28
  -1  10   5    0.20    0.27
  -1  10   6    0.06    0.30
  -1  10   8    3.36    0.54
  -1  10   9   64.75    1.00
   0 -15   6    0.40    0.27
   0 -14   9    0.14    0.25
   0 -13   9    0.45    0.33
   0 -13  11    8.59    0.50
   0 -12   9    0.35    0.35
   0 -12  10   15.74    0.67
   0 -12  11    3.61    0.47
   0 -11  10    0.38    0.40
   0 -11  11   71.71    1.26
   0 -11  12  237.02    1.78
   0 -10  11   76.13    1.31
   0 -10  14    4.45    0.42
   0  -9  10   30.75    0.90
   0  -9  12   67.27    1.24
   0  -9  13    9.10    0.54
   0  -9  15    2.64    0.36
   0  -8  10   52.21    1.10
   0  -8  11   29.34    0.86
   0  -8  12    2.61    0.51
   0  -8  13    0.14    0.29
   0  -8  14    7.93    0.50
   0  -8  15    1.47    0.36
   0  -7  10    0.42    0.38
   0  -7  11  226.65    2.08
   0  -7  13    3.62    0.46
   0  -7  14    2.05    0.45
   0  -7  15    2.38    0.41
   0  -7  16    0.54    0.21
   0  -6   9   97.37    1.39
   0  -6  10  106.86    1.47
   0  -6  11  304.73    2.32
   0  -6  12   12.32    0.63
   0  -6  14   13.80    0.58
   0  -6  16    8.91    0.43
   0  -5   9  140.04    1.53
   0  -5  10    7.15    0.52
   0  -5  11  140.23    1.63
   0  -5  12   16.06    0.63
   0  -5  14  159.00    1.60
   0  -5  15    0.09    0.28
   0  -5  16    0.45    0.22
   0  -4  11    6.10    0.49
   0  -4  12    0.29    0.33
   0  -4  13   12.85    0.58
   0  -4  14    3.57    0.45
   0  -3   8    1.14    0.29
   0  -3   9   32.17    0.71
   0  -3  11    6.46    0.45
   0  -3  12    4.29    0.46
   0  -3  14    4.61    0.48
   0  -3  16    0.62    0.27
   0  -2   9   91.61    1.17
   0  -2  10    1.00    0.27
   0  -2  11   37.13    0.80
   0  -2  12   87.30    1.29
   0  -2  13   33.58    0.79
   0  -2  14    3.34    0.46
   0  -2  15    8.77    0.49
   0  -2  16    7.44    0.41
   0  -1   9   25.83    0.63
   0  -1  10    1.11    0.31
   0  -1  11   21.65    0.66
   0  -1  12   28.91    0.75
   0  -1  13  101.88    1.36
   0  -1  15    5.37    0.43
   0  -1  16   12.85    0.47
   0   0   9   20.56    0.56
   0   0  10   19.04    0.58
   0   0  14    0.01    0.27
   0   0  16    0.49    0.24
   0   1   9  151.99    1.32
   0   1  10    6.05    0.40
   0   1  13   71.22    1.14
   0   1  15   41.13    0.81
   0   1  16   23.93    0.60
   0   2   9   41.42    0.77
   0   2  10    0.61    0.27
   0   2  12   25.37    0.67
   0   2  14    4.43    0.44
   0   2  15    9.53    0.46
   0   2  16    6.32    0.37
   0   3   9   31.02    0.68
   0   3  10    2.71    0.32
   0   3  11    0.13    0.28
   0   3  14    1.40    0.38
   0   4   7   81.67    0.87
   0   4   8   18.96    0.47
   0   4   9    6.21    0.36
   0   4  10   37.94    0.81
   0   4  11    0.25    0.26
   0   4  12    0.03    0.29
   0   4  13    5.08    0.43
   0   4  14    0.83    0.27
   0   4  15    3.90    0.36
   0   5   7   78.90    0.88
   0   5   8   22.52    0.53
   0   5   9   19.03    0.54
   0   5  10  234.77    1.72
   0   5  11   46.59    0.92
   0   5  13    6.30    0.44
   0   5  14    4.50    0.40
   0   6   6    9.84    0.37
   0   6   8  208.83    1.52
   0   6   9  228.09    1.65
   0   6  10   82.13    1.12
   0   6  11   55.71    1.03
   0   6  12    0.22    0.26
   0   6  13   19.28    0.56
   0   6  14    0.47    0.21
   0   7   4   14.08    0.41
   0   7   5    3.18    0.29
   0   7   6   -0.02    0.20
   0   7   7    4.57    0.35
   0   7   8    0.18    0.25
   0   7   9   37.38    0.76
   0   7  10   16.98    0.57
   0   7  11   27.89    0.67
   0   7  12    5.96    0.44
   0   7  13   72.54    0.97
   0   8   2   84.81    1.03
   0   8   3   23.69    0.56
   0   8   5   32.21    0.65
   0   8   6    1.06    0.34
   0   8   7   29.37    0.67
   0   8   8   19.27    0.59
   0   8  10   29.07    0.70
   0   8  11   31.29    0.70
   0   8  12   29.78    0.63
   0   9   3    9.54    0.47
   0   9   4    0.84    0.27
   0   9   5   35.95    0.75
   0   9   6   11.15    0.50
   0   9   7    4.52    0.42
   0   9   8    7.19    0.47
   0  10   4    6.34    0.47
   0  10   5    3.96    0.44
   0  10   6    5.03    0.46
   1 -14   8   -0.01    0.32
   1 -14   9    8.09    0.52
   1 -13   9    4.83    0.53
   1 -13  10    1.63    0.46
   1 -13  11    2.01    0.40
   1 -12   9   28.56    0.85
   1 -12  10   33.36    0.83
   1 -12  11    1.95    0.49
   1 -12  12    0.18    0.21
   1 -11  10  150.60    1.73
   1 -11  11   20.91    0.70
   1 -11  12    1.89    0.42
   1 -11  13  126.37    1.15
   1 -10  10   26.31    0.85
   1 -10  11   22.15    0.74
   1 -10  12    1.45    0.45
   1 -10  13    1.61    0.40
   1  -9  11    2.72    0.53
   1  -9  12    8.85    0.55
   1  -9  13   -0.37    0.25
   1  -8  10   10.52    0.65
   1  -8  12    0.48    0.39
   1  -8  14    0.49    0.29
   1  -8  15    1.68    0.34
   1  -7  11    1.05    0.39
   1  -7  13    1.13    0.33
   1  -7  14    0.35    0.28
   1  -7  15    4.33    0.39
   1  -6  10   27.80    0.81
   1  -6  12   53.11    1.14
   1  -6  14    1.00    0.31
   1  -6  15    0.38    0.23
   1  -5  10   24.10    0.73
   1  -5  11    4.11    0.46
   1  -5  12  148.68    1.66
   1  -5  14   -0.15    0.25
   1  -5  15    0.17    0.24
   1  -5  16    5.74    0.36
   1  -4   9   23.75    0.68
   1  -4  10  102.32    1.37
   1  -4  11   86.87    1.31
   1  -4  14    2.91    0.42
   1  -4  15    5.80    0.43
   1  -4  16   -0.05    0.19
   1  -3   8  150.35    1.42
   1  -3   9   71.56    1.09
   1  -3  10   26.27    0.71
   1  -3  12    7.45    0.52
   1  -3  15    8.58    0.45
   1  -2   9   65.29    1.02
   1  -2  11    0.31    0.26
   1  -2  12    2.68    0.43
   1  -2  14    0.50    0.26
   1  -2  16   -0.07    0.20
   1  -1   9    1.24    0.30
   1  -1  12    0.26    0.29
   1  -1  13  120.93    1.43
   1  -1  15    1.33    0.35
   1  -1  16    2.69    0.31
   1   0  10    2.06    0.34
   1   0  11   78.74    1.17
   1   1  10   60.07    0.96
   1   1  14    0.42    0.25
   1   1  15   33.55    0.70
   1   2   9   13.78    0.45
   1   2  10    0.16    0.24
   1   2  12    0.36    0.29
   1   2  13    0.38    0.25
   1   2  14    6.36    0.42
   1   3   8    1.28    0.23
   1   3  13    6.52    0.44
   1   3  14    2.05    0.34
   1   4   8   24.31    0.51
   1   4   9   57.66    0.88
   1   4  10    1.06    0.31
   1   4  13    0.57    0.26
   1   5   7    6.96    0.33
   1   5   8   22.68    0.52
   1   5  11    0.45    0.27
   1   5  12    6.32    0.42
   1   6   6    4.61    0.29
   1   6   7   11.27    0.40
   1   6   8   29.48    0.61
   1   6   9   85.13    1.07
   1   6  10    9.86    0.46
   1   6  11    3.88    0.39
   1   7   4   45.24    0.69
   1   7   5   82.90    0.91
   1   7   6    0.10    0.18
   1   7   7   14.90    0.48
   1   7   8    4.62    0.38
   1   7   9   74.60    1.04
   1   8   2    3.81    0.33
   1   8   3   13.08    0.43
   1   8   4    7.76    0.38
   1   8   5    0.26    0.19
   1   8   6   22.63    0.57
   1   8   7   28.47    0.64
   1   8   8   34.57    0.71
   1   9   3    7.19    0.42
   1   9   4   38.71    0.75
   1   9   5   -0.33    0.22
   1   9   6   -0.15    0.23
   1   9   7   49.04    0.83
   2 -14   8    0.34    0.27
   2 -13   8    0.36    0.38
   2 -13   9    5.23    0.52
   2 -13  10   12.72    0.55
   2 -12   9    8.95    0.61
   2 -12  10    2.14    0.46
   2 -12  11    1.95    0.42
   2 -11   9   44.63    1.02
   2 -11  10    1.45    0.48
   2 -11  11    0.14    0.32
   2 -11  12   18.13    0.57
   2 -10   9   32.73    0.94
   2 -10  10   18.01    0.75
   2 -10  11   15.07    0.62
   2 -10  12   16.48    0.59
   2 -10  13    3.12    0.38
   2  -9  10    0.23    0.34
   2  -9  11   83.62    1.34
   2  -9  12    2.23    0.45
   2  -9  13   -0.11    0.24
   2  -8   9   25.32    0.85
   2  -8  10    5.38    0.59
   2  -8  11    0.56    0.36
   2  -8  12   31.65    0.78
   2  -8  13   16.93    0.58
   2  -7   9  103.01    1.57
   2  -7  10  185.49    1.96
   2  -7  12   18.85    0.67
   2  -7  13    3.04    0.44
   2  -7  14    0.59    0.23
   2  -6   9  174.67    1.86
   2  -6  10  149.95    1.75
   2  -6  11   20.06    0.72
   2  -6  12    2.94    0.47
   2  -6  13    0.22    0.27
   2  -6  15    1.94    0.31
   2  -5   9    0.39    0.31
   2  -5  10    4.11    0.46
   2  -5  11    2.19    0.46
   2  -5  13   10.13    0.52
   2  -4   8    1.19    0.30
   2  -4   9   10.47    0.53
   2  -4  10    7.75    0.51
   2  -4  11   28.72    0.76
   2  -4  12  105.32    1.35
   2  -4  15    2.57    0.32
   2  -3   8    0.23    0.25
   2  -3   9  155.73    1.54
   2  -3  10    0.19    0.27
   2  -3  11    0.86    0.31
   2  -3  14    8.93    0.46
   2  -3  15    1.17    0.31
   2  -1   8  108.33    1.13
   2  -1   9   13.52    0.49
   2  -1  13    0.94    0.27
   2  -1  14    0.31    0.23
   2   0   8  288.50    1.67
   2   0  13    0.28    0.23
   2   2   9    1.98    0.28
   2   2  10    0.85    0.25
   3 -14   7    0.43    0.27
   3 -13   9    2.40    0.43
   3 -12   9   10.06    0.58
   3 -12  10    1.44    0.42
   3 -11   9    0.32    0.38
   3 -11  10    9.70    0.56
   3 -11  11    0.21    0.22
   3 -10   9   36.58    0.93
   3 -10  10   56.39    1.13
   3 -10  11   -0.12    0.27
   3 -10  12    0.39    0.23
   3  -9  10   18.01    0.71
   3  -9  11    3.48    0.46
   3  -8   9    5.85    0.58
   3  -8  11    3.27    0.46
   3  -8  12    8.60    0.49
   3  -8  13    8.94    0.43
   3  -7   9    0.45    0.36
   3  -7  10    0.40    0.37
   3  -7  11    0.34    0.36
   3  -7  12   29.44    0.71
   3  -7  13   11.59    0.47
   3  -6   9    1.27    0.33
   3  -6  10   14.43    0.63
   3  -6  12   -0.29    0.25
   3  -6  13    3.08    0.37
   3  -5   9    0.50    0.34
   3  -5  10    9.69    0.55
   3  -5  11    8.57    0.53
   3  -5  12    8.43    0.49
   3  -5  13    3.97    0.39
   3  -4  10   22.83    0.68
   3  -4  11   98.96    1.30
   3  -4  13    0.82    0.23
   3  -3   8  228.51    1.76
   3  -3   9  370.64    2.25
   3  -2   8    0.50    0.24
   3  -2   9   88.73    1.16
   4 -14   6    0.19    0.26
   4 -13   7    6.84    0.54
   4 -13   8    3.74    0.45
   4 -12   8    5.12    0.50
   4 -12   9    1.25    0.39
   4 -11   8    2.71    0.51
   4 -11   9    4.00    0.47
   4 -11  10    0.07    0.22
   4 -10   8   -0.18    0.34
   4 -10   9   14.08    0.62
   4 -10  10   -0.40    0.24
   4  -9   9    3.02    0.49
   4  -9  10   30.11    0.73
   4  -8   8  168.41    1.87
   4  -8   9    0.79    0.38
   4  -8  10    8.86    0.54
   4  -8  11   68.45    1.01
   4  -7   8  120.69    1.61
   4  -7  10   11.39    0.55
   4  -5   9    0.14    0.27
   5 -12   7   -0.11    0.26
   5 -11   7    0.15    0.31
   5 -11   8    1.46    0.39
   5 -10   7   11.73    0.63
   5 -10   8    1.77    0.47
   5  -9   7   23.44    0.78
   5  -9   8    4.46    0.48
 -11  -3  -1    0.15    0.27
 -11  -3   0    0.35    0.27
 -11  -3   1    0.38    0.28
 -11  -2  -2   -0.33    0.28
 -11  -2  -1   -0.20    0.29
 -11  -2   0    0.19    0.32
 -11  -1  -1   -0.25    0.30
 -11  -1   0   -0.23    0.33
 -11   0  -3    2.93    0.73
 -11   0   1    0.03    0.29
 -11   1  -3    2.88    0.71
 -11   1  -1    0.12    0.35
 -11   1   0   -0.01    0.31
 -11   1   1   -0.02    0.28
 -11   2  -3    6.92    0.76
 -11   2  -2   11.67    0.80
 -11   2  -1    0.17    0.32
 -11   2   0    0.28    0.32
 -11   2   1   -0.23    0.31
 -11   3  -2   20.44    0.80
 -11   3  -1    6.28    0.62
 -11   4  -2   29.43    0.85
 -11   4  -1    5.23    0.62
 -11   4   0   -0.08    0.28
 -11   4   1    0.02    0.27
 -11   5   0    3.65    0.61
 -11   5   1   -0.18    0.26
 -10  -7   0   -0.12    0.25
 -10  -7   1   -0.09    0.24
 -10  -6  -2   -0.19    0.32
 -10  -6   0    0.01    0.30
 -10  -6   1   -0.34    0.31
 -10  -4  -1   -0.07    0.36
 -10  -3  -5   -0.59    0.32
 -10  -3  -1   -1.04    0.41
 -10  -3   1   -0.16    0.36
 -10  -3   2   -0.09    0.34
 -10  -2  -5   -0.61    0.31
 -10  -2  -3    0.13    0.36
 -10  -2  -2   -0.24    0.37
 -10  -2  -1   -0.12    0.35
 -10  -2   1    0.02    0.36
 -10  -2   2    0.45    0.33
 -10  -1  -5    6.94    0.88
 -10  -1  -2   16.72    0.84
 -10  -1  -1    0.16    0.37
 -10   0  -6   -0.80    0.32
 -10   0  -4   -0.11    0.43
 -10   0  -3    3.31    0.73
 -10   0  -2    0.22    0.47
 -10   0  -1    0.30    0.38
 -10   0   0   33.53    1.00
 -10   0   1    0.31    0.40
 -10   1  -2   52.17    1.16
 -10   1  -1    4.19    0.75
 -10   1   2   43.57    1.03
 -10   2  -4   -0.09    0.35
 -10   2  -3   14.26    0.91
 -10   2  -2   39.80    1.07
 -10   2  -1   11.89    0.80
 -10   2   0    4.13    0.65
 -10   2   1   24.61    0.87
 -10   3  -3    0.18    0.43
 -10   3   0    0.22    0.44
 -10   3   1    5.33    0.61
 -10   3   2    0.12    0.33
 -10   4  -5   -0.20    0.34
 -10   4  -3    0.24    0.35
 -10   4  -2    0.45    0.44
 -10   4  -1    0.65    0.42
 -10   4   1    1.41    0.40
 -10   4   2    0.24    0.35
 -10   5  -5    0.05    0.27
 -10   5  -4    2.19    0.66
 -10   5  -3    0.39    0.34
 -10   5  -1    0.53    0.42
 -10   5   0    0.92    0.41
 -10   5   1    3.49    0.61
 -10   6  -4    2.51    0.64
 -10   6  -3    0.24    0.34
 -10   6  -2   -0.13    0.32
 -10   6   0    0.08    0.34
 -10   6   1    0.15    0.35
 -10   6   2    0.11    0.31
 -10   7  -3    0.05    0.30
 -10   7  -1    0.18    0.34
 -10   7   0    3.26    0.69
 -10   7   2   -0.11    0.31
 -10   8  -1    0.06    0.29
 -10   8   0    5.57    0.57
 -10   8   1    0.04    0.28
  -9  -9  -1    0.00    0.26
  -9  -9   0    0.05    0.26
  -9  -8  -3   -0.13    0.30
  -9  -8  -2   -0.27    0.32
  -9  -8   0    0.29    0.32
  -9  -7  -4    0.21    0.33
  -9  -7  -1   -0.34    0.32
  -9  -7   0    0.09    0.33
  -9  -7   2    3.05    0.57
  -9  -6  -5   -0.18    0.30
  -9  -6  -4   -0.21    0.38
  -9  -6   0   -0.21    0.36
  -9  -5  -5   -0.38    0.34
  -9  -5  -3    0.25    0.43
  -9  -5  -2    0.31    0.39
  -9  -5   1   20.07    0.86
  -9  -4  -6   -0.97    0.34
  -9  -4  -2   -0.39    0.42
  -9  -4   0    4.69    0.70
  -9  -3  -7   -0.84    0.29
  -9  -3  -6    0.23    0.33
  -9  -3  -1    0.40    0.39
  -9  -3   2   90.76    1.44
  -9  -3   3    8.10    0.63
  -9  -2  -7   -0.48    0.32
  -9  -2   3   21.48    0.80
  -9  -1  -6   -0.20    0.44
  -9  -1  -5   -0.07    0.48
  -9  -1  -4   14.69    0.84
  -9  -1  -3   -0.09    0.40
  -9  -1   0    0.12    0.36
  -9  -1   1    0.18    0.35
  -9  -1   2   81.89    1.32
  -9  -1   3   49.82    1.06
  -9   0  -7   -0.14    0.31
  -9   0  -6   -0.41    0.37
  -9   0  -4   11.21    0.81
  -9   0  -3    2.58    0.71
  -9   0   0   11.88    0.71
  -9   0   1   20.70    0.82
  -9   0   2   48.73    1.06
  -9   0   3   19.59    0.75
  -9   1  -7   -0.36    0.32
  -9   1  -5   16.11    0.85
  -9   1  -4   15.94    0.83
  -9   1  -3    0.05    0.45
  -9   1  -1   75.29    1.41
  -9   1   1   59.05    1.18
  -9   1   2   11.70    0.69
  -9   1   3   84.47    1.31
  -9   2  -7   -0.02    0.31
  -9   2  -4    3.91    0.64
  -9   2  -3    0.22    0.41
  -9   2   0    0.97    0.44
  -9   2   1    9.51    0.69
  -9   2   2    3.65    0.55
  -9   3  -7    0.38    0.32
  -9   3  -6   -0.25    0.41
  -9   3  -4    0.00    0.45
  -9   3  -3    0.46    0.47
  -9   3  -2    0.14    0.41
  -9   3   1   20.43    0.85
  -9   3   2    2.74    0.55
  -9   3   3    0.22    0.35
  -9   4  -6    4.51    0.66
  -9   4  -5    3.05    0.70
  -9   4  -2    5.03    0.65
  -9   4  -1   -0.12    0.40
  -9   5  -6    0.65    0.36
  -9   5  -5    0.63    0.37
  -9   5  -3    5.36    0.66
  -9   5  -2    1.29    0.50
  -9   5  -1    2.71    0.62
  -9   5   0    1.33    0.45
  -9   5   1    4.53    0.64
  -9   5   3   20.83    0.85
  -9   6  -6    0.19    0.32
  -9   6  -5   -0.03    0.37
  -9   6  -4    0.67    0.43
  -9   6  -3    0.33    0.38
  -9   6  -2    0.45    0.46
  -9   6  -1    2.90    0.62
  -9   6   1    0.08    0.45
  -9   6   2    0.30    0.39
  -9   6   3    5.92    0.61
  -9   7  -6    2.41    0.55
  -9   7  -5    0.23    0.35
  -9   7  -3    0.52    0.35
  -9   7  -2    1.15    0.45
  -9   7  -1   -0.31    0.41
  -9   7   0    0.30    0.36
  -9   7   3   -0.12    0.34
  -9   8  -5    0.25    0.29
  -9   8  -4    0.72    0.34
  -9   8  -3    0.24    0.39
  -9   8   0    0.19    0.41
  -9   8   1   -0.25    0.35
  -9   8   2   -0.22    0.31
  -9   9  -4    0.31    0.27
  -9   9  -3    3.77    0.61
  -9   9  -2   -0.01    0.37
  -9   9  -1    3.62    0.67
  -9   9   0    0.29    0.33
  -9   9   2   -0.24    0.33
  -9  10  -2    0.54    0.30
  -9  10  -1    3.20    0.66
  -8 -10  -1    0.21    0.32
  -8 -10   0    0.13    0.31
  -8  -9  -4   -0.09    0.30
  -8  -9   0    0.34    0.39
  -8  -9   1    0.23    0.38
  -8  -9   3    3.88    0.61
  -8  -8  -5    0.01    0.30
  -8  -8  -4    0.31    0.37
  -8  -8  -3   -0.06    0.41
  -8  -8   0    0.08    0.42
  -8  -7  -4    0.23    0.45
  -8  -7  -3    0.14    0.45
  -8  -7  -2    0.01    0.39
  -8  -7   0    0.15    0.44
  -8  -7   1   23.63    0.90
  -8  -7   2    2.87    0.73
  -8  -6  -6   -0.23    0.40
  -8  -6  -3    5.54    0.80
  -8  -6   3  291.95    2.37
  -8  -5  -7   -0.09    0.34
  -8  -5  -5    0.15    0.42
  -8  -5  -4    4.62    0.79
  -8  -5  -3   13.98    0.85
  -8  -5  -1    4.02    0.74
  -8  -5   0   -0.22    0.40
  -8  -5   2   42.10    1.05
  -8  -4  -8   -0.45    0.32
  -8  -4  -7    0.27    0.38
  -8  -4  -6   -0.11    0.45
  -8  -4  -5    0.06    0.39
  -8  -4  -2   -0.04    0.42
  -8  -4   0    0.50    0.36
  -8  -4   1   -0.29    0.39
  -8  -4   3   67.98    1.20
  -8  -3  -1    0.14    0.40
  -8  -3   2   16.91    0.73
  -8  -3   3   10.69    0.63
  -8  -2   0   30.80    0.92
  -8  -2   1    1.94    0.55
  -8  -2   2  109.64    1.43
  -8  -1  -4   -0.19    0.38
  -8  -1  -3    2.87    0.67
  -8  -1  -1    9.73    0.71
  -8  -1   1    2.40    0.55
  -8  -1   3   49.88    1.00
  -8   0  -8   -0.50    0.35
  -8   0  -4    2.85    0.60
  -8   0  -2   10.23    0.70
  -8   0  -1   15.01    0.75
  -8   0   0   48.43    1.06
  -8   0   2   -0.26    0.26
  -8   0   3    0.26    0.30
  -8   1  -7   -0.17    0.36
  -8   1  -6   13.43    0.80
  -8   1  -3    3.73    0.62
  -8   1  -2   71.89    1.32
  -8   1  -1   86.40    1.40
  -8   1   0  101.16    1.44
  -8   1   2  138.73    1.57
  -8   1   3  208.08    1.85
  -8   2  -4    0.43    0.47
  -8   2  -3    4.01    0.61
  -8   2  -2   19.50    0.84
  -8   2  -1   73.05    1.30
  -8   2   0    2.80    0.51
  -8   2   1    0.17    0.31
  -8   2   2    6.08    0.54
  -8   2   3   27.67    0.78
  -8   3  -6   -0.04    0.43
  -8   3  -5   55.27    1.24
  -8   3  -4   20.58    0.92
  -8   3  -3   16.14    0.81
  -8   3  -2    3.61    0.59
  -8   3  -1    7.88    0.66
  -8   3   1    6.11    0.57
  -8   3   2   89.06    1.31
  -8   3   3  417.69    2.61
  -8   4  -8   -0.25    0.35
  -8   4  -5    2.79    0.71
  -8   4  -3    0.83    0.41
  -8   4  -2    0.52    0.41
  -8   4  -1    0.00    0.38
  -8   4   0    1.61    0.42
  -8   4   1   41.93    1.04
  -8   4   2   52.08    1.09
  -8   5  -8   15.27    0.69
  -8   5  -7    0.02    0.34
  -8   5  -5    2.04    0.58
  -8   5  -4    0.69    0.48
  -8   5  -2    2.25    0.60
  -8   5  -1    2.37    0.58
  -8   6  -8    6.22    0.57
  -8   6  -7    0.60    0.34
  -8   6  -6    0.55    0.42
  -8   6  -3    0.04    0.38
  -8   6  -1    2.68    0.61
  -8   6   0   10.01    0.76
  -8   7  -5    0.10    0.41
  -8   7  -2    1.99    0.62
  -8   8  -6    0.03    0.30
  -8   8  -5    4.91    0.63
  -8   8  -4    2.57    0.62
  -8   8  -3    6.45    0.74
  -8   8  -2    2.90    0.75
  -8   8   3   -0.10    0.37
  -8   9  -6    8.32    0.59
  -8   9  -5    6.98    0.65
  -8   9  -3    4.30    0.69
  -8   9   1    0.44    0.40
  -8   9   2    0.18    0.37
  -8  10  -5    5.52    0.60
  -8  10  -4    0.57    0.33
  -8  10  -3   -0.13    0.38
  -8  10  -2    0.42    0.41
  -8  10   3    0.07    0.33
  -8  11  -3   -0.12    0.29
  -8  11  -2    0.43    0.34
  -8  11  -1    0.34    0.39
  -8  11   0   -0.38    0.32
  -8  11   1    0.06    0.37
  -8  11   2   -0.07    0.31
  -7 -10  -2    2.78    0.68
  -7  -9  -5   -0.10    0.32
  -7  -9  -4    4.62    0.75
  -7  -9  -3    9.26    0.82
  -7  -9  -2   -0.41    0.37
  -7  -9  -1    0.40    0.43
  -7  -9   0   22.56    0.87
  -7  -9   2    5.53    0.61
  -7  -8  -6    0.40    0.34
  -7  -8  -5    2.24    0.73
  -7  -8  -2   10.46    0.77
  -7  -8  -1   31.35    1.02
  -7  -8   2    5.57    0.66
  -7  -8   3   26.85    0.88
  -7  -7  -7   -0.38    0.40
  -7  -7  -5    0.10    0.45
  -7  -7  -3   11.57    0.79
  -7  -7  -1    9.65    0.75
  -7  -7   1   22.32    0.88
  -7  -7   2    0.14    0.35
  -7  -7   3    0.29    0.35
  -7  -6  -2   47.38    1.18
  -7  -6   0   41.72    1.07
  -7  -6   1    3.02    0.63
  -7  -5  -8    0.04    0.34
  -7  -5  -6    3.00    0.78
  -7  -5  -5    0.27    0.45
  -7  -5  -4    5.76    0.83
  -7  -5  -2    8.02    0.75
  -7  -5   0   -0.10    0.39
  -7  -5   1    0.09    0.35
  -7  -5   2   62.30    1.17
  -7  -4  -3    5.65    0.68
  -7  -4  -2    0.12    0.34
  -7  -4  -1    6.97    0.67
  -7  -4   0   16.53    0.73
  -7  -4   1   17.04    0.71
  -7  -4   3  243.65    2.00
  -7  -3  -7    2.51    0.77
  -7  -3  -4    0.11    0.37
  -7  -3  -2   24.20    0.87
  -7  -3  -1    2.14    0.56
  -7  -3   1   -0.20    0.26
  -7  -3   2    2.80    0.47
  -7  -3   3    1.34    0.37
  -7  -2  -5    4.89    0.77
  -7  -2  -4    2.66    0.68
  -7  -2  -3    2.06    0.63
  -7  -2   0   11.79    0.63
  -7  -2   2    8.46    0.51
  -7  -2   3    0.20    0.25
  -7  -1  -6    2.29    0.72
  -7  -1  -4    0.45    0.36
  -7  -1  -3    4.59    0.59
  -7  -1  -2   -0.07    0.35
  -7  -1  -1    3.06    0.49
  -7  -1   1    1.50    0.46
  -7  -1   2    9.39    0.52
  -7  -1   3    1.92    0.40
  -7   0  -9    0.11    0.37
  -7   0  -6    0.44    0.41
  -7   0  -5   97.04    1.54
  -7   0  -4    7.39    0.65
  -7   0  -3   13.41    0.72
  -7   0  -2   37.08    0.94
  -7   0  -1    0.05    0.26
  -7   0   0    4.42    0.46
  -7   0   2    0.18    0.23
  -7   0   3   36.35    0.75
  -7   1  -9    2.26    0.68
  -7   1  -8   -0.26    0.37
  -7   1  -6   20.22    0.88
  -7   1  -5   47.78    1.14
  -7   1  -3    0.15    0.32
  -7   1  -2   24.41    0.81
  -7   1   0   44.74    0.92
  -7   1   1    0.13    0.29
  -7   1   2    3.25    0.40
  -7   1   3    8.00    0.46
  -7   2  -8    8.96    0.80
  -7   2  -5   42.79    1.09
  -7   2  -4   49.97    1.13
  -7   2  -3    0.30    0.35
  -7   2  -2    4.77    0.54
  -7   2   0   10.61    0.57
  -7   2   1    5.07    0.47
  -7   2   2   38.85    0.83
  -7   2   3   11.01    0.51
  -7   3  -4   74.37    1.33
  -7   3  -3    2.17    0.58
  -7   3  -2    2.05    0.49
  -7   3  -1   77.85    1.25
  -7   3   0   -0.02    0.26
  -7   3   2    0.42    0.25
  -7   3   3   19.45    0.65
  -7   4  -9    4.62    0.64
  -7   4  -8   18.46    0.79
  -7   4  -7   63.72    1.25
  -7   4  -6   76.52    1.42
  -7   4  -5    1.75    0.46
  -7   4  -4   -0.05    0.43
  -7   4  -3    4.56    0.58
  -7   4  -2   21.09    0.82
  -7   4  -1   10.99    0.66
  -7   4   0   16.04    0.71
  -7   4   1   26.91    0.83
  -7   4   3    0.04    0.24
  -7   5  -9    8.36    0.62
  -7   5  -8    0.26    0.38
  -7   5  -5    0.09    0.38
  -7   5  -4   14.10    0.77
  -7   5  -3    0.40    0.36
  -7   5  -1    0.16    0.31
  -7   5   0   -0.01    0.33
  -7   5   2    0.11    0.35
  -7   6  -8   53.55    1.04
  -7   6  -7    1.42    0.45
  -7   6  -6   15.34    0.78
  -7   6  -3   -0.65    0.45
  -7   6   0    0.47    0.45
  -7   6   1    0.37    0.36
  -7   7  -8   27.79    0.80
  -7   7  -7    0.63    0.35
  -7   7  -6    4.18    0.62
  -7   7  -5    3.62    0.64
  -7   8  -7    1.75    0.54
  -7   8  -6    0.03    0.41
  -7   8  -5   -0.04    0.37
  -7   8   1    0.32    0.45
  -7   8   2   -0.18    0.37
  -7   8   4   -0.22    0.33
  -7   9  -7    2.48    0.54
  -7   9  -6   -0.19    0.40
  -7   9  -5    0.17    0.41
  -7  10  -5    6.59    0.68
  -7  10  -4   -0.16    0.36
  -7  10  -3   -0.20    0.42
  -7  10  -1   -0.41    0.47
  -7  10   0   -0.44    0.38
  -7  10   2    0.07    0.47
  -7  11  -6   -0.03    0.26
  -7  11  -2    0.31    0.40
  -7  11  -1    0.36    0.38
  -7  11   3   -0.12    0.36
  -7  12  -3   -0.50    0.32
  -7  12  -2   -0.86    0.36
  -6 -10  -5    2.32    0.65
  -6 -10  -4    0.65    0.38
  -6 -10  -3    0.50    0.37
  -6 -10  -2    0.00    0.37
  -6 -10  -1    2.13    0.70
  -6 -10   0   17.29    0.82
  -6 -10   1   -0.02    0.41
  -6  -9  -6    6.53    0.74
  -6  -9  -4   24.22    0.93
  -6  -9  -3    0.22    0.39
  -6  -9  -2   23.63    0.92
  -6  -9   0   74.56    1.38
  -6  -9   3  642.80    3.33
  -6  -8  -6    8.43    0.86
  -6  -8  -5    0.27    0.44
  -6  -8  -2    8.44    0.74
  -6  -8  -1   40.62    1.07
  -6  -8   0  207.89    2.22
  -6  -8   1   34.85    0.99
  -6  -8   3 1039.67    4.18
  -6  -8   4  114.43    1.54
  -6  -7  -2    0.39    0.49
  -6  -7  -1   31.99    0.99
  -6  -7   0   14.12    0.74
  -6  -7   1   37.80    0.97
  -6  -7   2   10.97    0.66
  -6  -7   3  265.89    2.18
  -6  -7   4  148.13    1.63
  -6  -6  -6   -0.04    0.47
  -6  -6  -5   14.56    0.85
  -6  -6  -4   -0.06    0.39
  -6  -6   1   39.14    0.93
  -6  -6   2   54.55    1.04
  -6  -6   3    0.33    0.32
  -6  -5  -8   -0.29    0.41
  -6  -5  -6   -0.18    0.47
  -6  -5  -4    0.38    0.45
  -6  -5  -3    8.21    0.68
  -6  -5  -1   18.86    0.76
  -6  -5   0    5.89    0.57
  -6  -5   1    2.29    0.50
  -6  -5   2    7.68    0.51
  -6  -5   3   41.88    0.86
  -6  -4  -9    0.64    0.37
  -6  -4  -5    0.14    0.39
  -6  -4  -4   -0.21    0.42
  -6  -4  -2    6.18    0.56
  -6  -4  -1   33.72    0.87
  -6  -4   0    0.14    0.30
  -6  -4   2  153.37    1.51
  -6  -4   3  152.17    1.48
  -6  -3  -5   72.54    1.38
  -6  -3  -4   42.52    1.08
  -6  -3   1    0.24    0.25
  -6  -3   2  135.04    1.36
  -6  -3   3   20.12    0.58
  -6  -2  -6   55.01    1.24
  -6  -2  -5    2.84    0.66
  -6  -2  -2   13.58    0.61
  -6  -2  -1   13.40    0.58
  -6  -2   0  330.92    2.15
  -6  -2   1    0.17    0.24
  -6  -1  -7    3.68    0.69
  -6  -1  -6   15.99    0.80
  -6  -1  -5    3.91    0.64
  -6  -1  -4    0.59    0.39
  -6  -1  -3   37.62    0.91
  -6  -1  -2    8.32    0.51
  -6  -1  -1    6.03    0.47
  -6  -1   0    1.59    0.33
  -6  -1   1    0.03    0.23
  -6   0  -7    0.06    0.38
  -6   0  -6   35.36    1.00
  -6   0  -5   74.29    1.29
  -6   0  -4   49.44    1.04
  -6   0  -3   38.47    0.89
  -6   0  -2   19.06    0.64
  -6   0  -1   46.83    0.88
  -6   0   0   67.25    0.98
  -6   1  -7   16.61    0.80
  -6   1  -6   48.05    1.12
  -6   1  -5    7.13    0.60
  -6   1  -3    5.59    0.49
  -6   1  -2    4.10    0.43
  -6   1  -1   10.37    0.52
  -6   2  -7    0.04    0.41
  -6   2  -6   73.77    1.31
  -6   2  -5   17.22    0.73
  -6   2  -3   18.92    0.69
  -6   2  -2   53.15    0.98
  -6   2  -1    0.21    0.25
  -6   2   0    6.87    0.45
  -6   3  -9  284.29    2.33
  -6   3  -8   43.52    1.08
  -6   3  -6   32.88    0.94
  -6   3  -5   13.81    0.69
  -6   3  -2    0.44    0.28
  -6   3  -1   25.14    0.73
  -6   3   1   30.15    0.74
  -6   3   2  269.09    1.86
  -6   3   3  524.42    2.42
  -6   4  -7    4.24    0.58
  -6   4  -6   12.95    0.72
  -6   4  -3    3.85    0.51
  -6   4  -2   21.74    0.75
  -6   5  -9   15.89    0.70
  -6   5  -8    2.84    0.58
  -6   5  -7   16.53    0.77
  -6   5  -6   16.65    0.77
  -6   5  -5    1.05    0.44
  -6   5  -4   10.88    0.68
  -6   5  -3   16.66    0.73
  -6   5  -2   -0.46    0.29
  -6   5   3    0.17    0.24
  -6   6  -9   12.65    0.66
  -6   6  -6    0.08    0.42
  -6   6  -5    1.97    0.61
  -6   6  -1   -0.09    0.32
  -6   6   0   -0.03    0.30
  -6   6   2    0.04    0.30
  -6   7  -9    0.08    0.31
  -6   7  -8    4.16    0.58
  -6   7  -5   -0.03    0.40
  -6   8  -7   42.38    1.03
  -6   8  -6    0.74    0.40
  -6   9  -8    0.09    0.31
  -6   9  -7   83.50    1.45
  -6   9  -6   -0.06    0.37
  -6   9  -5   -0.14    0.35
  -6   9  -2   -0.25    0.43
  -6  10  -8    1.96    0.45
  -6  10  -7    0.05    0.31
  -6  10  -5   -0.26    0.40
  -6  11  -7    2.67    0.59
  -6  11  -1   -0.02    0.48
  -6  11   1    0.41    0.45
  -6  11   4   -0.08    0.36
  -6  12  -6    2.42    0.55
  -6  12   3    0.16    0.38
  -6  13  -4    2.28    0.56
  -6  13  -2    0.17    0.37
  -5 -10  -3   63.21    1.26
  -5 -10   0    0.56    0.46
  -5  -9  -3    4.25    0.72
  -5  -9  -2   41.95    1.12
  -5  -9   0  338.90    2.67
  -5  -9   1  534.04    3.19
  -5  -9   3   44.40    1.01
  -5  -9   4  879.16    3.59
  -5  -8  -8    6.13    0.72
  -5  -8  -6    2.41    0.78
  -5  -8  -3    0.29    0.42
  -5  -8  -1  681.48    3.74
  -5  -8   1    3.66    0.55
  -5  -7  -3   23.60    0.90
  -5  -7  -2    0.08    0.43
  -5  -7  -1  181.70    1.97
  -5  -7   1   45.86    0.98
  -5  -7   2   40.38    0.90
  -5  -7   3  157.28    1.64
  -5  -6  -4    7.20    0.67
  -5  -6  -3    4.63    0.67
  -5  -6  -2   72.67    1.25
  -5  -6   1   31.40    0.78
  -5  -6   2    8.84    0.50
  -5  -6   3   11.38    0.51
  -5  -5  -5   50.13    1.18
  -5  -5  -4    0.47    0.41
  -5  -5  -3   14.35    0.69
  -5  -5  -2    3.72    0.54
  -5  -5  -1   50.10    0.97
  -5  -5   1   13.27    0.53
  -5  -5   3    5.95    0.41
  -5  -4  -9   -0.19    0.40
  -5  -4  -6   -0.04    0.45
  -5  -4  -5    0.71    0.44
  -5  -4  -3   18.86    0.71
  -5  -4  -1    0.22    0.24
  -5  -4   0    3.28    0.41
  -5  -3  -5    7.72    0.60
  -5  -3  -2    8.82    0.51
  -5  -3  -1  349.00    2.14
  -5  -2  -6    3.11    0.61
  -5  -2  -5    1.67    0.51
  -5  -2  -4   22.03    0.73
  -5  -2  -3   25.54    0.72
  -5  -2  -2   40.43    0.81
  -5  -1  -4   -0.13    0.23
  -5  -1  -3   -0.09    0.26
  -5   0  -6   14.01    0.67
  -5   0  -5    1.68    0.46
  -5   0  -4    4.84    0.48
  -5   0  -3   11.35    0.52
  -5   1  -6    0.08    0.28
  -5   1  -5   42.11    0.91
  -5   1  -4   31.23    0.77
  -5   1  -3    2.67    0.37
  -5   2  -9   22.52    0.89
  -5   2  -8    4.89    0.66
  -5   2  -7   58.43    1.12
  -5   2  -5  153.18    1.63
  -5   2  -4  123.10    1.43
  -5   2  -3  226.23    1.78
  -5   3  -9    6.12    0.67
  -5   3  -8    5.51    0.58
  -5   3  -6    6.29    0.54
  -5   3  -3    9.43    0.51
  -5   3  -2  125.33    1.37
  -5   4  -9   16.25    0.74
  -5   4  -8    4.61    0.54
  -5   4  -7    0.63    0.39
  -5   4  -4    7.69    0.53
  -5   4  -3   44.86    0.91
  -5   4  -1    1.36    0.39
  -5   4   0   -0.24    0.27
  -5   5  -7    4.50    0.54
  -5   5  -5    0.41    0.30
  -5   5  -4    0.15    0.35
  -5   5  -3   14.22    0.64
  -5   6  -8    0.46    0.34
  -5   6  -7   17.53    0.76
  -5   6  -3    3.09    0.52
  -5   7  -9    9.25    0.65
  -5   7  -7    0.32    0.36
  -5   7  -6    0.38    0.39
  -5   8  -4    1.95    0.63
  -5  10  -8    0.29    0.33
  -5  11  -8    1.92    0.52
  -5  11  -7    0.50    0.32
  -5  11  -6    0.12    0.34
  -5  11  -4   -0.19    0.38
  -5  12  -7    0.21    0.26
  -5  12  -4   -0.50    0.35
  -5  12  -3    0.34    0.42
  -5  13  -4   -0.18    0.33
  -5  13  -3   -0.27    0.40
  -5  13  -2   -0.05    0.44
  -5  13   4   -0.01    0.34
  -5  14  -4   -0.22    0.25
  -5  14  -3    0.13    0.28
  -5  14  -2    0.02    0.29
  -5  14  -1    0.27    0.33
  -5  14   1    0.32    0.36
  -5  14   2   -0.27    0.31
  -4 -10  -5    2.41    0.70
  -4 -10  -1   25.16    0.87
  -4 -10   0    0.47    0.37
  -4 -10   1   55.29    1.11
  -4  -9  -7    6.99    0.68
  -4  -9  -6    5.57    0.73
  -4  -9  -4  107.19    1.62
  -4  -9  -2    2.61    0.61
  -4  -9  -1  329.60    2.58
  -4  -9   0  478.38    2.98
  -4  -9   1  826.80    3.75
  -4  -9   2  503.20    2.92
  -4  -8  -8   17.13    0.82
  -4  -8  -7    2.66    0.64
  -4  -8  -6    7.22    0.87
  -4  -8  -5   70.93    1.39
  -4  -8  -4    7.95    0.72
  -4  -8  -3    0.17    0.39
  -4  -8  -2   93.90    1.45
  -4  -8   3    0.37    0.29
  -4  -8   4    3.06    0.41
  -4  -7  -6    9.22    0.76
  -4  -7  -5   22.75    0.92
  -4  -7  -4    4.99    0.61
  -4  -7  -2   24.03    0.80
  -4  -7  -1    0.31    0.31
  -4  -7   0   -0.19    0.33
  -4  -7   2    0.58    0.30
  -4  -7   3   26.77    0.68
  -4  -7   4    0.94    0.24
  -4  -6  -5    0.54    0.37
  -4  -6  -4   23.24    0.81
  -4  -6  -3    7.45    0.56
  -4  -6  -2    0.21    0.31
  -4  -6   0   15.73    0.58
  -4  -6   1   24.13    0.65
  -4  -6   2   22.74    0.61
  -4  -5  -3   39.23    0.89
  -4  -5  -1    7.58    0.46
  -4  -4  -8  413.86    2.92
  -4  -4  -7   50.60    1.16
  -4  -4  -5   26.26    0.85
  -4  -4  -4    7.90    0.53
  -4  -3  -7    2.72    0.53
  -4  -3  -6   25.53    0.80
  -4  -3  -4  217.99    1.80
  -4  -2  -6    8.93    0.56
  -4   0  -7   12.06    0.59
  -4   0  -6   38.75    0.83
  -4   1  -8    0.39    0.33
  -4   1  -7    0.11    0.30
  -4   2  -7    1.55    0.46
  -4   2  -6    0.23    0.22
  -4   3  -8    3.43    0.46
  -4   3  -7    5.45    0.47
  -4   3  -5   43.90    0.84
  -4   4  -8    3.02    0.47
  -4   4  -7    0.18    0.32
  -4   4  -6   96.86    1.32
  -4   4  -5    4.43    0.41
  -4   4  -4   46.33    0.86
  -4   5  -6    0.00    0.25
  -4   6  -8    6.57    0.55
  -4   8  -8  168.51    1.94
  -4   9  -8    0.03    0.37
  -4  10  -8   -0.06    0.32
  -4  12  -5   -0.10    0.36
  -4  13  -5    0.13    0.36
  -4  13  -4   -0.02    0.34
  -4  14  -5    0.10    0.27
  -4  14  -4   -0.14    0.31
  -4  14  -3    0.10    0.38
  -4  15  -2   -0.15    0.31
  -4  15  -1   -0.09    0.29
  -4  15   0   -0.24    0.26
  -3 -10  -3   -0.20    0.46
  -3 -10  -2    0.15    0.45
  -3 -10  -1    4.21    0.57
  -3  -9  -7   -0.01    0.40
  -3  -9  -6    8.64    0.83
  -3  -9  -5  213.13    2.26
  -3  -9  -1   16.24    0.72
  -3  -9   1   -0.04    0.32
  -3  -9   2  180.58    1.76
  -3  -8  -8    0.47    0.43
  -3  -8  -7    2.92    0.72
  -3  -8  -6   18.18    0.90
  -3  -8  -4   73.35    1.34
  -3  -8  -3    5.25    0.57
  -3  -8  -2    7.45    0.58
  -3  -8   2   10.34    0.51
  -3  -8   3   29.61    0.71
  -3  -7  -8   19.80    0.89
  -3  -7  -7    0.38    0.46
  -3  -7  -6   38.28    1.10
  -3  -7  -5   55.54    1.21
  -3  -7  -4   52.96    1.11
  -3  -7  -1   54.20    0.98
  -3  -7   1   39.09    0.78
  -3  -7   3  134.26    1.30
  -3  -6  -8    8.64    0.74
  -3  -6  -7   67.19    1.36
  -3  -6  -6   19.49    0.84
  -3  -6  -4    4.96    0.50
  -3  -6  -2   14.92    0.57
  -3  -5  -4   49.88    0.96
  -3  -5  -3   13.81    0.57
  -3  -4  -7    9.83    0.66
  -3  -3  -6    0.34    0.31
  -3  -2  -7  302.18    2.15
  -3  -1  -7  156.83    1.54
  -3   3  -7   41.01    0.81
  -3   4  -7   34.77    0.76
  -3   4  -6   45.04    0.82
  -3   5  -7  125.88    1.43
  -3   5  -6    5.39    0.43
  -3   7  -8    0.01    0.30
  -3  11  -7   -0.30    0.37
  -3  12  -6   -0.03    0.38
  -3  13  -6   -0.06    0.31
  -3  14  -6   -0.12    0.25
  -3  14  -5   -0.04    0.31
  -3  15  -4    0.04    0.27
  -3  15  -3   -0.18    0.32
  -2  -9  -5   42.15    1.13
  -2  -9  -4   77.48    1.34
  -2  -9  -1  102.84    1.45
  -2  -9   0  196.97    1.83
  -2  -8  -7    3.11    0.66
  -2  -8  -6    5.28    0.81
  -2  -8  -5   -0.24    0.37
  -2  -8  -4  196.13    2.00
  -2  -7  -6   35.68    1.04
  -2  -7  -5    5.72    0.60
  -2  -7  -3    2.01    0.46
  -2  -7  -2    0.99    0.28
  -2  -7  -1  385.37    2.27
  -2  -6  -6   11.32    0.70
  -2  -6  -5    2.68    0.47
  -2  -6  -4    7.41    0.51
  -2  -5  -7    0.08    0.33
  -2  -5  -5  149.48    1.60
  -2  14  -6   -0.01    0.28
  -1  -8  -6   20.69    0.84
  -1  -8  -4    7.30    0.57
  -1  -8  -1  146.58    1.49
  -1  -8   0   -0.02    0.25
  -1  -7  -7   12.95    0.72
  -1  -7  -5   97.14    1.43
  -1  -7  -4   39.09    0.87
  -1  -6  -6    4.01    0.50
  -1  -6  -5   -0.01    0.33
  -2 -14   6    0.16    0.36
  -2 -13   7    0.30    0.42
  -2 -12   8    8.65    0.72
  -2  -9   8  255.67    2.26
  -2   5   7   55.43    0.87
  -2   5   9  135.19    1.49
  -2   5  10    2.17    0.67
  -2   6   9  149.37    1.67
  -2   6  11  166.52    1.95
  -2   7   6  258.94    2.01
  -2   7   8   13.85    0.76
  -1 -15   5   -0.14    0.34
  -1 -15   6    0.16    0.32
  -1 -14   7   -0.17    0.39
  -1 -14   8   -0.19    0.32
  -1 -13   7   -0.03    0.40
  -1 -13   8    0.08    0.41
  -1 -13   9    3.24    0.67
  -1 -12   8    0.63    0.43
  -1 -11   9    0.03    0.39
  -1 -11  11    0.43    0.36
  -1 -10   8   29.34    0.98
  -1 -10   9    0.38    0.39
  -1 -10  10   97.64    1.65
  -1 -10  11    0.88    0.35
  -1  -9   8   26.10    0.93
  -1  -9   9   34.42    0.98
  -1  -9  10    1.84    0.58
  -1  -9  11    0.28    0.37
  -1  -9  12    0.54    0.35
  -1  -8   8   43.97    1.04
  -1  -8   9   14.13    0.73
  -1  -8  10   35.02    0.95
  -1  -7   8  102.25    1.48
  -1  -7   9   -0.29    0.31
  -1  -7  10   66.31    1.33
  -1  -6   8    2.10    0.43
  -1  -6   9   12.22    0.61
  -1  -6  10    0.90    0.37
  -1  -6  12   41.42    0.91
  -1  -5   8   15.14    0.56
  -1  -5   9    4.06    0.45
  -1  -5  12   40.70    0.89
  -1  -4  12  106.80    1.41
  -1  -4  13    5.28    0.54
  -1  -3  11   36.46    0.81
  -1  -2  10    4.71    0.44
  -1  -2  11    0.60    0.32
  -1  -2  12    6.13    0.54
  -1  -2  13   20.71    0.72
  -1  -1  10   18.47    0.62
  -1  -1  11    4.30    0.48
  -1  -1  12    5.19    0.54
  -1  -1  13   -0.33    0.34
  -1   0  10   36.31    0.82
  -1   0  11    8.03    0.57
  -1   0  12   25.85    0.82
  -1   0  13   49.57    1.01
  -1   1   9   33.28    0.73
  -1   1  10    8.27    0.53
  -1   1  12   40.42    0.99
  -1   1  13   18.33    0.76
  -1   2   9    0.03    0.26
  -1   2  10    0.49    0.32
  -1   2  11    2.35    0.63
  -1   2  12   79.71    1.29
  -1   2  13   63.19    1.16
  -1   3   9    3.84    0.51
  -1   3  10   48.91    1.01
  -1   3  11   25.08    0.87
  -1   3  12    0.84    0.43
  -1   4  11    0.07    0.39
  -1   5   9   48.12    0.99
  -1   5  10   65.27    1.22
  -1   5  11   23.40    0.95
  -1   6   6    6.58    0.46
  -1   6   8    2.05    0.60
  -1   6  11   36.20    1.14
  -1   7   5   18.90    0.65
  -1   7   6    3.38    0.49
  -1   7   7    5.54    0.64
  -1   7  10    7.89    0.93
  -1   7  12    0.30    0.50
  -1   8   5   21.07    0.77
  -1   8   7   62.80    1.23
   0 -15   6    0.02    0.36
   0 -14   6   -0.23    0.47
   0 -14   8    0.53    0.33
   0 -13   9    0.39    0.38
   0 -12   7   -0.10    0.46
   0 -12   8    3.51    0.67
   0 -12   9   -0.30    0.38
   0 -12  11    3.83    0.53
   0 -11  10    0.60    0.39
   0 -11  11   65.71    1.31
   0 -10   8    8.27    0.76
   0 -10  10    2.88    0.65
   0 -10  11   69.11    1.41
   0 -10  12  139.51    1.57
   0  -9   8    4.04    0.64
   0  -9   9    2.36    0.62
   0  -9  10   30.07    0.97
   0  -9  11    8.41    0.68
   0  -9  12   60.46    1.30
   0  -9  13    8.58    0.56
   0  -8   8   14.42    0.75
   0  -8   9    0.83    0.42
   0  -8  10   47.21    1.10
   0  -8  12    2.40    0.58
   0  -8  13    0.15    0.33
   0  -8  14    8.00    0.50
   0  -7   8   34.39    0.93
   0  -7   9    1.08    0.45
   0  -7  11  222.13    2.14
   0  -7  13    3.29    0.56
   0  -7  14    1.63    0.50
   0  -6   7    3.94    0.49
   0  -6   8   15.59    0.67
   0  -6   9   93.82    1.47
   0  -6  10  101.05    1.55
   0  -6  12   10.62    0.66
   0  -6  13  103.49    1.50
   0  -6  14   11.98    0.61
   0  -5   8    1.60    0.41
   0  -5  11  137.61    1.70
   0  -5  14  153.35    1.60
   0  -5  15    0.20    0.28
   0  -4   8    5.24    0.44
   0  -4  11    5.89    0.57
   0  -4  12    0.02    0.37
   0  -4  13   12.41    0.69
   0  -4  14    3.73    0.54
   0  -4  15    0.29    0.31
   0  -3   9   28.72    0.72
   0  -3  10    0.80    0.31
   0  -3  11    5.39    0.52
   0  -3  13   15.65    0.69
   0  -3  14    3.67    0.53
   0  -3  15   21.63    0.68
   0  -2   9   88.42    1.23
   0  -2  10    0.88    0.34
   0  -2  11   29.28    0.81
   0  -2  12   88.82    1.41
   0  -2  13   29.56    0.85
   0  -2  14    2.86    0.58
   0  -2  15    7.99    0.54
   0  -1   9   20.62    0.64
   0  -1  10    0.89    0.31
   0  -1  11   17.90    0.70
   0  -1  12   26.09    0.82
   0  -1  14   21.78    0.77
   0  -1  15    4.47    0.54
   0   0   9   18.36    0.62
   0   0  10   17.72    0.67
   0   0  12   31.72    0.91
   0   0  13    6.29    0.62
   0   0  14    0.06    0.34
   0   0  15    3.32    0.51
   0   1  10    5.36    0.52
   0   1  11   21.42    0.80
   0   1  12   72.64    1.25
   0   1  13   55.31    1.13
   0   1  14   27.90    0.84
   0   2   8   17.70    0.58
   0   2   9   36.99    0.82
   0   2  10    0.12    0.37
   0   2  11   19.47    0.80
   0   2  12   21.68    0.86
   0   2  14    4.51    0.70
   0   2  15    8.00    0.68
   0   3   8    8.00    0.48
   0   3   9   27.05    0.76
   0   3  10    2.26    0.58
   0   3  11    0.05    0.38
   0   3  12   41.66    1.07
   0   3  15   10.19    0.62
   0   4   8   16.23    0.61
   0   4  10   32.76    0.93
   0   4  11    0.04    0.44
   0   4  13    6.04    0.80
   0   4  14    0.16    0.40
   0   5   8   21.63    0.72
   0   5   9   19.23    0.77
   0   5  11   42.45    1.12
   0   6   7    2.86    0.52
   0   6  10   74.97    1.38
   0   6  11   44.85    1.21
   0   6  12    0.53    0.50
   0   6  13   20.28    0.87
   0   6  14    0.60    0.35
   0   7   6    0.22    0.31
   0   7   7    4.60    0.62
   0   7   8   -0.04    0.41
   0   7  10   19.93    1.03
   0   7  11   27.48    1.04
   0   8   4    0.60    0.39
   0   8  11   25.85    1.09
   0   8  12   31.85    1.06
   1 -14   7    0.51    0.38
   1 -13   7   -0.21    0.41
   1 -13   9    3.17    0.61
   1 -13  10    2.63    0.53
   1 -12   7   12.40    0.86
   1 -12   8    0.50    0.45
   1 -11   9   98.53    1.71
   1 -11  10  138.86    1.80
   1 -10   7   15.67    0.86
   1 -10   8    7.89    0.77
   1 -10  10   24.07    0.91
   1 -10  12    1.21    0.39
   1  -9   8  133.76    1.94
   1  -9   9    8.87    0.74
   1  -9  11    2.67    0.63
   1  -9  12    8.21    0.65
   1  -9  13   -0.34    0.31
   1  -8   7    2.32    0.59
   1  -8   8    0.84    0.40
   1  -8   9    1.25    0.52
   1  -8  13    3.25    0.56
   1  -8  14    0.62    0.30
   1  -7   8    1.70    0.49
   1  -7   9   30.71    0.96
   1  -7  10   13.07    0.77
   1  -7  13    1.06    0.38
   1  -7  14    0.48    0.34
   1  -7  15    4.52    0.47
   1  -6   7   16.11    0.68
   1  -6   8    0.22    0.32
   1  -6   9    7.88    0.64
   1  -6  10   30.48    0.94
   1  -6  11    5.28    0.64
   1  -6  13    5.82    0.61
   1  -6  15    0.20    0.29
   1  -5   7    5.13    0.49
   1  -5   8   22.03    0.74
   1  -5   9   31.91    0.87
   1  -5  10   21.83    0.80
   1  -5  11    4.09    0.60
   1  -5  12  146.19    1.81
   1  -5  13    1.20    0.41
   1  -5  14   -0.27    0.34
   1  -5  15   -0.11    0.29
   1  -4   8    2.01    0.42
   1  -4   9   19.02    0.70
   1  -4  10  104.76    1.54
   1  -4  12    7.44    0.63
   1  -4  14    2.77    0.56
   1  -3   8  139.20    1.51
   1  -3  10   22.32    0.75
   1  -3  11    2.47    0.53
   1  -3  12    5.60    0.61
   1  -3  14   -0.03    0.40
   1  -3  15    8.16    0.58
   1  -3  16    5.99    0.47
   1  -2   8   20.80    0.65
   1  -2  10   26.30    0.80
   1  -2  11    0.55    0.37
   1  -2  12    2.72    0.56
   1  -2  14    0.26    0.39
   1  -2  15    0.42    0.33
   1  -2  16    0.09    0.26
   1  -1   8  234.98    1.79
   1  -1  10   10.51    0.62
   1  -1  11    9.47    0.66
   1  -1  12    0.19    0.42
   1  -1  14   29.55    0.86
   1  -1  16    3.08    0.54
   1   0   8    0.11    0.24
   1   0   9    3.11    0.52
   1   0  10    2.24    0.48
   1   0  11   61.99    1.18
   1   0  12   11.97    0.73
   1   0  14    6.81    0.64
   1   0  15    5.64    0.59
   1   0  16   57.42    0.85
   1   1   8    2.20    0.38
   1   1   9   12.50    0.59
   1   1  10   50.36    1.04
   1   1  11   23.78    0.85
   1   1  12   22.89    0.87
   1   1  15   28.16    0.80
   1   1  16    8.75    0.61
   1   2   8   24.96    0.67
   1   2   9   10.49    0.58
   1   2  10   -0.11    0.33
   1   2  12    0.09    0.46
   1   2  14    6.44    0.75
   1   2  15    2.33    0.65
   1   3   7    6.69    0.44
   1   3   8    1.20    0.39
   1   3   9   25.93    0.79
   1   3  11    0.86    0.42
   1   3  12    9.81    0.75
   1   3  13    6.20    0.78
   1   4   9   48.64    1.03
   1   4  13    0.58    0.49
   1   4  14   16.56    0.77
   1   5   6   16.98    0.59
   1   5   7    5.66    0.50
   1   5   9   31.39    0.93
   1   5  10   22.79    0.90
   1   5  11   -0.08    0.51
   1   5  12    6.21    0.85
   1   5  13    0.18    0.44
   1   6   5   -0.26    0.28
   1   6   6    3.18    0.51
   1   6   9   55.64    1.21
   1   6  10    9.79    0.86
   1   6  12    0.10    0.47
   1   6  14   26.15    0.88
   1   7   6   -0.19    0.31
   1   7   9   48.86    1.19
   1   7  11    0.26    0.49
   1   7  12   15.64    1.02
   1   7  13   22.29    0.89
   1   8   5    0.63    0.34
   1   9   5   -0.15    0.50
   1   9   6   -0.31    0.49
   2 -15   6   -0.01    0.31
   2 -14   6    0.39    0.45
   2 -14   8    0.19    0.32
   2 -13   8    0.01    0.38
   2 -12   7    0.03    0.49
   2 -12  10    2.17    0.59
   2 -11   8   45.97    1.19
   2 -11  10    1.07    0.40
   2 -11  11    0.07    0.35
   2 -11  12   17.77    0.64
   2 -10   7    9.22    0.81
   2 -10   8   33.75    1.11
   2 -10   9   31.88    1.06
   2 -10  10   16.82    0.83
   2 -10  11   13.71    0.73
   2 -10  13    3.42    0.49
   2  -9   7   58.95    1.30
   2  -9   8    1.52    0.53
   2  -9   9   13.84    0.84
   2  -9  10    0.54    0.44
   2  -9  12    1.49    0.39
   2  -8   7   54.51    1.22
   2  -8   8   68.20    1.35
   2  -8   9   21.85    0.91
   2  -8  10    3.54    0.66
   2  -8  13   18.43    0.70
   2  -8  14    4.52    0.52
   2  -7   7   58.61    1.18
   2  -7   8  124.27    1.80
   2  -7   9  101.67    1.73
   2  -7  10  179.81    2.12
   2  -7  12   19.32    0.79
   2  -7  13    3.04    0.56
   2  -7  14    0.65    0.33
   2  -6   6   15.69    0.69
   2  -6   7    3.80    0.53
   2  -6   8  245.59    2.29
   2  -6   9  169.25    2.02
   2  -6  10  156.89    1.96
   2  -6  12    2.36    0.63
   2  -6  13    0.04    0.37
   2  -6  14    2.47    0.54
   2  -6  15    1.70    0.48
   2  -5   6  480.79    2.71
   2  -5   8   58.03    1.11
   2  -5   9    0.13    0.37
   2  -5  10    3.59    0.59
   2  -5  11    0.97    0.40
   2  -5  13    9.64    0.68
   2  -5  15   18.32    0.63
   2  -4   7  144.66    1.59
   2  -4   9    9.01    0.61
   2  -4  10    8.24    0.63
   2  -4  11   28.66    0.92
   2  -4  13   49.14    1.06
   2  -3   8   -0.02    0.36
   2  -3  10    0.43    0.37
   2  -3  11    0.85    0.47
   2  -3  12    9.70    0.71
   2  -3  13   14.56    0.76
   2  -3  15    0.86    0.37
   2  -2   7   20.45    0.65
   2  -2   8   24.72    0.73
   2  -2  10   26.30    0.86
   2  -2  11    0.39    0.37
   2  -2  12   28.02    0.90
   2  -2  14    2.34    0.69
   2  -1  10   22.60    0.83
   2  -1  11   19.88    0.83
   2  -1  12   32.83    0.98
   2  -1  14    0.08    0.36
   2   0   9   29.26    0.82
   2   0  10    9.32    0.64
   2   0  11   36.56    1.02
   2   0  12   50.41    1.16
   2   0  13    0.14    0.39
   2   0  14   19.73    0.78
   2   0  15    0.12    0.32
   2   1   8   41.40    0.87
   2   1  10   10.06    0.69
   2   1  11   22.82    0.89
   2   1  12   11.14    0.76
   2   1  13   27.69    0.94
   2   1  14    3.44    0.69
   2   2   8    6.01    0.50
   2   2   9    1.95    0.56
   2   2  10    0.69    0.45
   2   2  11   15.01    0.81
   2   2  13   21.86    0.89
   2   2  14    0.04    0.41
   2   2  15   -0.04    0.31
   2   3   6   32.38    0.70
   2   3   7    2.25    0.45
   2   3   8   10.22    0.57
   2   3   9   47.82    1.04
   2   3  10    0.38    0.37
   2   3  13   -0.08    0.40
   2   4   6    5.50    0.49
   2   4   7   46.70    0.92
   2   4   8   79.38    1.22
   2   4  10    0.35    0.48
   2   4  11   97.42    1.53
   2   5   7   -0.01    0.36
   2   5   8   75.36    1.25
   2   5  10   14.74    0.84
   2   5  13    0.06    0.41
   2   5  14    6.72    0.78
   2   6   7    4.50    0.63
   2   6   9   30.85    1.01
   2   6  10   37.61    1.13
   2   6  12    0.11    0.49
   2   6  14   11.38    0.83
   2   7   7    2.69    0.61
   2   7   8  547.50    3.38
   2   7  10   34.94    1.13
   2   7  11   20.47    1.01
   2   7  13    3.09    0.81
   2   8   5    0.13    0.45
   2   8  11    9.91    0.92
   2   8  12   32.12    1.11
   3 -15   2    0.03    0.43
   3 -15   3   -0.44    0.39
   3 -15   4    0.28    0.38
   3 -15   5    0.31    0.34
   3 -14   4    0.07    0.42
   3 -14   5   -0.06    0.43
   3 -14   6    0.29    0.37
   3 -14   7    0.11    0.37
   3 -13   6   -0.17    0.43
   3 -13   8    0.46    0.35
   3 -12   6    0.00    0.45
   3 -12   7    2.43    0.69
   3 -11   7    0.17    0.51
   3 -11   8   15.78    0.86
   3 -11  11    0.26    0.34
   3 -10   6   31.08    1.08
   3 -10   7   11.72    0.84
   3 -10   9   33.45    1.02
   3 -10  10   55.06    1.35
   3 -10  11    0.06    0.35
   3 -10  12    0.51    0.34
   3  -9   6   13.33    0.85
   3  -9   7   47.05    1.21
   3  -9   8    9.89    0.79
   3  -9  10   16.16    0.81
   3  -9  11    2.24    0.60
   3  -9  12    1.35    0.40
   3  -9  13    0.02    0.30
   3  -8   6    6.37    0.70
   3  -8   7   17.75    0.87
   3  -8   8   14.58    0.81
   3  -8   9    4.28    0.68
   3  -8  11    3.46    0.61
   3  -8  13    9.41    0.61
   3  -7   7   28.95    0.94
   3  -7   8    0.34    0.48
   3  -7   9    0.36    0.52
   3  -7  10    0.13    0.46
   3  -7  11    0.84    0.48
   3  -7  12   28.79    0.87
   3  -7  13   11.72    0.65
   3  -7  14    5.62    0.52
   3  -6   5   30.73    0.85
   3  -6   6   56.59    1.11
   3  -6   7    0.08    0.37
   3  -6   8  127.11    1.83
   3  -6   9    0.76    0.45
   3  -6  10   13.65    0.78
   3  -6  12   -0.22    0.44
   3  -6  14    0.19    0.34
   3  -5   5    4.06    0.47
   3  -5   7  126.77    1.64
   3  -5   8   15.48    0.74
   3  -5   9    0.47    0.45
   3  -5  10    8.48    0.69
   3  -5  11    7.42    0.68
   3  -5  12    7.46    0.67
   3  -5  13    4.78    0.61
   3  -5  15    4.57    0.50
   3  -4   6   50.31    0.97
   3  -4   7   46.52    0.99
   3  -4   8    4.27    0.55
   3  -4  10   21.41    0.86
   3  -4  12    6.77    0.67
   3  -4  13    0.66    0.40
   3  -4  15    0.21    0.30
   3  -3   6   28.22    0.74
   3  -3   8  252.35    2.17
   3  -3  10   58.43    1.19
   3  -3  11    5.27    0.64
   3  -3  13    5.11    0.64
   3  -3  15    0.49    0.29
   3  -2   7   66.14    1.07
   3  -2   8    0.41    0.31
   3  -2  10   53.16    1.16
   3  -2  11   51.98    1.17
   3  -2  13   54.91    1.11
   3  -2  15    2.29    0.64
   3  -1   8   26.37    0.79
   3  -1  11   22.08    0.88
   3  -1  13    3.66    0.74
   3  -1  14    6.72    0.65
   3  -1  15   10.02    0.64
   3   0   8    9.57    0.58
   3   0  10   57.78    1.19
   3   0  11   13.38    0.78
   3   0  13    2.96    0.72
   3   0  14    6.63    0.73
   3   1   6   14.19    0.54
   3   1   9    8.99    0.66
   3   1  10   11.05    0.73
   3   1  11   14.93    0.81
   3   1  13    3.39    0.72
   3   2   6    0.26    0.24
   3   2   8   91.77    1.30
   3   2   9    4.91    0.67
   3   2  13    3.52    0.74
   3   2  15    4.06    0.66
   3   3   5    1.23    0.40
   3   3   6   -0.12    0.25
   3   3   7    1.79    0.50
   3   3   9   53.53    1.14
   3   3  12   -0.06    0.49
   3   4   7    7.06    0.58
   3   4   8  146.07    1.67
   3   4  11    3.35    0.82
   3   4  12    3.17    0.79
   3   4  13   -0.27    0.39
   3   4  14   15.17    0.78
   3   5   5   -0.15    0.28
   3   5   8    9.26    0.70
   3   5  13    0.14    0.43
   3   6   5   21.65    0.74
   3   6   7   55.26    1.16
   3   6   9   32.62    1.05
   3   6  10   31.06    1.05
   3   6  12    0.00    0.43
   3   6  13    0.10    0.36
   3   7   7    0.66    0.40
   3   7  10    2.71    0.79
   3   7  11    0.34    0.46
   3   7  12    0.19    0.40
   3   8   5  210.07    2.19
   3   8  10    8.25    0.92
   3   8  11    4.30    0.84
   3   9   4  304.41    2.67
   4 -14   3    0.29    0.37
   4 -14   4   -0.19    0.37
   4 -14   5   -0.10    0.32
   4 -14   6    0.18    0.30
   4 -13   4    0.08    0.41
   4 -13   5    0.75    0.49
   4 -12   4    0.32    0.46
   4 -12   6    4.98    0.71
   4 -12   8    3.73    0.62
   4 -11   5   22.66    1.06
   4 -11   6   28.89    1.04
   4 -11   7    2.57    0.69
   4 -11   8    3.10    0.63
   4 -11   9    4.20    0.62
   4 -11  10    0.23    0.31
   4 -11  11    0.68    0.29
   4 -10   4    9.06    0.80
   4 -10   5   20.32    0.96
   4 -10   8    0.35    0.49
   4 -10   9   12.77    0.76
   4 -10  10    0.03    0.42
   4 -10  11    0.80    0.34
   4  -9   4   16.60    0.86
   4  -9   6    6.64    0.74
   4  -9   7   16.55    0.88
   4  -9   9    3.05    0.62
   4  -9  10   27.77    0.88
   4  -9  11    5.87    0.62
   4  -9  12    5.87    0.56
   4  -8   4    3.57    0.63
   4  -8   5  142.81    1.98
   4  -8   7    9.92    0.75
   4  -8   8  177.42    2.15
   4  -8   9    0.95    0.47
   4  -8  11   67.61    1.31
   4  -8  13    7.60    0.56
   4  -7   4    0.26    0.35
   4  -7   5   18.65    0.83
   4  -7   7   86.41    1.46
   4  -7   8  115.33    1.80
   4  -7   9  143.39    1.96
   4  -7  10   11.43    0.72
   4  -7  11   13.42    0.72
   4  -7  12   16.56    0.72
   4  -7  13   12.26    0.62
   4  -6   6   23.38    0.85
   4  -6   7   69.16    1.44
   4  -6   8    7.30    0.69
   4  -6   9   20.10    0.86
   4  -6  11    2.65    0.61
   4  -6  12    0.34    0.44
   4  -6  13    0.12    0.35
   4  -6  14    0.16    0.27
   4  -5   4    5.00    0.50
   4  -5   5    4.42    0.51
   4  -5   6    0.32    0.42
   4  -5   8   32.90    0.95
   4  -5   9    0.31    0.39
   4  -5  11    9.66    0.70
   4  -5  12    0.12    0.42
   4  -5  13   19.73    0.74
   4  -5  14    0.06    0.30
   4  -4   4   66.74    1.16
   4  -4   6  100.04    1.45
   4  -4   8    4.65    0.61
   4  -4   9   29.82    0.95
   4  -4  10   64.37    1.25
   4  -4  12    2.66    0.60
   4  -4  13   22.69    0.78
   4  -4  14    0.59    0.34
   4  -3   5   42.41    0.86
   4  -3   6    6.69    0.51
   4  -3   7    7.01    0.57
   4  -3   9    4.24    0.64
   4  -3  10   26.55    0.93
   4  -3  13   44.23    0.98
   4  -3  14   68.41    1.01
   4  -2   5    8.72    0.49
   4  -2   6   -0.03    0.30
   4  -2   7    1.85    0.52
   4  -2   8   17.70    0.74
   4  -2   9   86.59    1.38
   4  -2  12   50.22    1.11
   4  -2  13   90.97    1.29
   4  -1   6    6.86    0.48
   4  -1   7   -0.08    0.34
   4  -1  10   -0.01    0.45
   4  -1  12    2.49    0.72
   4  -1  13    3.39    0.76
   4   0   5    3.22    0.42
   4   0   6   41.38    0.84
   4   0   8   70.80    1.21
   4   0   9   89.13    1.40
   4   0  10    0.25    0.49
   4   0  12   12.69    0.78
   4   0  13    0.82    0.46
   4   1   8   10.58    0.68
   4   1  10    7.18    0.71
   4   1  12    3.35    0.75
   4   1  13    2.49    0.70
   4   1  14    5.72    0.69
   4   2   7   12.17    0.63
   4   2   9   36.99    1.03
   4   2  11    2.41    0.75
   4   2  12   15.83    0.81
   4   3   5    3.78    0.48
   4   3   6   34.58    0.83
   4   3   7    4.90    0.61
   4   3   9   18.48    0.84
   4   3  11    0.47    0.43
   4   3  12    9.05    0.84
   4   4   7   70.28    1.22
   4   4   9    4.77    0.78
   4   4  12   -0.09    0.39
   4   4  13   21.04    0.91
   4   5  12    0.00    0.40
   4   5  13   -0.05    0.31
   4   6   2    0.10    0.26
   4   6   3    6.10    0.53
   4   6   4   18.43    0.72
   4   6  12    0.13    0.36
   4   7   1    0.10    0.29
   4   7   3   -0.41    0.38
   4   7   9    0.28    0.47
   4   7  10    5.67    0.83
   4   8   3    0.37    0.44
   4   8   6    4.97    0.71
   4   8   8   11.58    0.88
   4   9   6    5.43    0.85
   4   9   8    0.24    0.44
   5 -14   2    0.20    0.30
   5 -14   3    0.08    0.29
   5 -13   0   28.61    1.01
   5 -13   1    5.10    0.72
   5 -13   2    0.48    0.44
   5 -13   3    0.32    0.44
   5 -13   6    1.78    0.54
   5 -12   1    6.73    0.78
   5 -12   2   10.21    0.85
   5 -12   3    0.36    0.42
   5 -12   4   -0.01    0.44
   5 -12   7   -0.06    0.32
   5 -12   8    0.09    0.29
   5 -11   3    9.90    0.84
   5 -11   4   -0.17    0.44
   5 -11   5    2.53    0.68
   5 -11   6   -0.34    0.45
   5 -11   7    0.46    0.39
   5 -11   8    2.34    0.57
   5 -11   9    0.05    0.32
   5 -10   3   52.43    1.26
   5 -10   5   11.18    0.83
   5 -10   6   28.20    0.97
   5 -10   7   10.94    0.74
   5 -10   8    0.54    0.38
   5 -10   9    0.14    0.34
   5 -10  10    0.11    0.32
   5  -9   3    0.04    0.43
   5  -9   4   27.63    1.00
   5  -9   5    7.11    0.73
   5  -9   7   20.66    0.88
   5  -9   8    4.51    0.64
   5  -9   9    0.06    0.42
   5  -9  10   -0.02    0.39
   5  -9  11    0.30    0.29
   5  -8   3   25.88    0.95
   5  -8   4    1.98    0.61
   5  -8   6    9.44    0.76
   5  -8   8    4.59    0.64
   5  -8   9    2.67    0.59
   5  -8  11    0.57    0.32
   5  -8  12    0.48    0.27
   5  -7   2   31.75    0.92
   5  -7   3    2.27    0.57
   5  -7   4    6.45    0.66
   5  -7   5   19.58    0.83
   5  -7   6    0.33    0.48
   5  -7   7    0.81    0.50
   5  -7  10    6.46    0.64
   5  -7  11    3.89    0.58
   5  -7  12    0.33    0.32
   5  -6   2    0.69    0.33
   5  -6   3    3.77    0.55
   5  -6   4   12.88    0.70
   5  -6   6    9.21    0.70
   5  -6   8    0.52    0.45
   5  -6  10    0.52    0.39
   5  -6  11   -0.40    0.33
   5  -6  13    0.36    0.27
   5  -5   2    0.66    0.30
   5  -5   3   18.67    0.68
   5  -5   4    0.03    0.29
   5  -5   6   14.97    0.73
   5  -5   7    3.68    0.59
   5  -5   8    4.07    0.61
   5  -5  11    3.30    0.59
   5  -5  12    7.04    0.61
   5  -4   3   43.86    0.86
   5  -4   4    8.13    0.53
   5  -4   5    8.07    0.56
   5  -4   6   30.90    0.88
   5  -4   7    0.45    0.45
   5  -4   8    4.99    0.63
   5  -4   9   25.10    0.90
   5  -4  10    0.26    0.48
   5  -4  11    0.14    0.39
   5  -4  12    3.11    0.57
   5  -3   4   49.30    0.90
   5  -3   5    4.55    0.49
   5  -3   6    5.97    0.56
   5  -3   7    0.84    0.38
   5  -3   8    5.34    0.62
   5  -3  11   18.57    0.81
   5  -3  12    2.28    0.65
   5  -2   4   66.98    0.98
   5  -2   6   38.28    0.89
   5  -2   7   49.53    1.06
   5  -2   8    4.08    0.68
   5  -2   9   20.96    0.85
   5  -2  11    4.60    0.67
   5  -2  12   53.04    1.06
   5  -2  13   10.61    0.65
   5  -1   4   29.21    0.68
   5  -1   5   44.11    0.85
   5  -1   7   30.43    0.88
   5  -1  12    0.08    0.38
   5  -1  13    4.18    0.59
   5   0   6   11.27    0.61
   5   0   7   42.56    0.98
   5   0   8   65.63    1.23
   5   0   9   15.45    0.80
   5   0  11    0.43    0.43
   5   0  12   -0.08    0.42
   5   1   4   -0.20    0.22
   5   1   6   32.25    0.83
   5   1   7   31.47    0.89
   5   1   8   70.82    1.27
   5   1   9   65.13    1.25
   5   1  10   21.94    0.91
   5   1  11    0.49    0.42
   5   1  12   -0.16    0.43
   5   1  13    0.20    0.34
   5   2   4   15.44    0.57
   5   2   5    1.99    0.45
   5   2   6    3.73    0.55
   5   2   8   10.53    0.73
   5   2  10   10.91    0.85
   5   2  11    0.01    0.40
   5   2  13    0.39    0.33
   5   3   3   13.73    0.51
   5   3   4   51.35    0.90
   5   3   6   11.65    0.66
   5   3   7   33.17    0.94
   5   3   8   14.31    0.79
   5   3  10    0.34    0.39
   5   3  11    4.17    0.76
   5   3  12    5.23    0.73
   5   4   3   14.95    0.57
   5   4   5    0.56    0.36
   5   4   6    0.16    0.42
   5   4   7   34.32    0.98
   5   4   9   -0.57    0.40
   5   4  10    0.06    0.38
   5   4  12    0.26    0.39
   5   5   3   13.29    0.60
   5   5  10    2.60    0.72
   5   5  12    2.36    0.67
   5   6   5   37.99    1.01
   5   7   5    2.80    0.67
   5   8   3   -0.38    0.43
   5   8   4  241.50    2.35
   5   8   6    2.37    0.77
   5   8   7    0.40    0.44
   6 -12   3    2.00    0.62
   6 -12   4   13.20    0.71
   6 -12   5   15.63    0.68
   6 -11   2   10.52    0.75
   6 -11   6    7.01    0.60
   6 -11   7    2.93    0.54
   6 -10   2   15.70    0.88
   6 -10   3   22.72    0.92
   6 -10   4    4.51    0.69
   6 -10   5    0.49    0.42
   6 -10   6    0.64    0.39
   6 -10   8    0.96    0.36
   6 -10   9   12.75    0.59
   6  -9   5   -0.17    0.40
   6  -9   6    0.02    0.44
   6  -9   7   77.41    1.46
   6  -9   8    0.11    0.36
   6  -9   9   70.15    1.25
   6  -9  10    4.65    0.51
   6  -8   3   27.78    0.99
   6  -8   4    6.42    0.69
   6  -8   6    2.36    0.73
   6  -8   7   56.03    1.14
   6  -8   8    8.35    0.68
   6  -7   4   11.45    0.73
   6  -7   5    0.18    0.39
   6  -7   7   16.78    0.79
   6  -7   8    4.71    0.63
   6  -7   9   -0.07    0.38
   6  -7  10    4.04    0.57
   6  -7  11    0.36    0.29
   6  -6   3   23.58    0.81
   6  -6   4   23.45    0.84
   6  -6   5    1.62    0.53
   6  -6   6    0.16    0.39
   6  -6   8    0.68    0.40
   6  -6   9   12.33    0.73
   6  -5   4   12.61    0.67
   6  -5   5    1.93    0.60
   6  -5   6   21.27    0.81
   6  -5   7   13.91    0.76
   6  -5   9   15.83    0.75
   6  -5  10    2.17    0.63
   6  -5  11    0.08    0.32
   6  -4   5    5.42    0.57
   6  -4   6   12.74    0.69
   6  -4   7    5.10    0.60
   6  -4   9    8.57    0.78
   6  -4  11    2.28    0.54
   6  -3   4   14.31    0.61
   6  -3   5   10.73    0.61
   6  -3   6   28.15    0.88
   6  -3   7   28.49    0.90
   6  -3   8   45.83    1.11
   6  -3  11   24.28    0.79
   6  -3  12    0.41    0.30
   6  -2   4   35.67    0.81
   6  -2   6   55.25    1.09
   6  -2   7    0.61    0.39
   6  -2   8   69.27    1.26
   6  -2  10   80.10    1.27
   6  -2  11    0.09    0.36
   6  -2  12    9.63    0.62
   6  -1   5    6.42    0.59
   6  -1   6   52.17    1.05
   6  -1   7   15.10    0.74
   6  -1   8   17.98    0.81
   6  -1   9   63.19    1.19
   6  -1  10   62.00    1.15
   6  -1  11    0.05    0.37
   6  -1  12    0.64    0.31
   6   0   7   -0.04    0.36
   6   0   9    6.31    0.75
   6   0  10    0.05    0.37
   6   0  12    0.10    0.34
   6   1   7    3.79    0.68
   6   1   9    3.86    0.70
   6   1  10    5.71    0.72
   6   1  11   -0.36    0.35
   6   2   5    3.39    0.58
   6   2   6   57.41    1.09
   6   2   7    6.11    0.66
   6   2   9    3.68    0.73
   6   2  10    0.47    0.40
   6   2  11    2.31    0.69
   6   3   4   46.28    0.97
   6   3   5   66.75    1.13
   6   3   6   63.89    1.19
   6   3   7   62.44    1.19
   6   3   8   25.81    0.92
   6   3   9    3.08    0.74
   6   3  10    0.22    0.42
   6   3  11    3.45    0.70
   6   4   4    0.07    0.35
   6   4   5    0.34    0.35
   6   4   8    9.75    0.80
   6   4   9    0.18    0.41
   6   4  10   12.00    0.82
   6   5   4   -0.05    0.36
   6   5   7   20.27    0.84
   6   5   8   -0.08    0.41
   6   5   9    0.59    0.38
   6   5  10    4.72    0.69
   6   6  10    4.41    0.71
   6   7   5    0.34    0.40
   7  -8   6   -0.28    0.32
   7  -8   7    1.89    0.62
   7  -8   8   80.08    1.20
   7  -7   6    3.44    0.58
   7  -7   7    0.41    0.35
   7  -7   9   -0.33    0.28
   7  -6   6   15.29    0.74
   7  -6   8   58.12    1.01
   7  -6   9   47.63    0.85
   7  -5   7    2.67    0.66
   7  -5   8    0.61    0.35
   7  -5   9   11.55    0.63
   7  -5  10    0.36    0.27
   7  -4   7   54.64    1.08
   7  -4   8   19.83    0.76
   7  -4   9    4.13    0.58
   7  -3   7    8.16    0.66
   7  -3   8    8.59    0.66
   7  -2   7    3.82    0.68
   7  -2   8    8.71    0.67
   7  -2   9    6.13    0.61
   7  -2  10   12.64    0.64
   7  -1   6   21.03    0.78
   7  -1   8   -0.40    0.38
   7  -1   9    5.94    0.67
   7  -1  10    8.20    0.60
   7   0   8   16.35    0.74
   7   0   9    0.09    0.32
   7   0  10    0.22    0.33
   7   1   7   -0.25    0.35
   7   1   8    0.54    0.35
   7   1   9    0.62    0.36
   7   1  10    0.26    0.30
   7   2   8    3.15    0.66
   7   2   9    0.01    0.33
   7   3   7    4.52    0.68
   7   3   8    2.08    0.66
   7   3   9   15.48    0.70
   7   4   8    3.26    0.65
  -8  -9  -3    5.80    0.50
  -8  -9  -2    0.56    0.28
  -8  -9  -1    5.98    0.52
  -7 -11  -2    0.36    0.29
  -7 -11   1   11.28    0.60
  -7 -11   2    6.78    0.55
  -7 -10  -4    0.23    0.29
  -7 -10  -1    5.61    0.56
  -7 -10   0   18.50    0.72
  -7 -10   1   23.36    0.76
  -7  -9   1    9.99    0.64
  -7  -9   2    5.39    0.56
  -6 -13   0    6.19    0.55
  -6 -13   1    8.68    0.57
  -6 -13   2    3.21    0.51
  -6 -13   3    2.49    0.49
  -6 -13   4    6.01    0.53
  -6 -12  -3    2.13    0.58
  -6 -12  -2   -0.13    0.32
  -6 -12  -1    4.55    0.54
  -6 -12   0    0.13    0.32
  -6 -12   1    2.12    0.61
  -6 -12   2    2.46    0.55
  -6 -12   3   13.04    0.67
  -6 -12   4    2.56    0.56
  -6 -12   5    0.45    0.32
  -6 -11  -5    0.06    0.28
  -6 -11  -4    2.95    0.64
  -6 -11  -3    6.82    0.61
  -6 -11  -1    0.49    0.36
  -6 -11   1    2.13    0.56
  -6 -11   3   11.37    0.69
  -6 -11   4   92.28    1.50
  -6 -11   5    0.29    0.34
  -6 -10   0   17.99    0.77
  -6 -10   3   53.63    1.13
  -6 -10   4   -0.15    0.38
  -6 -10   5   36.68    0.93
  -6  -9   2   25.94    0.87
  -6  -9   4   48.33    1.05
  -6  -8   3  917.29    3.94
  -5 -14   0    0.10    0.31
  -5 -14   1   16.11    0.67
  -5 -14   2    3.90    0.56
  -5 -14   3    0.31    0.29
  -5 -14   4    3.38    0.53
  -5 -13  -3    2.36    0.58
  -5 -13  -2    2.43    0.54
  -5 -13  -1    2.59    0.56
  -5 -13   0    0.65    0.35
  -5 -13   1   -0.04    0.37
  -5 -13   2    0.23    0.37
  -5 -13   3    8.91    0.68
  -5 -13   4    0.00    0.37
  -5 -13   5    3.39    0.58
  -5 -13   6   28.47    0.81
  -5 -12  -5    4.66    0.57
  -5 -12  -3    4.33    0.58
  -5 -12  -2    0.48    0.37
  -5 -12  -1    8.53    0.63
  -5 -12   0    0.38    0.38
  -5 -12   2    5.93    0.65
  -5 -12   3  121.79    1.73
  -5 -12   4    5.43    0.65
  -5 -12   5    0.73    0.37
  -5 -12   6    0.69    0.42
  -5 -12   7    0.76    0.36
  -5 -11  -6    0.39    0.32
  -5 -11   2   27.36    0.93
  -5 -11   3  287.75    2.52
  -5 -11   4  196.57    2.14
  -5 -11   5   22.25    0.86
  -5 -11   6   17.45    0.77
  -5 -10   1    6.05    0.64
  -5 -10   2   18.10    0.80
  -5 -10   5   96.14    1.56
  -5  -9   2   49.08    1.11
  -5  -9   3   53.93    1.13
  -5  -9   4  866.44    3.91
  -5  -9   6   29.23    0.86
  -5  -8   4   49.05    0.98
  -5  -7   4   17.86    0.60
  -4 -14  -2   16.91    0.69
  -4 -14  -1   56.27    1.21
  -4 -14   0   36.30    0.90
  -4 -14   2    5.93    0.65
  -4 -14   3   12.90    0.71
  -4 -14   4   15.52    0.74
  -4 -14   6    0.87    0.34
  -4 -13  -3    6.25    0.60
  -4 -13  -2    0.12    0.41
  -4 -13  -1    0.39    0.40
  -4 -13   0    2.64    0.60
  -4 -13   1   22.20    0.84
  -4 -13   2    5.91    0.66
  -4 -13   4   18.40    0.83
  -4 -13   7    6.12    0.63
  -4 -12  -4    9.56    0.69
  -4 -12  -2    0.39    0.43
  -4 -12  -1   -0.23    0.38
  -4 -12   0    2.50    0.58
  -4 -12   1    1.14    0.43
  -4 -12   2  332.24    2.72
  -4 -12   3  150.73    2.00
  -4 -12   4    7.11    0.71
  -4 -12   5    0.86    0.43
  -4 -12   6    5.64    0.66
  -4 -12   7    2.07    0.57
  -4 -12   8   21.07    0.80
  -4 -12   9  113.64    1.49
  -4 -11   1    0.54    0.43
  -4 -11   2    2.48    0.57
  -4 -11   3   15.26    0.77
  -4 -11   4   36.97    1.03
  -4 -11   7    6.84    0.65
  -4 -11   8    3.60    0.58
  -4 -11   9    6.65    0.61
  -4 -10   1   65.95    1.26
  -4 -10   2   20.40    0.82
  -4 -10   3  696.88    3.68
  -4 -10   4   56.51    1.17
  -4 -10   5   41.91    1.03
  -4 -10   6   81.92    1.45
  -4 -10   7    0.14    0.33
  -4 -10   9    0.14    0.39
  -4  -9   3   31.37    0.90
  -4  -9   4  457.21    2.85
  -4  -9   5    9.49    0.61
  -4  -9   6   -0.04    0.31
  -4  -9   7  138.30    1.72
  -4  -9   8   34.08    0.93
  -4  -8   3   -0.04    0.32
  -4  -8   4    3.43    0.42
  -4  -8   5    4.24    0.45
  -4  -8   6    0.11    0.28
  -4  -8   7   13.56    0.65
  -4  -7   4    0.95    0.25
  -4  -7   5    5.68    0.42
  -4  -7   6    0.13    0.24
  -3 -15   0    0.51    0.31
  -3 -15   1    0.10    0.37
  -3 -15   2   -0.32    0.31
  -3 -15   3    2.28    0.58
  -3 -15   5    2.55    0.57
  -3 -15   6   27.59    0.85
  -3 -14  -1    0.62    0.36
  -3 -14   0    2.30    0.60
  -3 -14   1    1.42    0.42
  -3 -14   2   31.91    0.94
  -3 -14   4   18.89    0.84
  -3 -14   5    1.22    0.44
  -3 -14   6    0.95    0.45
  -3 -14   7   -0.21    0.34
  -3 -14   8    2.07    0.67
  -3 -13  -5    3.09    0.55
  -3 -13  -4   25.85    0.81
  -3 -13  -3   12.09    0.70
  -3 -13  -2   11.09    0.71
  -3 -13  -1   11.95    0.72
  -3 -13   3   33.80    1.01
  -3 -13   5   42.34    1.08
  -3 -13   8    0.70    0.41
  -3 -13  10   13.61    0.65
  -3 -12  -7    6.52    0.55
  -3 -12  -3    0.47    0.42
  -3 -12  -2    6.55    0.68
  -3 -12  -1    0.68    0.44
  -3 -12   6   51.18    1.16
  -3 -12   7   35.89    1.02
  -3 -12   8    1.08    0.42
  -3 -12   9    5.53    0.62
  -3 -11  -8    3.05    0.57
  -3 -11  -1   17.77    0.80
  -3 -11   0   17.40    0.79
  -3 -11   1    8.52    0.68
  -3 -11   2  262.99    2.46
  -3 -11   3   98.21    1.67
  -3 -11   4  128.38    1.84
  -3 -11   5  172.14    2.06
  -3 -11   6   43.92    1.11
  -3 -11   8   20.96    0.89
  -3 -11   9   19.01    0.81
  -3 -11  10    0.15    0.36
  -3 -11  11    3.84    0.56
  -3 -10   1    0.33    0.37
  -3 -10   2   13.30    0.73
  -3 -10   3   37.91    0.97
  -3 -10   4   49.97    1.09
  -3 -10   5  160.89    1.91
  -3 -10   6   41.78    1.03
  -3 -10   7   48.93    1.09
  -3 -10   8   44.93    1.08
  -3 -10  10   11.62    0.70
  -3  -9   2  178.99    1.87
  -3  -9   3  398.14    2.63
  -3  -9   4    2.52    0.45
  -3  -9   5  104.34    1.50
  -3  -9   6  115.10    1.57
  -3  -9   7   13.79    0.71
  -3  -9   8   17.20    0.76
  -3  -9   9   11.02    0.69
  -3  -9  10    0.37    0.41
  -3  -8   3   37.44    0.82
  -3  -8   4   86.31    1.25
  -3  -8   5   19.29    0.65
  -3  -8   6  115.64    1.49
  -3  -8   7   28.14    0.83
  -3  -8   8   28.40    0.86
  -3  -8   9   -0.13    0.30
  -3  -8  10   97.45    1.55
  -3  -7   4   83.14    1.10
  -3  -7   5   92.30    1.19
  -3  -7   6   96.86    1.26
  -3  -7   7   11.56    0.59
  -3  -7   9    1.71    0.49
  -3  -6   7    3.77    0.40
  -2 -15  -1    3.85    0.57
  -2 -15   0    0.01    0.34
  -2 -15   1   78.60    1.39
  -2 -15   2   38.37    0.94
  -2 -15   3   11.66    0.71
  -2 -15   5   27.43    0.85
  -2 -15   6    0.71    0.33
  -2 -15   7    8.20    0.63
  -2 -14  -4    0.39    0.34
  -2 -14  -3   -0.33    0.32
  -2 -14  -2   -0.07    0.37
  -2 -14  -1    0.30    0.40
  -2 -14   1    0.22    0.42
  -2 -14   2   41.49    1.04
  -2 -14   3   52.75    1.15
  -2 -14   4   14.64    0.78
  -2 -14   5    1.67    0.44
  -2 -14   7    5.15    0.64
  -2 -14   9    0.15    0.30
  -2 -13  -5    0.37    0.35
  -2 -13  -4    3.66    0.60
  -2 -13  -3    2.62    0.57
  -2 -13  -1    0.19    0.46
  -2 -13   0   40.01    1.07
  -2 -13   1    0.05    0.42
  -2 -13   2    1.06    0.48
  -2 -13   3   34.08    1.03
  -2 -13   4    4.10    0.63
  -2 -13   5    4.07    0.66
  -2 -13   7    0.08    0.41
  -2 -13   8   -0.01    0.36
  -2 -13   9    0.34    0.36
  -2 -12  -6    0.06    0.36
  -2 -12  -4    0.19    0.36
  -2 -12  -3    3.34    0.60
  -2 -12   0   52.58    1.20
  -2 -12   1    0.37    0.48
  -2 -12   2   15.32    0.79
  -2 -12   3    2.42    0.49
  -2 -12   4   11.50    0.79
  -2 -12   7   29.84    0.99
  -2 -12   8   11.54    0.75
  -2 -12   9   35.32    1.00
  -2 -12  11    0.14    0.31
  -2 -11  -8   24.74    0.80
  -2 -11  -2    0.83    0.39
  -2 -11  -1    4.26    0.60
  -2 -11   0    2.04    0.62
  -2 -11   1  115.82    1.72
  -2 -11   2  134.40    1.82
  -2 -11   4   46.82    1.14
  -2 -11   5   98.18    1.65
  -2 -11   6   17.03    0.81
  -2 -11   7   23.07    0.90
  -2 -11   9    1.33    0.43
  -2 -11  10   45.36    1.08
  -2 -11  11    0.19    0.36
  -2 -11  12   23.09    0.73
  -2 -10   0  267.13    2.35
  -2 -10   1  206.12    2.09
  -2 -10   3  228.03    2.20
  -2 -10   4    7.00    0.59
  -2 -10   5  193.29    2.06
  -2 -10   6    8.28    0.69
  -2 -10   7  112.18    1.70
  -2 -10   8  216.90    2.25
  -2 -10   9    0.46    0.45
  -2 -10  10    0.93    0.48
  -2 -10  11   45.10    1.05
  -2  -9   1   -0.12    0.27
  -2  -9   2   33.38    0.82
  -2  -9   3  169.81    1.74
  -2  -9   4   43.46    0.94
  -2  -9   5    9.95    0.61
  -2  -9   7   37.50    0.98
  -2  -9   8  255.63    2.35
  -2  -9   9   56.66    1.19
  -2  -9  10   29.91    0.96
  -2  -9  12   90.17    1.51
  -2  -8   2   29.27    0.71
  -2  -8   3   10.44    0.51
  -2  -8   4   23.32    0.68
  -2  -8   5   33.55    0.81
  -2  -8   6  123.47    1.51
  -2  -8   7   50.92    1.05
  -2  -8   8   33.90    0.92
  -2  -8   9   25.36    0.85
  -2  -8  10    5.24    0.62
  -2  -8  11  144.30    1.86
  -2  -8  12  229.46    2.18
  -2  -7   4   30.06    0.68
  -2  -7   5    1.34    0.40
  -2  -7   6  261.83    1.97
  -2  -7   7  221.54    1.91
  -2  -7   8  383.38    2.54
  -2  -7   9   41.24    0.97
  -2  -7  10    3.19    0.56
  -2  -7  11   85.20    1.48
  -2  -6   8   16.96    0.64
  -2  -6   9    0.09    0.31
  -2  -6  10   59.46    1.25
  -2  -5   8   77.26    1.14
  -1 -15  -2    0.29    0.29
  -1 -15  -1    0.03    0.33
  -1 -15   0    0.35    0.37
  -1 -15   1    6.50    0.63
  -1 -15   3    3.34    0.64
  -1 -15   4    0.85    0.38
  -1 -15   5    0.13    0.36
  -1 -15   6   -0.02    0.36
  -1 -15   7    0.33    0.34
  -1 -14  -4   -0.08    0.31
  -1 -14  -3    1.28    0.42
  -1 -14  -2   11.30    0.71
  -1 -14  -1    0.33    0.39
  -1 -14   0   -0.30    0.37
  -1 -14   1    0.37    0.42
  -1 -14   2   12.96    0.76
  -1 -14   3    2.22    0.73
  -1 -14   4    0.18    0.41
  -1 -14   5    4.68    0.66
  -1 -14   6    1.26    0.49
  -1 -14   7    0.12    0.43
  -1 -14   8   -0.16    0.34
  -1 -14   9    5.09    0.63
  -1 -13  -5    2.97    0.58
  -1 -13  -4    0.37    0.41
  -1 -13  -3   12.92    0.74
  -1 -13  -2   22.53    0.86
  -1 -13   1    2.60    0.65
  -1 -13   2    4.01    0.69
  -1 -13   4    2.39    0.62
  -1 -13   5    6.87    0.72
  -1 -13   6   -0.10    0.39
  -1 -13   7   -0.06    0.38
  -1 -13   8    0.94    0.47
  -1 -13   9    3.84    0.63
  -1 -13  10    6.61    0.63
  -1 -13  11   15.52    0.66
  -1 -12  -7    0.39    0.36
  -1 -12  -6    3.47    0.59
  -1 -12  -5    0.40    0.40
  -1 -12  -4    2.30    0.69
  -1 -12   0   10.61    0.72
  -1 -12   1  125.21    1.86
  -1 -12   3    6.65    0.72
  -1 -12   4    5.40    0.67
  -1 -12   5   19.30    0.92
  -1 -12   8    1.34    0.45
  -1 -12   9  130.70    1.83
  -1 -12  10    3.47    0.63
  -1 -11  -6   12.29    0.72
  -1 -11  -4   86.91    1.57
  -1 -11  -3   24.52    0.87
  -1 -11  -1    6.40    0.62
  -1 -11   0    0.77    0.40
  -1 -11   2   56.98    1.20
  -1 -11   3    0.00    0.45
  -1 -11   4   14.40    0.79
  -1 -11   5    9.03    0.72
  -1 -11   7   11.19    0.75
  -1 -11   9    0.41    0.41
  -1 -11  10   28.37    0.96
  -1 -11  12   12.63    0.68
  -1 -10  -1    2.83    0.53
  -1 -10   0  109.72    1.59
  -1 -10   1   30.94    0.87
  -1 -10   2  147.18    1.78
  -1 -10   3   11.97    0.66
  -1 -10   4   16.39    0.75
  -1 -10   5   17.51    0.78
  -1 -10   6    4.46    0.61
  -1 -10   7    1.30    0.44
  -1 -10   8   31.94    1.00
  -1 -10   9    0.77    0.47
  -1 -10  11    1.40    0.42
  -1 -10  12   11.95    0.72
  -1 -10  13   36.08    0.85
  -1  -9   1    4.44    0.46
  -1  -9   3  172.98    1.77
  -1  -9   4   42.00    0.94
  -1  -9   5   37.44    0.94
  -1  -9   7  141.13    1.83
  -1  -9   8   27.91    0.93
  -1  -9  10    1.56    0.45
  -1  -9  12    0.70    0.42
  -1  -9  13    0.97    0.38
  -1  -8   2  368.04    2.23
  -1  -8   3  158.09    1.53
  -1  -8   4  576.08    2.87
  -1  -8   5  279.94    2.11
  -1  -8   6   51.12    1.00
  -1  -8   8   43.04    1.03
  -1  -8   9   15.51    0.77
  -1  -8  10   37.97    1.04
  -1  -8  11  170.47    2.05
  -1  -8  12   27.83    0.93
  -1  -8  13    3.44    0.58
  -1  -7   5    6.20    0.44
  -1  -7   6  246.04    1.95
  -1  -7   7    1.61    0.43
  -1  -7   8  110.80    1.52
  -1  -7   9    0.10    0.35
  -1  -7  10   71.55    1.49
  -1  -7  11  109.96    1.74
  -1  -6   7   14.00    0.56
  -1  -6   8    2.52    0.44
  -1  -6   9   13.15    0.64
  -1  -6  10    0.71    0.39
  -1  -6  11  101.64    1.64
  -1  -6  12   48.01    1.10
  -1  -5   8   16.16    0.59
  -1  -5   9    4.65    0.48
  -1  -5  10   38.00    0.93
  -1  -5  11  462.39    2.97
  -1  -4   9    8.29    0.51
  -1  -4  10   10.95    0.59
  -1  -4  11   28.82    0.85
  -1  -3   9    2.87    0.42
  -1  -3  10   12.83    0.60
   0 -15  -2    0.20    0.30
   0 -15  -1   20.95    0.75
   0 -15   0   25.70    0.81
   0 -15   2   17.30    0.76
   0 -15   5   11.23    0.74
   0 -15   6   -0.05    0.33
   0 -15   7    0.73    0.32
   0 -14  -3    0.28    0.36
   0 -14  -2   -0.23    0.41
   0 -14  -1   26.64    0.89
   0 -14   0   14.31    0.77
   0 -14   1    0.96    0.51
   0 -14   2   -0.15    0.41
   0 -14   3    0.41    0.49
   0 -14   5    0.87    0.41
   0 -14   6   -0.05    0.45
   0 -14   7    1.04    0.41
   0 -14   8    0.86    0.44
   0 -14   9   -0.09    0.36
   0 -13  -4   13.27    0.73
   0 -13  -1    2.39    0.61
   0 -13   0    0.88    0.44
   0 -13   1    4.89    0.69
   0 -13   2   51.28    1.26
   0 -13   3    0.60    0.55
   0 -13   4   25.37    0.96
   0 -13   5    3.96    0.71
   0 -13   6   -0.11    0.41
   0 -13   7    5.53    0.67
   0 -13   8    2.45    0.64
   0 -13   9    0.21    0.38
   0 -13  10   10.25    0.69
   0 -12  -5   13.17    0.73
   0 -12  -4  108.59    1.63
   0 -12  -2   23.59    0.89
   0 -12  -1   22.08    0.87
   0 -12   0  423.40    3.04
   0 -12   1    0.09    0.42
   0 -12   3   60.57    1.30
   0 -12   4   56.12    1.27
   0 -12   5   54.82    1.26
   0 -12   7    0.53    0.44
   0 -12   8    4.83    0.68
   0 -12   9    0.13    0.40
   0 -12  10   16.55    0.78
   0 -12  11    3.81    0.60
   0 -12  12    2.40    0.53
   0 -11  -5    2.43    0.60
   0 -11  -3  154.06    1.88
   0 -11  -2   -0.07    0.36
   0 -11  -1  170.62    1.98
   0 -11   2  101.31    1.65
   0 -11   3   57.12    1.24
   0 -11   4    0.14    0.41
   0 -11   5    8.85    0.71
   0 -11   6   21.51    0.90
   0 -11   7   24.09    0.96
   0 -11   9   96.25    1.74
   0 -11  10    0.83    0.43
   0 -10  -3   25.96    0.81
   0 -10  -1  287.32    2.31
   0 -10   0    0.94    0.39
   0 -10   1   41.49    0.98
   0 -10   2    1.84    0.48
   0 -10   5   49.89    1.13
   0 -10   7    3.14    0.58
   0 -10   8    8.01    0.72
   0 -10   9   93.54    1.73
   0 -10  10    2.60    0.66
   0 -10  11   73.93    1.52
   0  -9  -1   34.96    0.82
   0  -9   0    2.32    0.39
   0  -9   1   10.00    0.55
   0  -9   2   38.57    0.88
   0  -9   3    0.33    0.28
   0  -9   4    1.61    0.53
   0  -9   6   12.11    0.67
   0  -9   7   39.98    1.02
   0  -9   8    4.28    0.60
   0  -9   9    2.34    0.60
   0  -9  10   33.09    1.03
   0  -9  12   68.16    1.52
   0  -9  14   12.59    0.59
   0  -8   0   76.79    1.11
   0  -8   1   23.00    0.65
   0  -8   2    3.12    0.37
   0  -8   3   21.58    0.64
   0  -8   4    0.37    0.28
   0  -8   6   42.98    0.97
   0  -8   7   30.28    0.87
   0  -8   8   13.93    0.74
   0  -8   9    0.18    0.39
   0  -8  10   48.91    1.18
   0  -8  11   29.83    0.98
   0  -8  12    2.83    0.61
   0  -8  13   -0.15    0.38
   0  -7   5   -0.03    0.29
   0  -7   6   45.82    0.92
   0  -7   8   35.11    0.93
   0  -7  10    0.05    0.41
   0  -7  11  233.14    2.39
   0  -7  13    3.75    0.63
   0  -7  14    1.87    0.62
   0  -6   6  149.91    1.52
   0  -6   8   16.48    0.67
   0  -6   9   93.67    1.49
   0  -6  10  106.50    1.65
   0  -6  11  322.64    2.72
   0  -6  12   12.84    0.77
   0  -6  13  122.62    1.78
   0  -6  14   13.72    0.69
   0  -5   8    1.86    0.39
   0  -5   9  145.04    1.71
   0  -5  10    6.28    0.61
   0  -5  11  150.14    1.95
   0  -4   9  134.55    1.61
   0  -4  10    2.17    0.48
   0  -4  11    6.16    0.62
   0  -4  12    0.05    0.36
   0  -4  14    3.19    0.55
   0  -3   9   32.10    0.81
   0  -3  10    0.35    0.29
   0  -3  11    6.30    0.59
   0  -3  12    3.25    0.56
   0  -3  13   16.40    0.74
   0  -2   9   94.79    1.33
   0  -2  10    0.88    0.36
   0  -2  11   34.18    0.91
   0  -2  12   69.29    1.22
   0  -2  13   32.08    0.90
   0  -1   9   23.06    0.69
   0  -1  10    0.76    0.35
   0  -1  11   21.01    0.77
   0  -1  12   27.98    0.86
   0   0   9   17.56    0.62
   0   0  10   17.77    0.67
   0   0  11    9.29    0.59
   0   1  10    5.18    0.48
   1 -15   0    0.65    0.34
   1 -15   2    7.85    0.63
   1 -15   3    2.08    0.68
   1 -15   4    9.86    0.67
   1 -15   5    5.61    0.63
   1 -15   6    2.20    0.56
   1 -15   7    1.90    0.56
   1 -14  -2    7.74    0.67
   1 -14  -1    1.06    0.44
   1 -14   0    0.14    0.37
   1 -14   2   27.05    0.93
   1 -14   3    2.85    0.63
   1 -14   4    6.59    0.70
   1 -14   5    0.22    0.43
   1 -14   6    3.92    0.67
   1 -14   7    0.11    0.39
   1 -14   9    9.07    0.66
   1 -13  -3    0.84    0.43
   1 -13   0   -0.43    0.40
   1 -13   1    0.33    0.47
   1 -13   2   47.04    1.18
   1 -13   3   11.16    0.77
   1 -13   4   24.45    0.95
   1 -13   5   26.36    0.98
   1 -13   6   15.23    0.85
   1 -13   9    4.01    0.63
   1 -13  10    2.04    0.59
   1 -12  -2   11.44    0.73
   1 -12   0    5.11    0.67
   1 -12   3    0.05    0.44
   1 -12   7   12.82    0.81
   1 -12   8    0.10    0.45
   1 -12   9   32.32    1.00
   1 -12  10   42.65    1.04
   1 -12  12    0.12    0.28
   1 -11  -2    0.85    0.39
   1 -11   0   18.28    0.79
   1 -11   1   19.34    0.83
   1 -11   2   -0.15    0.39
   1 -11   3  438.47    3.14
   1 -11   4   29.55    1.00
   1 -11   5   10.71    0.75
   1 -11   6    0.71    0.44
   1 -11   7   95.88    1.69
   1 -11  10  141.83    1.95
   1 -11  11   21.91    0.85
   1 -11  12    2.25    0.69
   1 -10  -5    0.10    0.34
   1 -10  -4    0.28    0.37
   1 -10  -3   24.49    0.80
   1 -10  -1    1.18    0.35
   1 -10   0    7.80    0.60
   1 -10   2   17.80    0.76
   1 -10   3    0.55    0.40
   1 -10   4   34.97    0.97
   1 -10   5   38.52    1.03
   1 -10   7   15.91    0.85
   1 -10  10   27.77    1.01
   1 -10  13    2.06    0.64
   1  -9   0    4.98    0.46
   1  -9   1    0.03    0.31
   1  -9   2   32.03    0.83
   1  -9   3   27.16    0.81
   1  -9   4   20.24    0.76
   1  -9   5    8.53    0.60
   1  -9   6   27.53    0.92
   1  -9   9    8.60    0.75
   1  -9  11    3.29    0.68
   1  -9  12    8.89    0.71
   1  -9  13    0.33    0.41
   1  -8  -2  212.00    1.68
   1  -8   1    0.31    0.24
   1  -8   2    8.97    0.50
   1  -8   5    0.45    0.38
   1  -8   6   21.36    0.78
   1  -8   7    1.92    0.51
   1  -8   8    0.48    0.38
   1  -8   9    0.61    0.43
   1  -8  10    8.67    0.72
   1  -8  12    0.50    0.44
   1  -8  13    3.29    0.59
   1  -8  14    0.02    0.33
   1  -7   4  438.28    2.47
   1  -7   7   21.72    0.77
   1  -7   8    1.90    0.53
   1  -7   9   30.54    0.98
   1  -7  10   12.82    0.81
   1  -7  11    1.02    0.52
   1  -7  13    0.99    0.40
   1  -7  14    0.48    0.37
   1  -6   7   16.86    0.68
   1  -6   8    0.79    0.41
   1  -6   9    6.57    0.65
   1  -6  10   30.64    1.00
   1  -6  11    5.59    0.67
   1  -6  13    5.84    0.65
   1  -5   8   22.56    0.76
   1  -5   9   31.14    0.91
   1  -5  10   22.91    0.86
   1  -5  11    4.20    0.62
   1  -5  12  158.20    2.06
   1  -5  13    1.20    0.44
   1  -5  14    0.08    0.34
   1  -5  15    0.20    0.30
   1  -4   8    1.72    0.40
   1  -4   9   20.35    0.74
   1  -4  10  105.26    1.65
   1  -4  11   88.19    1.61
   1  -4  12    8.14    0.69
   1  -4  14    2.55    0.54
   1  -4  15    5.48    0.50
   1  -3   8  144.19    1.60
   1  -3  10   24.47    0.86
   1  -3  12    7.66    0.65
   1  -3  14    0.23    0.37
   1  -2   8   20.35    0.68
   1  -2  10   29.16    0.88
   1  -2  11    0.02    0.43
   1  -1   9    1.39    0.42
   1  -1  10   11.06    0.65
   1  -1  11   10.50    0.69
   1  -1  12   -0.05    0.36
   1   0   9    3.78    0.46
   1   0  10    2.40    0.55
   1   0  11   61.13    1.19
   1   0  12   12.30    0.71
   1   1   8    2.18    0.38
   1   1   9   11.46    0.57
   1   1  10   48.34    1.01
   1   1  11   20.21    0.76
   1   2   8   21.34    0.65
   2 -15   2    1.14    0.33
   2 -15   3   11.75    0.64
   2 -15   4    0.94    0.37
   2 -15   5    2.05    0.55
   2 -14   0    5.55    0.64
   2 -14   1    2.45    0.58
   2 -14   2    0.16    0.38
   2 -14   3    2.66    0.62
   2 -14   4   40.26    1.02
   2 -14   5    5.67    0.67
   2 -14   8    0.01    0.32
   2 -13   0   -0.14    0.44
   2 -13   1   41.37    1.09
   2 -13   2    6.03    0.70
   2 -13   3   -0.05    0.43
   2 -13   4    3.32    0.66
   2 -13   5   13.93    0.83
   2 -13   6    5.54    0.69
   2 -13   7    7.53    0.72
   2 -13   8    0.28    0.43
   2 -13   9    4.72    0.65
   2 -13  10   17.20    0.72
   2 -12   0   15.48    0.80
   2 -12   1  118.26    1.82
   2 -12   2   28.59    1.00
   2 -12   3   -0.29    0.45
   2 -12   6    8.54    0.77
   2 -12   7    0.06    0.48
   2 -12   8   22.54    0.91
   2 -12  10    2.47    0.64
   2 -12  11    2.44    0.58
   2 -11  -1   59.51    1.20
   2 -11   1    6.91    0.66
   2 -11   2    6.12    0.68
   2 -11   3    2.79    0.63
   2 -11   4    3.04    0.66
   2 -11   5   44.24    1.17
   2 -11   6    2.12    0.67
   2 -11   8   49.61    1.23
   2 -11  10    1.07    0.46
   2 -11  11    0.03    0.46
   2 -10  -2    3.82    0.54
   2 -10   0  135.71    1.74
   2 -10   1  154.14    1.87
   2 -10   2    0.19    0.36
   2 -10   3    3.65    0.57
   2 -10   4  106.06    1.69
   2 -10   5  180.29    2.17
   2 -10   6   34.00    1.05
   2 -10   7    7.87    0.71
   2 -10   8   30.18    1.05
   2 -10   9   34.12    1.11
   2 -10  10   16.73    0.86
   2 -10  11   13.91    0.78
   2 -10  12   16.69    0.75
   2 -10  13    3.12    0.54
   2  -9  -2    6.12    0.50
   2  -9   0   33.88    0.83
   2  -9   2   25.75    0.79
   2  -9   3   51.03    1.06
   2  -9   4   30.02    0.91
   2  -9   5   17.98    0.79
   2  -9   6   35.00    1.03
   2  -9   7   63.43    1.34
   2  -9   8    2.17    0.60
   2  -9   9   14.81    0.86
   2  -9  13    0.10    0.38
   2  -8  -2    0.38    0.25
   2  -8  -1    7.41    0.46
   2  -8   0   39.78    0.82
   2  -8   1   -0.04    0.26
   2  -8   2    0.48    0.27
   2  -8   3  317.53    2.28
   2  -8   5    0.66    0.39
   2  -8   6   12.88    0.71
   2  -8   8   67.98    1.36
   2  -8   9   23.93    0.93
   2  -8  10    5.06    0.71
   2  -8  11    0.20    0.50
   2  -8  12   32.60    1.01
   2  -7   3    0.38    0.26
   2  -7   4   77.54    1.23
   2  -7   5    7.55    0.57
   2  -7   6    8.53    0.58
   2  -7   7   51.01    1.12
   2  -7   8  116.91    1.80
   2  -7  10  177.61    2.26
   2  -7  12   19.54    0.86
   2  -7  13    2.56    0.61
   2  -7  14    0.34    0.32
   2  -6   5    0.17    0.27
   2  -6   6   12.82    0.60
   2  -6   7    2.91    0.53
   2  -6   9  157.87    2.03
   2  -6  10  145.21    2.06
   2  -6  11   18.78    0.89
   2  -6  12    3.45    0.68
   2  -6  13   -0.22    0.40
   2  -6  14    3.06    0.57
   2  -6  15    2.24    0.52
   2  -5   7  107.93    1.50
   2  -5   8   53.38    1.11
   2  -5   9   -0.10    0.44
   2  -5  10    2.78    0.58
   2  -5  11    1.24    0.55
   2  -5  13    9.80    0.72
   2  -5  14    2.59    0.56
   2  -5  15   16.48    0.62
   2  -4   9    8.84    0.67
   2  -4  10    7.76    0.70
   2  -4  11   27.53    0.97
   2  -4  13   48.30    1.11
   2  -4  14   16.82    0.74
   2  -3   7  542.15    2.92
   2  -3   8    0.56    0.30
   2  -3   9  161.81    1.95
   2  -3  10    0.07    0.39
   2  -3  12   10.36    0.76
   2  -3  13   13.44    0.77
   2  -3  14    7.85    0.61
   2  -2   7   18.89    0.68
   2  -2   8   25.35    0.79
   2  -2   9   56.19    1.14
   2  -2  10   27.87    0.92
   2  -2  11    0.51    0.39
   2  -2  12   27.06    0.94
   2  -2  13    1.21    0.40
   2  -1   9   13.38    0.68
   2  -1  10   23.40    0.88
   2  -1  11   22.46    0.90
   2  -1  12   34.04    1.01
   2   0   8  304.47    2.27
   2   0   9   29.67    0.85
   2   0  10    9.83    0.66
   2   0  11   35.93    1.01
   2   0  12   48.08    1.11
   2   1   8   39.00    0.88
   2   1   9   45.00    0.99
   2   1  10   10.98    0.68
   2   2   7  175.18    1.61
   2   2   8    6.96    0.52
   3 -14   2    0.19    0.35
   3 -14   3    8.73    0.66
   3 -14   4    0.21    0.41
   3 -14   5   -0.15    0.33
   3 -14   6   -0.17    0.32
   3 -13   2    2.86    0.64
   3 -13   4    6.93    0.71
   3 -13   6   -0.14    0.44
   3 -13   7   14.30    0.77
   3 -13   8    0.04    0.37
   3 -13   9    2.45    0.57
   3 -12   4    0.17    0.44
   3 -12   5   19.30    0.90
   3 -12   7    2.96    0.67
   3 -12   8    3.28    0.65
   3 -11   0    4.81    0.63
   3 -11   1   58.26    1.22
   3 -11   2   13.87    0.80
   3 -11   3    1.27    0.46
   3 -11   4  111.56    1.83
   3 -11   5  109.09    1.89
   3 -11   7    0.29    0.53
   3 -11   8   17.67    0.88
   3 -11   9    0.69    0.49
   3 -11  10   10.36    0.73
   3 -11  11    0.66    0.36
   3 -10   0    4.85    0.59
   3 -10   1    4.27    0.60
   3 -10   2    0.22    0.39
   3 -10   3   61.41    1.27
   3 -10   4   31.96    1.01
   3 -10   5   33.11    1.05
   3 -10   6   38.50    1.13
   3 -10   7   10.55    0.82
   3 -10   8    6.83    0.74
   3 -10   9   35.42    1.08
   3 -10  10   53.25    1.19
   3  -9   1    9.57    0.61
   3  -9   2    9.62    0.63
   3  -9   3    4.29    0.56
   3  -9   5   97.54    1.68
   3  -9   6   13.61    0.79
   3  -9   7   40.92    1.14
   3  -9   8    9.11    0.75
   3  -9  10   18.23    0.88
   3  -9  11    2.81    0.63
   3  -9  12    0.72    0.43
   3  -9  13    0.03    0.31
   3  -8   0   15.75    0.62
   3  -8   1   20.16    0.68
   3  -8   2  144.85    1.64
   3  -8   3    1.64    0.51
   3  -8   4    2.78    0.51
   3  -8   5    2.94    0.52
   3  -8   7   19.91    0.89
   3  -8   8   15.17    0.86
   3  -8   9    5.62    0.73
   3  -8  11    2.77    0.75
   3  -8  12    7.89    0.71
   3  -7   2    2.53    0.40
   3  -7   3   29.42    0.78
   3  -7   4   57.51    1.07
   3  -7   5   25.66    0.82
   3  -7   6  209.29    2.19
   3  -7   7   28.79    0.96
   3  -7   8    0.51    0.46
   3  -7   9    0.20    0.46
   3  -7  11    0.78    0.54
   3  -7  13   11.39    0.69
   3  -7  14    5.06    0.53
   3  -6   6   44.44    1.02
   3  -6   8  109.56    1.81
   3  -6   9    0.19    0.43
   3  -6  10   11.96    0.78
   3  -6  12   -0.22    0.40
   3  -6  13    2.69    0.61
   3  -5   5    4.37    0.47
   3  -5   6    6.80    0.55
   3  -5   7  117.43    1.69
   3  -5   8   15.69    0.78
   3  -5   9    0.08    0.47
   3  -5  11    8.06    0.72
   3  -5  12    8.12    0.74
   3  -5  13    3.93    0.63
   3  -5  14    0.38    0.37
   3  -4   6   55.05    1.04
   3  -4   7   36.84    0.92
   3  -4   8    4.38    0.61
   3  -4   9   15.91    0.81
   3  -4  10   20.15    0.89
   3  -4  12    6.82    0.72
   3  -4  13    0.28    0.45
   3  -4  14   16.92    0.71
   3  -3   6   25.14    0.75
   3  -3   7   48.46    1.03
   3  -3  10   55.61    1.26
   3  -3  11    3.85    0.66
   3  -2   6  422.21    2.54
   3  -2   7   61.69    1.12
   3  -2   8    0.33    0.35
   3  -2   9   72.37    1.36
   3  -2  10   60.34    1.31
   3  -2  11   57.67    1.29
   3  -2  13   49.68    1.08
   3  -1   6   80.06    1.26
   3  -1   7  175.53    1.80
   3  -1   8   31.04    0.87
   3  -1  10    7.64    0.70
   3  -1  11   23.49    0.90
   3   0   6   31.55    0.76
   3   0   7  283.10    2.20
   3   0   8   11.11    0.65
   3   0   9   48.45    1.12
   3   0  10   59.50    1.25
   3   0  11   15.72    0.81
   3   1   6   14.52    0.59
   3   1   8   27.17    0.82
   3   1   9   10.62    0.65
   3   2   6    0.21    0.30
   3   2   7  306.98    2.24
   4 -13   3    3.96    0.61
   4 -13   4    0.24    0.40
   4 -13   5    0.90    0.40
   4 -13   6    2.40    0.58
   4 -13   7    5.87    0.60
   4 -12   2    9.46    0.73
   4 -12   3    0.17    0.47
   4 -12   5    0.06    0.41
   4 -12   6    6.57    0.71
   4 -12   7    4.32    0.64
   4 -12   9    0.72    0.35
   4 -11   2   22.78    0.90
   4 -11   3    0.31    0.48
   4 -11   5   27.31    0.99
   4 -11   6   39.16    1.11
   4 -11   7    4.49    0.67
   4 -11   8    3.34    0.65
   4 -11   9    4.83    0.65
   4 -11  10   -0.10    0.33
   4 -10   2   34.62    1.02
   4 -10   3    8.71    0.73
   4 -10   4    7.49    0.72
   4 -10   5   17.57    0.88
   4 -10   7    8.07    0.76
   4 -10   8   -0.06    0.42
   4 -10   9   13.10    0.78
   4 -10  10    0.10    0.42
   4 -10  11    0.87    0.39
   4  -9   1  113.06    1.65
   4  -9   2    3.69    0.57
   4  -9   3   18.37    0.81
   4  -9   4   15.48    0.81
   4  -9   5    4.97    0.67
   4  -9   6    6.02    0.70
   4  -9   7   15.14    0.84
   4  -9   8    0.14    0.51
   4  -9  10   32.63    1.01
   4  -9  11    6.76    0.69
   4  -9  12    7.12    0.61
   4  -8   2    0.03    0.31
   4  -8   3   34.96    0.95
   4  -8   4    2.69    0.55
   4  -8   5  114.22    1.83
   4  -8   6    2.72    0.71
   4  -8   7   10.53    0.80
   4  -8   8  158.93    2.20
   4  -8   9    0.20    0.46
   4  -8  10    8.98    0.73
   4  -8  13    7.93    0.59
   4  -7   2   12.27    0.59
   4  -7   3   15.57    0.67
   4  -7   4   -0.10    0.39
   4  -7   5   21.43    0.84
   4  -7   6    8.96    0.72
   4  -7   7  120.24    1.93
   4  -7  10   10.68    0.77
   4  -7  11   13.18    0.79
   4  -7  13   11.59    0.65
   4  -6   3    0.06    0.25
   4  -6   4  146.89    1.71
   4  -6   6   23.85    0.87
   4  -6   8    7.53    0.73
   4  -6   9   21.11    0.93
   4  -6  11    2.81    0.64
   4  -6  12   -0.57    0.44
   4  -6  13    0.33    0.33
   4  -5   4    4.79    0.45
   4  -5   5    3.19    0.46
   4  -5   6    0.46    0.36
   4  -5   7    4.03    0.58
   4  -5   8   28.28    0.97
   4  -5   9    0.07    0.51
   4  -5  10    9.11    0.73
   4  -5  11    8.91    0.72
   4  -5  12   -0.14    0.47
   4  -4   4   60.63    1.12
   4  -4   5    4.29    0.46
   4  -4   6   88.59    1.46
   4  -4   8    4.67    0.65
   4  -4   9   28.94    1.03
   4  -4  10   59.18    1.31
   4  -3   5   42.50    0.90
   4  -3   6    8.19    0.59
   4  -3   7    7.33    0.60
   4  -3   8    3.29    0.63
   4  -3   9    3.54    0.68
   4  -3  10   26.56    1.00
   4  -3  12   12.58    0.78
   4  -2   5    8.98    0.50
   4  -2   6    0.11    0.30
   4  -2   8   20.96    0.86
   4  -2   9   87.24    1.49
   4  -2  10  205.90    2.36
   4  -1   5   38.43    0.84
   4  -1   6    6.78    0.51
   4  -1   7    0.09    0.40
   4  -1   8    0.14    0.46
   4  -1   9    3.97    0.62
   4  -1  10    0.23    0.49
   4   0   5    2.72    0.41
   4   0   6   46.10    0.96
   4   0   7   15.58    0.71
   4   0   8   69.53    1.28
   4   0   9   80.22    1.42
   4   0  10    0.07    0.44
   4   1   5  175.29    1.66
   4   1   6    0.54    0.28
   4   1   8   10.07    0.65
   5 -12   5   20.26    0.82
   5 -12   6    9.02    0.64
   5 -12   7    0.21    0.32
   5 -11   5    5.02    0.68
   5 -11   6    0.32    0.45
   5 -11   7    0.21    0.44
   5 -11   9   -0.10    0.32
   5 -10   3   53.55    1.22
   5 -10   5    8.30    0.74
   5 -10   6   30.24    1.01
   5 -10   7   11.45    0.77
   5 -10   8    0.27    0.41
   5 -10   9   -0.21    0.35
   5 -10  10    0.43    0.35
   5  -9   3   -0.05    0.44
   5  -9   4   26.30    0.97
   5  -9   5    6.92    0.72
   5  -9   7   19.24    0.89
   5  -9   8    4.88    0.70
   5  -9   9    0.25    0.39
   5  -9  10    0.47    0.40
   5  -9  11    0.29    0.33
   5  -8   3   25.01    0.87
   5  -8   4    2.35    0.58
   5  -8   5    3.12    0.64
   5  -8   6    9.71    0.78
   5  -8   8    4.03    0.71
   5  -8   9    2.67    0.63
   5  -8  10   17.42    0.81
   5  -8  11    0.24    0.37
   5  -8  12    0.14    0.30
   5  -7   4    4.57    0.60
   5  -7   5   19.02    0.84
   5  -7   6   -0.23    0.42
   5  -7   7    0.45    0.53
   5  -7  10    5.97    0.68
   5  -7  11    4.06    0.61
   5  -6   4   13.44    0.71
   5  -6   5    2.75    0.58
   5  -6   6    9.30    0.70
   5  -6   8    0.80    0.49
   5  -6  10    0.41    0.43
   5  -6  11    0.01    0.40
   5  -6  12    6.31    0.70
   5  -5   3   18.06    0.67
   5  -5   4   -0.11    0.36
   5  -5   5    0.70    0.44
   5  -5   6   16.32    0.79
   5  -5   7    4.13    0.61
   5  -5   8    3.64    0.65
   5  -5  10    1.52    0.49
   5  -5  12    5.82    0.62
   5  -4   3   47.67    0.93
   5  -4   5    7.43    0.58
   5  -4   6   32.73    0.96
   5  -4   7    0.25    0.45
   5  -4   8    4.22    0.64
   5  -4   9   22.99    0.95
   5  -4  10   -0.19    0.40
   5  -4  11   -0.13    0.42
   5  -4  12    2.84    0.67
   5  -3   3    7.37    0.49
   5  -3   4   71.03    1.23
   5  -3   5    4.30    0.50
   5  -3   6    7.24    0.63
   5  -3   7    0.44    0.44
   5  -3   8    6.20    0.70
   5  -3   9    5.81    0.71
   5  -3  11   14.91    0.79
   5  -2   4   74.33    1.13
   5  -2   6   38.09    0.98
   5  -2   7   57.44    1.21
   5  -2   8    4.94    0.63
   5  -2  11    4.67    0.69
   5  -1   4   37.28    0.83
   5  -1   5   44.58    0.95
   5  -1   6    0.07    0.39
   5  -1   7   28.10    0.91
   5  -1   8  227.06    2.35
   5  -1   9   52.68    1.24
   5   0   4    4.18    0.42
   5   0   5    1.53    0.47
   5   0   6   12.90    0.68
   5   0   7   42.00    1.05
   5   0   8   64.43    1.29
   5   1   4   -0.13    0.22
   5   1   5  162.13    1.69
   5   1   6   28.70    0.86
   6 -10   6    0.32    0.37
   6 -10   7    0.17    0.34
   6  -9   5    0.31    0.40
   6  -9   6   -0.06    0.41
   6  -9   7   86.61    1.58
   6  -9   8   -0.23    0.39
   6  -9   9   79.93    1.35
   6  -8   4    5.43    0.65
   6  -8   6    0.62    0.42
   6  -8   7   59.91    1.26
   6  -8   8    9.88    0.74
   6  -8   9   37.12    0.96
   6  -8  10    4.08    0.57
   6  -7   5    0.65    0.41
   6  -7   7   16.17    0.84
   6  -7   8    4.97    0.67
   6  -7   9   -0.07    0.39
   6  -7  10    3.52    0.59
   6  -7  11    0.48    0.30
   6  -6   4   27.25    0.92
   6  -6   5    2.44    0.65
   6  -6   8    0.67    0.46
   6  -6  11    0.16    0.34
   6  -5   3   23.47    0.79
   6  -5   4   13.34    0.70
   6  -5   6   18.34    0.84
   6  -5   7   14.69    0.81
   6  -5   9   16.11    0.83
   6  -5  10    2.40    0.68
   6  -4   3    3.62    0.48
   6  -4   4  149.86    1.83
   6  -4   5    6.04    0.62
   6  -4   6   12.02    0.74
   6  -4   7    3.35    0.72
   6  -4   9    8.47    0.72
   6  -4  10    0.84    0.40
   6  -3   3    0.44    0.31
   6  -3   4   14.26    0.67
   6  -3   5   12.33    0.69
   6  -3   6   33.60    0.99
   6  -3   7   28.95    0.99
   6  -3   8   48.81    1.22
   6  -3   9  258.40    2.49
   6  -3  10   11.64    0.72
   6  -2   3   18.03    0.63
   6  -2   4   38.41    0.91
   6  -2   5   15.12    0.74
   6  -2   6   60.01    1.23
   6  -2   8   68.77    1.36
   6  -2   9  225.31    2.31
   6  -1   3    9.06    0.51
   6  -1   4  118.12    1.51
   6  -1   5    7.30    0.61
   6  -1   6   49.74    1.12
   6  -1   7   14.74    0.76
   6  -1   8   19.23    0.88
   6   0   3   26.99    0.71
   6   0   4   49.43    0.99
   7  -8   7    2.60    0.54
   7  -8   8   87.83    1.30
   7  -7   6    5.18    0.71
   7  -7   7    0.48    0.38
   7  -7   8   25.59    0.84
   7  -7   9    0.05    0.32
   7  -6   8   54.57    1.09
   7  -5   8    0.31    0.40
   7  -5   9    8.84    0.66
   7  -4   4    0.45    0.35
   7  -4   5    2.18    0.66
   7  -4   7   60.46    1.24
   7  -4   8   16.85    0.81
   7  -3   4   53.73    1.10
   7  -3   5    6.31    0.69
   7  -3   7    9.00    0.76
   7  -2   4   50.14    1.04
   7  -2   5   30.29    0.93
   7  -2   6   30.34    0.94
  -8   8   3   -0.06    0.46
  -7   4   2   14.35    0.76
  -7   5   1   35.69    1.13
  -7   5   2    2.11    0.57
  -7   5   3   19.30    0.88
  -7   6   1    0.20    0.42
  -7   6   2    4.81    0.72
  -7   6   3    3.93    0.68
  -7   6   4    0.90    0.43
  -7   7   1    3.59    0.76
  -7   7   2    6.89    0.77
  -7   7   3    2.50    0.66
  -7   7   4   12.63    0.88
  -7   7   5    0.44    0.47
  -7   8   0   89.94    1.85
  -7   8   1    1.05    0.59
  -7   8   2    0.30    0.61
  -7   8   3   16.65    1.00
  -7   8   4   -0.51    0.55
  -7   9   4   11.46    0.97
  -7   9   6   13.46    0.95
  -7  10   2    1.18    0.61
  -7  10   3    6.09    0.85
  -7  10   5    1.26    0.55
  -7  11   1    1.00    0.52
  -7  11   2    0.44    0.61
  -7  11   3    0.08    0.56
  -7  11   5   -0.25    0.50
  -7  12   2   11.30    0.86
  -7  12   3    9.15    0.84
  -7  12   4    0.51    0.52
  -6   3   1   30.63    0.88
  -6   4   0  193.18    2.21
  -6   4   1   40.52    1.03
  -6   4   2    7.15    0.59
  -6   5  -1   21.10    0.91
  -6   5   1    8.45    0.65
  -6   5   2    2.70    0.50
  -6   5   3    0.07    0.33
  -6   5   4   41.10    1.05
  -6   6  -2   18.91    0.96
  -6   6  -1    0.16    0.42
  -6   6   0    0.02    0.41
  -6   6   1   16.37    0.84
  -6   6   2    0.22    0.38
  -6   6   3    1.01    0.42
  -6   6   4    2.88    0.55
  -6   6   5    8.66    0.71
  -6   7  -1    2.84    0.71
  -6   7   1    2.34    0.58
  -6   7   2   61.56    1.46
  -6   7   3    0.05    0.51
  -6   7   5   38.20    1.16
  -6   7   6    2.47    0.62
  -6   8   0    0.56    0.58
  -6   8   1   -0.24    0.55
  -6   8   2    9.44    0.85
  -6   8   4   15.15    0.92
  -6   8   6    6.06    0.77
  -6   8   7    7.43    0.79
  -6   9  -2   -0.50    0.53
  -6   9  -1   38.52    1.35
  -6   9   0   20.06    1.12
  -6   9   1   39.35    1.32
  -6   9   2   12.86    0.99
  -6   9   4    4.18    0.78
  -6   9   5   21.14    1.09
  -6  10   5    6.83    0.92
  -6  10   6    1.64    0.68
  -6  10   7   50.37    1.41
  -6  10   8    3.39    0.80
  -6  11  -2   10.24    0.90
  -6  11  -1   -0.22    0.62
  -6  11   0   37.91    1.34
  -6  11   2    4.23    0.87
  -6  11   3   10.27    0.90
  -6  11   4    0.27    0.51
  -6  11   5    1.32    0.61
  -6  11   6   -0.35    0.51
  -6  11   7   12.30    0.95
  -6  11   8    3.25    0.75
  -6  12  -1   32.48    1.19
  -6  12   0    8.26    0.91
  -6  12   1    0.86    0.63
  -6  12   2   17.00    1.04
  -6  12   3    0.23    0.59
  -6  12   5    0.17    0.51
  -6  12   6    0.21    0.52
  -6  13   1  107.58    1.96
  -6  13   3    0.52    0.46
  -5   4  -2   13.74    0.69
  -5   5  -3   23.08    0.89
  -5   5  -2    0.27    0.35
  -5   5  -1  280.30    2.58
  -5   5   0   18.59    0.77
  -5   5   1   15.58    0.69
  -5   5   2   36.63    0.92
  -5   5   3    4.62    0.48
  -5   5   4   83.77    1.32
  -5   5   5   20.35    0.69
  -5   6  -3    4.72    0.64
  -5   6  -2    0.38    0.43
  -5   6  -1   33.85    1.06
  -5   6   0  127.64    1.90
  -5   6   1    0.87    0.35
  -5   6   2    2.03    0.51
  -5   6   5   16.23    0.71
  -5   6   6    0.18    0.30
  -5   6   7    0.03    0.36
  -5   7  -2   20.44    0.94
  -5   7  -1  312.23    3.00
  -5   7   0   -0.26    0.37
  -5   7   1   40.70    1.14
  -5   7   2   16.26    0.77
  -5   7   3    0.14    0.37
  -5   7   5    9.08    0.65
  -5   7   6   19.17    0.81
  -5   7   7    0.01    0.39
  -5   7   8    0.64    0.39
  -5   8  -3   28.83    1.14
  -5   8  -2   63.78    1.55
  -5   8   0    4.02    0.68
  -5   8   1   33.09    1.15
  -5   8   2    3.24    0.65
  -5   8   3   37.42    1.11
  -5   8   5   -0.25    0.45
  -5   8   6  121.64    2.01
  -5   9  -3   -0.06    0.49
  -5   9  -2    3.62    0.77
  -5   9  -1  200.95    2.76
  -5   9   1   10.49    0.91
  -5   9   2   11.72    0.87
  -5   9   4  261.80    2.90
  -5   9   6    2.15    0.69
  -5   9   8   77.10    1.58
  -5  10  -3   50.51    1.50
  -5  10  -2   15.92    1.03
  -5  10  -1  205.80    2.92
  -5  10   0   15.50    0.98
  -5  10   1   21.60    1.10
  -5  10   2  218.57    2.84
  -5  10   3   62.47    1.55
  -5  10  10    0.87    0.45
  -5  11   4   15.00    1.02
  -5  11   5    5.72    0.80
  -5  11   6    4.97    0.80
  -5  12  -2   10.49    0.89
  -5  12  -1    6.90    0.83
  -5  12   0   78.98    1.70
  -5  12   1    0.01    0.59
  -5  12   2    6.56    0.88
  -5  12   3   17.36    1.04
  -5  12   4    0.40    0.58
  -5  12   5   13.55    0.92
  -5  12   6   15.84    0.98
  -5  12   8   -0.17    0.48
  -5  13  -2    0.23    0.47
  -5  13  -1    6.27    0.84
  -5  13   0   37.73    1.25
  -5  13   2    1.55    0.54
  -5  13   4    0.35    0.49
  -5  13   5    0.45    0.49
  -5  13   6   -0.08    0.42
  -5  13   7   20.63    0.97
  -5  14  -1    0.62    0.44
  -5  14   0    4.61    0.73
  -5  14   3   -0.38    0.47
  -5  14   4    0.88    0.45
  -4   5  -4    3.24    0.52
  -4   5  -3   25.83    0.86
  -4   5  -2   25.74    0.87
  -4   5   6    0.16    0.20
  -4   5   7    8.15    0.46
  -4   6  -4  143.47    2.00
  -4   6  -3    0.34    0.36
  -4   6  -2   27.66    0.88
  -4   6  -1   16.95    0.74
  -4   6   0  205.73    2.04
  -4   6   2   73.32    1.25
  -4   6   3   39.98    0.87
  -4   6   4   -0.22    0.25
  -4   6   5    7.79    0.47
  -4   6   6    1.66    0.39
  -4   6   7   17.28    0.65
  -4   6   8    0.20    0.28
  -4   6   9   20.24    0.75
  -4   7  -4    0.35    0.40
  -4   7  -3   18.52    0.88
  -4   7  -2   13.33    0.78
  -4   7   0   67.23    1.29
  -4   7   2   35.32    0.93
  -4   7   3    0.26    0.29
  -4   7   5   -0.19    0.28
  -4   7   6   21.62    0.78
  -4   7   7    0.50    0.36
  -4   7   8   15.44    0.76
  -4   7   9  180.73    2.11
  -4   7  10   31.66    0.94
  -4   8  -4    2.73    0.57
  -4   8  -2    0.04    0.43
  -4   8   0    3.33    0.61
  -4   8   1   20.37    0.83
  -4   8   2   62.46    1.28
  -4   8   3   15.34    0.72
  -4   8   4    4.78    0.57
  -4   8   5   34.19    0.98
  -4   8   6  148.48    1.96
  -4   8   8    2.80    0.63
  -4   8  10    9.72    0.74
  -4   8  11   21.08    0.85
  -4   9  -3   15.21    0.94
  -4   9  -2    3.42    0.69
  -4   9  -1  132.14    2.15
  -4   9   2   49.12    1.28
  -4   9   3   18.90    0.87
  -4   9   4  257.42    2.65
  -4   9   5  215.80    2.46
  -4   9   6    0.02    0.48
  -4   9   7    4.35    0.70
  -4   9  10   28.42    1.03
  -4   9  11   19.67    0.86
  -4  10  -4    6.24    0.79
  -4  10  -3    7.08    0.85
  -4  10  -2   30.93    1.16
  -4  10  -1  338.10    3.44
  -4  10   0  746.40    4.77
  -4  10   3  223.54    2.67
  -4  10   4   25.50    1.05
  -4  10   6    0.32    0.44
  -4  10   8    1.01    0.54
  -4  10   9    3.70    0.73
  -4  10  10    0.44    0.45
  -4  10  11    0.06    0.36
  -4  11  -3   -0.30    0.50
  -4  11  -2   20.08    1.03
  -4  11  -1    5.58    0.87
  -4  11   0   22.16    1.09
  -4  11   1   59.05    1.56
  -4  11   2   27.20    1.09
  -4  11   3   11.96    0.90
  -4  11   6    0.00    0.48
  -4  11   9    0.12    0.46
  -4  11  10    0.44    0.46
  -4  12  -4   -0.17    0.46
  -4  12  -2    7.88    0.85
  -4  12  -1    3.84    0.86
  -4  12   1   67.55    1.69
  -4  12   2   34.11    1.28
  -4  12   3    8.84    0.86
  -4  12   4    0.55    0.52
  -4  12   8    7.00    0.84
  -4  12   9   -0.08    0.46
  -4  13  -3    2.80    0.83
  -4  13  -2    5.42    0.84
  -4  13  -1    3.07    0.81
  -4  13   2   12.03    0.92
  -4  13   4    0.24    0.46
  -4  13   7    4.31    0.75
  -4  13   8    6.22    0.77
  -4  14  -2    4.81    0.74
  -4  14  -1    3.16    0.74
  -4  14   0    9.16    0.87
  -4  14   1   -0.29    0.47
  -4  14   2    0.65    0.54
  -4  14   3    0.34    0.53
  -4  14   6    0.86    0.42
  -4  15   0    0.24    0.39
  -4  15   1    2.74    0.67
  -4  15   2   43.30    1.11
  -3   5   6   29.75    0.65
  -3   5   7   10.99    0.46
  -3   5   8    4.59    0.41
  -3   5   9    0.73    0.29
  -3   6  -5   31.82    0.97
  -3   6  -4    2.39    0.51
  -3   6  -3   58.17    1.17
  -3   6   4   15.19    0.53
  -3   6   5  153.05    1.47
  -3   6   6    1.59    0.34
  -3   6   7  149.02    1.57
  -3   6   8    0.52    0.33
  -3   6   9    0.26    0.31
  -3   6  10  259.14    2.27
  -3   6  11   11.68    0.63
  -3   7  -5   32.14    1.01
  -3   7  -4   56.65    1.25
  -3   7  -2    2.39    0.47
  -3   7  -1  221.97    2.09
  -3   7   0  378.46    2.56
  -3   7   1  217.66    1.92
  -3   7   2    9.14    0.48
  -3   7   3   32.81    0.79
  -3   7   4   36.85    0.80
  -3   7   5    2.58    0.36
  -3   7   6  354.71    2.45
  -3   7   7   43.38    0.97
  -3   7   9   35.97    1.00
  -3   8  -5    2.43    0.55
  -3   8  -4    2.82    0.58
  -3   8  -2  118.29    1.79
  -3   8   0   15.90    0.73
  -3   8   1  148.79    1.77
  -3   8   2  106.13    1.52
  -3   8   3    1.83    0.40
  -3   8   4  121.69    1.59
  -3   8   5    3.72    0.49
  -3   8   6   28.34    0.88
  -3   8   7   45.16    1.08
  -3   8   9   10.86    0.76
  -3   8  11    4.02    0.62
  -3   8  12   10.27    0.64
  -3   9  -5   67.29    1.50
  -3   9  -4   33.79    1.17
  -3   9  -2    7.82    0.70
  -3   9   0    3.03    0.59
  -3   9   1  128.09    1.83
  -3   9   3   40.11    1.01
  -3   9   4  115.06    1.73
  -3   9   5   40.50    1.02
  -3   9   6   98.90    1.67
  -3   9   7  505.00    3.40
  -3   9   8    6.26    0.70
  -3   9  10   18.61    0.92
  -3   9  11   13.20    0.77
  -3   9  12   23.46    0.78
  -3  10  -5   33.51    1.18
  -3  10  -4   34.47    1.23
  -3  10  -3   63.03    1.53
  -3  10  -2    0.31    0.46
  -3  10  -1    3.63    0.72
  -3  10   0    4.05    0.66
  -3  10   1    0.92    0.55
  -3  10   3   78.85    1.67
  -3  10   5   37.26    1.07
  -3  10   6    0.39    0.47
  -3  10   8    3.94    0.64
  -3  10   9    8.37    0.77
  -3  10  11   17.31    0.83
  -3  11  -5  119.07    2.13
  -3  11  -4   80.55    1.73
  -3  11  -3    1.96    0.66
  -3  11  -2   12.88    0.93
  -3  11  -1   47.50    1.38
  -3  11   0    4.51    0.75
  -3  11   4   13.96    0.85
  -3  11   7   15.82    0.88
  -3  11   8    1.04    0.46
  -3  11  10   13.19    0.86
  -3  11  11    7.73    0.69
  -3  12  -4    0.37    0.51
  -3  12   5   27.52    1.08
  -3  12   6    8.59    0.81
  -3  12   7    0.72    0.49
  -3  12   8    7.37    0.78
  -3  12   9    3.22    0.73
  -3  12  10   -0.37    0.41
  -3  13  -3    1.46    0.59
  -3  13  -2    3.47    0.80
  -3  13  -1    4.38    0.82
  -3  13   0    0.13    0.56
  -3  13   3    0.74    0.51
  -3  13   4    0.79    0.49
  -3  13   5    0.04    0.47
  -3  13   6   -0.15    0.47
  -3  13   8    2.63    0.72
  -3  14  -3    7.66    0.75
  -3  14  -2    0.24    0.52
  -3  14  -1    5.05    0.76
  -3  14   1   12.69    0.91
  -3  14   2    0.24    0.44
  -3  14   3    0.68    0.48
  -3  15   1   -0.15    0.38
  -3  15   2    4.95    0.68
  -2   4   8   29.03    0.64
  -2   5   7   56.93    0.91
  -2   5   9  152.55    1.63
  -2   5  10    2.63    0.42
  -2   6  -5    0.29    0.32
  -2   6   5   89.87    1.09
  -2   6   6  213.91    1.66
  -2   6  10    2.59    0.53
  -2   6  12   82.92    1.32
  -2   7  -6    7.73    0.59
  -2   7  -5    8.80    0.64
  -2   7  -4   61.60    1.22
  -2   7  -3    0.98    0.36
  -2   7   2   21.97    0.62
  -2   7   3    8.11    0.43
  -2   7   4   40.44    0.78
  -2   7   5  138.83    1.44
  -2   7   6  289.01    2.07
  -2   7   7   10.39    0.57
  -2   7   8   15.77    0.68
  -2   7  12   28.37    0.84
  -2   8  -6   11.39    0.71
  -2   8  -5    0.01    0.43
  -2   8  -3  354.42    2.74
  -2   8  -2    0.35    0.36
  -2   8  -1    0.04    0.26
  -2   8   0   32.72    0.81
  -2   8   1    5.50    0.46
  -2   8   2    0.03    0.24
  -2   8   3   29.61    0.74
  -2   8   4    0.21    0.27
  -2   8   5    2.91    0.45
  -2   8   6    8.96    0.56
  -2   8   7    1.39    0.43
  -2   8   8  295.62    2.51
  -2   8   9  133.71    1.84
  -2   8  11   19.12    0.84
  -2   8  12   43.96    0.98
  -2   8  13    2.25    0.53
  -2   9  -6   34.53    1.11
  -2   9  -5   21.38    0.94
  -2   9  -4   30.80    1.05
  -2   9  -3   46.51    1.19
  -2   9   0   30.00    0.89
  -2   9   1   22.07    0.78
  -2   9   2    5.63    0.52
  -2   9   3    8.98    0.58
  -2   9   4   18.08    0.69
  -2   9   5   26.20    0.83
  -2   9   6  168.74    1.93
  -2   9   7   61.33    1.23
  -2   9  10  110.14    1.84
  -2   9  12    0.07    0.35
  -2  10  -6   38.38    1.18
  -2  10  -5  204.26    2.51
  -2  10  -4   78.08    1.60
  -2  10  -3    3.65    0.65
  -2  10  -1  150.17    2.04
  -2  10   0  122.98    1.83
  -2  10   1    5.65    0.55
  -2  10   2    2.50    0.51
  -2  10   3    2.54    0.49
  -2  10   4    1.84    0.60
  -2  10   5    1.98    0.55
  -2  10   6   18.09    0.83
  -2  10   7    5.53    0.67
  -2  10  11   17.63    0.82
  -2  10  12    8.92    0.59
  -2  11  -5   38.92    1.25
  -2  11  -3    3.25    0.70
  -2  11  -2    6.07    0.69
  -2  11  -1    7.70    0.76
  -2  11   0   13.11    0.79
  -2  11   1   55.62    1.31
  -2  11   2    5.66    0.68
  -2  11   3    0.35    0.47
  -2  11   4    7.75    0.67
  -2  11   5    0.01    0.45
  -2  11   7    1.05    0.46
  -2  11   8   16.89    0.87
  -2  11   9   -0.23    0.50
  -2  11  10    0.12    0.48
  -2  11  11    0.02    0.34
  -2  12  -5  147.57    2.28
  -2  12  -2   26.31    1.17
  -2  12  -1  120.17    2.12
  -2  12   0   11.76    0.84
  -2  12   1   71.15    1.53
  -2  12   2   25.60    1.01
  -2  12   6    7.03    0.69
  -2  12   7    6.28    0.71
  -2  12   8    0.21    0.49
  -2  12   9   -0.12    0.40
  -2  12  10   17.68    0.83
  -2  13  -2    6.34    0.79
  -2  13  -1   35.51    1.20
  -2  13   0    0.03    0.48
  -2  13   1   93.68    1.71
  -2  13   2   17.91    0.94
  -2  13   3    0.85    0.51
  -2  13   4   -0.60    0.42
  -2  13   6    0.25    0.43
  -2  13   8   19.86    0.90
  -2  14  -2   -0.11    0.50
  -2  14  -1    3.00    0.72
  -2  14   0    6.72    0.79
  -2  14   1    3.67    0.70
  -2  14   2    9.90    0.81
  -2  14   3    0.54    0.46
  -2  14   4    2.73    0.69
  -2  14   5    0.07    0.45
  -2  14   6    4.35    0.70
  -2  14   7   17.60    0.88
  -2  15  -1   -0.15    0.35
  -2  15   0    0.53    0.39
  -2  15   1    2.97    0.67
  -2  15   2    0.56    0.39
  -2  15   3   -0.04    0.37
  -1   2   9    0.05    0.22
  -1   2  10    0.40    0.22
  -1   2  11    1.65    0.37
  -1   3   9    2.92    0.37
  -1   3  12    0.16    0.28
  -1   4  10    1.34    0.38
  -1   4  11    0.20    0.33
  -1   4  12    0.78    0.29
  -1   5   7   75.68    1.02
  -1   5   8  197.38    1.72
  -1   5  10   64.37    1.24
  -1   6   5  374.14    1.99
  -1   6   6   10.79    0.45
  -1   6   8    2.90    0.42
  -1   6   9   35.88    0.89
  -1   6  10  172.29    1.96
  -1   6  11   37.79    0.97
  -1   6  12    2.75    0.50
  -1   7  -6    8.92    0.58
  -1   7   4    1.36    0.30
  -1   7   5   14.13    0.51
  -1   7   6    3.53    0.37
  -1   7   7    6.84    0.48
  -1   7   8   59.48    1.09
  -1   7  10    6.71    0.62
  -1   7  12    0.12    0.37
  -1   8  -6   23.80    0.85
  -1   8  -5    0.29    0.36
  -1   8  -3   -0.20    0.24
  -1   8  -1    0.23    0.23
  -1   8   0    7.83    0.46
  -1   8   3    0.33    0.26
  -1   8   4    0.54    0.30
  -1   8   5   17.58    0.62
  -1   8   6  106.63    1.42
  -1   8   7   99.39    1.44
  -1   8   8  142.12    1.76
  -1   8  11   34.70    1.00
  -1   8  12   35.63    0.90
  -1   8  13    2.69    0.47
  -1   9  -6   24.21    0.92
  -1   9  -5    7.80    0.66
  -1   9  -3   27.28    0.88
  -1   9  -1    0.58    0.29
  -1   9   0    5.03    0.43
  -1   9   1   79.21    1.27
  -1   9   4   15.99    0.66
  -1   9   5    2.80    0.48
  -1   9   6    0.05    0.35
  -1   9   7   -0.29    0.31
  -1   9   8   19.25    0.76
  -1   9  10    0.12    0.47
  -1   9  12   17.14    0.72
  -1  10  -5   40.45    1.17
  -1  10  -4   33.52    1.09
  -1  10  -3    0.51    0.44
  -1  10  -2   12.55    0.70
  -1  10  -1    8.55    0.60
  -1  10   0    7.22    0.59
  -1  10   1    0.72    0.34
  -1  10   2   20.43    0.76
  -1  10   4    0.14    0.41
  -1  10   5   -0.24    0.32
  -1  10   6   -0.17    0.35
  -1  10   7   74.96    1.34
  -1  10  12    1.85    0.60
  -1  11  -5    9.52    0.80
  -1  11  -4   25.68    1.04
  -1  11  -3  399.31    3.27
  -1  11  -1   20.74    0.89
  -1  11   0   13.86    0.77
  -1  11   1    3.90    0.63
  -1  11   2    0.31    0.38
  -1  11   4   50.37    1.16
  -1  11   5   66.82    1.31
  -1  11   7  192.06    2.16
  -1  11   9   16.45    0.81
  -1  11  10    6.14    0.67
  -1  11  11   68.69    1.17
  -1  12  -3   -0.17    0.47
  -1  12  -2    9.41    0.83
  -1  12  -1    7.22    0.75
  -1  12   1   36.11    1.15
  -1  12   2    9.41    0.75
  -1  12   5    2.38    0.59
  -1  12   6   -0.65    0.45
  -1  12   7  114.24    1.73
  -1  12   9    3.09    0.63
  -1  12  10    0.03    0.33
  -1  13  -3    8.66    0.83
  -1  13  -2   43.12    1.27
  -1  13   0    0.43    0.45
  -1  13   1   15.01    0.87
  -1  13   2   24.37    0.99
  -1  13   4    2.98    0.66
  -1  13   7    0.49    0.46
  -1  13   8  108.35    1.65
  -1  14  -2   26.53    1.01
  -1  14  -1   30.37    1.08
  -1  14   0   -0.05    0.45
  -1  14   1    0.75    0.53
  -1  14   2    8.72    0.78
  -1  14   3   12.04    0.82
  -1  14   4   -0.08    0.38
  -1  14   5    0.88    0.39
  -1  15   0    0.22    0.38
  -1  15   1    0.07    0.38
  -1  15   2    2.73    0.73
  -1  15   3   16.20    0.80
   0   1  10    4.73    0.46
   0   1  12   63.58    1.12
   0   2   9   36.61    0.87
   0   2  10   -0.06    0.26
   0   2  11   13.48    0.60
   0   3   8    6.96    0.48
   0   3   9   25.33    0.76
   0   3  10    1.98    0.46
   0   3  11    0.11    0.30
   0   4   7   63.16    0.93
   0   4   8   19.05    0.64
   0   4  10   27.45    0.84
   0   4  11    0.20    0.31
   0   4  12    0.45    0.35
   0   4  14    0.38    0.23
   0   5   6   58.39    0.85
   0   5   7   84.03    1.12
   0   5   8   28.61    0.75
   0   5   9   14.88    0.63
   0   5  10  326.98    2.56
   0   6   5  145.04    1.28
   0   6   6   11.04    0.46
   0   6   7    3.30    0.40
   0   6   8  226.88    1.96
   0   6   9  252.50    2.22
   0   6  10   91.53    1.54
   0   6  11   53.40    1.13
   0   7   4   14.01    0.48
   0   7   6    0.21    0.26
   0   7   7    6.27    0.48
   0   7   8    0.70    0.31
   0   7   9   55.72    1.12
   0   7  10   21.91    0.82
   0   7  11   29.43    0.90
   0   7  13   75.40    1.22
   0   8   0   51.65    0.93
   0   8   2   79.05    1.05
   0   8   3   18.88    0.56
   0   8   4    0.27    0.23
   0   8   5   35.19    0.79
   0   8   6    1.00    0.35
   0   8   7   36.86    0.89
   0   8   8   25.97    0.81
   0   8  12   29.99    0.86
   0   9  -3    0.03    0.26
   0   9  -1    7.48    0.47
   0   9   0    1.76    0.34
   0   9   3    8.24    0.50
   0   9   5   37.92    0.88
   0   9   7    5.88    0.53
   0   9  11    4.98    0.62
   0   9  12    0.08    0.34
   0  10  -3    0.48    0.35
   0  10  -2    1.79    0.47
   0  10  -1   33.45    0.89
   0  10   0    0.44    0.34
   0  10   4    5.62    0.54
   0  10   5    4.50    0.51
   0  10   6    5.90    0.57
   0  10  10   32.54    0.90
   0  10  11    7.66    0.63
   0  10  12   11.22    0.62
   0  11  -2   99.24    1.72
   0  11  -1   58.73    1.25
   0  11   0   76.73    1.50
   0  11   2    0.15    0.40
   0  11   3  152.99    1.89
   0  11   4   10.72    0.69
   0  11   7   -0.25    0.44
   0  11   8   64.66    1.22
   0  11   9   62.74    1.30
   0  11  10   55.12    1.05
   0  11  11   19.44    0.74
   0  12  -2   13.50    0.86
   0  12  -1   -0.19    0.41
   0  12   1   19.53    0.88
   0  12   2   20.71    0.90
   0  12   4   72.05    1.36
   0  12   5   13.13    0.76
   0  12   6   10.20    0.66
   0  12   7    3.02    0.66
   0  12   8    0.70    0.39
   0  12   9    0.61    0.36
   0  13  -1    5.13    0.72
   0  13   1    2.44    0.62
   0  13   3    6.49    0.71
   0  13   5    0.66    0.45
   0  13   7   41.44    1.00
   0  13   8    2.88    0.60
   0  14   0   13.85    0.83
   0  14   1   22.23    0.91
   0  14   2   -0.01    0.38
   0  14   3    0.21    0.39
   0  14   4    3.60    0.63
   0  14   6   -0.38    0.32
   1   1  11   19.00    0.74
   1   2  10   -0.01    0.38
   1   2  12   -0.16    0.28
   1   2  13   -0.12    0.29
   1   3   8    0.79    0.30
   1   3   9   26.77    0.83
   1   3  10    2.79    0.46
   1   3  12    6.30    0.49
   1   4   7   24.76    0.71
   1   4   9   46.01    1.04
   1   4  10    1.44    0.44
   1   4  13    0.64    0.30
   1   4  14   10.06    0.48
   1   5   6   26.91    0.66
   1   5   7    6.41    0.47
   1   5   8   23.93    0.75
   1   5   9   30.25    0.89
   1   5  10   20.58    0.79
   1   5  11   -0.21    0.37
   1   5  12    4.77    0.51
   1   5  13    0.08    0.27
   1   6   4  222.45    1.52
   1   6   5    0.02    0.20
   1   6   7   13.34    0.56
   1   6   8   28.43    0.79
   1   6   9  116.47    1.62
   1   6  10    8.73    0.59
   1   6  12    1.17    0.37
   1   6  13   -0.07    0.28
   1   6  14   30.08    0.77
   1   7   4   44.72    0.82
   1   7   5   80.59    1.09
   1   7   6    0.22    0.24
   1   7   7   16.47    0.63
   1   7   8    5.96    0.50
   1   7  12   13.22    0.66
   1   7  13   21.50    0.67
   1   8   2    4.09    0.32
   1   8   3   14.37    0.51
   1   8   4    7.59    0.43
   1   8   5    0.59    0.25
   1   8   6   27.11    0.75
   1   8   7   40.27    0.92
   1   8   8   48.12    1.03
   1   8  10   11.11    0.66
   1   8  12   16.24    0.68
   1   9  -1    3.42    0.38
   1   9   0   46.47    0.85
   1   9   2    1.69    0.32
   1   9   3    7.32    0.45
   1   9   5    0.01    0.29
   1   9   6   -0.38    0.31
   1   9   9   43.28    1.00
   1   9  10   -0.28    0.35
   1   9  11    7.27    0.61
   1   9  12    2.07    0.50
   1  10   0   84.01    1.33
   1  10   1    2.66    0.43
   1  10   2    0.32    0.27
   1  10   3   16.75    0.65
   1  10   4   42.00    0.93
   1  10   5    3.29    0.49
   1  10   6    7.69    0.55
   1  10   9  106.50    1.54
   1  10  10   25.11    0.79
   1  10  11    0.29    0.36
   1  11  -1   34.27    0.97
   1  11   3   22.77    0.81
   1  11   4   93.58    1.48
   1  11   6   12.37    0.67
   1  11   7   -0.10    0.34
   1  11   8    5.04    0.55
   1  11   9   23.48    0.78
   1  12   0    8.46    0.70
   1  12   1    2.11    0.65
   1  12   4    2.50    0.56
   1  12   5    0.82    0.37
   1  12   6    3.07    0.53
   1  12   7    0.19    0.37
   1  12   8    0.10    0.38
   1  12   9    8.56    0.61
   1  13   0    3.73    0.64
   1  13   1   11.22    0.76
   1  13   3   11.98    0.73
   1  13   4    0.14    0.36
   1  13   5    2.46    0.65
   1  13   6   14.45    0.69
   1  13   7    0.54    0.32
   1  14   3    2.46    0.65
   1  14   4   -0.26    0.35
   1  14   5   31.84    0.81
   2  -1  13    0.37    0.31
   2  -1  14    0.20    0.25
   2   0  13    0.02    0.28
   2   2  11   13.88    0.69
   2   2  13   17.25    0.64
   2   2  14   -0.15    0.24
   2   2  15    0.06    0.18
   2   3   9   44.36    1.06
   2   3  10    0.25    0.42
   2   3  11    3.84    0.56
   2   3  13   -0.08    0.25
   2   3  14    3.09    0.39
   2   4   6    6.11    0.49
   2   4   7   50.47    1.01
   2   4   8   73.52    1.27
   2   4   9  382.34    2.86
   2   4  10    0.31    0.35
   2   4  11  107.77    1.60
   2   4  12    8.46    0.55
   2   4  13    1.90    0.41
   2   4  14    1.37    0.36
   2   5   5  142.71    1.40
   2   5   6  387.92    2.39
   2   5   7    0.05    0.26
   2   5   8  111.83    1.56
   2   5  10   16.80    0.72
   2   5  12   25.73    0.78
   2   5  13   -0.26    0.29
   2   6   4    7.08    0.38
   2   6   5    2.85    0.35
   2   6   6   10.18    0.51
   2   6   7    4.01    0.47
   2   6   8  234.81    2.15
   2   6   9   23.89    0.82
   2   6  11    9.14    0.59
   2   6  12   -0.01    0.31
   2   6  13    0.33    0.27
   2   7   2    1.39    0.26
   2   7   3    1.96    0.29
   2   7   4   29.38    0.66
   2   7   5    5.78    0.41
   2   7   6   34.55    0.81
   2   7   7    2.58    0.51
   2   7   8  501.86    3.00
   2   7   9  230.82    2.15
   2   7  10   40.12    0.96
   2   8   1   24.49    0.58
   2   8   2   28.73    0.64
   2   8   3   13.33    0.50
   2   8   4  187.69    1.64
   2   8   5   -0.16    0.27
   2   8   6    5.25    0.50
   2   8   7    3.94    0.46
   2   8   8   58.80    1.09
   2   8   9  355.29    2.59
   2   8  10   46.16    1.02
   2   8  11    8.70    0.61
   2   8  12   26.84    0.75
   2   9   0  171.84    1.54
   2   9   1  111.97    1.30
   2   9   2   17.59    0.59
   2   9   3    7.73    0.48
   2   9   4  100.27    1.33
   2   9   6   83.80    1.35
   2   9   7    5.83    0.57
   2   9   8   82.86    1.39
   2   9  10   25.47    0.78
   2   9  12    1.37    0.32
   2  10   0  257.16    2.07
   2  10   1    0.76    0.29
   2  10   2    0.51    0.28
   2  10   3   15.26    0.64
   2  10   4  134.01    1.59
   2  10   7    3.35    0.53
   2  10   8    0.87    0.41
   2  10   9    2.26    0.52
   2  10  11    2.09    0.57
   2  11   1    4.45    0.52
   2  11   2    0.24    0.31
   2  11   3    4.08    0.52
   2  11   5    3.48    0.52
   2  11   6    4.49    0.54
   2  11   9    5.27    0.55
   2  11  10    1.91    0.51
   2  12   4   -0.08    0.32
   2  12   5   27.73    0.81
   2  12   6   -0.04    0.31
   2  12   8    1.81    0.48
   2  13   2    0.68    0.42
   2  13   3    2.66    0.55
   2  13   4    4.71    0.55
   2  13   5    0.32    0.32
   2  13   6    2.99    0.49
   3  -2  14   -0.13    0.26
   3  -1  14    4.97    0.45
   3   0  13    2.58    0.49
   3   1  12    0.44    0.37
   3   1  13    2.54    0.47
   3   2  11    2.40    0.62
   3   2  12    0.53    0.38
   3   2  14    0.51    0.24
   3   3   9   65.32    1.33
   3   3  10   49.53    1.17
   3   3  12   -0.04    0.34
   3   3  13    0.46    0.27
   3   3  14    0.25    0.24
   3   4   8  193.62    2.14
   3   4   9  150.48    1.94
   3   4  10    4.15    0.56
   3   4  11    1.88    0.49
   3   4  13   -0.12    0.25
   3   4  14   15.12    0.51
   3   5   5   -0.15    0.23
   3   5   6    0.57    0.30
   3   5   7   30.65    0.88
   3   5   8    7.65    0.64
   3   5   9   27.88    0.85
   3   5  11   33.37    0.88
   3   5  12    1.89    0.46
   3   6   3  115.74    1.18
   3   6   4    4.36    0.39
   3   6   5   20.42    0.66
   3   6   6   17.06    0.64
   3   6   7   54.09    1.05
   3   6   8    9.59    0.61
   3   6   9   24.60    0.83
   3   6  11    1.71    0.47
   3   6  12   -0.05    0.29
   3   6  13    0.04    0.23
   3   7   1   46.70    0.72
   3   7   2  157.18    1.33
   3   7   3   31.71    0.68
   3   7   4   45.08    0.84
   3   7   5   48.63    0.93
   3   7   6   26.33    0.74
   3   7   7    0.87    0.32
   3   7   8   19.08    0.76
   3   7  10    1.90    0.51
   3   7  11    0.20    0.30
   3   7  12    0.67    0.28
   3   8   1   39.30    0.72
   3   8   2    8.24    0.42
   3   8   3    5.09    0.40
   3   8   5  180.18    1.75
   3   8   6   16.90    0.65
   3   8   7    1.94    0.45
   3   8   9    8.22    0.59
   3   8  10    8.12    0.58
   3   8  11    4.18    0.49
   3   8  12    5.23    0.48
   3   9   3   88.72    1.25
   3   9   5  207.56    1.90
   3   9   6   11.84    0.61
   3   9   7    0.43    0.34
   3   9   8   36.74    0.91
   3   9   9   19.88    0.75
   3   9  10    2.48    0.51
   3   9  11    7.26    0.54
   3  10   2    0.07    0.28
   3  10   3    0.06    0.28
   3  10   4    0.84    0.36
   3  10   6    0.20    0.37
   3  10   7    0.19    0.31
   3  10   8    5.59    0.53
   3  10   9    0.34    0.29
   3  11   4    8.91    0.57
   3  11   7   10.70    0.59
   3  11   8    3.25    0.49
   3  11   9    2.22    0.56
   3  12   4   15.37    0.67
   3  12   5    0.11    0.29
   3  12   6    6.95    0.52
   4  -3  14   68.78    0.97
   4  -2  14    1.54    0.45
   4  -1  13    3.48    0.52
   4  -1  14    9.20    0.48
   4   0  12   14.49    0.75
   4   0  13    0.91    0.31
   4   0  14    4.77    0.42
   4   1  12    2.77    0.52
   4   2  11    2.56    0.56
   4   2  12   13.14    0.67
   4   2  13    0.34    0.31
   4   2  14    2.22    0.36
   4   3   9   18.78    0.86
   4   3  11    0.15    0.42
   4   3  13    5.96    0.47
   4   4   7   73.72    1.35
   4   4   8  325.96    2.76
   4   4  12   -0.11    0.28
   4   4  13   12.07    0.51
   4   5   3   34.59    0.74
   4   5   4   37.48    0.83
   4   5  10    0.74    0.38
   4   5  12    0.22    0.28
   4   5  13   -0.10    0.21
   4   6   2    0.00    0.17
   4   6   4   19.05    0.64
   4   6   5    1.69    0.45
   4   6   6   21.56    0.74
   4   6   7    0.53    0.33
   4   6  10    4.41    0.49
   4   6  11    2.13    0.43
   4   6  12    0.27    0.26
   4   7   3   -0.19    0.25
   4   7   4    4.67    0.44
   4   7   5   18.59    0.66
   4   7   6    7.83    0.54
   4   7   7    5.32    0.49
   4   7   8   16.38    0.67
   4   7   9    0.28    0.36
   4   7  10    5.13    0.51
   4   7  11    0.21    0.26
   4   8   2  121.69    1.32
   4   8   3    0.50    0.28
   4   8   8   18.03    0.68
   4   8   9    7.81    0.55
   4   8  10    0.00    0.27
   4   8  11    4.35    0.47
   4   9   3  110.70    1.37
   4   9   4  158.87    1.64
   4   9   6    5.46    0.53
   4   9   7    6.30    0.54
   4   9   8    0.39    0.34
   4   9   9    2.79    0.45
   4  10   4   13.03    0.61
   4  10   5    2.22    0.44
   4  10   6    2.54    0.46
   4  10   7    1.99    0.50
   4  10   8    3.74    0.47
   4  10   9    4.56    0.49
   4  11   4   14.37    0.61
   4  11   5   -0.18    0.27
   4  11   6    0.24    0.30
   4  11   7    0.34    0.25
   5  -3  13   15.00    0.62
   5  -2  13   10.13    0.55
   5  -1  13    4.05    0.47
   5   0  12    0.30    0.34
   5   0  13    2.18    0.50
   5   1  11    0.05    0.40
   5   1  12    0.16    0.36
   5   1  13   -0.08    0.26
   5   2  11    0.41    0.40
   5   2  12    1.99    0.44
   5   2  13    0.02    0.22
   5   3  10    0.03    0.34
   5   3  11    3.21    0.49
   5   3  12    5.02    0.49
   5   3  13    1.14    0.37
   5   4   6    0.79    0.45
   5   4   7   41.07    1.06
   5   4   8   31.14    0.96
   5   4   9    0.24    0.35
   5   4  10    0.01    0.30
   5   4  11    9.64    0.58
   5   4  12    0.19    0.25
   5   5   2    3.65    0.35
   5   5   3   14.84    0.57
   5   5   4    0.35    0.30
   5   5   7    3.81    0.54
   5   5   9    6.91    0.58
   5   5  10    2.19    0.45
   5   5  11    5.76    0.50
   5   5  12    1.84    0.40
   5   6   3    3.86    0.39
   5   6   5   39.38    0.89
   5   6  11   13.87    0.58
   5   7   4    1.62    0.39
   5   7   5    1.93    0.42
   5   7   7    0.97    0.34
   5   8   3    0.02    0.29
   5   8   6    1.59    0.41
   5   8   9    0.31    0.28
   5   9   4   19.22    0.66
   5   9   5    0.80    0.32
   5   9   6    0.44    0.27
   5   9   7    0.20    0.29
   5   9   8    7.89    0.50
   5  10   7    6.83    0.47
   6  -1  12    0.58    0.28
   6   0  11    0.13    0.36
   6   0  12    0.28    0.25
   6   1  10    5.11    0.63
   6   1  11    0.17    0.32
   6   1  12    0.64    0.27
   6   2   9    3.30    0.60
   6   2  10    0.04    0.38
   6   2  11    1.89    0.47
   6   2  12    0.30    0.23
   6   3   8   35.49    1.03
   6   3   9    3.64    0.57
   6   3  11    3.58    0.45
   6   4   5    0.36    0.37
   6   4   6   51.23    1.13
   6   4   8    9.23    0.60
   6   4   9    0.27    0.38
   6   4  10    8.55    0.54
   6   4  11   14.14    0.55
   6   5   3    8.65    0.50
   6   5   4    0.30    0.29
   6   5   5    8.55    0.56
   6   5   7   21.81    0.76
   6   5   8    0.16    0.36
   6   5   9    1.70    0.51
   6   5  10    3.85    0.45
   6   6   4    0.37    0.26
   6   6   5   13.46    0.64
   6   6   6    0.99    0.32
   6   6   7   15.76    0.63
   6   6   8    6.58    0.52
   6   6   9    5.40    0.47
   6   6  10    4.23    0.42
   6   7   5    0.56    0.31
   6   7   6   12.48    0.57
   6   8   6    7.35    0.48
   6   8   7    1.58    0.39
   6   8   8   20.89    0.58
   7  -2  11    0.27    0.29
   7  -1  11   -0.36    0.29
   7   0  10   -0.03    0.34
   7   0  11   -0.42    0.26
   7   1   9    0.82    0.41
   7   1  10    0.22    0.30
   7   1  11    2.94    0.43
   7   2   8    2.27    0.56
   7   2   9    0.18    0.32
   7   3   7    3.87    0.54
   7   3   8    2.92    0.51
   7   3   9   16.82    0.64
   7   3  10    8.37    0.48
   7   4   4    8.92    0.57
   7   4   6    1.68    0.46
   7   4   7    3.48    0.49
   7   4   8    2.92    0.45
   7   4   9    7.15    0.48
   7   5   5    0.40    0.31
   7   5   6    3.15    0.43
   7   5   7   53.16    1.06
   7   5   8    0.08    0.25
   7   6   6   28.69    0.68
   7   6   7    2.12    0.38
   7   6   8   43.81    0.83
   8   0   9   15.38    0.63
   8   1   8    2.15    0.48
   8   1   9   12.19    0.55
   8   2   6   17.92    0.74
   8   2   7   25.60    0.78
   8   2   8   33.36    0.76
   8   2   9    0.19    0.21
   8   3   5   20.83    0.71
   8   3   6    8.87    0.54
   8   3   7   12.89    0.56
   8   3   8    6.89    0.45
   8   4   6    0.07    0.24
   8   4   7    0.14    0.23
   9   0   7    0.20    0.25
   9   1   6    1.67    0.47
   9   1   7    2.44    0.40
 -11   0   6    3.12    0.80
 -11   1   4    5.68    0.84
 -11   1   5    0.54    0.55
 -11   1   6    0.50    0.46
 -11   1   7   24.16    0.97
 -11   1   8    3.32    0.66
 -11   2   4   45.69    1.36
 -11   2   5    0.21    0.50
 -11   2   6    2.71    0.73
 -11   2   7    3.89    0.71
 -11   3   4   44.69    1.38
 -11   3   5    0.65    0.52
 -11   3   6    0.14    0.50
 -11   3   7    0.45    0.48
 -11   3   9    0.62    0.42
 -11   4   5    3.30    0.84
 -11   4   6    3.21    0.72
 -11   4   7    0.19    0.42
 -11   4   8    0.99    0.45
 -11   4   9    0.20    0.37
 -11   5   3   15.24    1.03
 -11   5   6    3.71    0.81
 -11   5   7   13.31    0.88
 -11   5   8    0.33    0.45
 -11   6   6   -0.05    0.45
 -11   6   7    0.45    0.46
 -10  -1   4   20.82    1.06
 -10  -1   5    0.36    0.47
 -10   0   3    0.02    0.57
 -10   0   5    2.85    0.83
 -10   0   6    0.73    0.52
 -10   0   8   98.42    1.73
 -10   0   9   31.56    0.95
 -10   1   2   49.73    1.53
 -10   1   3  330.90    3.51
 -10   1   6    6.30    0.78
 -10   1   8   32.42    1.06
 -10   1   9   17.98    0.88
 -10   1  10    9.94    0.70
 -10   1  11    0.38    0.32
 -10   2   1   30.24    1.32
 -10   2   2    8.02    0.90
 -10   2   3   66.54    1.63
 -10   2   5    0.58    0.50
 -10   2   6    1.10    0.52
 -10   2   8    3.33    0.66
 -10   2   9    2.71    0.63
 -10   2  10    0.14    0.38
 -10   2  11    0.13    0.38
 -10   3   1    5.26    0.84
 -10   3   2    0.55    0.64
 -10   3   4   27.91    1.15
 -10   3   6   10.46    0.82
 -10   3   9    3.62    0.78
 -10   3  10   18.59    0.85
 -10   3  11    7.75    0.68
 -10   4   1    1.45    0.71
 -10   4   3   29.95    1.20
 -10   4   5    6.62    0.85
 -10   4   7    2.65    0.71
 -10   4   9    0.32    0.48
 -10   4  10    0.82    0.41
 -10   4  11    0.59    0.42
 -10   5   2    1.31    0.65
 -10   5   4    3.69    0.88
 -10   5   6   13.40    0.87
 -10   5   7    3.45    0.72
 -10   5   8   -0.12    0.43
 -10   5   9   -0.21    0.42
 -10   5  10    3.07    0.64
 -10   5  11    6.57    0.68
 -10   6   1    0.30    0.53
 -10   6   2   -0.09    0.63
 -10   6   3   15.37    1.02
 -10   6   4    9.46    0.83
 -10   6   6    2.24    0.75
 -10   6   8    0.86    0.45
 -10   6   9   -0.07    0.40
 -10   6  10    2.48    0.65
 -10   7   5   14.14    0.92
 -10   7   7    3.05    0.69
 -10   7   9    4.00    0.80
 -10   8   4    7.12    0.79
 -10   8   5    0.03    0.40
 -10   8   6    0.36    0.46
  -9  -2   3   28.96    1.17
  -9  -1   2   89.02    1.86
  -9  -1   5   39.96    1.19
  -9  -1   6    5.73    0.67
  -9  -1   7   18.00    0.89
  -9   0   1   26.84    1.27
  -9   0   2   41.14    1.36
  -9   0   5  241.21    2.76
  -9   0   6    0.19    0.42
  -9   0   7   15.12    0.82
  -9   0  10    0.51    0.41
  -9   1   2   11.01    0.87
  -9   1   5   12.52    0.81
  -9   1   9    0.70    0.42
  -9   1  11    2.32    0.54
  -9   1  12    0.42    0.32
  -9   2   0    1.23    0.67
  -9   2   2    3.69    0.77
  -9   2   4   -0.35    0.56
  -9   2   9    2.79    0.65
  -9   2  10    0.63    0.48
  -9   2  11    1.90    0.59
  -9   2  12    0.42    0.34
  -9   2  13    1.06    0.32
  -9   3   0   27.82    1.21
  -9   3   1   22.44    1.09
  -9   3   3    0.06    0.49
  -9   3   4   23.16    1.04
  -9   3   5    0.53    0.53
  -9   3   6    5.69    0.77
  -9   3   8   -0.08    0.42
  -9   3   9    0.39    0.49
  -9   3  10   26.56    1.02
  -9   3  11   10.21    0.75
  -9   3  12    0.77    0.38
  -9   3  13    2.40    0.60
  -9   4   3    0.53    0.60
  -9   4   4    8.96    0.86
  -9   4   8    1.04    0.49
  -9   4  10   14.87    0.88
  -9   4  11    0.38    0.49
  -9   4  12   -0.68    0.39
  -9   4  13    7.53    0.62
  -9   5  -1    2.92    0.86
  -9   5   6    0.33    0.52
  -9   5   7    6.17    0.78
  -9   5   8    3.93    0.76
  -9   5   9    0.57    0.46
  -9   5  10    0.33    0.52
  -9   5  11    0.07    0.47
  -9   5  12    7.10    0.68
  -9   6   0   18.28    1.10
  -9   6   2    0.50    0.53
  -9   6   4    1.66    0.53
  -9   6   5   14.09    0.90
  -9   6   6   30.58    1.07
  -9   6   7    0.31    0.52
  -9   6   8    0.55    0.47
  -9   6   9   12.22    0.84
  -9   6  11    0.71    0.45
  -9   6  12    2.62    0.60
  -9   7   0    0.51    0.59
  -9   7   3    0.17    0.47
  -9   7   4    1.02    0.50
  -9   7   5    0.00    0.43
  -9   7   6    1.84    0.53
  -9   7   7   -0.48    0.42
  -9   7   9    1.00    0.51
  -9   7  10    0.12    0.41
  -9   7  11   12.68    0.78
  -9   8   1    0.22    0.49
  -9   8   2   -0.33    0.47
  -9   8   3    3.28    0.70
  -9   8   4    0.33    0.48
  -9   8   6    0.07    0.48
  -9   8   7    4.79    0.72
  -9   8  10   -0.06    0.41
  -9   9   2   -0.19    0.41
  -9   9   3    0.07    0.47
  -9   9   4   -0.45    0.39
  -9   9   5    0.71    0.43
  -9   9   6    0.67    0.41
  -9   9   7    1.89    0.60
  -8  -2   1    1.41    0.52
  -8  -2   2  108.00    1.88
  -8  -2   3   16.23    0.89
  -8  -2   4   18.91    0.87
  -8  -1   2   43.30    1.29
  -8  -1   3   45.17    1.22
  -8  -1   5   11.78    0.73
  -8  -1   6   32.80    1.01
  -8  -1   7   34.46    1.01
  -8  -1   9    1.93    0.52
  -8   0   0   45.58    1.39
  -8   0   1   81.43    1.71
  -8   0   3    0.13    0.40
  -8   0   4   47.29    1.22
  -8   0   5  420.65    3.26
  -8   0   6    1.18    0.49
  -8   0   7   76.31    1.44
  -8   0   8   61.11    1.28
  -8   0   9   16.93    0.79
  -8   0  11   44.00    1.08
  -8   0  12    4.49    0.54
  -8   1  -1   75.42    1.79
  -8   1   1   62.77    1.53
  -8   1   2  221.74    2.60
  -8   1   3  202.34    2.42
  -8   1   4   20.71    0.90
  -8   1   5    2.73    0.53
  -8   1   6  162.47    2.12
  -8   1   7    2.48    0.60
  -8   1   8    0.10    0.35
  -8   1  11   -0.22    0.39
  -8   1  12    5.52    0.59
  -8   1  13    0.60    0.37
  -8   2   0    2.66    0.84
  -8   2   1    0.32    0.47
  -8   2   2    4.76    0.67
  -8   2   3   29.14    1.06
  -8   2   4   24.50    0.92
  -8   2   7    3.69    0.64
  -8   2   8    2.69    0.61
  -8   2  11    5.37    0.64
  -8   2  12   16.94    0.82
  -8   2  13    7.25    0.61
  -8   2  14    0.05    0.31
  -8   3  -2    3.04    0.95
  -8   3  -1    7.64    0.90
  -8   3   0    3.29    0.68
  -8   3   3  390.62    3.34
  -8   3   5    8.49    0.71
  -8   3   6   15.59    0.87
  -8   3   7    0.24    0.43
  -8   3   9    0.59    0.43
  -8   3  11   16.67    0.88
  -8   3  12   16.85    0.79
  -8   3  13    0.76    0.40
  -8   3  14    0.32    0.31
  -8   4  -2    0.50    0.61
  -8   4  -1   -0.41    0.50
  -8   4   0    0.80    0.58
  -8   4   1   40.33    1.23
  -8   4   2   55.73    1.37
  -8   4   4  269.16    2.82
  -8   4   5    2.11    0.66
  -8   4   6    4.48    0.67
  -8   4   7    0.43    0.53
  -8   4   8    0.46    0.51
  -8   4  10    3.60    0.63
  -8   4  11   29.62    1.02
  -8   4  12   -0.20    0.44
  -8   4  13    2.52    0.67
  -8   4  14    0.29    0.35
  -8   5  -2    3.17    0.78
  -8   5  -1    3.13    0.73
  -8   5   0   13.35    0.96
  -8   5   1   14.66    0.93
  -8   5   2   22.61    1.02
  -8   5   4    0.30    0.47
  -8   5   5   57.93    1.34
  -8   5   7    3.73    0.67
  -8   5   9    6.60    0.73
  -8   5  10   33.91    1.10
  -8   5  11    7.90    0.71
  -8   5  12   29.70    1.00
  -8   5  13    8.99    0.70
  -8   5  14    5.43    0.58
  -8   6  -1    3.95    0.76
  -8   6   0   16.26    1.02
  -8   6   2   36.22    1.20
  -8   6   3   21.08    0.95
  -8   6   4    0.20    0.43
  -8   6   5    1.91    0.54
  -8   6   6    5.45    0.72
  -8   6   8   26.97    1.05
  -8   6   9   11.68    0.86
  -8   6  10    5.08    0.67
  -8   6  12   39.53    1.08
  -8   6  13   34.45    0.95
  -8   7   6    7.11    0.76
  -8   7   7    3.46    0.64
  -8   7   9    0.34    0.45
  -8   7  11   12.06    0.80
  -8   7  12    0.40    0.43
  -8   8  -1   11.18    0.93
  -8   8   0    7.15    0.84
  -8   8   1    4.30    0.73
  -8   8   4    5.86    0.69
  -8   8   5   13.31    0.84
  -8   8   6    7.07    0.72
  -8   8   7    0.30    0.47
  -8   8   9    0.19    0.43
  -8   8  10    0.77    0.49
  -8   8  11   10.48    0.77
  -8   9   1    0.77    0.54
  -8   9   3    6.80    0.72
  -8   9   4   -0.25    0.40
  -8   9   6    0.78    0.41
  -8   9   7   -0.16    0.37
  -8   9   8    0.70    0.46
  -8   9  10    5.15    0.65
  -8  10   5    5.20    0.63
  -8  10   6    0.26    0.37
  -8  10   7    0.38    0.36
  -7  -3   1    0.01    0.42
  -7  -2   0   14.49    0.92
  -7  -2   2   10.70    0.71
  -7  -2   3    0.20    0.30
  -7  -2   4   -0.08    0.27
  -7  -1   0   24.55    1.02
  -7  -1   1    2.26    0.58
  -7  -1   2   11.67    0.69
  -7  -1   4    8.45    0.55
  -7  -1   5   50.53    1.06
  -7  -1   6   17.71    0.69
  -7  -1   7  155.53    1.82
  -7  -1   9  135.18    1.75
  -7   0  -1    0.29    0.45
  -7   0   0    4.45    0.58
  -7   0   1    2.15    0.49
  -7   0   2    0.03    0.36
  -7   0   3   29.23    0.88
  -7   0   4   54.17    1.12
  -7   0   5    1.95    0.42
  -7   0   6   37.95    0.95
  -7   0   7  308.47    2.54
  -7   0   8  297.28    2.54
  -7   0  10   13.41    0.73
  -7   0  11    9.11    0.64
  -7   0  13   15.17    0.70
  -7   1  -2   27.81    1.18
  -7   1  -1   65.32    1.52
  -7   1   0   57.97    1.35
  -7   1   1    0.04    0.35
  -7   1   2    3.27    0.44
  -7   1   3   11.53    0.68
  -7   1   5  139.33    1.82
  -7   1   7   64.56    1.27
  -7   1   8   40.09    1.05
  -7   1  10   60.16    1.26
  -7   1  11    0.17    0.40
  -7   1  13    0.36    0.34
  -7   1  14    3.38    0.52
  -7   2  -2    5.26    0.80
  -7   2  -1   64.76    1.48
  -7   2   0   14.93    0.79
  -7   2   1    4.59    0.58
  -7   2   2   39.68    1.05
  -7   2   3   11.76    0.67
  -7   2   4   38.48    1.01
  -7   2   5    0.15    0.32
  -7   2   6    0.55    0.36
  -7   2   7    6.94    0.59
  -7   2   8    8.36    0.67
  -7   2   9   -0.20    0.35
  -7   2  10   71.36    1.42
  -7   2  11    0.41    0.47
  -7   2  12   -0.22    0.37
  -7   2  13   55.68    1.20
  -7   2  14    9.40    0.63
  -7   2  15    0.63    0.30
  -7   3   0   -0.15    0.39
  -7   3   1    3.25    0.54
  -7   3   3   24.55    0.82
  -7   3   4    0.71    0.36
  -7   3   7   35.45    1.06
  -7   3   8    0.29    0.37
  -7   3   9    0.64    0.48
  -7   3  10   36.43    1.13
  -7   3  12   -0.29    0.44
  -7   3  13    3.60    0.60
  -7   3  15    0.72    0.34
  -7   4  -3    4.73    0.86
  -7   4  -2   16.69    0.97
  -7   4  -1   10.30    0.72
  -7   4   0   15.21    0.78
  -7   4   1   28.02    0.95
  -7   4   3    0.05    0.42
  -7   4   5    3.65    0.54
  -7   4   6    5.40    0.63
  -7   4   7   10.01    0.74
  -7   4   8    4.24    0.63
  -7   4   9    0.47    0.43
  -7   4  10   14.65    0.82
  -7   4  15    8.51    0.59
  -7   5  -3    0.81    0.59
  -7   5  -2   16.38    0.99
  -7   5  -1    0.33    0.43
  -7   5   0    0.09    0.38
  -7   5   1   33.21    1.06
  -7   5   2    2.08    0.50
  -7   5   3   16.93    0.78
  -7   5   4    7.93    0.69
  -7   5   5    2.03    0.56
  -7   5   6   11.76    0.72
  -7   5   7    4.75    0.67
  -7   5   8    0.67    0.48
  -7   5   9    5.00    0.63
  -7   5  11   40.41    1.19
  -7   5  12   54.66    1.31
  -7   5  14    5.49    0.62
  -7   6  -2   30.10    1.21
  -7   6  -1    2.76    0.61
  -7   6   0    1.39    0.46
  -7   6   1    0.33    0.44
  -7   6   3    3.26    0.55
  -7   6   4    0.26    0.39
  -7   6   5   36.77    1.07
  -7   6   6   12.10    0.78
  -7   6   7    0.32    0.41
  -7   6   8   -0.24    0.40
  -7   6  10    0.19    0.44
  -7   6  11    1.01    0.52
  -7   6  12   43.53    1.17
  -7   6  14    5.16    0.61
  -7   7  -2    7.16    0.83
  -7   7  -1   84.48    1.80
  -7   7   0   10.23    0.76
  -7   7   1    3.80    0.63
  -7   7   2    5.88    0.61
  -7   7   3    2.09    0.56
  -7   7   4   10.30    0.71
  -7   7   5    0.53    0.41
  -7   7   6    3.47    0.58
  -7   7   9   31.11    1.13
  -7   7  10    2.19    0.66
  -7   7  13   38.43    1.02
  -7   8  -1   26.80    1.10
  -7   8   0  104.14    1.89
  -7   8   2    0.04    0.39
  -7   8   3   13.30    0.79
  -7   8   4    0.24    0.39
  -7   8   5   24.86    1.00
  -7   8   7    3.66    0.61
  -7   8   8   10.36    0.77
  -7   8  10    0.69    0.44
  -7   8  11   10.04    0.81
  -7   8  12    3.29    0.67
  -7   9   4   10.59    0.75
  -7   9   5   16.64    0.82
  -7   9   6    9.85    0.72
  -7   9   7    1.02    0.47
  -7   9   8    9.24    0.70
  -7   9   9    2.63    0.60
  -7   9  10    5.81    0.66
  -7   9  11    0.01    0.36
  -7  10   5    0.86    0.42
  -7  10   6   -0.03    0.37
  -7  10   7    3.70    0.57
  -7  10   8   14.11    0.70
  -7  10   9   26.31    0.83
  -6  -2   1    0.31    0.34
  -6  -1  -1   10.62    0.75
  -6  -1   0    1.69    0.45
  -6  -1   1    0.52    0.35
  -6  -1   6   98.57    1.34
  -6  -1   7    1.58    0.39
  -6  -1   8    2.14    0.38
  -6  -1   9   83.24    1.33
  -6   0  -2   30.37    1.07
  -6   0   1    4.24    0.48
  -6   0   2    0.23    0.25
  -6   0   3   23.77    0.73
  -6   0   4   24.06    0.70
  -6   0   5   10.38    0.53
  -6   0   6   13.10    0.56
  -6   0   7  122.60    1.55
  -6   0   8   23.04    0.75
  -6   0   9   10.89    0.60
  -6   0  10   39.58    0.99
  -6   0  11    5.79    0.58
  -6   0  13   -0.22    0.34
  -6   0  14    0.67    0.34
  -6   1  -3   10.30    0.73
  -6   1  -2    2.72    0.60
  -6   1  -1    8.06    0.66
  -6   1   0  240.35    2.23
  -6   1   1    0.51    0.29
  -6   1   2   59.83    1.08
  -6   1   3   20.88    0.67
  -6   1   4  422.13    2.63
  -6   1   5   91.57    1.33
  -6   1   6    2.44    0.37
  -6   1   7    8.01    0.54
  -6   1   8    6.91    0.49
  -6   1   9   -0.02    0.30
  -6   1  11  225.30    2.35
  -6   1  13    4.13    0.59
  -6   1  14    3.16    0.51
  -6   1  15    2.41    0.46
  -6   2  -3   18.35    0.97
  -6   2  -2   42.63    1.17
  -6   2  -1    0.12    0.32
  -6   2   0    5.47    0.49
  -6   2   2  259.79    2.17
  -6   2   3  252.97    2.11
  -6   2   4  117.00    1.50
  -6   2   5    0.76    0.33
  -6   2   6   71.69    1.29
  -6   2   7   42.60    0.99
  -6   2   8    8.43    0.59
  -6   2   9    5.97    0.56
  -6   2  10    2.48    0.54
  -6   2  11  175.17    2.22
  -6   2  12  285.71    2.70
  -6   2  13   91.33    1.68
  -6   2  14    1.33    0.37
  -6   2  16    2.14    0.49
  -6   3  -3    0.78    0.44
  -6   3  -1   20.83    0.81
  -6   3   1   29.64    0.87
  -6   3   2  205.88    2.00
  -6   3   3  496.62    2.97
  -6   3   4  116.54    1.54
  -6   3   5    1.42    0.45
  -6   3   6  202.03    2.08
  -6   3   7   57.36    1.17
  -6   3   9    3.38    0.51
  -6   3  10    0.30    0.41
  -6   3  11  177.80    2.32
  -6   3  15    1.88    0.50
  -6   3  16   -0.05    0.26
  -6   4  -3    3.11    0.67
  -6   4  -2   19.58    0.89
  -6   4  -1  136.06    1.88
  -6   4   0  172.93    1.98
  -6   4   3   44.53    1.00
  -6   4   4   42.00    0.97
  -6   4   5    7.26    0.54
  -6   4   6   18.03    0.74
  -6   4   8   28.20    0.93
  -6   4   9   -0.38    0.39
  -6   4  10   47.21    1.20
  -6   4  11   19.85    0.87
  -6   4  12   25.54    1.04
  -6   4  15   -0.08    0.34
  -6   5  -3   21.02    1.00
  -6   5  -2   -0.18    0.45
  -6   5  -1   19.05    0.83
  -6   5   0   27.14    0.88
  -6   5   1    7.68    0.57
  -6   5   2    2.57    0.46
  -6   5   3    0.12    0.28
  -6   5   4   34.76    0.90
  -6   5   5    3.80    0.50
  -6   5   6    9.09    0.64
  -6   5   7   23.46    0.90
  -6   5   8    8.67    0.72
  -6   5   9   18.14    0.88
  -6   5  10    0.71    0.53
  -6   5  12   26.97    1.06
  -6   5  13    9.28    0.70
  -6   5  14    0.19    0.40
  -6   6  -3   20.58    1.03
  -6   6  -2   16.80    0.89
  -6   6  -1    0.02    0.40
  -6   6   0   -0.09    0.30
  -6   6   2    0.02    0.33
  -6   6   3    0.68    0.36
  -6   6   4    2.75    0.51
  -6   6   5    9.05    0.65
  -6   6   6    7.30    0.62
  -6   6   7    0.93    0.48
  -6   6   8   -0.05    0.46
  -6   6   9    0.13    0.50
  -6   6  11  128.25    2.17
  -6   6  13    3.94    0.68
  -6   6  15   11.18    0.64
  -6   7  -1    3.52    0.61
  -6   7   1    1.27    0.42
  -6   7   3    0.01    0.36
  -6   7   4   30.08    0.92
  -6   7   5   33.41    0.98
  -6   7   6    1.80    0.51
  -6   7   7    2.05    0.64
  -6   7   8    4.63    0.67
  -6   7  10    8.62    0.73
  -6   7  12   19.86    0.97
  -6   7  14    0.00    0.37
  -6   8  -1    4.11    0.64
  -6   8   0    0.91    0.41
  -6   8   1    0.61    0.36
  -6   8   2    7.84    0.63
  -6   8   3   13.79    0.72
  -6   8   4   13.64    0.75
  -6   8   5   19.30    0.85
  -6   8   6    6.45    0.65
  -6   8   7    6.23    0.63
  -6   8   9   15.05    0.84
  -6   8  11   51.57    1.29
  -6   8  12    6.72    0.75
  -6   8  13   93.65    1.59
  -6   9   2   10.51    0.69
  -6   9   4    3.56    0.55
  -6   9   5   16.49    0.79
  -6   9   7    9.20    0.71
  -6   9   8   23.99    0.90
  -6   9  10   20.46    0.87
  -6   9  12   -0.07    0.36
  -6  10   7   42.09    1.03
  -6  10   8    3.90    0.56
  -6  10   9   17.67    0.74
  -6  10  10    7.69    0.63
  -5  -1   8   30.23    0.73
  -5  -1   9    3.02    0.37
  -5  -1  12    0.06    0.32
  -5   0   7  127.63    1.42
  -5   0   8    4.49    0.40
  -5   0   9    2.65    0.41
  -5   0  10  213.49    2.03
  -5   0  11   -0.22    0.33
  -5   1  -3    3.10    0.52
  -5   1   7    4.46    0.40
  -5   1   8  181.57    1.79
  -5   1   9   11.20    0.60
  -5   1  11    0.33    0.31
  -5   2  -3  154.42    2.03
  -5   2   6  521.70    2.87
  -5   2   7   36.57    0.85
  -5   2   8  454.91    2.88
  -5   2   9   20.49    0.75
  -5   2  12    0.17    0.42
  -5   2  14    2.13    0.56
  -5   3  -3    8.34    0.66
  -5   3  -2   84.59    1.46
  -5   3   5   20.79    0.67
  -5   3   9    5.25    0.57
  -5   3  16    0.00    0.27
  -5   4  -4    7.60    0.73
  -5   4  -3   39.01    1.07
  -5   4  -2    9.63    0.57
  -5   4   3    5.05    0.43
  -5   4   4    2.77    0.33
  -5   4   5   15.78    0.61
  -5   4   6  134.11    1.63
  -5   4   7    7.48    0.54
  -5   4   8   23.50    0.82
  -5   4   9   19.77    0.84
  -5   4  10   -0.14    0.37
  -5   4  11    3.55    0.65
  -5   4  12   -0.06    0.50
  -5   4  13    0.36    0.42
  -5   4  14    4.16    0.63
  -5   5  -4    0.34    0.42
  -5   5  -3   14.94    0.73
  -5   5  -2    0.32    0.32
  -5   5   2   30.60    0.79
  -5   5   3    3.88    0.41
  -5   5   4   84.94    1.30
  -5   5   5   19.71    0.70
  -5   5   6   17.21    0.67
  -5   5   7    7.11    0.59
  -5   5   8    2.51    0.53
  -5   5   9    0.30    0.49
  -5   5  10    9.39    0.72
  -5   5  11   20.03    0.96
  -5   5  14    0.28    0.40
  -5   6  -3    4.39    0.60
  -5   6  -2    0.71    0.37
  -5   6   1    0.49    0.27
  -5   6   2    2.13    0.37
  -5   6   3    0.91    0.31
  -5   6   5   14.05    0.63
  -5   6   6    0.25    0.37
  -5   6   8    6.27    0.60
  -5   6   9    4.53    0.60
  -5   6  10    6.98    0.72
  -5   6  12    0.34    0.49
  -5   6  14    0.01    0.36
  -5   6  15    1.32    0.34
  -5   7   0    0.24    0.33
  -5   7   1   33.72    0.87
  -5   7   2   12.28    0.60
  -5   7   3    0.34    0.27
  -5   7   4   67.50    1.28
  -5   7   5    8.79    0.58
  -5   7   6   19.30    0.79
  -5   7   7    0.52    0.36
  -5   7   8    0.57    0.45
  -5   7   9    1.34    0.52
  -5   7  11    1.95    0.58
  -5   7  13   -0.37    0.40
  -5   7  14    2.30    0.58
  -5   8   2    2.92    0.46
  -5   8   3   35.87    0.95
  -5   8   4   40.36    1.00
  -5   8   5   -0.04    0.34
  -5   8   6   86.08    1.55
  -5   8   7   11.96    0.70
  -5   8   8    7.07    0.68
  -5   8  11   -0.03    0.44
  -5   8  13   39.50    1.07
  -5   9   5   29.42    0.92
  -5   9   6    1.58    0.52
  -5   9   7   45.01    1.13
  -5   9   8   74.15    1.56
  -5   9   9   40.62    1.08
  -5   9  10   -0.23    0.41
  -5   9  11    1.01    0.46
  -5  10   7   23.00    0.84
  -5  10   8   68.92    1.41
  -5  10   9   10.04    0.66
  -5  10  11    6.11    0.58
  -4  -1   9    3.22    0.35
  -4  -1  10    1.19    0.38
  -4  -1  11  266.26    2.16
  -4  -1  12  828.07    3.70
  -4   0   8    0.24    0.22
  -4   0  14   32.64    0.95
  -4   1  10   -0.16    0.25
  -4   1  12    2.22    0.45
  -4   1  14    1.14    0.40
  -4   1  15    8.21    0.59
  -4   1  16    0.29    0.28
  -4   2   7  253.36    1.92
  -4   2   8   11.86    0.51
  -4   2  10   82.30    1.42
  -4   2  12   11.37    0.64
  -4   2  14    0.96    0.38
  -4   2  16    0.31    0.28
  -4   3   7   21.21    0.67
  -4   3   8    0.45    0.28
  -4   3  10    0.91    0.34
  -4   3  11    7.28    0.65
  -4   3  14    0.69    0.40
  -4   3  15    0.08    0.37
  -4   4   6   35.89    0.81
  -4   4   8    8.84    0.56
  -4   4   9   25.39    0.87
  -4   4  10   35.42    1.04
  -4   4  12   14.93    0.83
  -4   5  -4    3.01    0.53
  -4   5   6   -0.05    0.30
  -4   5   7    8.11    0.52
  -4   5   8    7.86    0.60
  -4   5   9    3.89    0.50
  -4   5  11   -0.01    0.44
  -4   5  16   -0.28    0.25
  -4   6   3   37.54    0.81
  -4   6   4    0.05    0.21
  -4   6   5    8.57    0.50
  -4   6   6    1.19    0.36
  -4   6   7   17.17    0.68
  -4   6   8    0.34    0.38
  -4   6   9   20.27    0.83
  -4   6  10   51.07    1.26
  -4   6  11   48.54    1.31
  -4   6  13   25.59    1.00
  -4   6  14   19.12    0.84
  -4   6  15    0.22    0.34
  -4   7   3    0.10    0.22
  -4   7   4   32.60    0.81
  -4   7   5    0.42    0.32
  -4   7   6   17.61    0.69
  -4   7   7    0.61    0.33
  -4   7   8   15.29    0.77
  -4   7   9  187.59    2.29
  -4   7  10   33.78    1.11
  -4   7  12   44.65    1.23
  -4   7  13   11.85    0.83
  -4   7  14    2.47    0.61
  -4   7  15    8.18    0.58
  -4   8   4    3.96    0.43
  -4   8   5   35.05    0.90
  -4   8   6  140.42    1.79
  -4   8   7    1.10    0.41
  -4   8   9   71.01    1.42
  -4   8  10    9.51    0.80
  -4   8  11   19.16    0.93
  -4   8  12  140.14    2.13
  -4   8  14    2.08    0.53
  -4   9   6   -0.01    0.31
  -4   9   7    4.78    0.55
  -4   9   9   54.40    1.21
  -4   9  11   20.15    0.87
  -4   9  12   11.56    0.76
  -4   9  13   23.48    0.78
  -4  10   8    1.13    0.38
  -4  10   9    3.87    0.55
  -4  10  10    0.46    0.35
  -4  10  11   -0.05    0.31
  -3  -1   9   77.80    1.05
  -3  -1  10  190.31    1.60
  -3  -1  13  225.40    1.98
  -3   0   9  210.64    1.66
  -3   0  11    9.45    0.53
  -3   0  12   10.95    0.59
  -3   0  15    0.60    0.33
  -3   0  16    0.12    0.27
  -3   1  10    0.59    0.24
  -3   1  13    0.70    0.32
  -3   1  15    1.68    0.52
  -3   1  16    6.68    0.52
  -3   2  14   43.83    1.05
  -3   2  16    2.38    0.46
  -3   3   8    5.57    0.45
  -3   3  10    3.73    0.46
  -3   3  11    5.37    0.55
  -3   3  13    8.80    0.64
  -3   3  14    0.72    0.36
  -3   3  15    0.88    0.35
  -3   3  16    0.30    0.29
  -3   4   7   23.02    0.67
  -3   4   8   86.69    1.31
  -3   4  11    0.32    0.43
  -3   4  16    0.21    0.28
  -3   5   6   34.09    0.77
  -3   5   7   13.02    0.59
  -3   5   8    4.49    0.49
  -3   5   9    0.73    0.41
  -3   5  10   28.90    0.95
  -3   5  12   85.46    1.67
  -3   5  13    3.41    0.63
  -3   5  14    0.09    0.39
  -3   5  15    5.93    0.55
  -3   5  16    1.65    0.45
  -3   6   5  139.81    1.46
  -3   6   6    1.32    0.30
  -3   6   7  107.72    1.48
  -3   6   8    0.14    0.33
  -3   6   9    0.13    0.35
  -3   6  10  256.97    2.69
  -3   6  13    1.07    0.44
  -3   7   4   33.41    0.75
  -3   7   5    3.60    0.40
  -3   7   7   43.30    1.01
  -3   7   8  133.17    1.81
  -3   7   9   31.62    1.02
  -3   7  10   21.73    0.94
  -3   7  15    0.12    0.27
  -3   8   5    3.28    0.41
  -3   8   6   27.27    0.81
  -3   8   7   41.35    1.00
  -3   8   8    1.49    0.46
  -3   8   9    9.28    0.69
  -3   8  11    4.37    0.66
  -3   8  12   10.86    0.78
  -3   8  14   15.22    0.68
  -3   9   6   82.70    1.43
  -3   9   8    5.84    0.60
  -3   9  10   14.78    0.77
  -3   9  11   11.95    0.75
  -3   9  12   24.60    0.89
  -3   9  13    9.66    0.62
  -3  10  10   25.13    0.82
  -2  -2  11    5.41    0.38
  -2  -2  12    0.20    0.25
  -2  -1  10   22.07    0.56
  -2  -1  11   19.24    0.57
  -2  -1  13  200.11    1.84
  -2  -1  15   -0.21    0.26
  -2   0  11    4.87    0.40
  -2   0  12  177.15    1.73
  -2   0  13    3.21    0.45
  -2   0  15   -0.19    0.27
  -2   1  11    2.01    0.37
  -2   1  13   76.39    1.31
  -2   1  15    5.91    0.51
  -2   1  16    5.52    0.50
  -2   1  17   -0.25    0.21
  -2   2  13   21.03    0.78
  -2   2  14   19.20    0.76
  -2   2  15    3.21    0.47
  -2   3  11    4.12    0.48
  -2   3  14   25.87    0.81
  -2   3  15    3.23    0.51
  -2   4   7    2.57    0.34
  -2   4   8   35.77    0.81
  -2   4   9    6.73    0.49
  -2   4  10   25.84    0.83
  -2   4  12   28.42    0.91
  -2   4  14    1.88    0.60
  -2   4  16    2.05    0.45
  -2   5   7   62.30    1.07
  -2   5   8   93.92    1.37
  -2   5   9  160.10    1.90
  -2   5  10    1.78    0.51
  -2   5  11   10.98    0.73
  -2   5  12    9.35    0.66
  -2   5  13   26.37    0.91
  -2   5  14   11.89    0.71
  -2   5  15    4.72    0.51
  -2   5  16    2.79    0.46
  -2   6   8  630.23    3.47
  -2   6   9  188.86    2.13
  -2   6  11  205.11    2.40
  -2   6  13   46.89    1.16
  -2   7   7    8.97    0.56
  -2   7   8   13.66    0.65
  -2   7   9  452.08    3.22
  -2   7  10  297.60    2.80
  -2   7  12   30.44    1.07
  -2   7  13    0.00    0.43
  -2   7  15    0.00    0.26
  -2   8   6    7.57    0.50
  -2   8   7    0.94    0.35
  -2   8   9   93.19    1.67
  -2   8  11   20.52    0.94
  -2   8  12   41.19    1.11
  -2   8  13    1.94    0.58
  -2   8  14   10.89    0.63
  -2   9   8    0.61    0.36
  -2   9  11    2.32    0.58
  -2   9  12    0.23    0.35
  -2   9  13    0.31    0.29
  -1  -2  11    1.21    0.25
  -1  -2  12    7.49    0.41
  -1  -2  13   22.43    0.64
  -1  -1  10   16.10    0.44
  -1  -1  12    6.57    0.41
  -1  -1  13   -0.04    0.23
  -1  -1  15    0.36    0.27
  -1   0  12   30.02    0.73
  -1   0  15    7.73    0.52
  -1   0  16    4.47    0.44
  -1   1  12   32.32    0.80
  -1   1  16    0.14    0.26
  -1   2   9    0.29    0.20
  -1   2  10   -0.13    0.19
  -1   2  11    1.75    0.36
  -1   2  13   74.92    1.29
  -1   2  15    0.23    0.28
  -1   2  16   -0.09    0.26
  -1   3   8    0.14    0.17
  -1   3   9    2.63    0.28
  -1   3  12    0.43    0.31
  -1   3  14    8.79    0.54
  -1   3  15    5.27    0.49
  -1   4   7   65.38    0.94
  -1   4   9   18.55    0.64
  -1   4  10    0.82    0.36
  -1   4  11   -0.06    0.30
  -1   4  12    0.70    0.34
  -1   4  15    0.46    0.36
  -1   5   7   96.79    1.19
  -1   5   8  163.13    1.68
  -1   5   9   55.29    1.08
  -1   5  11   25.55    0.90
  -1   5  12   74.01    1.45
  -1   5  13    4.64    0.52
  -1   5  15    6.20    0.51
  -1   5  16   21.29    0.64
  -1   6   6    7.30    0.41
  -1   6   7   41.80    0.84
  -1   6   8    2.60    0.46
  -1   6   9   37.01    0.99
  -1   6  10  222.52    2.36
  -1   6  11   40.53    1.14
  -1   6  12    2.41    0.62
  -1   6  13   23.85    0.83
  -1   6  14    6.05    0.59
  -1   6  15    0.45    0.29
  -1   7   7    5.73    0.45
  -1   7   9   37.67    1.02
  -1   7  14    4.68    0.54
  -1   8   6   92.67    1.28
  -1   8   7   93.24    1.37
[truncated: 1,488,768 more chars]
