# Supplementary material for: Controlling Near‐Infrared Fluorescence‐to‐Phosphorescence Ratios and Triplet Lifetimes in Rhodium(I) Dimers via Primary and Secondary Coordination Sphere Effects
Source: Angew Chem Int Ed Engl. 2026 Apr 9;65(21):e6066376. doi: 10.1002/anie.6066376 (PMC13182202; doi:10.1002/anie.6066376)
Supplement: Supplementary file 2 — Supporting File 2: anie72080‐sup‐0002‐Data.zip. [file ANIE-65-e6066376-s001.zip › NV47_150K_2.cif]

data_nv47_150k
_audit_creation_date               2026-01-18
_audit_creation_method
;
Olex2 1.5
(compiled 2025.05.31 svn.r86d253d1 for OlexSys, GUI svn.r7254)
;
loop_
  _audit_author_name
  _audit_author_address
 'Vanitha Reddy, Naina '
;
    Department of Chemistry
    University of Basel
    St. Johanns-Ring 19
    4056, Basel
    Switzerland
;

_audit_contact_author
;
      Vanitha R. Naina
      Department of Chemistry
      University of Basel
      St. Johanns-Ring 19
      4056, Basel
      Switzerland
;
_audit_contact_author_address      ?
_audit_contact_author_email        ?
_audit_contact_author_fax          ''
_audit_contact_author_name         ''
_audit_contact_author_phone        ?
_audit_contact_letter
;
;
_publ_contact_author_id_orcid      ?
_publ_requested_coeditor_name
;
;
#==============================================================================
_publ_requested_journal            'xxx'
_publ_section_abstract
;
;
_publ_section_comment
;
;
_publ_section_experimental
;
;
_publ_section_figure_captions
;
;
_publ_section_references
;
Dolomanov, O.V., Bourhis, L.J., Gildea, R.J, Howard, J.A.K. & Puschmann, H.
 (2009), J. Appl. Cryst. 42, 339-341.

Sheldrick, G.M. (2015). Acta Cryst. A71, 3-8.

Sheldrick, G.M. (2015). Acta Cryst. C71, 3-8.
;
_publ_section_title
;
;
#===================================================
_chemical_name_common              ?
_chemical_name_systematic          ?
_chemical_formula_moiety           'C134 H140 N4 O2 P4 Rh2, 2(B F4), 2[C4H10O]'
_chemical_formula_sum              'C142 H160 B2 F8 N4 O4 P4 Rh2'
_chemical_formula_weight           2490.05
_chemical_melting_point            ?
loop_
  _atom_type_symbol
  _atom_type_description
  _atom_type_scat_dispersion_real
  _atom_type_scat_dispersion_imag
  _atom_type_scat_source
 'C' 'C' 0.0137 0.0067 'International Tables Vol C Tables 4.2.6.8 and 6.1.1.4'
 'H' 'H' 0.0000 0.0000 'International Tables Vol C Tables 4.2.6.8 and 6.1.1.4'
 'B' 'B' 0.0070 0.0029 'International Tables Vol C Tables 4.2.6.8 and 6.1.1.4'
 'F' 'F' 0.0583 0.0400 'International Tables Vol C Tables 4.2.6.8 and 6.1.1.4'
 'N' 'N' 0.0241 0.0134 'International Tables Vol C Tables 4.2.6.8 and 6.1.1.4'
 'O' 'O' 0.0412 0.0250 'International Tables Vol C Tables 4.2.6.8 and 6.1.1.4'
 'P' 'P' 0.2543 0.3332 'International Tables Vol C Tables 4.2.6.8 and 6.1.1.4'
 'Rh' 'Rh' -0.0161 2.8414
 'International Tables Vol C Tables 4.2.6.8 and 6.1.1.4'

_shelx_space_group_comment
;
The symmetry employed for this shelxl refinement is uniquely defined
by the following loop, which should always be used as a source of
symmetry information in preference to the above space-group names.
They are only intended as comments.
;
_space_group_crystal_system        'triclinic'
_space_group_IT_number             2
_space_group_name_H-M_alt          'P -1'
_space_group_name_Hall             '-P 1'
loop_
  _space_group_symop_operation_xyz
 'x, y, z'
 '-x, -y, -z'

_cell_length_a                     10.5700(2)
_cell_length_b                     13.8007(2)
_cell_length_c                     23.0582(4)
_cell_angle_alpha                  99.3320(10)
_cell_angle_beta                   94.2540(10)
_cell_angle_gamma                  104.3760(10)
_cell_volume                       3192.01(10)
_cell_formula_units_Z              1
_cell_measurement_reflns_used      111306
_cell_measurement_temperature      150
_cell_measurement_theta_max        55.98
_cell_measurement_theta_min        2.93
_shelx_estimated_absorpt_T_max     ?
_shelx_estimated_absorpt_T_min     ?
_exptl_absorpt_coefficient_mu      2.073
_exptl_absorpt_correction_T_max    0.3538
_exptl_absorpt_correction_T_min    0.2621
_exptl_absorpt_correction_type     multi-scan
_exptl_absorpt_process_details
;
STOE X-Red32, absorption correction by Gaussian integration, analogous to
P. Coppens in: F. R. Ahmed (Editor), "Crystallographic Computing", Munksgaard,
Copenhagen (1970), 255 - 270. Afterwards scaling of reflection intensities was
performed within STOE LANA. J. Koziskova, F. Hahn, J. Richter, J. Kozisek, Acta
Chimica Slovaca, vol. 9, no. 2, 2016, pp. 136 - 140.
Finally a spherical absorption correction was done within STOE LANA.
;
_exptl_absorpt_special_details     ?
_exptl_crystal_colour              green
_exptl_crystal_colour_primary      green
_exptl_crystal_density_diffrn      1.295
_exptl_crystal_density_meas        ?
_exptl_crystal_density_method      'not measured'
_exptl_crystal_description         plate
_exptl_crystal_F_000               1304
loop_
  _exptl_crystal_face_index_h
  _exptl_crystal_face_index_k
  _exptl_crystal_face_index_l
  _exptl_crystal_face_perp_dist
 -1 1 30 0.0988
 11 19 -30 0.0924
 -29 27 30 0.1142
 12 -30 23 0.0654
 -30 -2 -19 0.1144
 2 1 -30 0.0928
 15 1 11 0.0907
 -13 30 -29 0.0627
 -6 -9 10 0.0936
 30 -28 -19 0.1294

_exptl_crystal_size_max            0.11
_exptl_crystal_size_mid            0.053
_exptl_crystal_size_min            0.01
_exptl_crystal_size_rad            0.040
_exptl_transmission_factor_max     ?
_exptl_transmission_factor_min     ?
_diffrn_reflns_av_R_equivalents    0.0219
_diffrn_reflns_av_unetI/netI       0.0178
_diffrn_reflns_Laue_measured_fraction_full  0.994
_diffrn_reflns_Laue_measured_fraction_max  0.977
_diffrn_reflns_limit_h_max         12
_diffrn_reflns_limit_h_min         -12
_diffrn_reflns_limit_k_max         16
_diffrn_reflns_limit_k_min         -15
_diffrn_reflns_limit_l_max         19
_diffrn_reflns_limit_l_min         -28
_diffrn_reflns_number              55512
_diffrn_reflns_point_group_measured_fraction_full  0.994
_diffrn_reflns_point_group_measured_fraction_max  0.977
_diffrn_reflns_theta_full          53.597
_diffrn_reflns_theta_max           55.654
_diffrn_reflns_theta_min           2.927
_diffrn_ambient_temperature        150
_diffrn_detector                   Pilatus300K
_diffrn_detector_area_resol_mean   5.81
_diffrn_detector_type              'DECTRIS PILATUS 300K'
_diffrn_measured_fraction_theta_full  0.994
_diffrn_measured_fraction_theta_max  0.977
_diffrn_measurement_details
;
 6573 frames, detector distance = 60 mm
;
_diffrn_measurement_device         'Eulerian 4-circle diffractometer'
_diffrn_measurement_device_type    'STOE STADIVARI'
_diffrn_measurement_method         'rotation method, \w scans'
_diffrn_oxdiff_ac3_digest_hkl      01c29d9e5ac4607d015e4db391f8e5dae51272
_diffrn_radiation_collimation      '1.2 0.6 mm diameter'
_diffrn_radiation_monochromator    'Graded multilayer mirror'
_diffrn_radiation_polarisn_norm    0
_diffrn_radiation_probe            x-ray
_diffrn_radiation_type             'Ga K\a'
_diffrn_radiation_wavelength       1.34143
_diffrn_source                     'Ga K\a'
_diffrn_source_current             3.57
_diffrn_source_power               0.250
_diffrn_source_voltage             70
_reflns_Friedel_coverage           0.000
_reflns_Friedel_fraction_full      .
_reflns_Friedel_fraction_max       .
_reflns_number_gt                  11055
_reflns_number_total               12157
_reflns_special_details
;
 Reflections were merged by SHELXL according to the crystal
 class for the calculation of statistics and refinement.
 
 Structure factors included contributions from the .fab file.
 
 _reflns_Friedel_fraction is defined as the number of unique
 Friedel pairs measured divided by the number that would be
 possible theoretically, ignoring centric projections and
 systematic absences.
;
_reflns_threshold_expression       'I > 2\s(I)'
_computing_cell_refinement
;
X-Area Recipe 2.0.2 (STOE, 2024)
;
_computing_data_collection
;
X-Area Pilatus3_SV 1.31.194.0 (STOE, 2023)
;
_computing_data_reduction
;
X-Area Integrate 2.5.18.0 (STOE, 2024)
X-Area LANA 2.8.4 (STOE, 2024)
;
_computing_molecular_graphics      'Olex2 1.5 (Dolomanov et al., 2009)'
_computing_publication_material    'Olex2 1.5 (Dolomanov et al., 2009)'
_computing_structure_refinement    'SHELXL 2019/3 (Sheldrick, 2015)'
_computing_structure_solution      'SHELXT 2018/2 (Sheldrick, 2018)'
_refine_diff_density_max           0.379
_refine_diff_density_min           -0.764
_refine_diff_density_rms           0.065
_refine_ls_extinction_coef         .
_refine_ls_extinction_method       none
_refine_ls_goodness_of_fit_ref     1.041
_refine_ls_hydrogen_treatment      constr
_refine_ls_matrix_type             full
_refine_ls_number_parameters       841
_refine_ls_number_reflns           12157
_refine_ls_number_restraints       600
_refine_ls_R_factor_all            0.0336
_refine_ls_R_factor_gt             0.0295
_refine_ls_restrained_S_all        1.050
_refine_ls_shift/su_max            0.004
_refine_ls_shift/su_mean           0.000
_refine_ls_structure_factor_coef   Fsqd
_refine_ls_weighting_details      
 'w=1/[\s^2^(Fo^2^)+(0.0463P)^2^+1.6899P] where P=(Fo^2^+2Fc^2^)/3'
_refine_ls_weighting_scheme        calc
_refine_ls_wR_factor_gt            0.0743
_refine_ls_wR_factor_ref           0.0771
_refine_special_details            ?
_olex2_refinement_description
;
1. Fixed Uiso
 At 1.2 times of:
  All C(H) groups, All C(H,H) groups
 At 1.5 times of:
  All C(H,H,H) groups
2. Restrained distances
 C14-C20A \\sim C14-C20B
 with sigma of 0.02
 C20A-C22A \\sim C20B-C22B
 with sigma of 0.02
 C20A-C23A \\sim C20B-C23B
 with sigma of 0.02
 C20A-C21A \\sim C20B-C21B
 with sigma of 0.02
 C14-C22A \\sim C14-C22B
 with sigma of 0.04
 C14-C23A \\sim C14-C23B
 with sigma of 0.04
 C14-C21A \\sim C14-C21B
 with sigma of 0.04
 C22A-C23A \\sim C22B-C23B
 with sigma of 0.04
 C22A-C21A \\sim C22B-C21B
 with sigma of 0.04
 C23A-C21A \\sim C23B-C21B
 with sigma of 0.04
 F1A-B1A \\sim F1B-B1B
 with sigma of 0.02
 F4A-B1A \\sim F4B-B1B
 with sigma of 0.02
 F3A-B1A \\sim F3B-B1B
 with sigma of 0.02
 F2A-B1A \\sim F2B-B1B
 with sigma of 0.02
 F1A-F4A \\sim F1B-F4B
 with sigma of 0.04
 F1A-F3A \\sim F1B-F3B
 with sigma of 0.04
 F1A-F2A \\sim F1B-F2B
 with sigma of 0.04
 F4A-F3A \\sim F4B-F3B
 with sigma of 0.04
 F4A-F2A \\sim F4B-F2B
 with sigma of 0.04
 F3A-F2A \\sim F3B-F2B
 with sigma of 0.04
 C34-C40A \\sim C34-C40B
 with sigma of 0.02
 C41A-C40A \\sim C41B-C40B
 with sigma of 0.02
 C40A-C43A \\sim C40B-C43B
 with sigma of 0.02
 C40A-C42A \\sim C40B-C42B
 with sigma of 0.02
 C34-C41A \\sim C34-C41B
 with sigma of 0.04
 C34-C43A \\sim C34-C43B
 with sigma of 0.04
 C34-C42A \\sim C34-C42B
 with sigma of 0.04
 C41A-C43A \\sim C41B-C43B
 with sigma of 0.04
 C41A-C42A \\sim C41B-C42B
 with sigma of 0.04
 C43A-C42A \\sim C43B-C42B
 with sigma of 0.04
3. Uiso/Uaniso restraints and constraints
C20A \\sim C22A \\sim C23A \\sim C21A \\sim C20B \\sim C23B \\sim C22B \\sim
C21B: within 2.5A with sigma of 0.01 and sigma for terminal atoms of 0.02
within 2.5A
F1A \\sim B1A \\sim F3A \\sim F2A \\sim F4A \\sim F3B \\sim B1B \\sim F1B \\sim
F2B \\sim F4B: within 2.5A with sigma of 0.01 and sigma for terminal atoms of
0.02 within 2.5A
C41A \\sim C40A \\sim C43A \\sim C42A \\sim C40B \\sim C41B \\sim C42B \\sim
C43B: within 2.5A with sigma of 0.01 and sigma for terminal atoms of 0.02
within 2.5A
4. Rigid body (RIGU) restrains
 B1B, F1B, F2B, F4B, F3B
 with sigma for 1-2 distances of 0.004 and sigma for 1-3 distances of 0.004
5. Others
 Sof(C20B)=Sof(C23B)=Sof(H23D)=Sof(H23E)=Sof(H23F)=Sof(C21B)=Sof(H21D)=
 Sof(H21E)=Sof(H21F)=Sof(C22B)=Sof(H22D)=Sof(H22E)=Sof(H22F)=1-FVAR(1)
 Sof(C20A)=Sof(C22A)=Sof(H22A)=Sof(H22B)=Sof(H22C)=Sof(C23A)=Sof(H23A)=
 Sof(H23B)=Sof(H23C)=Sof(C21A)=Sof(H21A)=Sof(H21B)=Sof(H21C)=FVAR(1)
 Sof(B1B)=Sof(F1B)=Sof(F2B)=Sof(F4B)=Sof(F3B)=1-FVAR(2)
 Sof(F1A)=Sof(F4A)=Sof(F3A)=Sof(F2A)=Sof(B1A)=FVAR(2)
 Sof(C40B)=Sof(C41B)=Sof(H41D)=Sof(H41E)=Sof(H41F)=Sof(C42B)=Sof(H42D)=
 Sof(H42E)=Sof(H42F)=Sof(C43B)=Sof(H43D)=Sof(H43E)=Sof(H43F)=1-FVAR(3)
 Sof(C41A)=Sof(H41A)=Sof(H41B)=Sof(H41C)=Sof(C40A)=Sof(C43A)=Sof(H43A)=
 Sof(H43B)=Sof(H43C)=Sof(C42A)=Sof(H42A)=Sof(H42B)=Sof(H42C)=FVAR(3)
6.a Secondary CH2 refined with riding coordinates:
 C3(H3A,H3B)
6.b Aromatic/amide H refined with riding coordinates:
 C57(H57), C45(H45), C61(H61), C8(H8), C25(H25), C6(H6), C46(H46), C28(H28),
 C58(H58), C15(H15), C60(H60), C55(H55), C33(H33), C5(H5), C31(H31), C51(H51),
 C26(H26), C49(H49), C48(H48), C11(H11), C13(H13), C59(H59), C63(H63), C53(H53),
  C47(H47), C35(H35), C52(H52), C54(H54), C64(H64), C67(H67), C65(H65), C66(H66)
6.c Idealised Me refined as rotating group:
 C39(H39A,H39B,H39C), C38(H38A,H38B,H38C), C37(H37A,H37B,H37C), C41A(H41A,H41B,
 H41C), C19(H19A,H19B,H19C), C17(H17A,H17B,H17C), C18(H18A,H18B,H18C),
 C22A(H22A,H22B,H22C), C43A(H43A,H43B,H43C), C42A(H42A,H42B,H42C), C23A(H23A,
 H23B,H23C), C21A(H21A,H21B,H21C), C23B(H23D,H23E,H23F), C21B(H21D,H21E,H21F),
 C22B(H22D,H22E,H22F), C41B(H41D,H41E,H41F), C42B(H42D,H42E,H42F), C43B(H43D,
 H43E,H43F)
;
_atom_sites_solution_hydrogens     geom
_atom_sites_solution_primary       dual
_atom_sites_solution_secondary     ?
loop_
  _atom_site_label
  _atom_site_type_symbol
  _atom_site_fract_x
  _atom_site_fract_y
  _atom_site_fract_z
  _atom_site_U_iso_or_equiv
  _atom_site_adp_type
  _atom_site_occupancy
  _atom_site_site_symmetry_order
  _atom_site_calc_flag
  _atom_site_refinement_flags_posn
  _atom_site_refinement_flags_adp
  _atom_site_refinement_flags_occupancy
  _atom_site_disorder_assembly
  _atom_site_disorder_group
 Rh Rh 0.62538(2) 0.45852(2) 0.50345(2) 0.01551(5) Uani 1 1 d . . . . .
 P2 P 0.24827(4) 0.38610(3) 0.44190(2) 0.01672(9) Uani 1 1 d . . . . .
 P1 P 0.49368(4) 0.30136(3) 0.45437(2) 0.01708(9) Uani 1 1 d . . . . .
 F1A F -0.1016(4) 0.0578(3) 0.73245(13) 0.0466(6) Uani 0.892(3) 1 d D U P A 1
 N2 N 0.66922(17) 0.34552(13) 0.60433(7) 0.0300(4) Uani 1 1 d . . . . .
 N1 N 0.38068(15) 0.51004(11) 0.62710(6) 0.0214(3) Uani 1 1 d . . . . .
 O O 0.5007(2) 0.39210(12) 0.67352(6) 0.0455(4) Uani 1 1 d . . . . .
 F4A F -0.1522(3) 0.0261(2) 0.63336(9) 0.0796(8) Uani 0.892(3) 1 d D U P A 1
 C56 C 0.13644(16) 0.29960(13) 0.47856(8) 0.0211(3) Uani 1 1 d . . . . .
 C1 C 0.37555(17) 0.50931(13) 0.57602(8) 0.0205(3) Uani 1 1 d . . . . .
 C2 C 0.65027(17) 0.39453(13) 0.56948(8) 0.0229(4) Uani 1 1 d . . . . .
 C62 C 0.14030(17) 0.39496(13) 0.37805(8) 0.0223(4) Uani 1 1 d . . . . .
 C50 C 0.58258(17) 0.23790(13) 0.40256(8) 0.0208(3) Uani 1 1 d . . . . .
 C57 C 0.08699(18) 0.33908(15) 0.52909(9) 0.0286(4) Uani 1 1 d . . . . .
 H57 H 0.112199 0.410274 0.544130 0.034 Uiso 1 1 calc R U . . .
 C4 C 0.41174(18) 0.52978(14) 0.68849(8) 0.0221(4) Uani 1 1 d . . . . .
 F3A F -0.1733(3) -0.10158(15) 0.68135(9) 0.0756(7) Uani 0.892(3) 1 d D U P A
 1
 C44 C 0.42087(17) 0.20681(13) 0.49770(8) 0.0220(4) Uani 1 1 d . . . . .
 C7 C 0.50408(18) 0.57958(14) 0.80839(8) 0.0239(4) Uani 1 1 d . . . . .
 C3 C 0.35251(16) 0.31131(13) 0.40655(7) 0.0194(3) Uani 1 1 d . . . . .
 H3A H 0.296977 0.241666 0.390185 0.023 Uiso 1 1 calc R U . . .
 H3B H 0.385795 0.341931 0.372828 0.023 Uiso 1 1 calc R U . . .
 C10 C 0.56046(19) 0.61141(14) 0.87170(8) 0.0244(4) Uani 1 1 d . . . . .
 C24 C 0.64303(19) 0.29120(14) 0.64983(8) 0.0267(4) Uani 1 1 d . . . . .
 C45 C 0.37176(18) 0.23875(15) 0.54989(8) 0.0257(4) Uani 1 1 d . . . . .
 H45 H 0.379820 0.309167 0.562955 0.031 Uiso 1 1 calc R U . . .
 C61 C 0.09542(18) 0.19513(14) 0.45595(9) 0.0270(4) Uani 1 1 d . . . . .
 H61 H 0.125936 0.167934 0.420787 0.032 Uiso 1 1 calc R U . . .
 C8 C 0.53180(19) 0.49738(14) 0.77290(8) 0.0265(4) Uani 1 1 d . . . . .
 H8 H 0.584381 0.459664 0.789471 0.032 Uiso 1 1 calc R U . . .
 C9 C 0.4828(2) 0.47067(14) 0.71354(8) 0.0252(4) Uani 1 1 d . . . . .
 C32 C 0.5786(2) 0.00485(14) 0.84713(8) 0.0260(4) Uani 1 1 d . . . . .
 C25 C 0.6933(2) 0.20903(16) 0.65470(9) 0.0309(4) Uani 1 1 d . . . . .
 H25 H 0.753055 0.191336 0.628719 0.037 Uiso 1 1 calc R U . . .
 C6 C 0.4255(2) 0.63367(15) 0.78342(8) 0.0290(4) Uani 1 1 d . . . . .
 H6 H 0.401787 0.687081 0.807897 0.035 Uiso 1 1 calc R U . . .
 C46 C 0.3114(2) 0.16893(17) 0.58287(9) 0.0346(5) Uani 1 1 d . . . . .
 H46 H 0.277604 0.191334 0.618177 0.041 Uiso 1 1 calc R U . . .
 C27 C 0.56805(18) 0.17822(14) 0.73687(8) 0.0242(4) Uani 1 1 d . . . . .
 C28 C 0.5178(2) 0.26131(15) 0.73144(8) 0.0277(4) Uani 1 1 d . . . . .
 H28 H 0.458019 0.279300 0.757288 0.033 Uiso 1 1 calc R U . . .
 C58 C 0.0009(2) 0.27389(18) 0.55726(10) 0.0395(5) Uani 1 1 d . . . . .
 H58 H -0.032687 0.300794 0.591607 0.047 Uiso 1 1 calc R U . . .
 C15 C 0.69563(19) 0.62925(14) 0.88718(8) 0.0265(4) Uani 1 1 d . . . . .
 H15 H 0.750281 0.617795 0.857298 0.032 Uiso 1 1 calc R U . . .
 C60 C 0.0101(2) 0.13113(16) 0.48488(10) 0.0349(5) Uani 1 1 d . . . . .
 H60 H -0.016615 0.059978 0.469709 0.042 Uiso 1 1 calc R U . . .
 C55 C 0.5219(2) 0.17225(16) 0.34991(9) 0.0320(4) Uani 1 1 d . . . . .
 H55 H 0.429864 0.159361 0.339386 0.038 Uiso 1 1 calc R U . . .
 C33 C 0.4500(2) -0.01344(15) 0.86063(8) 0.0303(4) Uani 1 1 d . . . . .
 H33 H 0.423140 -0.058170 0.887315 0.036 Uiso 1 1 calc R U . . .
 C5 C 0.38186(19) 0.61026(15) 0.72343(8) 0.0274(4) Uani 1 1 d . . . . .
 H5 H 0.331762 0.649274 0.706470 0.033 Uiso 1 1 calc R U . . .
 F2A F 0.02788(19) -0.0083(2) 0.67262(11) 0.0893(9) Uani 0.892(3) 1 d D U P A
 1
 C30 C 0.52724(18) 0.11464(14) 0.78188(8) 0.0232(4) Uani 1 1 d . . . . .
 C31 C 0.61621(19) 0.06989(14) 0.80737(8) 0.0245(4) Uani 1 1 d . . . . .
 H31 H 0.703837 0.083802 0.797580 0.029 Uiso 1 1 calc R U . . .
 C51 C 0.71754(19) 0.25635(16) 0.41697(9) 0.0301(4) Uani 1 1 d . . . . .
 H51 H 0.760189 0.301851 0.452373 0.036 Uiso 1 1 calc R U . . .
 C29 C 0.5561(2) 0.31719(14) 0.68801(8) 0.0287(4) Uani 1 1 d . . . . .
 C26 C 0.6550(2) 0.15276(16) 0.69825(9) 0.0301(4) Uani 1 1 d . . . . .
 H26 H 0.688646 0.095944 0.701729 0.036 Uiso 1 1 calc R U . . .
 C49 C 0.4078(2) 0.10328(15) 0.47875(10) 0.0328(4) Uani 1 1 d . . . . .
 H49 H 0.439771 0.080164 0.443055 0.039 Uiso 1 1 calc R U . . .
 C36 C 0.6791(2) -0.04414(16) 0.87318(9) 0.0329(4) Uani 1 1 d . . . . .
 C48 C 0.3477(2) 0.03403(16) 0.51250(12) 0.0421(5) Uani 1 1 d . . . . .
 H48 H 0.339228 -0.036506 0.499660 0.051 Uiso 1 1 calc R U . . .
 C12 C 0.5315(2) 0.65734(14) 0.97510(8) 0.0276(4) Uani 1 1 d . . . . .
 C11 C 0.47952(19) 0.62564(15) 0.91556(8) 0.0267(4) Uani 1 1 d . . . . .
 H11 H 0.387661 0.613620 0.904827 0.032 Uiso 1 1 calc R U . . .
 C14 C 0.7511(2) 0.66359(15) 0.94581(9) 0.0289(4) Uani 1 1 d D . . . .
 C13 C 0.6670(2) 0.67680(15) 0.98884(9) 0.0299(4) Uani 1 1 d . . . . .
 H13 H 0.703874 0.699996 1.029059 0.036 Uiso 1 1 calc R U . . .
 C59 C -0.0365(2) 0.17000(18) 0.53564(11) 0.0402(5) Uani 1 1 d . . . . .
 H59 H -0.093822 0.125629 0.555588 0.048 Uiso 1 1 calc R U . . .
 C63 C 0.0578(2) 0.45860(17) 0.38734(10) 0.0346(5) Uani 1 1 d . . . . .
 H63 H 0.058724 0.495405 0.426004 0.041 Uiso 1 1 calc R U . . .
 C53 C 0.7293(2) 0.14286(17) 0.32838(10) 0.0374(5) Uani 1 1 d . . . . .
 H53 H 0.779137 0.109198 0.303463 0.045 Uiso 1 1 calc R U . . .
 C47 C 0.3005(2) 0.06602(18) 0.56411(11) 0.0410(5) Uani 1 1 d . . . . .
 H47 H 0.260417 0.017909 0.586897 0.049 Uiso 1 1 calc R U . . .
 C35 C 0.39881(19) 0.09531(16) 0.79694(8) 0.0281(4) Uani 1 1 d . . . . .
 H35 H 0.338366 0.126429 0.779804 0.034 Uiso 1 1 calc R U . . .
 C52 C 0.7902(2) 0.20849(18) 0.37978(10) 0.0383(5) Uani 1 1 d . . . . .
 H52 H 0.882369 0.221158 0.389907 0.046 Uiso 1 1 calc R U . . .
 C54 C 0.5959(2) 0.12583(17) 0.31294(10) 0.0393(5) Uani 1 1 d . . . . .
 H54 H 0.554643 0.082049 0.276774 0.047 Uiso 1 1 calc R U . . .
 C64 C -0.0255(2) 0.46920(19) 0.34121(11) 0.0434(5) Uani 1 1 d . . . . .
 H64 H -0.082351 0.512331 0.348378 0.052 Uiso 1 1 calc R U . . .
 C16 C 0.4404(2) 0.67263(17) 1.02284(9) 0.0350(5) Uani 1 1 d . . . . .
 C67 C 0.1343(2) 0.33933(19) 0.32185(10) 0.0407(5) Uani 1 1 d . . . . .
 H67 H 0.186961 0.292906 0.315020 0.049 Uiso 1 1 calc R U . . .
 C34 C 0.3582(2) 0.03140(16) 0.83650(8) 0.0308(4) Uani 1 1 d D . . . .
 C65 C -0.0265(2) 0.4175(2) 0.28492(11) 0.0472(6) Uani 1 1 d . . . . .
 H65 H -0.080561 0.427349 0.252792 0.057 Uiso 1 1 calc R U . . .
 C39 C 0.6235(3) -0.1064(2) 0.91912(11) 0.0465(6) Uani 1 1 d . . . . .
 H39A H 0.545498 -0.160509 0.900448 0.070 Uiso 1 1 calc R U . . .
 H39B H 0.599137 -0.061776 0.951502 0.070 Uiso 1 1 calc R U . . .
 H39C H 0.690192 -0.136627 0.934821 0.070 Uiso 1 1 calc R U . . .
 C38 C 0.7179(3) -0.11510(19) 0.82298(11) 0.0441(6) Uani 1 1 d . . . . .
 H38A H 0.780715 -0.147930 0.839539 0.066 Uiso 1 1 calc R U . . .
 H38B H 0.758371 -0.075292 0.794445 0.066 Uiso 1 1 calc R U . . .
 H38C H 0.639182 -0.167261 0.802998 0.066 Uiso 1 1 calc R U . . .
 C20A C 0.9001(7) 0.6919(6) 0.9649(3) 0.0330(15) Uani 0.635(10) 1 d D U P B 1
 C37 C 0.8008(2) 0.0384(2) 0.90349(12) 0.0467(6) Uani 1 1 d . . . . .
 H37A H 0.776324 0.082598 0.936016 0.070 Uiso 1 1 calc R U . . .
 H37B H 0.838540 0.079010 0.874762 0.070 Uiso 1 1 calc R U . . .
 H37C H 0.865953 0.006686 0.919195 0.070 Uiso 1 1 calc R U . . .
 C41A C 0.2240(13) 0.0270(9) 0.9218(3) 0.0400(19) Uani 0.635(18) 1 d D U P C
 1
 H41A H 0.270026 -0.020449 0.935015 0.060 Uiso 0.635(18) 1 calc R U P C 1
 H41B H 0.134765 0.011980 0.933231 0.060 Uiso 0.635(18) 1 calc R U P C 1
 H41C H 0.271848 0.096950 0.940194 0.060 Uiso 0.635(18) 1 calc R U P C 1
 C40A C 0.2168(7) 0.0154(6) 0.8542(4) 0.0361(15) Uani 0.635(18) 1 d D U P C 1
 C19 C 0.5041(3) 0.6726(3) 1.08469(11) 0.0669(9) Uani 1 1 d . . . . .
 H19A H 0.441053 0.678126 1.113331 0.100 Uiso 1 1 calc R U . . .
 H19B H 0.582164 0.730526 1.095753 0.100 Uiso 1 1 calc R U . . .
 H19C H 0.529840 0.609051 1.084562 0.100 Uiso 1 1 calc R U . . .
 C66 C 0.0514(3) 0.3512(2) 0.27532(11) 0.0553(7) Uani 1 1 d . . . . .
 H66 H 0.048472 0.313393 0.236718 0.066 Uiso 1 1 calc R U . . .
 B1A B -0.0970(3) -0.0053(2) 0.68011(15) 0.0346(6) Uani 0.892(3) 1 d D U P A 1
 C17 C 0.3128(3) 0.5867(2) 1.01001(12) 0.0505(6) Uani 1 1 d . . . . .
 H17A H 0.333614 0.521054 1.008215 0.076 Uiso 1 1 calc R U . . .
 H17B H 0.265778 0.588203 0.972029 0.076 Uiso 1 1 calc R U . . .
 H17C H 0.257318 0.596033 1.041575 0.076 Uiso 1 1 calc R U . . .
 C18 C 0.4060(3) 0.7733(2) 1.02259(14) 0.0600(8) Uani 1 1 d . . . . .
 H18A H 0.348596 0.783629 1.053181 0.090 Uiso 1 1 calc R U . . .
 H18B H 0.360523 0.772014 0.983754 0.090 Uiso 1 1 calc R U . . .
 H18C H 0.486850 0.829084 1.030679 0.090 Uiso 1 1 calc R U . . .
 C22A C 0.9557(7) 0.8001(5) 0.9553(3) 0.0564(17) Uani 0.635(10) 1 d D U P B 1
 H22A H 0.917358 0.846625 0.980613 0.085 Uiso 0.635(10) 1 calc R U P B 1
 H22B H 0.934088 0.803412 0.913712 0.085 Uiso 0.635(10) 1 calc R U P B 1
 H22C H 1.051469 0.819902 0.965339 0.085 Uiso 0.635(10) 1 calc R U P B 1
 C43A C 0.1463(6) 0.0928(8) 0.8371(4) 0.0522(17) Uani 0.635(18) 1 d D U P C 1
 H43A H 0.199928 0.161836 0.854019 0.078 Uiso 0.635(18) 1 calc R U P C 1
 H43B H 0.060888 0.081495 0.852498 0.078 Uiso 0.635(18) 1 calc R U P C 1
 H43C H 0.132912 0.084487 0.793914 0.078 Uiso 0.635(18) 1 calc R U P C 1
 C42A C 0.1369(8) -0.0920(7) 0.8251(4) 0.060(2) Uani 0.635(18) 1 d D U P C 1
 H42A H 0.127622 -0.097609 0.782001 0.091 Uiso 0.635(18) 1 calc R U P C 1
 H42B H 0.049617 -0.105743 0.838666 0.091 Uiso 0.635(18) 1 calc R U P C 1
 H42C H 0.182291 -0.141517 0.835964 0.091 Uiso 0.635(18) 1 calc R U P C 1
 C23A C 0.9351(4) 0.6891(5) 1.0297(2) 0.0508(14) Uani 0.635(10) 1 d D U P B 1
 H23A H 1.030590 0.701704 1.038269 0.076 Uiso 0.635(10) 1 calc R U P B 1
 H23B H 0.891551 0.622019 1.037839 0.076 Uiso 0.635(10) 1 calc R U P B 1
 H23C H 0.905653 0.741661 1.054780 0.076 Uiso 0.635(10) 1 calc R U P B 1
 C21A C 0.9608(5) 0.6190(6) 0.9271(3) 0.0653(18) Uani 0.635(10) 1 d D U P B 1
 H21A H 0.943464 0.623012 0.885379 0.098 Uiso 0.635(10) 1 calc R U P B 1
 H21B H 0.922196 0.549345 0.932762 0.098 Uiso 0.635(10) 1 calc R U P B 1
 H21C H 1.055996 0.637526 0.938888 0.098 Uiso 0.635(10) 1 calc R U P B 1
 C20B C 0.9043(11) 0.6910(11) 0.9586(6) 0.041(3) Uani 0.365(10) 1 d D U P B 2
 C23B C 0.9430(9) 0.6352(11) 1.0058(6) 0.065(3) Uani 0.365(10) 1 d D U P B 2
 H23D H 0.909399 0.561613 0.991733 0.098 Uiso 0.365(10) 1 calc R U P B 2
 H23E H 0.905439 0.655066 1.042074 0.098 Uiso 0.365(10) 1 calc R U P B 2
 H23F H 1.039064 0.653008 1.014097 0.098 Uiso 0.365(10) 1 calc R U P B 2
 C21B C 0.9784(7) 0.6670(9) 0.9055(4) 0.051(2) Uani 0.365(10) 1 d D U P B 2
 H21D H 1.072955 0.685077 0.918636 0.076 Uiso 0.365(10) 1 calc R U P B 2
 H21E H 0.961487 0.706495 0.875460 0.076 Uiso 0.365(10) 1 calc R U P B 2
 H21F H 0.947898 0.594180 0.888517 0.076 Uiso 0.365(10) 1 calc R U P B 2
 C22B C 0.9557(13) 0.8055(9) 0.9809(6) 0.060(3) Uani 0.365(10) 1 d D U P B 2
 H22D H 0.917087 0.824807 1.016935 0.091 Uiso 0.365(10) 1 calc R U P B 2
 H22E H 0.931327 0.841696 0.950433 0.091 Uiso 0.365(10) 1 calc R U P B 2
 H22F H 1.051691 0.823546 0.989675 0.091 Uiso 0.365(10) 1 calc R U P B 2
 B1B B -0.092(2) -0.0047(17) 0.6852(11) 0.058(3) Uani 0.108(3) 1 d D U P A 2
 F1B F -0.100(5) 0.051(3) 0.7390(13) 0.064(4) Uani 0.108(3) 1 d D U P A 2
 F2B F -0.031(2) -0.0773(14) 0.6920(8) 0.072(3) Uani 0.108(3) 1 d D U P A 2
 F4B F -0.052(2) 0.0610(15) 0.6482(8) 0.084(4) Uani 0.108(3) 1 d D U P A 2
 F3B F -0.2116(15) -0.0572(15) 0.6543(9) 0.072(3) Uani 0.108(3) 1 d D U P A 2
 C40B C 0.2177(12) -0.0088(12) 0.8520(7) 0.041(3) Uani 0.365(18) 1 d D U P C
 2
 C41B C 0.212(3) 0.011(2) 0.9187(8) 0.056(4) Uani 0.365(18) 1 d D U P C 2
 H41D H 0.262401 -0.028105 0.937664 0.084 Uiso 0.365(18) 1 calc R U P C 2
 H41E H 0.120269 -0.008539 0.926700 0.084 Uiso 0.365(18) 1 calc R U P C 2
 H41F H 0.249736 0.084191 0.934651 0.084 Uiso 0.365(18) 1 calc R U P C 2
 C42B C 0.1693(14) -0.1259(11) 0.8326(7) 0.057(3) Uani 0.365(18) 1 d D U P C
 2
 H42D H 0.172898 -0.144522 0.790009 0.086 Uiso 0.365(18) 1 calc R U P C 2
 H42E H 0.078580 -0.149520 0.841239 0.086 Uiso 0.365(18) 1 calc R U P C 2
 H42F H 0.225945 -0.157886 0.854275 0.086 Uiso 0.365(18) 1 calc R U P C 2
 C43B C 0.1291(10) 0.0410(15) 0.8201(6) 0.058(3) Uani 0.365(18) 1 d D U P C 2
 H43D H 0.162931 0.115189 0.830983 0.087 Uiso 0.365(18) 1 calc R U P C 2
 H43E H 0.040068 0.020284 0.831243 0.087 Uiso 0.365(18) 1 calc R U P C 2
 H43F H 0.126808 0.019970 0.777234 0.087 Uiso 0.365(18) 1 calc R U P C 2

loop_
  _atom_site_aniso_label
  _atom_site_aniso_U_11
  _atom_site_aniso_U_22
  _atom_site_aniso_U_33
  _atom_site_aniso_U_23
  _atom_site_aniso_U_13
  _atom_site_aniso_U_12
 Rh 0.01765(7) 0.01316(7) 0.01419(7) 0.00289(5) -0.00083(4) 0.00181(5)
 P2 0.0161(2) 0.0146(2) 0.0173(2) 0.00218(16) -0.00086(15) 0.00154(16)
 P1 0.0178(2) 0.0136(2) 0.0177(2) 0.00096(16) -0.00041(16) 0.00237(16)
 F1A 0.0458(10) 0.0435(11) 0.0464(12) -0.0087(10) -0.0028(10) 0.0177(9)
 N2 0.0324(9) 0.0262(8) 0.0274(8) 0.0126(7) -0.0060(7) -0.0018(7)
 N1 0.0251(8) 0.0205(7) 0.0183(8) 0.0054(6) 0.0008(6) 0.0049(6)
 O 0.0924(13) 0.0352(8) 0.0194(7) 0.0027(6) -0.0040(7) 0.0410(9)
 F4A 0.112(2) 0.1058(18) 0.0472(11) 0.0309(11) 0.0187(12) 0.0628(16)
 C56 0.0162(8) 0.0218(9) 0.0242(9) 0.0062(7) 0.0002(7) 0.0022(7)
 C1 0.0186(8) 0.0146(8) 0.0259(9) 0.0023(7) 0.0000(7) 0.0018(6)
 C2 0.0219(9) 0.0178(8) 0.0235(9) 0.0005(7) -0.0023(7) -0.0012(7)
 C62 0.0193(8) 0.0204(9) 0.0241(9) 0.0055(7) -0.0028(7) 0.0003(7)
 C50 0.0227(9) 0.0167(8) 0.0222(9) 0.0019(7) 0.0010(7) 0.0053(7)
 C57 0.0233(9) 0.0283(10) 0.0313(10) 0.0036(8) 0.0060(8) 0.0018(8)
 C4 0.0245(9) 0.0239(9) 0.0164(8) 0.0046(7) -0.0008(7) 0.0042(7)
 F3A 0.1082(18) 0.0438(10) 0.0529(11) -0.0030(9) 0.0178(11) -0.0149(11)
 C44 0.0195(8) 0.0192(8) 0.0261(9) 0.0065(7) -0.0017(7) 0.0029(7)
 C7 0.0255(9) 0.0250(9) 0.0195(9) 0.0037(7) 0.0004(7) 0.0045(7)
 C3 0.0185(8) 0.0192(8) 0.0191(8) 0.0024(6) 0.0004(6) 0.0035(6)
 C10 0.0293(9) 0.0225(9) 0.0205(9) 0.0035(7) -0.0011(7) 0.0066(7)
 C24 0.0294(10) 0.0249(9) 0.0237(9) 0.0115(8) -0.0033(7) 0.0009(8)
 C45 0.0243(9) 0.0257(9) 0.0246(9) 0.0075(7) -0.0009(7) 0.0013(7)
 C61 0.0250(9) 0.0224(9) 0.0310(10) 0.0066(8) 0.0017(7) 0.0008(7)
 C8 0.0346(10) 0.0260(9) 0.0213(9) 0.0072(7) 0.0000(7) 0.0117(8)
 C9 0.0366(10) 0.0203(9) 0.0194(9) 0.0035(7) 0.0021(7) 0.0094(8)
 C32 0.0352(10) 0.0228(9) 0.0197(9) 0.0053(7) 0.0030(7) 0.0063(8)
 C25 0.0293(10) 0.0390(11) 0.0322(10) 0.0189(9) 0.0094(8) 0.0140(9)
 C6 0.0338(10) 0.0313(10) 0.0221(9) -0.0008(8) -0.0008(8) 0.0139(8)
 C46 0.0299(10) 0.0405(12) 0.0300(10) 0.0133(9) 0.0016(8) -0.0007(9)
 C27 0.0260(9) 0.0240(9) 0.0233(9) 0.0071(7) 0.0021(7) 0.0062(7)
 C28 0.0374(11) 0.0299(10) 0.0196(9) 0.0047(7) 0.0008(8) 0.0166(8)
 C58 0.0328(11) 0.0453(13) 0.0375(12) 0.0076(10) 0.0161(9) 0.0016(10)
 C15 0.0285(10) 0.0269(9) 0.0240(9) 0.0051(7) 0.0017(7) 0.0073(8)
 C60 0.0310(10) 0.0252(10) 0.0448(12) 0.0114(9) 0.0014(9) -0.0015(8)
 C55 0.0290(10) 0.0302(10) 0.0313(10) -0.0074(8) -0.0031(8) 0.0083(8)
 C33 0.0374(11) 0.0302(10) 0.0201(9) 0.0078(8) 0.0055(8) 0.0006(8)
 C5 0.0290(10) 0.0312(10) 0.0242(9) 0.0043(8) -0.0009(7) 0.0136(8)
 F2A 0.0375(10) 0.119(2) 0.0989(17) -0.0285(15) 0.0115(10) 0.0283(12)
 C30 0.0278(9) 0.0222(9) 0.0199(8) 0.0049(7) 0.0040(7) 0.0063(7)
 C31 0.0266(9) 0.0235(9) 0.0245(9) 0.0068(7) 0.0049(7) 0.0064(7)
 C51 0.0252(9) 0.0335(11) 0.0285(10) -0.0020(8) -0.0001(8) 0.0081(8)
 C29 0.0435(11) 0.0217(9) 0.0214(9) 0.0034(7) -0.0070(8) 0.0131(8)
 C26 0.0328(10) 0.0319(10) 0.0340(10) 0.0178(9) 0.0099(8) 0.0147(8)
 C49 0.0333(11) 0.0199(9) 0.0436(12) 0.0061(8) 0.0046(9) 0.0038(8)
 C36 0.0443(12) 0.0319(11) 0.0282(10) 0.0134(8) 0.0062(9) 0.0154(9)
 C48 0.0405(12) 0.0208(10) 0.0633(15) 0.0146(10) 0.0042(11) 0.0013(9)
 C12 0.0363(10) 0.0237(9) 0.0222(9) 0.0045(7) 0.0028(8) 0.0072(8)
 C11 0.0276(9) 0.0273(10) 0.0244(9) 0.0041(8) 0.0013(7) 0.0068(8)
 C14 0.0298(10) 0.0262(10) 0.0286(10) 0.0054(8) -0.0046(8) 0.0057(8)
 C13 0.0391(11) 0.0280(10) 0.0206(9) 0.0029(8) -0.0045(8) 0.0084(8)
 C59 0.0316(11) 0.0398(12) 0.0453(13) 0.0170(10) 0.0094(9) -0.0047(9)
 C63 0.0329(11) 0.0373(11) 0.0322(11) -0.0014(9) -0.0065(8) 0.0151(9)
 C53 0.0414(12) 0.0404(12) 0.0345(11) 0.0015(9) 0.0125(9) 0.0201(10)
 C47 0.0341(11) 0.0369(12) 0.0502(13) 0.0254(10) -0.0006(10) -0.0035(9)
 C35 0.0273(10) 0.0364(11) 0.0216(9) 0.0053(8) 0.0029(7) 0.0104(8)
 C52 0.0270(10) 0.0474(13) 0.0426(12) 0.0038(10) 0.0055(9) 0.0164(9)
 C54 0.0444(12) 0.0372(12) 0.0324(11) -0.0118(9) -0.0005(9) 0.0164(10)
 C64 0.0378(12) 0.0461(13) 0.0471(13) 0.0041(11) -0.0122(10) 0.0205(10)
 C16 0.0441(12) 0.0352(11) 0.0255(10) 0.0040(8) 0.0097(9) 0.0098(9)
 C67 0.0418(12) 0.0544(14) 0.0276(11) -0.0007(10) -0.0063(9) 0.0243(11)
 C34 0.0277(10) 0.0395(11) 0.0201(9) 0.0043(8) 0.0033(7) 0.0002(8)
 C65 0.0415(13) 0.0646(16) 0.0367(12) 0.0135(11) -0.0139(10) 0.0189(12)
 C39 0.0668(16) 0.0501(14) 0.0369(12) 0.0263(11) 0.0152(11) 0.0279(13)
 C38 0.0622(15) 0.0424(13) 0.0400(12) 0.0162(10) 0.0147(11) 0.0284(12)
 C20A 0.029(3) 0.040(3) 0.028(3) 0.005(2) -0.001(2) 0.007(2)
 C37 0.0439(13) 0.0479(14) 0.0506(14) 0.0142(11) -0.0092(11) 0.0175(11)
 C41A 0.036(4) 0.056(4) 0.028(3) 0.010(3) 0.015(2) 0.007(3)
 C40A 0.029(2) 0.046(3) 0.030(2) 0.007(2) 0.0090(18) 0.0002(19)
 C19 0.0696(19) 0.108(3) 0.0258(12) 0.0120(14) 0.0125(12) 0.0268(18)
 C66 0.0577(16) 0.083(2) 0.0257(11) -0.0012(12) -0.0108(11) 0.0311(15)
 B1A 0.0316(13) 0.0348(14) 0.0358(14) 0.0027(12) 0.0025(11) 0.0089(11)
 C17 0.0529(15) 0.0486(14) 0.0468(14) 0.0070(11) 0.0220(12) 0.0043(12)
 C18 0.081(2) 0.0414(14) 0.0680(18) 0.0112(13) 0.0433(16) 0.0250(14)
 C22A 0.036(2) 0.062(3) 0.066(4) 0.035(3) -0.007(3) -0.008(2)
 C43A 0.024(2) 0.083(5) 0.054(3) 0.023(3) 0.011(2) 0.015(3)
 C42A 0.038(3) 0.071(4) 0.053(3) -0.008(3) 0.021(3) -0.014(3)
 C23A 0.032(2) 0.070(3) 0.044(3) 0.022(2) -0.0138(18) 0.000(2)
 C21A 0.033(2) 0.085(4) 0.071(4) -0.015(3) -0.011(2) 0.027(3)
 C20B 0.030(5) 0.050(5) 0.035(5) 0.006(4) -0.014(4) 0.004(4)
 C23B 0.040(4) 0.091(6) 0.068(5) 0.034(5) -0.007(4) 0.013(4)
 C21B 0.029(3) 0.065(5) 0.050(4) 0.000(4) 0.002(3) 0.005(3)
 C22B 0.037(4) 0.059(5) 0.070(6) -0.006(5) -0.008(5) 0.002(3)
 B1B 0.056(5) 0.061(5) 0.052(5) 0.000(5) 0.006(5) 0.015(5)
 F1B 0.069(7) 0.067(6) 0.051(6) 0.003(5) 0.015(6) 0.011(6)
 F2B 0.077(6) 0.072(6) 0.066(6) -0.002(5) 0.003(5) 0.031(5)
 F4B 0.088(7) 0.088(6) 0.063(6) 0.017(5) 0.003(6) -0.002(6)
 F3B 0.058(5) 0.076(6) 0.071(6) -0.011(6) 0.001(5) 0.012(5)
 C40B 0.029(4) 0.059(6) 0.032(4) 0.013(4) 0.008(3) 0.002(4)
 C41B 0.039(6) 0.075(8) 0.046(6) 0.001(5) 0.011(5) 0.004(6)
 C42B 0.033(5) 0.072(7) 0.049(5) -0.001(5) 0.012(4) -0.015(4)
 C43B 0.032(4) 0.093(8) 0.051(5) 0.026(5) 0.010(4) 0.010(5)

_geom_special_details
;
 All esds (except the esd in the dihedral angle between two l.s. planes)
 are estimated using the full covariance matrix.  The cell esds are taken
 into account individually in the estimation of esds in distances, angles
 and torsion angles; correlations between esds in cell parameters are only
 used when they are defined by crystal symmetry.  An approximate (isotropic)
 treatment of cell esds is used for estimating esds involving l.s. planes.
;
loop_
  _geom_bond_atom_site_label_1
  _geom_bond_atom_site_label_2
  _geom_bond_distance
  _geom_bond_site_symmetry_2
  _geom_bond_publ_flag
 Rh Rh 3.1409(2) 2_666 ?
 Rh P2 2.3284(4) 2_666 ?
 Rh P1 2.3225(4) . ?
 Rh C1 1.9540(18) 2_666 ?
 Rh C2 1.9129(19) . ?
 P2 C56 1.8197(18) . ?
 P2 C62 1.8340(18) . ?
 P2 C3 1.8355(17) . ?
 P1 C50 1.8201(18) . ?
 P1 C44 1.8252(18) . ?
 P1 C3 1.8353(17) . ?
 F1A B1A 1.381(3) . ?
 N2 C2 1.168(2) . ?
 N2 C24 1.391(2) . ?
 N1 C1 1.173(2) . ?
 N1 C4 1.395(2) . ?
 O C9 1.366(2) . ?
 O C29 1.381(2) . ?
 F4A B1A 1.369(4) . ?
 C56 C57 1.398(3) . ?
 C56 C61 1.397(3) . ?
 C62 C63 1.387(3) . ?
 C62 C67 1.383(3) . ?
 C50 C55 1.395(3) . ?
 C50 C51 1.390(3) . ?
 C57 H57 0.9500 . ?
 C57 C58 1.389(3) . ?
 C4 C9 1.398(3) . ?
 C4 C5 1.380(3) . ?
 F3A B1A 1.378(4) . ?
 C44 C45 1.395(3) . ?
 C44 C49 1.394(3) . ?
 C7 C10 1.487(2) . ?
 C7 C8 1.394(3) . ?
 C7 C6 1.398(3) . ?
 C3 H3A 0.9900 . ?
 C3 H3B 0.9900 . ?
 C10 C15 1.397(3) . ?
 C10 C11 1.393(3) . ?
 C24 C25 1.383(3) . ?
 C24 C29 1.389(3) . ?
 C45 H45 0.9500 . ?
 C45 C46 1.385(3) . ?
 C61 H61 0.9500 . ?
 C61 C60 1.387(3) . ?
 C8 H8 0.9500 . ?
 C8 C9 1.383(3) . ?
 C32 C33 1.387(3) . ?
 C32 C31 1.396(3) . ?
 C32 C36 1.530(3) . ?
 C25 H25 0.9500 . ?
 C25 C26 1.390(3) . ?
 C6 H6 0.9500 . ?
 C6 C5 1.385(3) . ?
 C46 H46 0.9500 . ?
 C46 C47 1.389(3) . ?
 C27 C28 1.397(3) . ?
 C27 C30 1.486(2) . ?
 C27 C26 1.393(3) . ?
 C28 H28 0.9500 . ?
 C28 C29 1.384(3) . ?
 C58 H58 0.9500 . ?
 C58 C59 1.385(3) . ?
 C15 H15 0.9500 . ?
 C15 C14 1.390(3) . ?
 C60 H60 0.9500 . ?
 C60 C59 1.383(3) . ?
 C55 H55 0.9500 . ?
 C55 C54 1.386(3) . ?
 C33 H33 0.9500 . ?
 C33 C34 1.401(3) . ?
 C5 H5 0.9500 . ?
 F2A B1A 1.353(4) . ?
 C30 C31 1.391(3) . ?
 C30 C35 1.398(3) . ?
 C31 H31 0.9500 . ?
 C51 H51 0.9500 . ?
 C51 C52 1.388(3) . ?
 C26 H26 0.9500 . ?
 C49 H49 0.9500 . ?
 C49 C48 1.391(3) . ?
 C36 C39 1.530(3) . ?
 C36 C38 1.539(3) . ?
 C36 C37 1.524(3) . ?
 C48 H48 0.9500 . ?
 C48 C47 1.374(4) . ?
 C12 C11 1.397(3) . ?
 C12 C13 1.392(3) . ?
 C12 C16 1.538(3) . ?
 C11 H11 0.9500 . ?
 C14 C13 1.401(3) . ?
 C14 C20A 1.536(7) . ?
 C14 C20B 1.562(12) . ?
 C13 H13 0.9500 . ?
 C59 H59 0.9500 . ?
 C63 H63 0.9500 . ?
 C63 C64 1.380(3) . ?
 C53 H53 0.9500 . ?
 C53 C52 1.374(3) . ?
 C53 C54 1.380(3) . ?
 C47 H47 0.9500 . ?
 C35 H35 0.9500 . ?
 C35 C34 1.388(3) . ?
 C52 H52 0.9500 . ?
 C54 H54 0.9500 . ?
 C64 H64 0.9500 . ?
 C64 C65 1.374(4) . ?
 C16 C19 1.531(3) . ?
 C16 C17 1.531(3) . ?
 C16 C18 1.522(3) . ?
 C67 H67 0.9500 . ?
 C67 C66 1.391(3) . ?
 C34 C40A 1.551(7) . ?
 C34 C40B 1.541(12) . ?
 C65 H65 0.9500 . ?
 C65 C66 1.378(4) . ?
 C39 H39A 0.9800 . ?
 C39 H39B 0.9800 . ?
 C39 H39C 0.9800 . ?
 C38 H38A 0.9800 . ?
 C38 H38B 0.9800 . ?
 C38 H38C 0.9800 . ?
 C20A C22A 1.522(8) . ?
 C20A C23A 1.521(8) . ?
 C20A C21A 1.517(8) . ?
 C37 H37A 0.9800 . ?
 C37 H37B 0.9800 . ?
 C37 H37C 0.9800 . ?
 C41A H41A 0.9800 . ?
 C41A H41B 0.9800 . ?
 C41A H41C 0.9800 . ?
 C41A C40A 1.533(7) . ?
 C40A C43A 1.529(8) . ?
 C40A C42A 1.527(8) . ?
 C19 H19A 0.9800 . ?
 C19 H19B 0.9800 . ?
 C19 H19C 0.9800 . ?
 C66 H66 0.9500 . ?
 C17 H17A 0.9800 . ?
 C17 H17B 0.9800 . ?
 C17 H17C 0.9800 . ?
 C18 H18A 0.9800 . ?
 C18 H18B 0.9800 . ?
 C18 H18C 0.9800 . ?
 C22A H22A 0.9800 . ?
 C22A H22B 0.9800 . ?
 C22A H22C 0.9800 . ?
 C43A H43A 0.9800 . ?
 C43A H43B 0.9800 . ?
 C43A H43C 0.9800 . ?
 C42A H42A 0.9800 . ?
 C42A H42B 0.9800 . ?
 C42A H42C 0.9800 . ?
 C23A H23A 0.9800 . ?
 C23A H23B 0.9800 . ?
 C23A H23C 0.9800 . ?
 C21A H21A 0.9800 . ?
 C21A H21B 0.9800 . ?
 C21A H21C 0.9800 . ?
 C20B C23B 1.519(13) . ?
 C20B C21B 1.537(13) . ?
 C20B C22B 1.524(13) . ?
 C23B H23D 0.9800 . ?
 C23B H23E 0.9800 . ?
 C23B H23F 0.9800 . ?
 C21B H21D 0.9800 . ?
 C21B H21E 0.9800 . ?
 C21B H21F 0.9800 . ?
 C22B H22D 0.9800 . ?
 C22B H22E 0.9800 . ?
 C22B H22F 0.9800 . ?
 B1B F1B 1.368(18) . ?
 B1B F2B 1.341(18) . ?
 B1B F4B 1.357(18) . ?
 B1B F3B 1.369(19) . ?
 C40B C41B 1.527(13) . ?
 C40B C42B 1.547(13) . ?
 C40B C43B 1.508(13) . ?
 C41B H41D 0.9800 . ?
 C41B H41E 0.9800 . ?
 C41B H41F 0.9800 . ?
 C42B H42D 0.9800 . ?
 C42B H42E 0.9800 . ?
 C42B H42F 0.9800 . ?
 C43B H43D 0.9800 . ?
 C43B H43E 0.9800 . ?
 C43B H43F 0.9800 . ?

loop_
  _geom_angle_atom_site_label_1
  _geom_angle_atom_site_label_2
  _geom_angle_atom_site_label_3
  _geom_angle
  _geom_angle_site_symmetry_1
  _geom_angle_site_symmetry_3
  _geom_angle_publ_flag
 P2 Rh Rh 91.321(11) 2_666 2_666 ?
 P1 Rh Rh 87.880(12) . 2_666 ?
 P1 Rh P2 176.376(15) . 2_666 ?
 C1 Rh Rh 79.56(5) 2_666 2_666 ?
 C1 Rh P2 99.91(5) 2_666 2_666 ?
 C1 Rh P1 83.43(5) 2_666 . ?
 C2 Rh Rh 115.74(6) . 2_666 ?
 C2 Rh P2 89.94(5) . 2_666 ?
 C2 Rh P1 87.23(5) . . ?
 C2 Rh C1 161.80(8) . 2_666 ?
 C56 P2 Rh 119.27(6) . 2_666 ?
 C56 P2 C62 102.16(8) . . ?
 C56 P2 C3 105.50(8) . . ?
 C62 P2 Rh 115.09(6) . 2_666 ?
 C62 P2 C3 101.79(8) . . ?
 C3 P2 Rh 111.14(6) . 2_666 ?
 C50 P1 Rh 111.09(6) . . ?
 C50 P1 C44 105.46(8) . . ?
 C50 P1 C3 102.92(8) . . ?
 C44 P1 Rh 119.01(6) . . ?
 C44 P1 C3 103.77(8) . . ?
 C3 P1 Rh 113.06(6) . . ?
 C2 N2 C24 157.4(2) . . ?
 C1 N1 C4 166.87(17) . . ?
 C9 O C29 124.52(15) . . ?
 C57 C56 P2 119.26(14) . . ?
 C61 C56 P2 121.28(14) . . ?
 C61 C56 C57 119.42(17) . . ?
 N1 C1 Rh 166.98(15) . 2_666 ?
 N2 C2 Rh 170.93(17) . . ?
 C63 C62 P2 117.91(14) . . ?
 C67 C62 P2 123.40(15) . . ?
 C67 C62 C63 118.66(18) . . ?
 C55 C50 P1 123.29(14) . . ?
 C51 C50 P1 117.57(14) . . ?
 C51 C50 C55 119.14(17) . . ?
 C56 C57 H57 120.1 . . ?
 C58 C57 C56 119.81(19) . . ?
 C58 C57 H57 120.1 . . ?
 N1 C4 C9 118.35(16) . . ?
 C5 C4 N1 121.05(16) . . ?
 C5 C4 C9 120.43(16) . . ?
 C45 C44 P1 118.97(14) . . ?
 C49 C44 P1 121.80(15) . . ?
 C49 C44 C45 119.17(17) . . ?
 C8 C7 C10 120.48(17) . . ?
 C8 C7 C6 119.25(17) . . ?
 C6 C7 C10 120.25(17) . . ?
 P2 C3 H3A 108.3 . . ?
 P2 C3 H3B 108.3 . . ?
 P1 C3 P2 115.94(9) . . ?
 P1 C3 H3A 108.3 . . ?
 P1 C3 H3B 108.3 . . ?
 H3A C3 H3B 107.4 . . ?
 C15 C10 C7 119.86(17) . . ?
 C11 C10 C7 120.33(17) . . ?
 C11 C10 C15 119.80(17) . . ?
 C25 C24 N2 121.65(18) . . ?
 C25 C24 C29 120.47(17) . . ?
 C29 C24 N2 117.70(17) . . ?
 C44 C45 H45 119.6 . . ?
 C46 C45 C44 120.72(19) . . ?
 C46 C45 H45 119.6 . . ?
 C56 C61 H61 120.0 . . ?
 C60 C61 C56 119.93(19) . . ?
 C60 C61 H61 120.0 . . ?
 C7 C8 H8 120.0 . . ?
 C9 C8 C7 120.03(17) . . ?
 C9 C8 H8 120.0 . . ?
 O C9 C4 113.34(16) . . ?
 O C9 C8 126.73(17) . . ?
 C8 C9 C4 119.87(17) . . ?
 C33 C32 C31 118.00(18) . . ?
 C33 C32 C36 122.90(17) . . ?
 C31 C32 C36 119.10(17) . . ?
 C24 C25 H25 120.6 . . ?
 C24 C25 C26 118.89(18) . . ?
 C26 C25 H25 120.6 . . ?
 C7 C6 H6 119.6 . . ?
 C5 C6 C7 120.74(18) . . ?
 C5 C6 H6 119.6 . . ?
 C45 C46 H46 120.1 . . ?
 C45 C46 C47 119.8(2) . . ?
 C47 C46 H46 120.1 . . ?
 C28 C27 C30 121.17(17) . . ?
 C26 C27 C28 119.39(17) . . ?
 C26 C27 C30 119.42(17) . . ?
 C27 C28 H28 120.3 . . ?
 C29 C28 C27 119.35(18) . . ?
 C29 C28 H28 120.3 . . ?
 C57 C58 H58 119.8 . . ?
 C59 C58 C57 120.5(2) . . ?
 C59 C58 H58 119.8 . . ?
 C10 C15 H15 119.6 . . ?
 C14 C15 C10 120.77(18) . . ?
 C14 C15 H15 119.6 . . ?
 C61 C60 H60 119.7 . . ?
 C59 C60 C61 120.6(2) . . ?
 C59 C60 H60 119.7 . . ?
 C50 C55 H55 120.0 . . ?
 C54 C55 C50 120.01(19) . . ?
 C54 C55 H55 120.0 . . ?
 C32 C33 H33 118.7 . . ?
 C32 C33 C34 122.68(18) . . ?
 C34 C33 H33 118.7 . . ?
 C4 C5 C6 119.45(17) . . ?
 C4 C5 H5 120.3 . . ?
 C6 C5 H5 120.3 . . ?
 C31 C30 C27 119.54(16) . . ?
 C31 C30 C35 119.53(17) . . ?
 C35 C30 C27 120.86(17) . . ?
 C32 C31 H31 119.5 . . ?
 C30 C31 C32 120.94(18) . . ?
 C30 C31 H31 119.5 . . ?
 C50 C51 H51 119.9 . . ?
 C52 C51 C50 120.20(19) . . ?
 C52 C51 H51 119.9 . . ?
 O C29 C24 114.32(17) . . ?
 O C29 C28 124.39(19) . . ?
 C28 C29 C24 120.74(17) . . ?
 C25 C26 C27 121.15(18) . . ?
 C25 C26 H26 119.4 . . ?
 C27 C26 H26 119.4 . . ?
 C44 C49 H49 120.3 . . ?
 C48 C49 C44 119.5(2) . . ?
 C48 C49 H49 120.3 . . ?
 C32 C36 C38 109.11(17) . . ?
 C39 C36 C32 111.63(18) . . ?
 C39 C36 C38 108.75(18) . . ?
 C37 C36 C32 109.70(17) . . ?
 C37 C36 C39 108.1(2) . . ?
 C37 C36 C38 109.6(2) . . ?
 C49 C48 H48 119.5 . . ?
 C47 C48 C49 121.1(2) . . ?
 C47 C48 H48 119.5 . . ?
 C11 C12 C16 120.15(18) . . ?
 C13 C12 C11 117.75(18) . . ?
 C13 C12 C16 122.07(18) . . ?
 C10 C11 C12 120.96(18) . . ?
 C10 C11 H11 119.5 . . ?
 C12 C11 H11 119.5 . . ?
 C15 C14 C13 117.98(18) . . ?
 C15 C14 C20A 123.1(3) . . ?
 C15 C14 C20B 117.5(5) . . ?
 C13 C14 C20A 118.9(3) . . ?
 C13 C14 C20B 124.5(5) . . ?
 C12 C13 C14 122.70(18) . . ?
 C12 C13 H13 118.7 . . ?
 C14 C13 H13 118.7 . . ?
 C58 C59 H59 120.1 . . ?
 C60 C59 C58 119.72(19) . . ?
 C60 C59 H59 120.1 . . ?
 C62 C63 H63 119.5 . . ?
 C64 C63 C62 120.9(2) . . ?
 C64 C63 H63 119.5 . . ?
 C52 C53 H53 120.0 . . ?
 C52 C53 C54 120.03(19) . . ?
 C54 C53 H53 120.0 . . ?
 C46 C47 H47 120.1 . . ?
 C48 C47 C46 119.78(19) . . ?
 C48 C47 H47 120.1 . . ?
 C30 C35 H35 119.5 . . ?
 C34 C35 C30 121.06(18) . . ?
 C34 C35 H35 119.5 . . ?
 C51 C52 H52 119.9 . . ?
 C53 C52 C51 120.3(2) . . ?
 C53 C52 H52 119.9 . . ?
 C55 C54 H54 119.8 . . ?
 C53 C54 C55 120.3(2) . . ?
 C53 C54 H54 119.8 . . ?
 C63 C64 H64 119.9 . . ?
 C65 C64 C63 120.1(2) . . ?
 C65 C64 H64 119.9 . . ?
 C19 C16 C12 112.1(2) . . ?
 C19 C16 C17 107.4(2) . . ?
 C17 C16 C12 110.39(18) . . ?
 C18 C16 C12 109.19(18) . . ?
 C18 C16 C19 109.3(2) . . ?
 C18 C16 C17 108.5(2) . . ?
 C62 C67 H67 119.9 . . ?
 C62 C67 C66 120.2(2) . . ?
 C66 C67 H67 119.9 . . ?
 C33 C34 C40A 122.6(4) . . ?
 C33 C34 C40B 113.8(6) . . ?
 C35 C34 C33 117.79(18) . . ?
 C35 C34 C40A 119.6(4) . . ?
 C35 C34 C40B 127.9(6) . . ?
 C64 C65 H65 120.2 . . ?
 C64 C65 C66 119.6(2) . . ?
 C66 C65 H65 120.2 . . ?
 C36 C39 H39A 109.5 . . ?
 C36 C39 H39B 109.5 . . ?
 C36 C39 H39C 109.5 . . ?
 H39A C39 H39B 109.5 . . ?
 H39A C39 H39C 109.5 . . ?
 H39B C39 H39C 109.5 . . ?
 C36 C38 H38A 109.5 . . ?
 C36 C38 H38B 109.5 . . ?
 C36 C38 H38C 109.5 . . ?
 H38A C38 H38B 109.5 . . ?
 H38A C38 H38C 109.5 . . ?
 H38B C38 H38C 109.5 . . ?
 C22A C20A C14 107.0(5) . . ?
 C23A C20A C14 113.4(5) . . ?
 C23A C20A C22A 108.3(5) . . ?
 C21A C20A C14 109.4(5) . . ?
 C21A C20A C22A 110.2(6) . . ?
 C21A C20A C23A 108.6(5) . . ?
 C36 C37 H37A 109.5 . . ?
 C36 C37 H37B 109.5 . . ?
 C36 C37 H37C 109.5 . . ?
 H37A C37 H37B 109.5 . . ?
 H37A C37 H37C 109.5 . . ?
 H37B C37 H37C 109.5 . . ?
 H41A C41A H41B 109.5 . . ?
 H41A C41A H41C 109.5 . . ?
 H41B C41A H41C 109.5 . . ?
 C40A C41A H41A 109.5 . . ?
 C40A C41A H41B 109.5 . . ?
 C40A C41A H41C 109.5 . . ?
 C41A C40A C34 108.8(7) . . ?
 C43A C40A C34 114.0(5) . . ?
 C43A C40A C41A 106.4(7) . . ?
 C42A C40A C34 108.3(5) . . ?
 C42A C40A C41A 109.8(7) . . ?
 C42A C40A C43A 109.5(6) . . ?
 C16 C19 H19A 109.5 . . ?
 C16 C19 H19B 109.5 . . ?
 C16 C19 H19C 109.5 . . ?
 H19A C19 H19B 109.5 . . ?
 H19A C19 H19C 109.5 . . ?
 H19B C19 H19C 109.5 . . ?
 C67 C66 H66 119.8 . . ?
 C65 C66 C67 120.3(2) . . ?
 C65 C66 H66 119.8 . . ?
 F4A B1A F1A 110.0(3) . . ?
 F4A B1A F3A 106.6(3) . . ?
 F3A B1A F1A 108.3(3) . . ?
 F2A B1A F1A 111.4(3) . . ?
 F2A B1A F4A 110.4(3) . . ?
 F2A B1A F3A 110.0(3) . . ?
 C16 C17 H17A 109.5 . . ?
 C16 C17 H17B 109.5 . . ?
 C16 C17 H17C 109.5 . . ?
 H17A C17 H17B 109.5 . . ?
 H17A C17 H17C 109.5 . . ?
 H17B C17 H17C 109.5 . . ?
 C16 C18 H18A 109.5 . . ?
 C16 C18 H18B 109.5 . . ?
 C16 C18 H18C 109.5 . . ?
 H18A C18 H18B 109.5 . . ?
 H18A C18 H18C 109.5 . . ?
 H18B C18 H18C 109.5 . . ?
 C20A C22A H22A 109.5 . . ?
 C20A C22A H22B 109.5 . . ?
 C20A C22A H22C 109.5 . . ?
 H22A C22A H22B 109.5 . . ?
 H22A C22A H22C 109.5 . . ?
 H22B C22A H22C 109.5 . . ?
 C40A C43A H43A 109.5 . . ?
 C40A C43A H43B 109.5 . . ?
 C40A C43A H43C 109.5 . . ?
 H43A C43A H43B 109.5 . . ?
 H43A C43A H43C 109.5 . . ?
 H43B C43A H43C 109.5 . . ?
 C40A C42A H42A 109.5 . . ?
 C40A C42A H42B 109.5 . . ?
 C40A C42A H42C 109.5 . . ?
 H42A C42A H42B 109.5 . . ?
 H42A C42A H42C 109.5 . . ?
 H42B C42A H42C 109.5 . . ?
 C20A C23A H23A 109.5 . . ?
 C20A C23A H23B 109.5 . . ?
 C20A C23A H23C 109.5 . . ?
 H23A C23A H23B 109.5 . . ?
 H23A C23A H23C 109.5 . . ?
 H23B C23A H23C 109.5 . . ?
 C20A C21A H21A 109.5 . . ?
 C20A C21A H21B 109.5 . . ?
 C20A C21A H21C 109.5 . . ?
 H21A C21A H21B 109.5 . . ?
 H21A C21A H21C 109.5 . . ?
 H21B C21A H21C 109.5 . . ?
 C23B C20B C14 109.5(9) . . ?
 C23B C20B C21B 107.3(10) . . ?
 C23B C20B C22B 109.3(11) . . ?
 C21B C20B C14 116.3(9) . . ?
 C22B C20B C14 108.7(10) . . ?
 C22B C20B C21B 105.6(10) . . ?
 C20B C23B H23D 109.5 . . ?
 C20B C23B H23E 109.5 . . ?
 C20B C23B H23F 109.5 . . ?
 H23D C23B H23E 109.5 . . ?
 H23D C23B H23F 109.5 . . ?
 H23E C23B H23F 109.5 . . ?
 C20B C21B H21D 109.5 . . ?
 C20B C21B H21E 109.5 . . ?
 C20B C21B H21F 109.5 . . ?
 H21D C21B H21E 109.5 . . ?
 H21D C21B H21F 109.5 . . ?
 H21E C21B H21F 109.5 . . ?
 C20B C22B H22D 109.5 . . ?
 C20B C22B H22E 109.5 . . ?
 C20B C22B H22F 109.5 . . ?
 H22D C22B H22E 109.5 . . ?
 H22D C22B H22F 109.5 . . ?
 H22E C22B H22F 109.5 . . ?
 F1B B1B F3B 114(3) . . ?
 F2B B1B F1B 111(2) . . ?
 F2B B1B F4B 121(2) . . ?
 F2B B1B F3B 104.0(19) . . ?
 F4B B1B F1B 108(2) . . ?
 F4B B1B F3B 98.6(18) . . ?
 C34 C40B C42B 110.8(10) . . ?
 C41B C40B C34 111.7(13) . . ?
 C41B C40B C42B 105.2(13) . . ?
 C43B C40B C34 107.7(9) . . ?
 C43B C40B C41B 111.5(14) . . ?
 C43B C40B C42B 109.9(10) . . ?
 C40B C41B H41D 109.5 . . ?
 C40B C41B H41E 109.5 . . ?
 C40B C41B H41F 109.5 . . ?
 H41D C41B H41E 109.5 . . ?
 H41D C41B H41F 109.5 . . ?
 H41E C41B H41F 109.5 . . ?
 C40B C42B H42D 109.5 . . ?
 C40B C42B H42E 109.5 . . ?
 C40B C42B H42F 109.5 . . ?
 H42D C42B H42E 109.5 . . ?
 H42D C42B H42F 109.5 . . ?
 H42E C42B H42F 109.5 . . ?
 C40B C43B H43D 109.5 . . ?
 C40B C43B H43E 109.5 . . ?
 C40B C43B H43F 109.5 . . ?
 H43D C43B H43E 109.5 . . ?
 H43D C43B H43F 109.5 . . ?
 H43E C43B H43F 109.5 . . ?

loop_
  _geom_torsion_atom_site_label_1
  _geom_torsion_atom_site_label_2
  _geom_torsion_atom_site_label_3
  _geom_torsion_atom_site_label_4
  _geom_torsion
  _geom_torsion_site_symmetry_1
  _geom_torsion_site_symmetry_2
  _geom_torsion_site_symmetry_3
  _geom_torsion_site_symmetry_4
  _geom_torsion_publ_flag
 Rh P2 C56 C57 25.76(17) 2_666 . . . ?
 Rh P2 C56 C61 -156.60(13) 2_666 . . . ?
 Rh P2 C62 C63 -51.50(17) 2_666 . . . ?
 Rh P2 C62 C67 130.50(17) 2_666 . . . ?
 Rh P2 C3 P1 47.78(10) 2_666 . . . ?
 Rh P1 C50 C55 -148.80(15) . . . . ?
 Rh P1 C50 C51 31.43(16) . . . . ?
 Rh P1 C44 C45 40.00(16) . . . . ?
 Rh P1 C44 C49 -142.85(14) . . . . ?
 Rh P1 C3 P2 -52.92(10) . . . . ?
 P2 C56 C57 C58 179.58(16) . . . . ?
 P2 C56 C61 C60 -179.98(15) . . . . ?
 P2 C62 C63 C64 179.71(19) . . . . ?
 P2 C62 C67 C66 -179.0(2) . . . . ?
 P1 C50 C55 C54 -179.31(17) . . . . ?
 P1 C50 C51 C52 178.68(17) . . . . ?
 P1 C44 C45 C46 177.60(15) . . . . ?
 P1 C44 C49 C48 -177.91(17) . . . . ?
 N2 C24 C25 C26 -174.81(19) . . . . ?
 N2 C24 C29 O 3.2(3) . . . . ?
 N2 C24 C29 C28 175.05(18) . . . . ?
 N1 C4 C9 O -6.6(3) . . . . ?
 N1 C4 C9 C8 170.58(17) . . . . ?
 N1 C4 C5 C6 -173.69(18) . . . . ?
 C56 P2 C62 C63 79.27(17) . . . . ?
 C56 P2 C62 C67 -98.72(19) . . . . ?
 C56 P2 C3 P1 -82.86(11) . . . . ?
 C56 C57 C58 C59 0.0(3) . . . . ?
 C56 C61 C60 C59 0.9(3) . . . . ?
 C1 N1 C4 C9 -98.8(8) . . . . ?
 C1 N1 C4 C5 76.5(8) . . . . ?
 C2 N2 C24 C25 149.3(4) . . . . ?
 C2 N2 C24 C29 -25.9(6) . . . . ?
 C62 P2 C56 C57 -102.40(16) . . . . ?
 C62 P2 C56 C61 75.23(16) . . . . ?
 C62 P2 C3 P1 170.81(9) . . . . ?
 C62 C63 C64 C65 -0.9(4) . . . . ?
 C62 C67 C66 C65 -0.8(4) . . . . ?
 C50 P1 C44 C45 165.48(14) . . . . ?
 C50 P1 C44 C49 -17.37(18) . . . . ?
 C50 P1 C3 P2 -172.86(9) . . . . ?
 C50 C55 C54 C53 1.1(4) . . . . ?
 C50 C51 C52 C53 0.2(3) . . . . ?
 C57 C56 C61 C60 -2.4(3) . . . . ?
 C57 C58 C59 C60 -1.4(4) . . . . ?
 C4 N1 C1 Rh -44.0(13) . . . 2_666 ?
 C44 P1 C50 C55 80.96(18) . . . . ?
 C44 P1 C50 C51 -98.81(16) . . . . ?
 C44 P1 C3 P2 77.39(11) . . . . ?
 C44 C45 C46 C47 0.5(3) . . . . ?
 C44 C49 C48 C47 0.3(3) . . . . ?
 C7 C10 C15 C14 177.00(17) . . . . ?
 C7 C10 C11 C12 -178.81(17) . . . . ?
 C7 C8 C9 O -179.6(2) . . . . ?
 C7 C8 C9 C4 3.7(3) . . . . ?
 C7 C6 C5 C4 2.8(3) . . . . ?
 C3 P2 C56 C57 151.53(15) . . . . ?
 C3 P2 C56 C61 -30.83(17) . . . . ?
 C3 P2 C62 C63 -171.80(16) . . . . ?
 C3 P2 C62 C67 10.2(2) . . . . ?
 C3 P1 C50 C55 -27.52(18) . . . . ?
 C3 P1 C50 C51 152.71(15) . . . . ?
 C3 P1 C44 C45 -86.65(15) . . . . ?
 C3 P1 C44 C49 90.50(17) . . . . ?
 C10 C7 C8 C9 -177.66(18) . . . . ?
 C10 C7 C6 C5 174.40(19) . . . . ?
 C10 C15 C14 C13 1.8(3) . . . . ?
 C10 C15 C14 C20A -175.5(4) . . . . ?
 C10 C15 C14 C20B -174.6(6) . . . . ?
 C24 C25 C26 C27 -0.4(3) . . . . ?
 C45 C44 C49 C48 -0.8(3) . . . . ?
 C45 C46 C47 C48 -1.0(3) . . . . ?
 C61 C56 C57 C58 1.9(3) . . . . ?
 C61 C60 C59 C58 1.0(3) . . . . ?
 C8 C7 C10 C15 51.8(3) . . . . ?
 C8 C7 C10 C11 -129.6(2) . . . . ?
 C8 C7 C6 C5 -3.9(3) . . . . ?
 C9 O C29 C24 -138.3(2) . . . . ?
 C9 O C29 C28 50.2(3) . . . . ?
 C9 C4 C5 C6 1.5(3) . . . . ?
 C32 C33 C34 C35 0.9(3) . . . . ?
 C32 C33 C34 C40A -176.6(4) . . . . ?
 C32 C33 C34 C40B 173.5(7) . . . . ?
 C25 C24 C29 O -172.09(19) . . . . ?
 C25 C24 C29 C28 -0.2(3) . . . . ?
 C6 C7 C10 C15 -126.5(2) . . . . ?
 C6 C7 C10 C11 52.1(3) . . . . ?
 C6 C7 C8 C9 0.6(3) . . . . ?
 C27 C28 C29 O 171.33(19) . . . . ?
 C27 C28 C29 C24 0.3(3) . . . . ?
 C27 C30 C31 C32 -176.14(17) . . . . ?
 C27 C30 C35 C34 176.38(18) . . . . ?
 C28 C27 C30 C31 -147.80(19) . . . . ?
 C28 C27 C30 C35 35.2(3) . . . . ?
 C28 C27 C26 C25 0.5(3) . . . . ?
 C15 C10 C11 C12 -0.2(3) . . . . ?
 C15 C14 C13 C12 -0.2(3) . . . . ?
 C15 C14 C20A C22A 82.1(6) . . . . ?
 C15 C14 C20A C23A -158.6(4) . . . . ?
 C15 C14 C20A C21A -37.2(7) . . . . ?
 C15 C14 C20B C23B -127.8(9) . . . . ?
 C15 C14 C20B C21B -6.0(13) . . . . ?
 C15 C14 C20B C22B 112.9(10) . . . . ?
 C55 C50 C51 C52 -1.1(3) . . . . ?
 C33 C32 C31 C30 -0.3(3) . . . . ?
 C33 C32 C36 C39 -5.1(3) . . . . ?
 C33 C32 C36 C38 115.1(2) . . . . ?
 C33 C32 C36 C37 -124.8(2) . . . . ?
 C33 C34 C40A C41A 44.9(7) . . . . ?
 C33 C34 C40A C43A 163.5(5) . . . . ?
 C33 C34 C40A C42A -74.3(7) . . . . ?
 C33 C34 C40B C41B 60.8(14) . . . . ?
 C33 C34 C40B C42B -56.2(12) . . . . ?
 C33 C34 C40B C43B -176.5(8) . . . . ?
 C5 C4 C9 O 178.03(18) . . . . ?
 C5 C4 C9 C8 -4.8(3) . . . . ?
 C30 C27 C28 C29 -178.51(18) . . . . ?
 C30 C27 C26 C25 178.60(19) . . . . ?
 C30 C35 C34 C33 -0.3(3) . . . . ?
 C30 C35 C34 C40A 177.3(4) . . . . ?
 C30 C35 C34 C40B -171.6(8) . . . . ?
 C31 C32 C33 C34 -0.7(3) . . . . ?
 C31 C32 C36 C39 175.77(19) . . . . ?
 C31 C32 C36 C38 -64.0(2) . . . . ?
 C31 C32 C36 C37 56.0(2) . . . . ?
 C31 C30 C35 C34 -0.6(3) . . . . ?
 C51 C50 C55 C54 0.5(3) . . . . ?
 C29 O C9 C4 -173.4(2) . . . . ?
 C29 O C9 C8 9.7(3) . . . . ?
 C29 C24 C25 C26 0.2(3) . . . . ?
 C26 C27 C28 C29 -0.4(3) . . . . ?
 C26 C27 C30 C31 34.1(3) . . . . ?
 C26 C27 C30 C35 -142.9(2) . . . . ?
 C49 C44 C45 C46 0.4(3) . . . . ?
 C49 C48 C47 C46 0.6(4) . . . . ?
 C36 C32 C33 C34 -179.80(19) . . . . ?
 C36 C32 C31 C30 178.90(18) . . . . ?
 C11 C10 C15 C14 -1.6(3) . . . . ?
 C11 C12 C13 C14 -1.5(3) . . . . ?
 C11 C12 C16 C19 161.2(2) . . . . ?
 C11 C12 C16 C17 41.6(3) . . . . ?
 C11 C12 C16 C18 -77.6(3) . . . . ?
 C13 C12 C11 C10 1.7(3) . . . . ?
 C13 C12 C16 C19 -20.6(3) . . . . ?
 C13 C12 C16 C17 -140.2(2) . . . . ?
 C13 C12 C16 C18 100.6(3) . . . . ?
 C13 C14 C20A C22A -95.1(6) . . . . ?
 C13 C14 C20A C23A 24.2(7) . . . . ?
 C13 C14 C20A C21A 145.5(5) . . . . ?
 C13 C14 C20B C23B 56.1(12) . . . . ?
 C13 C14 C20B C21B 177.9(8) . . . . ?
 C13 C14 C20B C22B -63.2(11) . . . . ?
 C63 C62 C67 C66 3.0(4) . . . . ?
 C63 C64 C65 C66 3.2(4) . . . . ?
 C35 C30 C31 C32 0.9(3) . . . . ?
 C35 C34 C40A C41A -132.6(6) . . . . ?
 C35 C34 C40A C43A -14.0(7) . . . . ?
 C35 C34 C40A C42A 108.1(6) . . . . ?
 C35 C34 C40B C41B -127.6(13) . . . . ?
 C35 C34 C40B C42B 115.4(9) . . . . ?
 C35 C34 C40B C43B -4.9(13) . . . . ?
 C52 C53 C54 C55 -1.9(4) . . . . ?
 C54 C53 C52 C51 1.3(4) . . . . ?
 C64 C65 C66 C67 -2.4(5) . . . . ?
 C16 C12 C11 C10 179.98(18) . . . . ?
 C16 C12 C13 C14 -179.75(19) . . . . ?
 C67 C62 C63 C64 -2.2(3) . . . . ?
 C20A C14 C13 C12 177.2(4) . . . . ?
 C20B C14 C13 C12 175.9(7) . . . . ?

_smtbx_masks_special_details
;
A solvent mask was calculated and 84 electrons were 
found in a volume of 428\%A^3^ in 1 void per unit cell. 
This is consistent with the presence of 
2[C4H10O] per unit cell 
which account for 84 electrons 
per unit cell.
;
loop_
  _smtbx_masks_void_nr
  _smtbx_masks_void_average_x
  _smtbx_masks_void_average_y
  _smtbx_masks_void_average_z
  _smtbx_masks_void_volume
  _smtbx_masks_void_count_electrons
  _smtbx_masks_void_content
 1 0.051 0.371 0.799 213.5 41.5 '1 C4H10O'
 2 -0.051 0.629 0.201 213.5 40.1 '1 C4H10O'

_smtbx_masks_void_probe_radius     1.2
_smtbx_masks_void_truncation_radius  1.2
_shelx_res_file
;
TITL nv47_150k_a.res in P-1
    nv47_150k.res
    created by SHELXL-2019/3 at 09:39:13 on 08-Jan-2026
REM Old TITL
REM SHELXT solution in P-1: R1 0.098, Rweak 0.007, Alpha 0.051
REM <I/s> 0.000 for 0 systematic absences, Orientation as input
REM Formula found by SHELXT: C67 N8 P2 Rh B4 F
CELL 1.34143 10.57 13.8007 23.0582 99.332 94.254 104.376
ZERR 1 0.0002 0.0002 0.0004 0.001 0.001 0.001
LATT 1
SFAC C H B F N O P Rh
DISP B 0.007 0.0029 26.6
DISP C 0.0137 0.0067 57.1
DISP F 0.0583 0.04 317.7
DISP H -0 0 0.6481
DISP N 0.0241 0.0134 109.9
DISP O 0.0412 0.025 193.9543
DISP P 0.2543 0.3332 2560.5
DISP Rh -0.0161 2.8414 21950.7
UNIT 142 160 2 8 4 4 4 2
SADI C14 C20A C14 C20B
SADI C20A C22A C20B C22B
SADI C20A C23A C20B C23B
SADI C20A C21A C20B C21B
SADI 0.04 C14 C22A C14 C22B
SADI 0.04 C14 C23A C14 C23B
SADI 0.04 C14 C21A C14 C21B
SADI 0.04 C22A C23A C22B C23B
SADI 0.04 C22A C21A C22B C21B
SADI 0.04 C23A C21A C23B C21B
SIMU 0.01 0.02 2.5 C20A C22A C23A C21A C20B C23B C22B C21B
SADI F1A B1A F1B B1B
SADI F4A B1A F4B B1B
SADI F3A B1A F3B B1B
SADI F2A B1A F2B B1B
SADI 0.04 F1A F4A F1B F4B
SADI 0.04 F1A F3A F1B F3B
SADI 0.04 F1A F2A F1B F2B
SADI 0.04 F4A F3A F4B F3B
SADI 0.04 F4A F2A F4B F2B
SADI 0.04 F3A F2A F3B F2B
SIMU 0.01 0.02 2.5 F1A B1A F3A F2A F4A F3B B1B F1B F2B F4B
RIGU B1B F1B F2B F4B F3B
SADI C34 C40A C34 C40B
SADI C41A C40A C41B C40B
SADI C40A C43A C40B C43B
SADI C40A C42A C40B C42B
SADI 0.04 C34 C41A C34 C41B
SADI 0.04 C34 C43A C34 C43B
SADI 0.04 C34 C42A C34 C42B
SADI 0.04 C41A C43A C41B C43B
SADI 0.04 C41A C42A C41B C42B
SADI 0.04 C43A C42A C43B C42B
SIMU 0.01 0.02 2.5 C41A C40A C43A C42A C40B C41B C42B C43B

L.S. 10
PLAN  20
TEMP -123.15
CONF
BOND
list 4
MORE -1
BOND $H
ABIN
fmap 2
acta
REM <olex2.extras>
REM <HklSrc "%.\\NV47_150K.hkl">
REM </olex2.extras>

WGHT    0.046300    1.689900
FVAR       0.46587   0.63533   0.89247   0.63540
RH    8    0.625379    0.458519    0.503448    11.00000    0.01765    0.01316 =
         0.01419    0.00289   -0.00083    0.00181
P2    7    0.248272    0.386100    0.441905    11.00000    0.01610    0.01464 =
         0.01733    0.00218   -0.00086    0.00154
P1    7    0.493681    0.301357    0.454366    11.00000    0.01784    0.01359 =
         0.01774    0.00096   -0.00041    0.00237
PART 1
F1A   4   -0.101608    0.057829    0.732449    31.00000    0.04584    0.04349 =
         0.04636   -0.00870   -0.00282    0.01766

PART 0
N2    5    0.669218    0.345521    0.604332    11.00000    0.03240    0.02616 =
         0.02739    0.01262   -0.00601   -0.00184
N1    5    0.380677    0.510038    0.627101    11.00000    0.02515    0.02049 =
         0.01831    0.00536    0.00084    0.00486
O     6    0.500709    0.392102    0.673519    11.00000    0.09245    0.03520 =
         0.01939    0.00272   -0.00403    0.04100

PART 1
F4A   4   -0.152162    0.026147    0.633358    31.00000    0.11152    0.10579 =
         0.04716    0.03092    0.01869    0.06280

PART 0
C56   1    0.136443    0.299604    0.478560    11.00000    0.01622    0.02177 =
         0.02421    0.00616    0.00017    0.00219
C1    1    0.375553    0.509307    0.576018    11.00000    0.01864    0.01463 =
         0.02590    0.00229   -0.00004    0.00176
C2    1    0.650270    0.394535    0.569480    11.00000    0.02186    0.01785 =
         0.02352    0.00054   -0.00234   -0.00121
C62   1    0.140297    0.394958    0.378051    11.00000    0.01933    0.02045 =
         0.02409    0.00552   -0.00276    0.00035
C50   1    0.582577    0.237900    0.402561    11.00000    0.02274    0.01670 =
         0.02222    0.00190    0.00099    0.00527
C57   1    0.086991    0.339077    0.529088    11.00000    0.02330    0.02831 =
         0.03127    0.00363    0.00597    0.00180
AFIX  43
H57   2    0.112199    0.410274    0.544130    11.00000   -1.20000
AFIX   0
C4    1    0.411742    0.529779    0.688487    11.00000    0.02448    0.02387 =
         0.01641    0.00460   -0.00085    0.00424

PART 1
F3A   4   -0.173293   -0.101580    0.681355    31.00000    0.10824    0.04379 =
         0.05295   -0.00302    0.01785   -0.01494

PART 0
C44   1    0.420865    0.206813    0.497695    11.00000    0.01946    0.01923 =
         0.02610    0.00648   -0.00167    0.00292
C7    1    0.504078    0.579578    0.808388    11.00000    0.02547    0.02497 =
         0.01951    0.00368    0.00042    0.00451
C3    1    0.352509    0.311313    0.406546    11.00000    0.01846    0.01919 =
         0.01906    0.00240    0.00040    0.00346
AFIX  23
H3A   2    0.296977    0.241666    0.390185    11.00000   -1.20000
H3B   2    0.385795    0.341931    0.372828    11.00000   -1.20000
AFIX   0
C10   1    0.560464    0.611413    0.871704    11.00000    0.02929    0.02251 =
         0.02051    0.00345   -0.00105    0.00659
C24   1    0.643035    0.291197    0.649834    11.00000    0.02944    0.02488 =
         0.02371    0.01149   -0.00330    0.00091
C45   1    0.371762    0.238753    0.549889    11.00000    0.02433    0.02568 =
         0.02457    0.00748   -0.00094    0.00127
AFIX  43
H45   2    0.379820    0.309167    0.562955    11.00000   -1.20000
AFIX   0
C61   1    0.095418    0.195127    0.455949    11.00000    0.02501    0.02237 =
         0.03103    0.00658    0.00174    0.00076
AFIX  43
H61   2    0.125936    0.167934    0.420787    11.00000   -1.20000
AFIX   0
C8    1    0.531795    0.497377    0.772898    11.00000    0.03465    0.02604 =
         0.02131    0.00725    0.00001    0.01172
AFIX  43
H8    2    0.584381    0.459664    0.789471    11.00000   -1.20000
AFIX   0
C9    1    0.482767    0.470669    0.713545    11.00000    0.03662    0.02026 =
         0.01943    0.00352    0.00211    0.00936
C32   1    0.578569    0.004846    0.847131    11.00000    0.03517    0.02276 =
         0.01972    0.00530    0.00300    0.00626
C25   1    0.693316    0.209028    0.654701    11.00000    0.02930    0.03896 =
         0.03223    0.01893    0.00943    0.01395
AFIX  43
H25   2    0.753055    0.191336    0.628719    11.00000   -1.20000
AFIX   0
C6    1    0.425502    0.633667    0.783424    11.00000    0.03376    0.03128 =
         0.02212   -0.00078   -0.00081    0.01390
AFIX  43
H6    2    0.401787    0.687081    0.807897    11.00000   -1.20000
AFIX   0
C46   1    0.311398    0.168928    0.582865    11.00000    0.02987    0.04045 =
         0.02997    0.01328    0.00160   -0.00068
AFIX  43
H46   2    0.277604    0.191334    0.618177    11.00000   -1.20000
AFIX   0
C27   1    0.568054    0.178218    0.736871    11.00000    0.02602    0.02402 =
         0.02330    0.00713    0.00209    0.00623
C28   1    0.517831    0.261313    0.731435    11.00000    0.03740    0.02987 =
         0.01958    0.00472    0.00077    0.01664
AFIX  43
H28   2    0.458019    0.279300    0.757288    11.00000   -1.20000
AFIX   0
C58   1    0.000853    0.273893    0.557258    11.00000    0.03278    0.04534 =
         0.03751    0.00758    0.01607    0.00160
AFIX  43
H58   2   -0.032687    0.300794    0.591607    11.00000   -1.20000
AFIX   0
C15   1    0.695631    0.629255    0.887180    11.00000    0.02846    0.02687 =
         0.02397    0.00509    0.00171    0.00729
AFIX  43
H15   2    0.750281    0.617795    0.857298    11.00000   -1.20000
AFIX   0
C60   1    0.010081    0.131126    0.484884    11.00000    0.03102    0.02517 =
         0.04477    0.01136    0.00136   -0.00145
AFIX  43
H60   2   -0.016615    0.059978    0.469709    11.00000   -1.20000
AFIX   0
C55   1    0.521930    0.172250    0.349905    11.00000    0.02901    0.03019 =
         0.03128   -0.00742   -0.00315    0.00826
AFIX  43
H55   2    0.429864    0.159361    0.339386    11.00000   -1.20000
AFIX   0
C33   1    0.450018   -0.013437    0.860629    11.00000    0.03741    0.03019 =
         0.02013    0.00779    0.00553    0.00059
AFIX  43
H33   2    0.423140   -0.058170    0.887315    11.00000   -1.20000
AFIX   0
C5    1    0.381861    0.610258    0.723434    11.00000    0.02899    0.03122 =
         0.02423    0.00428   -0.00089    0.01364
AFIX  43
H5    2    0.331762    0.649274    0.706470    11.00000   -1.20000
AFIX   0

PART 1
F2A   4    0.027882   -0.008273    0.672621    31.00000    0.03750    0.11906 =
         0.09888   -0.02852    0.01150    0.02830

PART 0
C30   1    0.527243    0.114638    0.781882    11.00000    0.02781    0.02224 =
         0.01990    0.00488    0.00402    0.00625
C31   1    0.616210    0.069890    0.807373    11.00000    0.02656    0.02349 =
         0.02448    0.00683    0.00493    0.00645
AFIX  43
H31   2    0.703837    0.083802    0.797580    11.00000   -1.20000
AFIX   0
C51   1    0.717541    0.256352    0.416970    11.00000    0.02523    0.03350 =
         0.02855   -0.00201   -0.00010    0.00810
AFIX  43
H51   2    0.760189    0.301851    0.452373    11.00000   -1.20000
AFIX   0
C29   1    0.556073    0.317187    0.688010    11.00000    0.04346    0.02172 =
         0.02136    0.00339   -0.00699    0.01310
C26   1    0.654982    0.152756    0.698246    11.00000    0.03277    0.03187 =
         0.03399    0.01781    0.00992    0.01467
AFIX  43
H26   2    0.688646    0.095944    0.701729    11.00000   -1.20000
AFIX   0
C49   1    0.407844    0.103280    0.478747    11.00000    0.03331    0.01990 =
         0.04358    0.00614    0.00464    0.00380
AFIX  43
H49   2    0.439771    0.080164    0.443055    11.00000   -1.20000
AFIX   0
C36   1    0.679072   -0.044136    0.873185    11.00000    0.04433    0.03190 =
         0.02823    0.01337    0.00625    0.01543
C48   1    0.347728    0.034031    0.512502    11.00000    0.04053    0.02075 =
         0.06333    0.01460    0.00421    0.00128
AFIX  43
H48   2    0.339228   -0.036506    0.499660    11.00000   -1.20000
AFIX   0
C12   1    0.531451    0.657336    0.975100    11.00000    0.03631    0.02374 =
         0.02221    0.00453    0.00280    0.00722
C11   1    0.479516    0.625643    0.915563    11.00000    0.02762    0.02733 =
         0.02442    0.00415    0.00127    0.00679
AFIX  43
H11   2    0.387661    0.613620    0.904827    11.00000   -1.20000
AFIX   0
C14   1    0.751141    0.663593    0.945809    11.00000    0.02978    0.02619 =
         0.02862    0.00538   -0.00456    0.00575
C13   1    0.666972    0.676803    0.988845    11.00000    0.03910    0.02800 =
         0.02063    0.00290   -0.00447    0.00836
AFIX  43
H13   2    0.703874    0.699996    1.029059    11.00000   -1.20000
AFIX   0
C59   1   -0.036474    0.170003    0.535637    11.00000    0.03164    0.03982 =
         0.04526    0.01696    0.00944   -0.00468
AFIX  43
H59   2   -0.093822    0.125629    0.555588    11.00000   -1.20000
AFIX   0
C63   1    0.057818    0.458596    0.387338    11.00000    0.03292    0.03732 =
         0.03222   -0.00135   -0.00654    0.01511
AFIX  43
H63   2    0.058724    0.495405    0.426004    11.00000   -1.20000
AFIX   0
C53   1    0.729347    0.142858    0.328378    11.00000    0.04145    0.04042 =
         0.03454    0.00150    0.01254    0.02006
AFIX  43
H53   2    0.779137    0.109198    0.303463    11.00000   -1.20000
AFIX   0
C47   1    0.300454    0.066022    0.564115    11.00000    0.03407    0.03692 =
         0.05016    0.02542   -0.00059   -0.00351
AFIX  43
H47   2    0.260417    0.017909    0.586897    11.00000   -1.20000
AFIX   0
C35   1    0.398808    0.095309    0.796936    11.00000    0.02727    0.03636 =
         0.02163    0.00532    0.00287    0.01041
AFIX  43
H35   2    0.338366    0.126429    0.779804    11.00000   -1.20000
AFIX   0
C52   1    0.790207    0.208487    0.379779    11.00000    0.02704    0.04744 =
         0.04261    0.00375    0.00555    0.01645
AFIX  43
H52   2    0.882369    0.221158    0.389907    11.00000   -1.20000
AFIX   0
C54   1    0.595947    0.125825    0.312935    11.00000    0.04439    0.03719 =
         0.03238   -0.01177   -0.00050    0.01645
AFIX  43
H54   2    0.554643    0.082049    0.276774    11.00000   -1.20000
AFIX   0
C64   1   -0.025540    0.469201    0.341207    11.00000    0.03784    0.04612 =
         0.04713    0.00413   -0.01222    0.02052
AFIX  43
H64   2   -0.082351    0.512331    0.348378    11.00000   -1.20000
AFIX   0
C16   1    0.440420    0.672628    1.022837    11.00000    0.04414    0.03520 =
         0.02547    0.00399    0.00971    0.00983
C67   1    0.134303    0.339334    0.321850    11.00000    0.04180    0.05444 =
         0.02764   -0.00074   -0.00633    0.02427
AFIX  43
H67   2    0.186961    0.292906    0.315020    11.00000   -1.20000
AFIX   0
C34   1    0.358204    0.031395    0.836502    11.00000    0.02768    0.03950 =
         0.02009    0.00426    0.00332    0.00016
C65   1   -0.026493    0.417471    0.284916    11.00000    0.04149    0.06457 =
         0.03674    0.01347   -0.01392    0.01894
AFIX  43
H65   2   -0.080561    0.427349    0.252792    11.00000   -1.20000
AFIX   0
C39   1    0.623479   -0.106354    0.919117    11.00000    0.06684    0.05013 =
         0.03689    0.02634    0.01520    0.02792
AFIX 137
H39A  2    0.545498   -0.160509    0.900448    11.00000   -1.50000
H39B  2    0.599137   -0.061776    0.951502    11.00000   -1.50000
H39C  2    0.690192   -0.136627    0.934821    11.00000   -1.50000
AFIX   0
C38   1    0.717858   -0.115101    0.822981    11.00000    0.06216    0.04239 =
         0.03995    0.01619    0.01473    0.02839
AFIX 137
H38A  2    0.780715   -0.147930    0.839539    11.00000   -1.50000
H38B  2    0.758371   -0.075292    0.794445    11.00000   -1.50000
H38C  2    0.639182   -0.167261    0.802998    11.00000   -1.50000
AFIX   0
PART 1
C20A  1    0.900057    0.691852    0.964931    21.00000    0.02892    0.03976 =
         0.02797    0.00517   -0.00106    0.00701
PART 0
C37   1    0.800841    0.038407    0.903495    11.00000    0.04389    0.04792 =
         0.05056    0.01421   -0.00916    0.01747
AFIX 137
H37A  2    0.776324    0.082598    0.936016    11.00000   -1.50000
H37B  2    0.838540    0.079010    0.874762    11.00000   -1.50000
H37C  2    0.865953    0.006686    0.919195    11.00000   -1.50000
AFIX   0
PART 1
C41A  1    0.224006    0.027025    0.921761    41.00000    0.03580    0.05578 =
         0.02813    0.01039    0.01533    0.00674
AFIX 137
H41A  2    0.270026   -0.020449    0.935015    41.00000   -1.50000
H41B  2    0.134765    0.011980    0.933231    41.00000   -1.50000
H41C  2    0.271848    0.096950    0.940194    41.00000   -1.50000
AFIX   0
C40A  1    0.216778    0.015436    0.854249    41.00000    0.02884    0.04560 =
         0.02952    0.00717    0.00902    0.00015
PART 0
C19   1    0.504102    0.672578    1.084688    11.00000    0.06963    0.10809 =
         0.02576    0.01203    0.01247    0.02678
AFIX 137
H19A  2    0.441053    0.678126    1.113331    11.00000   -1.50000
H19B  2    0.582164    0.730526    1.095753    11.00000   -1.50000
H19C  2    0.529840    0.609051    1.084562    11.00000   -1.50000
AFIX   0
C66   1    0.051409    0.351185    0.275318    11.00000    0.05769    0.08285 =
         0.02569   -0.00122   -0.01076    0.03112
AFIX  43
H66   2    0.048472    0.313393    0.236718    11.00000   -1.20000
AFIX   0

PART 1
B1A   3   -0.096969   -0.005317    0.680106    31.00000    0.03159    0.03485 =
         0.03582    0.00274    0.00251    0.00892

PART 0
C17   1    0.312794    0.586749    1.010009    11.00000    0.05292    0.04858 =
         0.04685    0.00698    0.02197    0.00429
AFIX 137
H17A  2    0.333614    0.521054    1.008215    11.00000   -1.50000
H17B  2    0.265778    0.588203    0.972029    11.00000   -1.50000
H17C  2    0.257318    0.596033    1.041575    11.00000   -1.50000
AFIX   0
C18   1    0.406038    0.773297    1.022591    11.00000    0.08111    0.04138 =
         0.06796    0.01123    0.04333    0.02504
AFIX 137
H18A  2    0.348596    0.783629    1.053181    11.00000   -1.50000
H18B  2    0.360523    0.772014    0.983754    11.00000   -1.50000
H18C  2    0.486850    0.829084    1.030679    11.00000   -1.50000
AFIX   0
PART 1
C22A  1    0.955698    0.800087    0.955290    21.00000    0.03560    0.06238 =
         0.06588    0.03514   -0.00726   -0.00782
AFIX 137
H22A  2    0.917358    0.846625    0.980613    21.00000   -1.50000
H22B  2    0.934088    0.803412    0.913712    21.00000   -1.50000
H22C  2    1.051469    0.819902    0.965339    21.00000   -1.50000
AFIX   0
C43A  1    0.146303    0.092751    0.837134    41.00000    0.02419    0.08346 =
         0.05374    0.02295    0.01109    0.01492
AFIX 137
H43A  2    0.199928    0.161836    0.854019    41.00000   -1.50000
H43B  2    0.060888    0.081495    0.852498    41.00000   -1.50000
H43C  2    0.132912    0.084487    0.793914    41.00000   -1.50000
AFIX   0
C42A  1    0.136922   -0.091983    0.825109    41.00000    0.03769    0.07055 =
         0.05307   -0.00849    0.02067   -0.01422
AFIX 137
H42A  2    0.127622   -0.097609    0.782001    41.00000   -1.50000
H42B  2    0.049617   -0.105743    0.838666    41.00000   -1.50000
H42C  2    0.182291   -0.141517    0.835964    41.00000   -1.50000
AFIX   0
C23A  1    0.935077    0.689061    1.029716    21.00000    0.03244    0.06991 =
         0.04394    0.02228   -0.01385    0.00014
AFIX 137
H23A  2    1.030590    0.701704    1.038269    21.00000   -1.50000
H23B  2    0.891551    0.622019    1.037839    21.00000   -1.50000
H23C  2    0.905653    0.741661    1.054780    21.00000   -1.50000
AFIX   0
C21A  1    0.960806    0.618982    0.927145    21.00000    0.03339    0.08499 =
         0.07056   -0.01519   -0.01084    0.02665
AFIX 137
H21A  2    0.943464    0.623012    0.885379    21.00000   -1.50000
H21B  2    0.922196    0.549345    0.932762    21.00000   -1.50000
H21C  2    1.055996    0.637526    0.938888    21.00000   -1.50000
AFIX   0
PART 2
C20B  1    0.904287    0.691034    0.958590   -21.00000    0.02972    0.05040 =
         0.03516    0.00639   -0.01359    0.00389
C23B  1    0.942981    0.635227    1.005815   -21.00000    0.03962    0.09056 =
         0.06822    0.03361   -0.00724    0.01283
AFIX 137
H23D  2    0.909399    0.561613    0.991733   -21.00000   -1.50000
H23E  2    0.905439    0.655066    1.042074   -21.00000   -1.50000
H23F  2    1.039064    0.653008    1.014097   -21.00000   -1.50000
AFIX   0
C21B  1    0.978366    0.667022    0.905492   -21.00000    0.02872    0.06493 =
         0.04981    0.00021    0.00218    0.00465
AFIX 137
H21D  2    1.072955    0.685077    0.918636   -21.00000   -1.50000
H21E  2    0.961487    0.706495    0.875460   -21.00000   -1.50000
H21F  2    0.947898    0.594180    0.888517   -21.00000   -1.50000
AFIX   0
C22B  1    0.955687    0.805489    0.980900   -21.00000    0.03746    0.05921 =
         0.07004   -0.00643   -0.00758    0.00180
AFIX 137
H22D  2    0.917087    0.824807    1.016935   -21.00000   -1.50000
H22E  2    0.931327    0.841696    0.950433   -21.00000   -1.50000
H22F  2    1.051691    0.823546    0.989675   -21.00000   -1.50000
AFIX   0

B1B   3   -0.092053   -0.004706    0.685201   -31.00000    0.05609    0.06102 =
         0.05182    0.00035    0.00622    0.01487
F1B   4   -0.099513    0.051105    0.738982   -31.00000    0.06881    0.06652 =
         0.05102    0.00270    0.01452    0.01070
F2B   4   -0.031205   -0.077330    0.692005   -31.00000    0.07693    0.07181 =
         0.06586   -0.00235    0.00349    0.03098
F4B   4   -0.051848    0.060994    0.648237   -31.00000    0.08772    0.08806 =
         0.06268    0.01732    0.00339   -0.00230
F3B   4   -0.211595   -0.057203    0.654327   -31.00000    0.05812    0.07600 =
         0.07051   -0.01116    0.00107    0.01249
C40B  1    0.217682   -0.008843    0.851999   -41.00000    0.02876    0.05941 =
         0.03171    0.01290    0.00828    0.00163
C41B  1    0.212014    0.011498    0.918730   -41.00000    0.03902    0.07538 =
         0.04607    0.00149    0.01148    0.00401
AFIX 137
H41D  2    0.262401   -0.028105    0.937664   -41.00000   -1.50000
H41E  2    0.120269   -0.008539    0.926700   -41.00000   -1.50000
H41F  2    0.249736    0.084191    0.934651   -41.00000   -1.50000
AFIX   0
C42B  1    0.169347   -0.125922    0.832603   -41.00000    0.03323    0.07169 =
         0.04853   -0.00134    0.01236   -0.01465
AFIX 137
H42D  2    0.172898   -0.144522    0.790009   -41.00000   -1.50000
H42E  2    0.078580   -0.149520    0.841239   -41.00000   -1.50000
H42F  2    0.225945   -0.157886    0.854275   -41.00000   -1.50000
AFIX   0
C43B  1    0.129122    0.041013    0.820071   -41.00000    0.03210    0.09255 =
         0.05125    0.02561    0.01033    0.00952
AFIX 137
H43D  2    0.162931    0.115189    0.830983   -41.00000   -1.50000
H43E  2    0.040068    0.020284    0.831243   -41.00000   -1.50000
H43F  2    0.126808    0.019970    0.777234   -41.00000   -1.50000
AFIX   0
HKLF 4


REM  nv47_150k_a.res in P-1
REM wR2 = 0.0771, GooF = S = 1.041, Restrained GooF = 1.050 for all data
REM R1 = 0.0295 for 11055 Fo > 4sig(Fo) and 0.0336 for all 12157 data
REM 841 parameters refined using 600 restraints

END

WGHT      0.0463      1.6555

REM Highest difference peak  0.379,  deepest hole -0.764,  1-sigma level  0.065
Q1    1   0.1922  0.4110  0.3285  11.00000  0.05    0.38
Q2    1   0.1093  0.4236  0.2782  11.00000  0.05    0.36
Q3    1   0.5518  0.3971  0.5395  11.00000  0.05    0.33
Q4    1   0.5314  0.4548  0.5344  11.00000  0.05    0.31
Q5    1   0.7515  0.5148  0.4891  11.00000  0.05    0.29
Q6    1   0.3302  0.4709  0.5433  11.00000  0.05    0.28
Q7    1  -0.0052  0.0221  0.6445  11.00000  0.05    0.27
Q8    1   0.1660  0.3225  0.4647  11.00000  0.05    0.27
Q9    1   0.6559  0.4668  0.5696  11.00000  0.05    0.26
Q10   1   0.4088  0.5508  0.5628  11.00000  0.05    0.25
Q11   1   0.6017  0.3578  0.6191  11.00000  0.05    0.24
Q12   1   0.1367  0.3225  0.5070  11.00000  0.05    0.24
Q13   1   0.7508  0.2402  0.3980  11.00000  0.05    0.24
Q14   1  -0.0913 -0.1030  0.6835  11.00000  0.05    0.24
Q15   1   0.0000  0.4609  0.4381  11.00000  0.05    0.24
Q16   1   0.0917  0.4247  0.5296  11.00000  0.05    0.23
Q17   1   0.4220  0.3852  0.3817  11.00000  0.05    0.22
Q18   1   0.1382  0.3884  0.5514  11.00000  0.05    0.22
Q19   1   0.4282  0.4903  0.6172  11.00000  0.05    0.21
Q20   1   0.0023  0.4151  0.4133  11.00000  0.05    0.21
;
_shelx_res_checksum                13395
_shelx_hkl_file
;
  -4   0 -21  134.79    8.57
  -4   1 -23   17.96    6.69
  -3   1 -26   39.78    6.73
  -2  -4 -11   83.26    6.36
  -1  -5 -14   82.60    8.28
  -1  -5 -13    3.95    7.01
   2  -6 -19   88.07    9.64
  -4  -1 -17  142.28    9.53
  -4  -1 -10  750.00    9.08
  -2  -4 -12  215.55    7.88
  -2  -3 -20   34.41    9.87
  -1  -4 -20  277.57   10.99
   4  -6 -20   20.26    8.87
  -4   2 -24  103.81    7.52
  -3  -2 -19   34.77    8.40
  -3   0 -24  137.95    8.66
   1  -4 -24   -5.14    7.85
  -4  -1 -16  227.00    8.94
  -4  -1 -15  142.72    8.79
  -4  -1 -11  978.20   10.31
  -4   0 -20   66.48    8.17
  -1  -2 -25    5.23    7.88
   2  -5 -22   36.93    9.04
   3  -6 -19    9.21    8.28
  -4  -1 -12  194.46    6.68
  -4   1 -22  127.19    8.92
  -3  -2 -18   27.29    8.27
  -1  -4 -19  339.89   11.40
   2  -6 -17  294.24   10.70
   4  -6 -19   16.97    8.27
  -4   0 -19    1.53    8.11
  -3  -1 -21   90.55    9.88
  -3   1 -25  277.93    9.29
  -2  -2 -22   12.32    8.28
  -2   0 -26   -4.65    6.76
  -1  -3 -22  142.60   10.70
   0  -5  -9  407.26    7.33
   1  -5 -20    6.11    8.36
   3  -4 -25   79.25    8.04
  -3   0 -23   34.57    8.89
   0  -2 -26   55.42    8.62
   1  -4 -23   42.15    8.28
   2  -6 -10 1058.10   10.32
  -4   2 -23  109.35    8.11
  -3  -2 -16    4.06    8.89
  -1  -1 -26   93.97    8.16
   1  -5 -19   -0.44    9.44
   1  -2 -27   12.29    7.53
   2  -6 -15    6.50    8.17
   2  -6 -11  838.44   10.28
   3  -5 -22   41.38    8.16
   4  -6 -18   13.03    8.19
  -3  -2 -10  329.26    6.83
  -2  -3 -17    4.06    9.31
  -2  -2 -21   -1.13    9.56
   2  -6 -14  145.82    7.61
   2  -6 -13  290.99    9.00
   3  -6 -17   79.53    8.56
  -3  -2 -15    4.33    7.37
  -3  -2 -14   29.24    7.87
   0  -5 -12  168.08    7.14
   3  -6 -16  738.62   12.18
   3  -6 -10 1440.79   11.62
   4  -6 -17    1.42    7.98
  -3  -2 -13   56.77    6.48
  -3  -2 -12  295.05    7.53
  -3   0 -22    2.65    8.99
  -3   1 -24   -4.30    7.86
  -2  -3 -16  133.75    8.93
  -2   0 -25    2.10    7.36
  -1  -4 -10  515.17    8.37
   0  -3 -23   48.06    8.63
   0  -1 -27  110.59    8.07
   1  -5 -18  102.10    9.07
   1  -4 -22    4.99    8.26
   3  -6 -11  971.85   10.37
   3  -5 -21   33.34    9.09
  -4   1 -20   10.78    8.47
  -4   2 -22    6.66    7.73
  -2  -3 -10   -2.04    4.82
  -1  -4 -15  110.19    8.41
  -1  -3 -20   79.14   10.56
   3  -6 -15   39.45    6.77
   3  -6 -14  163.83    8.03
   3  -6 -12  514.78    8.78
   4  -6 -16   99.06    8.13
  -3   2 -25   36.56    7.41
  -2  -3 -13   -0.44    6.99
  -2  -3 -12   53.70    6.48
  -2  -3 -11  337.42    7.45
  -2   1 -26   14.76    7.57
  -1  -4 -13   37.47    6.42
  -1  -4 -12  194.65    7.02
   1  -3 -24   11.94    8.94
   2  -2 -27   23.15    7.12
   3  -6 -13  107.38    6.29
   4  -6 -15   63.90    7.67
  -4   0 -15  574.00   10.63
  -3   3 -26  280.21    8.27
   4  -6 -14  156.95    7.65
   4  -6 -13   -6.67    6.30
  -4   0 -14  291.68    7.80
  -4   1 -19    2.17    8.40
  -3   0 -21   11.27    8.83
  -2  -2 -19   -1.21    8.41
  -2   2 -27  167.68    7.91
   0  -3 -22    8.88    8.62
   1  -5 -16   33.93    7.84
  -4   2 -21  214.72    9.34
  -1  -2 -22   43.28    8.85
  -1   0 -26   97.93    9.15
   0  -2 -24   91.76    9.77
   2  -5 -18  244.51   10.70
   4  -5 -20   28.67    8.76
   5  -4 -23  117.49    8.36
  -4   1 -18   84.88    8.40
   1  -5 -14   -2.13    6.62
   1  -1 -27   35.40    8.32
  -3   2 -24  386.75   10.22
  -2  -2 -18  349.38   10.76
   0  -4 -17   36.54    8.29
   0  -3 -21  132.12   10.87
   1  -3 -23   17.65    8.33
   2  -5 -17  126.06    9.45
   5  -3 -25   20.79    6.92
  -4   3 -22   44.61    7.90
  -3  -1 -16   69.84    7.65
  -2   1 -25   64.81    8.06
   0   0 -27  135.47    8.52
   2  -3 -24   16.20    7.76
   2  -2 -26   -0.78    7.48
   3  -4 -22   61.56    9.12
   4  -5 -19   80.62    9.15
  -4   1 -17  456.61   10.56
  -3   1 -22  165.45    8.60
  -3   3 -25  657.03   11.21
  -3   4 -26   29.09    6.23
  -2  -2 -17  199.24    9.32
  -2   0 -23   -0.31    7.77
  -1  -3 -17   80.80    8.63
  -1  -2 -21   10.70    8.63
   0  -4 -16   68.71    8.14
   1  -4 -19    7.99    9.37
   2  -5 -16  170.62    9.27
  -3  -1 -14  208.42    8.14
  -2   2 -26  135.64    7.71
  -2   3 -27  141.08    7.18
  -1  -1 -23   60.18    9.74
   0  -4 -15  245.37    8.83
   0  -3 -20   38.57   10.39
   0  -1 -25   10.24    8.58
   4  -4 -22  243.52   10.06
  -4   1 -16  130.42    8.11
  -3  -1 -12  430.96    8.25
  -3  -1 -11  453.26    7.51
   0  -4 -14  473.20   10.07
   1  -3 -22   -0.44    8.31
   2  -5 -15   66.82    7.11
   3  -5 -17  883.16   13.19
   4  -5 -18   34.05    8.15
  -4   2 -19    3.37    7.76
  -4   3 -21   -5.22    7.60
  -3   1 -21  187.20    9.79
  -2  -2 -15    7.05    7.59
   0  -4 -13  318.53    7.96
   0  -4 -12  825.22   10.41
   1  -4 -18   16.23    8.00
   1  -1 -26    4.63    7.51
   2  -1 -27    9.69    7.07
   3  -4 -21  116.66    9.74
  -4   1 -14  662.95    9.84
  -1  -3 -15  151.09    8.00
   0  -3 -19   15.42    9.90
   2  -5 -13  835.00   10.30
   2  -5 -12 1832.71   13.76
   2  -5 -11 1109.23   10.38
   3  -5 -16  531.83   10.89
  -4   1 -13  672.47    9.57
  -4   1 -12 1197.91   10.86
  -3   3 -24  247.27    9.38
  -2  -2 -13   91.31    6.87
  -1  -3 -14  414.27    8.97
  -1   2 -27   58.93    7.49
   0  -2 -22   90.73    9.33
   1  -3 -21   51.43   10.29
   4  -4 -21  226.27   10.31
   5  -4 -21   -5.70    7.41
  -3   4 -25   23.68    6.78
  -2  -2 -11  184.30    5.97
  -1  -3 -13 1102.15   11.63
  -1  -3 -12  858.68    9.98
  -1  -1 -22  125.94    9.40
  -1   0 -24   23.71    8.01
  -4   3 -20   57.32    7.90
  -3   0 -17  101.56    7.65
  -3   1 -20  388.05   11.29
  -2   3 -26  500.07   10.41
  -2   4 -27  247.14    8.00
   1  -4 -16   38.93    8.42
   3  -5 -14  438.22    9.18
   3  -4 -20   92.77    8.12
   3  -2 -25  101.88    9.55
  -2   1 -23   45.17    9.08
   0   2 -28   65.04    6.82
   1  -2 -23   90.96    9.14
   1  -1 -25   23.18    8.79
   1   1 -28  178.16    8.20
   3  -5 -13 1154.95   11.77
   4  -5 -15   89.10    7.48
   5  -3 -23   49.09    7.77
  -3   0 -16  244.55    9.05
  -1  -2 -18   71.31    8.41
   1  -3 -20   18.84    8.39
   2  -2 -24   30.47    7.96
   4  -5 -14  172.44    7.50
   4  -4 -20  702.93   12.54
  -1   0 -23    9.95    9.29
   0   0 -25   71.47    8.26
  -4   3 -19  213.58    8.46
  -3   0 -15  759.25   10.68
  -3   4 -24  648.41   11.23
  -2   2 -24  411.53   11.15
   1  -4 -14   62.69    6.22
   2   0 -27  151.54    8.79
  -3   0 -14 1381.15   12.95
  -3   2 -21  643.28   11.51
  -1   3 -27   89.44    7.40
   1  -4 -12  167.74    6.61
   1  -3 -19   -2.14    7.96
   1  -2 -22    3.52    9.59
   5  -4 -19   28.87    7.55
  -4   2 -15  560.84    9.76
  -2   3 -25  819.01   12.78
  -2   4 -26  411.62    9.74
  -1  -1 -20    5.56    8.11
   0   1 -26   97.09    7.90
   1  -1 -24  219.79   10.93
   2  -1 -25   48.24    8.85
   2   1 -28  397.14   10.22
   5  -3 -22  120.99    8.70
   5  -1 -26  149.42    7.88
  -3   0 -13 2707.69   15.98
  -3   0 -12 1429.05   11.77
  -3   1 -18  657.83   11.30
  -1  -2 -16  350.39    9.28
   0  -3 -15 1212.05   13.00
   0   2 -27  120.90    8.59
   1   1 -27  319.20   10.39
  -4   2 -14  451.18    8.35
  -3   3 -22  735.08   12.43
  -1   0 -22   19.43    8.21
   0  -3 -14  934.99   11.49
   0  -2 -19  121.93    9.96
   1  -3 -18    2.92    7.55
   1   2 -28  353.32    9.46
   2  -3 -20    5.57    8.07
   3   0 -27    7.50    6.98
   4  -4 -18  337.22    9.65
   5  -4 -18    6.49    7.73
  -3   2 -20  419.21    9.98
  -2   2 -23  225.89    9.95
  -1  -1 -19   85.89    9.47
   1  -2 -21   56.67    9.85
   2  -4 -15  157.50    7.25
   4   0 -27  263.93    9.02
  -4   3 -17   66.60    7.19
  -3   1 -17  475.24    9.81
  -3   4 -23  185.56    8.69
  -1  -2 -14 1109.44   12.11
   0  -3 -13  997.52   10.68
   2   0 -26  161.26    9.62
   5  -3 -21  435.63   11.02
  -2   3 -24  651.41   12.20
  -1   4 -27  126.15    7.39
   0  -3 -12  995.61   10.15
   1  -3 -17   10.20    7.15
   2  -4 -14 1037.27   11.30
   2  -2 -22    6.87    8.16
   4  -4 -17 1264.49   13.85
  -3   3 -21  398.01   10.05
  -2   4 -25  366.86    9.95
  -2   5 -26  264.82    8.50
  -1  -2 -13  774.86    9.58
  -1   0 -21  108.68    9.83
   0  -1 -21  256.35   10.26
   2  -4 -13  598.68    8.63
   3  -3 -20   95.46    9.10
   5  -4 -17   27.66    7.06
   5  -2 -23  338.76   10.34
  -1  -2 -12 1144.65   10.57
   0   0 -23  239.85   10.20
   0   2 -26  117.07    8.59
   1  -3 -16  229.25    8.97
   1  -2 -20  213.59    9.77
   2  -4 -12  473.38    7.50
   2   2 -28  221.91    8.92
  -2   1 -20   93.25    8.34
  -2   2 -22  383.78   10.15
   0   3 -27   15.28    7.10
   3  -4 -15 1235.89   12.48
   3   0 -26    1.03    7.56
   5  -4 -16   -4.73    6.54
  -4   3 -15  679.32   10.02
  -3   1 -15 1225.10   12.17
   0  -2 -17 1124.32   13.52
   1   0 -24  225.73   11.10
   1   3 -28  241.67    8.14
   5  -3 -20   86.87    8.46
   5   0 -26   30.43    6.80
   6  -1 -24    8.57    6.91
  -3   2 -18  940.81   12.68
  -3   5 -23  168.07    7.96
  -1   0 -20  100.48    9.48
  -1   5 -27   84.72    7.01
   0  -1 -20  165.79    9.34
   1  -3 -15  480.04    9.02
   2   0 -25   45.31    7.82
  -3   1 -14 2386.60   15.28
  -3   3 -20  404.08    9.96
  -2   3 -23  929.72   13.17
  -1   1 -22   55.52    8.43
  -1   3 -25  262.37    9.79
   1  -2 -19  181.53    9.08
   5  -2 -22  190.65    9.51
  -3   1 -13 2161.74   14.02
  -2   2 -21 1045.17   14.32
  -2   4 -24  891.76   13.08
  -2   5 -25  306.23    9.10
  -1   4 -26  155.04    8.01
   1  -3 -14  102.15    5.96
   3  -4 -12 1200.04   10.56
   4  -3 -19  359.65   10.17
  -3   2 -17  683.79   10.99
   0  -1 -19  729.99   13.16
   0   2 -25   36.47    8.51
   2  -2 -20  133.07    9.78
   3  -3 -18  400.40   10.62
   3   0 -25   46.43    8.51
   5  -3 -19   14.04    7.55
   6   0 -25   15.94    6.33
  -3   4 -21  600.62   11.24
   0  -2 -15  900.64   10.93
   0   3 -26   70.74    7.85
   1  -2 -18  395.29   10.03
   1  -1 -21  805.41   13.60
   1   0 -23  836.57   14.90
   2   2 -27  304.63    9.51
   2   3 -28  200.33    8.41
  -3   3 -19  555.84   10.55
  -3   5 -22  231.06    8.76
  -1  -1 -15  415.09    8.90
  -1   1 -21   30.64    8.98
  -1   6 -27   35.47    6.09
   1   3 -27  152.61    8.60
   1   4 -28   71.65    6.62
   2   0 -24   19.09    7.86
   4   0 -25   81.15    8.54
   5   0 -25   76.48    7.92
  -3   2 -16 1017.55   11.84
  -2   3 -22 1064.31   13.80
   0  -2 -14 1885.79   13.95
   3  -3 -17 2656.45   18.83
   4  -3 -18  391.67    9.90
   5  -3 -18    4.29    7.11
   5  -2 -21   41.74    8.24
  -2   2 -20  442.82   10.25
  -2   6 -25   44.08    6.80
  -1  -1 -14  323.67    7.83
   0  -1 -18 1282.35   14.44
   2  -2 -19    9.86    8.40
   3   2 -27    7.90    7.54
   5  -1 -23   19.89    7.92
  -3   4 -20  190.84    8.44
  -2   0 -13  326.33    6.77
  -2   4 -23  231.81    8.34
  -2   5 -24  352.96    9.78
  -1   0 -18   32.74    7.22
   0  -2 -13 2234.31   14.28
   1  -1 -20  259.28    9.79
   1   1 -24  432.22   11.36
   4   1 -26   33.57    7.96
   5   1 -26    6.96    6.84
  -3   2 -15 1267.56   12.09
  -3   3 -18   49.10    6.89
   1   0 -22 1001.20   15.41
   4  -3 -17  977.13   12.47
  -1  -1 -13  430.53    7.45
   0   1 -22  115.86    9.88
   0   3 -25   99.48    8.61
   1  -2 -16  470.07    9.65
   2   0 -23  122.77    9.98
   2   4 -28   65.46    6.67
   3  -3 -16  895.67   11.17
   4  -2 -20  233.84    9.62
   5  -3 -17  103.44    7.62
  -3   6 -22  146.07    7.82
  -2   2 -19  238.01    9.28
  -2   3 -21  295.71    9.13
  -2   7 -25   31.36    6.32
  -1   0 -17  135.30    7.42
   0  -1 -17  645.34   10.63
   1   4 -27   66.76    7.71
   2  -2 -18   13.52    6.92
   2   3 -27  129.16    7.94
   5  -2 -20  116.29    8.69
   6  -1 -22    4.95    7.24
  -3   2 -14 1058.28   10.59
  -2   1 -16   64.57    6.71
  -1   3 -23   88.15    9.01
  -1   6 -26   48.38    6.67
   1  -1 -19  918.22   13.18
   3  -3 -15 1135.75   11.84
   3  -2 -19  252.43    9.04
   3   1 -25   -3.25    8.04
   6   1 -25   88.02    7.01
  -3   3 -17  179.26    7.40
  -3   4 -19  182.50    8.18
  -2   4 -22  196.85    8.85
  -2   6 -24   73.55    7.37
  -1   5 -25   70.35    7.86
   1  -2 -15  314.99    8.07
   4  -3 -16 1000.92   11.87
  -2   5 -23  493.00   10.72
  -1   0 -16  160.96    7.54
  -1   1 -19  191.62    9.34
  -1   4 -24  118.42    7.57
   0  -1 -16  639.69    9.88
   0   0 -19  465.15   11.26
   0   2 -23  115.54    8.57
   0   6 -27    1.19    6.24
   1   0 -21 1531.52   16.85
   2   1 -24  120.77    8.76
   3   2 -26   13.27    7.28
   3   3 -27    2.84    6.84
   4   1 -25  210.84    9.92
   5  -3 -16  106.91    7.01
  -3   5 -20  146.94    8.34
  -2   1 -15   30.38    5.93
  -2   3 -20  296.66    9.59
   0   1 -21   29.49    9.22
   4  -2 -19   12.96    6.71
   5   2 -26  178.84    8.17
   6   0 -23   20.30    7.26
  -3   3 -16  616.87    9.39
  -3   6 -21  130.21    7.58
  -1   7 -26  100.52    6.96
   1  -1 -18 1102.24   13.36
   2   2 -25  150.20    9.60
   3  -2 -18  959.82   12.58
   6  -1 -21  111.87    8.24
  -3   4 -18  257.44    8.08
   0  -1 -15 1486.94   12.78
   1   5 -27   38.12    6.40
   2   3 -26  170.49    8.96
   2   4 -27  160.56    7.80
   4   0 -23  185.99    8.82
   5  -3 -15    7.40    5.83
  -2   4 -21  286.38    9.57
  -2   7 -24   10.08    6.34
  -1   0 -15  549.29    8.69
   0   0 -18  626.50   11.47
   0   7 -27   15.21    5.88
   1   1 -22  709.52   13.56
   1   3 -25   51.85    7.48
   1   4 -26    1.35    7.14
   2  -2 -16   72.45    6.16
   3   1 -24   80.81    8.15
   5  -1 -21  497.32   11.13
  -2   2 -17 1072.41   12.50
  -2   6 -23  204.01    8.50
  -1   6 -25   23.24    6.39
  -1   8 -26  164.64    6.87
   0   2 -22   33.61    9.07
   1  -2 -13  174.40    5.68
   2  -1 -19  478.04   10.45
   2   1 -23  199.24   10.73
   6   2 -25   62.45    7.35
  -3   3 -15  809.80    9.87
  -2   3 -19  602.09   10.99
  -2   5 -22  426.44    9.41
   0  -1 -14  739.95    9.10
   1  -1 -17  526.52    9.69
   2   0 -21  611.11   12.72
   3  -2 -17 1270.81   13.26
   3   0 -22   16.05    7.71
   3   4 -27   55.68    7.06
   5  -3 -14   32.80    5.57
   5  -2 -18    9.02    6.83
   5   1 -24   10.74    7.75
  -2   8 -24   28.09    6.31
  -1   0 -14  629.09    8.51
   3   3 -26    7.38    6.97
   4  -3 -13  139.27    5.53
   6  -1 -20   26.37    7.43
   6   0 -22    5.60    7.41
  -3   4 -17   39.51    6.07
  -3   6 -20   96.15    7.17
  -1   1 -17   60.35    7.03
   0   0 -17 2244.13   16.93
   0   3 -23   32.23    7.46
   1   2 -23  221.73    9.61
   2   2 -24  128.20    8.74
   2   5 -27   25.87    7.03
   4  -1 -20   21.45    7.83
   4   4 -27    2.73    5.60
   5   3 -26   95.65    7.15
  -3   3 -14  512.63    7.87
  -2   2 -16  558.71    9.23
  -2   4 -20  168.85    8.31
  -1   7 -25  160.88    7.79
   0  -1 -13  733.05    8.54
   1   0 -19  967.02   13.07
   2  -1 -18  111.18    7.48
   2   3 -25  101.13    8.81
   4  -2 -17 1047.49   12.69
   5  -1 -20   45.93    7.55
   5   0 -22   10.50    7.59
  -2   7 -23    5.17    6.54
   0   2 -21    1.13    8.26
   1  -1 -16  699.50    9.78
   1   1 -21 1035.46   14.24
   1   3 -24    4.31    7.26
   1   5 -26   89.06    7.18
   3  -2 -16  435.87    8.44
   3   1 -23   61.75    8.07
   5  -2 -17   74.87    6.89
   6   1 -23   49.54    7.66
  -3   5 -18  143.11    7.16
  -2   3 -18  478.27    9.28
  -2   5 -21   -0.15    6.91
  -2   6 -22  281.71    9.00
  -1   6 -24  104.46    7.97
   0   1 -19  942.84   12.77
   0   7 -26   61.62    6.46
   2   1 -22  235.93    9.61
   3   0 -21  133.31    8.53
  -3   4 -16   17.27    5.38
  -1   1 -16  278.92    7.89
  -1   5 -23   58.99    6.72
  -1   8 -25  158.67    7.23
   0   0 -16  399.80    8.64
   2   6 -27  354.70    9.06
   3   2 -24   -2.95    8.15
   6   2 -24   97.92    7.50
   6   3 -25  246.21    7.87
  -2   2 -15  385.13    7.69
   1  -1 -15  543.49    8.91
   1   2 -22  154.62    9.83
   2  -1 -17   11.50    6.74
   3  -2 -15  338.92    7.75
   3   3 -25    3.41    7.71
   4  -2 -16  199.16    7.70
  -2   4 -19  125.59    7.68
  -2   8 -23  105.04    7.07
  -1   9 -25  219.55    7.15
   0   6 -25   -1.11    6.94
   0   8 -26  277.07    7.99
   2   2 -23   19.05    7.76
   4   4 -26   35.38    7.27
   5  -2 -16   26.70    6.00
   5  -1 -19   25.68    7.04
   5   0 -21  107.98    8.73
   5   2 -24  160.66    8.92
   1   1 -20  177.55    8.61
   2   3 -24   15.15    8.37
   3   1 -22    4.66    8.40
  -3   4 -15  157.34    6.14
  -3   5 -17  136.19    6.82
  -1   1 -15  106.42    6.22
  -1   4 -21   10.22    7.46
   0   0 -15  270.29    6.79
   0   2 -20    3.32    6.96
   1   3 -23  136.98    8.56
   1   5 -25  139.49    8.38
   2   0 -19  191.60    8.34
   2   1 -21  143.71    8.70
   2   4 -25   54.85    7.14
   3   0 -20  215.21    8.95
   6   1 -22  286.87    9.57
  -2   2 -14  430.78    7.19
  -2   5 -20  109.01    7.37
  -2   6 -21  268.34    8.33
  -1   6 -23  286.67    9.13
   1  -1 -14   16.68    4.52
   2  -1 -16    0.37    5.92
   3  -2 -14  250.45    6.12
   6  -1 -18    1.85    6.60
  -1   5 -22   58.68    6.67
   3   2 -23   51.37    7.83
   3   5 -26  190.85    8.29
   4  -1 -18  198.71    7.61
   5  -2 -15   17.18    5.54
   6   0 -20  145.78    8.51
  -3   6 -18   69.84    6.42
  -1   8 -24  282.06    8.51
   0   3 -21   -6.51    6.82
   2   2 -22   19.56    8.65
   4   0 -20  117.33    7.84
   5  -1 -18   23.03    5.84
  -3   4 -14    2.58    5.04
  -2   3 -16  781.51    9.78
  -2   4 -18  115.68    6.48
  -2   8 -22   74.45    6.74
  -1   1 -14    1.00    4.31
   0   0 -14  464.34    7.42
   0   1 -17  162.37    6.90
   0   6 -24   42.68    7.33
   1   1 -19  317.45    9.13
   3  -2 -13  405.59    7.08
  -1   9 -24  289.78    8.05
   0   8 -25  360.02    8.88
   1   3 -22  801.13   13.52
   1   6 -25   92.07    7.48
   1   8 -26   39.23    6.19
   2   0 -18  354.13    8.92
   2   3 -23  155.87    9.67
   3   1 -21   48.08    7.52
   4  -2 -14    9.80    4.75
   4   3 -24   25.78    7.88
   4   4 -25    1.53    7.07
   5   2 -23  236.71    8.64
  -2   5 -19  130.99    7.21
  -1   4 -20   33.48    7.42
  -1   7 -23  219.62    8.52
  -1  10 -24  138.04    6.98
   1   0 -16  219.97    7.54
   2   4 -24   70.09    8.78
   5  -2 -14    3.28    4.93
   6  -1 -17   10.75    6.53
   6   1 -21  256.51    9.40
  -2   7 -21  133.91    7.66
   0   9 -25  419.26    8.81
   1   4 -23  189.62    8.66
   2   7 -26  264.45    8.32
   3  -1 -16   72.50    6.66
   5  -1 -17   -0.87    6.04
  -2   3 -15   95.83    5.83
  -1   5 -21   15.25    6.16
  -1   6 -22  429.41    9.49
   0   1 -16  417.49    8.49
   0   3 -20  229.81    9.24
   3   2 -22   63.39    7.82
   4   0 -19   33.37    7.77
   4   6 -26  231.41    8.01
   0   7 -24  185.72    8.21
   2   2 -21  159.12    9.51
   3   5 -25  148.14    8.35
   5   0 -19    0.87    7.26
   6   2 -22  500.32   10.82
  -3   5 -15   94.93    5.50
  -1   8 -23  347.27    9.07
   2  -1 -14   68.18    4.79
   2   0 -17  310.99    8.02
   2   8 -26    5.73    5.79
   3   1 -20   -2.14    7.79
   3   3 -23   13.78    7.36
   3   4 -24    5.87    7.87
   6   3 -23  314.45    9.16
  -2   8 -21  295.17    8.53
   0   4 -21   60.40    7.21
   0   6 -23   23.12    6.35
   1   0 -15   52.06    4.80
   1   3 -21    1.55    8.07
   2   1 -19   11.69    6.64
   4  -1 -16  221.18    7.45
   4   5 -25   44.60    6.81
   5   2 -22   99.92    7.39
   6  -1 -16   29.37    6.40
   7   2 -21  155.84    7.64
  -2   5 -18   12.71    6.04
  -1   4 -19   27.02    6.19
  -1   9 -23  312.74    8.61
   0   8 -24  404.99    9.64
   1   8 -25  104.47    7.08
   2   4 -23  242.59   10.04
   2   5 -24  171.67    9.03
   3  -1 -15  150.96    5.85
   4   3 -23    2.57    6.87
   4   4 -24    1.47    6.38
   5  -1 -16  205.96    7.16
   5   3 -23  283.33    9.56
   6   1 -20   98.87    8.15
  -3   6 -16   80.80    6.33
  -2   6 -19   13.58    6.20
  -2   7 -20  608.09   10.41
  -1   5 -20  163.60    8.02
  -1   7 -22  665.45   10.64
   0   1 -15  135.56    5.62
   4   0 -18   21.97    7.05
   6   0 -18    9.20    6.93
  -2   4 -16    7.71    4.63
  -2   9 -21   38.99    6.49
  -1  10 -23  112.26    6.75
   1   1 -17  142.09    6.57
   2   7 -25   84.32    7.36
   3   2 -21    9.99    7.09
   3   6 -25  416.44    9.59
   5   1 -20  200.90    8.99
   6   5 -24  235.18    7.81
  -3   5 -14  357.86    6.68
   0   7 -23  189.16    8.23
   0   9 -24  286.66    7.97
   2   2 -20   10.42    6.96
   5   0 -18   51.41    6.29
   0  10 -24   95.29    6.57
   3  -1 -14  210.77    6.14
   3   1 -19   39.33    6.87
   3   3 -22   25.29    7.47
   3   4 -23  182.41    9.52
   3   5 -24  342.30    9.57
   4  -1 -15  304.54    6.86
   6   3 -22  520.86   10.80
   6   4 -23  476.66   10.06
  -2   8 -20  349.28    9.04
  -1   4 -18    1.78    6.51
  -1   8 -22  262.92    8.12
   0   4 -20  400.16    9.46
   0   6 -22   86.66    8.07
   1   3 -20  148.74    8.03
   2   3 -21   43.27    8.43
   2   8 -25    4.31    6.42
   3   7 -25  206.02    8.15
   4   5 -24   31.51    7.21
   5  -1 -15   75.52    5.75
   5   2 -21  112.25    8.32
   0   1 -14  374.37    6.80
   4   3 -22   14.39    8.08
   4   7 -25    6.93    6.11
   6   1 -19  166.42    8.54
   7   3 -21   91.12    7.04
   7   4 -22    9.34    5.77
  -2   4 -15  139.53    5.67
  -2   6 -18  211.41    7.38
  -2   7 -19  434.84    9.22
  -1   7 -21  645.81   11.07
  -1   9 -22  332.18    8.84
   0   8 -23  258.41    8.70
   1   1 -16  157.21    6.13
   1   4 -21   77.31    7.50
   1   5 -22  442.43   10.98
   2   0 -15   18.19    5.33
   2   4 -22  225.19    9.04
   2   5 -23  646.50   11.75
   4   0 -17   42.49    5.88
   4   1 -19  369.49    9.33
   0   2 -16  488.16    8.27
   2   2 -19    2.08    7.43
   3   2 -20  365.45    9.72
   3   6 -24  706.99   12.14
   5   0 -17 1238.25   13.21
   5   1 -19  923.29   12.52
  -2   9 -20   56.52    6.62
  -1  10 -22   73.34    6.48
   1   9 -24   38.82    6.50
   2   1 -17   47.52    6.56
   2   7 -24  183.77    8.36
   3  -1 -13   18.51    3.91
   3   1 -18  291.55    9.03
   6   2 -20  690.99   11.78
   6   5 -23  100.60    7.26
   0   7 -22  481.21   10.40
   0   9 -23  360.50    9.16
   3   5 -23  819.99   13.54
   4   6 -24   44.47    6.41
  -1   4 -17   -0.69    4.93
  -1   8 -21  641.41   10.68
   0  10 -23  149.29    7.09
   0  11 -23   40.30    5.79
   1   3 -19   38.98    6.73
   5   2 -20  451.35   10.55
   6   4 -22  148.66    8.18
   7   5 -22   15.89    5.63
  -2   4 -14  747.71    8.56
  -2   8 -19   87.26    6.82
   1   1 -15  453.11    7.54
   2   0 -14    6.50    4.71
   4   0 -16  295.47    7.72
   6   0 -16  304.61    8.34
   6   1 -18  328.86    9.38
  -2   7 -18   94.04    6.40
  -1   5 -18    4.92    6.02
  -1   7 -20 1574.82   14.93
   0   2 -15  440.57    7.86
   1   2 -17  165.06    6.68
   1   4 -20  117.71    7.55
   3   2 -19   38.00    7.65
   4  -1 -13  232.36    5.86
   4   4 -22   24.08    7.09
   4   7 -24    4.39    6.72
   5   1 -18 1265.39   14.08
   6   6 -23   31.34    6.11
   7   3 -20    9.49    6.44
   7   4 -21    7.79    6.28
  -1   6 -19  374.64    9.14
  -1   9 -21  746.89   11.28
   0   8 -22  250.92    8.53
   1   5 -21   29.39    6.76
   2   2 -18   18.76    6.98
   2   1 -16    6.48    4.76
   3   1 -17   30.41    5.78
   3   6 -23  534.28   11.55
   3   8 -24  169.76    8.29
   6   2 -19  398.80    9.80
  -2   9 -19    9.13    5.91
  -1  10 -21  185.70    7.47
   2   7 -23  103.64    7.21
   4   8 -24   -1.60    5.54
   6   5 -22   19.69    6.81
  -1   3 -14   32.58    4.65
  -1  11 -21   35.57    6.07
   0   7 -21   79.93    6.62
   1   7 -22  107.81    8.02
   1   9 -23   36.73    6.10
   3   4 -21  127.77    8.99
   3   5 -22  629.64   11.76
   3   9 -24   35.14    5.69
   4   0 -15  520.20    8.58
   4   6 -23    3.00    5.99
   5   2 -19  199.53    8.65
   6   3 -20  169.02    8.50
   7   2 -18    9.90    7.02
  -1   8 -20 1376.35   14.04
   0  10 -22   12.08    6.30
   1  10 -23   28.28    5.81
   1  11 -23    3.63    4.91
   6   1 -17    8.18    6.40
   7   5 -21   13.97    6.08
  -2   6 -16  847.72    9.79
  -1   5 -17   80.34    6.14
   0   2 -14 1152.54   10.12
   0  11 -22   11.38    5.31
   1   4 -19   13.60    6.25
   1   6 -21  354.55    9.81
   2   4 -20  822.60   12.87
   2   5 -21  396.49   10.57
   2   8 -23    5.39    6.69
   3   2 -18   41.29    7.26
   4   5 -22   13.31    6.67
   5   4 -21  206.74    9.17
   5   7 -23   40.76    6.56
   7   3 -19   53.53    7.07
   7   4 -20    2.35    6.32
  -2   7 -17 1034.74   11.19
  -1   7 -19  386.96    8.96
   1   5 -20   90.58    7.12
   2   1 -15  344.57    7.28
   6   6 -22   82.95    6.86
  -1   6 -18  480.31    8.74
  -1   9 -20  698.12   10.87
   2   9 -23   61.98    6.75
   5   8 -23    7.34    5.70
  -2   9 -18   51.80    6.46
   3   6 -22  486.29   10.58
   6   2 -18  423.03    9.13
  -1   4 -15  175.26    5.53
  -1  10 -20  193.75    7.69
   0   4 -17    3.90    5.09
   0   7 -20  537.87   10.34
   1   3 -17  358.68    8.05
   2   7 -22  221.71    8.36
   3   5 -21  946.50   13.91
   4   0 -14  407.20    7.42
   4   6 -22    1.84    7.10
   5   2 -18  256.85    8.85
   5   6 -22   63.93    7.14
   6   5 -21   30.19    6.42
   6   7 -22   78.86    6.08
  -1  11 -20   44.31    6.17
   1   2 -15  498.77    7.63
   1   7 -21    3.85    7.30
   2   3 -18 1900.87   15.92
   3  10 -23  113.41    6.20
   4   1 -16  449.33    8.83
   4   9 -23  201.98    7.41
   6   3 -19  611.64   10.66
   6   4 -20    9.51    6.89
   7   2 -17   91.93    6.97
  -2   8 -17  163.83    6.89
  -1   8 -19  929.32   11.40
   0   3 -15   94.46    5.12
   0  10 -21  189.76    7.90
   0  12 -21  234.47    7.32
   1   4 -18  689.66   10.93
   2   6 -21 1342.55   15.01
   3   2 -17    6.62    6.38
   5   1 -16 1967.81   15.59
   5   3 -19  490.58   10.70
   7   5 -20   31.17    6.53
  -2   6 -15 1703.99   12.24
  -2   7 -16 1172.84   11.26
   0  11 -21  257.52    8.21
   1   5 -19   -0.26    6.81
   1   6 -20    2.54    6.16
   2   1 -14  152.11    5.29
   2   2 -16    8.88    5.58
   2   4 -19  464.31    9.89
   2   8 -22  321.54    9.53
   4   4 -20    3.17    6.72
   5   4 -20  234.85    9.29
   5   7 -22   16.02    6.25
   7   3 -18   25.05    6.77
  -1   6 -17  284.15    7.64
  -1   7 -18  394.05    8.19
   4   7 -22    8.18    6.83
  -1   9 -19  199.32    7.73
   0   8 -20 1071.38   12.63
   2   9 -22  373.93    9.57
   5   8 -22    0.76    6.06
  -2   9 -17   72.17    5.90
  -1   4 -14  121.27    4.83
   0   4 -16    0.17    4.66
   1   3 -16  468.12    8.16
   3   3 -18 1046.99   12.68
   4   0 -13  322.89    6.16
   5   2 -17  674.65   10.84
   5   9 -22   84.05    6.33
   6   5 -20   35.33    6.93
  -1  10 -19   74.08    6.77
   0   7 -19  189.23    8.10
   1   2 -14 1377.61   11.22
   1   9 -21   84.82    7.31
   2   3 -17  799.89   10.68
   3   4 -19   80.75    7.24
   4   1 -15  563.97    8.83
   4   6 -21   50.77    7.70
   4   8 -22   18.74    5.74
   5   0 -13  526.89    7.72
   5   6 -21   15.43    6.09
   6   1 -15  671.70    9.89
   6   4 -19   38.99    7.12
   6   7 -21  165.99    7.40
   8   5 -18    2.92    5.10
  -1   8 -18  187.62    7.25
  -1  11 -19    3.25    5.86
   0   9 -20  351.98    8.61
   1   7 -20   48.52    6.46
   1  12 -21  414.35    8.58
   3   9 -22  334.94    8.67
   3  10 -22  290.83    8.26
   3  11 -22  152.54    5.95
   4  10 -22  730.65   10.70
   5   1 -15 2774.01   17.29
   7   5 -19   11.64    6.24
   7   7 -20  503.19    9.06
  -2   6 -14  534.58    7.56
  -2   8 -16  658.60    9.39
   0  10 -20  227.98    8.17
   0  12 -20  354.69    8.48
   1   4 -17  184.30    6.77
   1  10 -21   59.33    6.82
   2   4 -18 1490.48   14.82
   2   6 -20  107.85    7.41
   3   2 -16   59.06    5.49
   4   4 -19    1.64    7.67
   4   5 -20   10.38    6.59
   7   3 -17    5.37    6.54
   7   4 -18   22.91    6.71
  -2   7 -15  340.20    6.99
   0  11 -20  252.94    8.15
   1   6 -19   34.85    6.17
   2   5 -19  705.01   11.24
   2   8 -21  166.58    7.76
   3   7 -21  186.11    8.21
   4   7 -21    8.05    6.23
   6   6 -20  128.90    6.92
   8   6 -18  113.12    6.16
  -1   9 -18   10.91    5.82
   1   3 -15 1757.92   13.21
   3   6 -20   97.25    8.50
   5   8 -21   79.45    6.96
   7   6 -19  199.53    7.68
  -2   9 -16  122.30    6.14
   2   7 -20  158.60    8.77
   4   1 -14  812.94    9.46
   5   6 -20   45.97    7.34
   6   1 -14   48.99    5.86
   6   3 -17  210.18    8.15
   7   2 -15    7.70    5.91
  -1  10 -18   -1.42    6.08
   0  13 -19  312.59    7.61
   2   3 -16 1744.86   13.91
   3   4 -18   59.89    6.75
   3   5 -19  489.64   10.25
   4   6 -20    1.04    6.42
   4   8 -21   87.50    6.80
   6   4 -18   19.54    7.14
   6   7 -20  323.66    8.45
   8   5 -17   24.43    5.95
  -1   8 -17  132.82    6.52
  -1  11 -18   15.23    6.04
  -1  12 -18   79.01    6.34
   0   9 -19   92.25    6.39
   1   4 -16  738.65    9.99
   1   7 -19   58.61    6.45
   1  12 -20  831.30   11.24
   3   9 -21  204.17    7.81
   3  10 -21  121.22    7.21
   3  11 -21   87.31    5.70
   4   9 -21  457.35    9.89
   4  10 -21  452.81    9.46
   5   1 -14 1765.83   13.28
   5   3 -17  341.48    9.27
   7   3 -16   -5.41    6.06
   7   5 -18   11.73    6.40
   7   7 -19  322.18    8.18
  -2   8 -15  564.52    8.57
  -1   5 -14  877.17    9.13
   0  10 -19  111.67    7.17
   0  12 -19  447.44    9.34
   1   6 -18   78.64    7.00
   1  10 -20  146.21    7.58
   1  11 -20  250.44    8.26
   2   2 -14 1354.00   11.08
   2   4 -17  735.63   10.49
   2   5 -18  116.27    7.95
   3   7 -20   84.90    8.05
   4   4 -18    0.17    6.20
   4   5 -19   47.11    6.85
   5   4 -18   44.12    7.30
   7   4 -17   24.12    6.90
   7   8 -19  155.42    6.55
   1   5 -17  147.88    6.49
   2   8 -20   42.51    6.60
   6   6 -19   15.08    6.44
   0   8 -18   15.37    6.21
   4   2 -15  643.53    9.54
   4   7 -20   -4.21    6.18
   6   2 -15   31.92    5.22
   0   4 -14   52.19    4.87
   2  12 -20  334.05    7.75
   3   6 -19  131.11    8.37
   5   2 -15  174.96    7.09
   5   8 -20    5.57    6.39
   6   1 -13    9.34    5.07
   7   6 -18  366.29    8.98
   1  13 -19  475.99    8.77
   2   3 -15 1934.69   14.07
   2   7 -19  349.14    9.70
   3   5 -18  273.38    9.12
   3   8 -20  113.30    7.51
   3  12 -20   11.70    5.05
   4   1 -13 1464.20   11.33
   4   8 -20   45.53    7.33
   5   6 -19    1.39    7.07
   5  10 -20  142.75    6.92
   6   5 -18    6.11    6.00
   7   2 -14   23.17    5.90
   8   5 -16   21.00    5.98
   8   7 -17   89.44    5.87
   0   7 -17  257.73    7.25
   0  13 -18  239.89    7.37
   3   9 -20  202.40    8.67
   4   6 -19  117.37    7.46
   4  11 -20  306.97    8.01
   5   1 -13 3063.70   16.50
   7   5 -17   95.08    7.14
  -1   8 -16  570.19    9.09
  -1  11 -17   67.01    6.49
  -1  12 -17   84.78    6.56
   0   9 -18   13.02    5.45
   1   4 -15 1036.13   10.63
   1   7 -18   10.40    5.72
   1  12 -19  445.54    9.25
   2   6 -18  103.13    7.83
   3  10 -20  151.03    7.63
   4   5 -18   87.34    8.07
   4   9 -20  576.50   10.45
   4  10 -20  576.33   10.39
   5   3 -16  857.05   11.18
   7   3 -15   25.88    6.43
  -2   8 -14   38.15    4.98
  -1   5 -13 3819.47   16.58
   0  10 -18  134.99    7.32
   0  12 -18  564.33   10.07
   1   6 -17    3.61    6.12
   1  10 -19   41.93    6.70
   1  11 -19  428.03    9.66
   2   4 -16 1351.46   12.62
   2  13 -19   53.60    5.23
   3   7 -19   56.89    7.95
   4   4 -17   -6.26    5.85
   7   8 -18   40.41    5.75
   0  11 -18  293.25    8.67
   1   5 -16  244.95    6.83
   4   7 -19   16.35    7.27
   5   7 -19    6.53    5.88
   8   6 -16   48.38    5.94
   0   8 -17    6.34    5.88
   3   3 -15  181.92    6.76
   4   2 -14  846.88   10.00
   7   6 -17  590.55   10.46
  -1   9 -16   15.04    5.38
   1  13 -18  397.22    8.56
   2   9 -19    4.13    6.06
   2  12 -19   60.63    5.76
   3   6 -18   81.29    6.96
   5   2 -14  816.88   10.19
   5   8 -19  101.84    6.63
   6   1 -12    5.90    4.64
   6   5 -17   92.00    7.45
   8   7 -16   25.40    5.42
   2   3 -14 1426.05   11.73
   3   4 -16   10.55    6.20
   3   5 -17   50.03    7.16
   4   6 -18   13.08    7.17
   4   8 -19  189.66    8.64
   5   9 -19  183.07    7.76
   5  10 -19   63.45    6.15
   6   3 -15  149.48    6.52
   6   7 -18  289.08    8.83
   8   5 -15   11.04    5.96
  -2   9 -14  573.76    8.38
   0   7 -16  280.32    7.59
   3   9 -19  206.56    8.85
   4  11 -19  145.69    7.20
   5   1 -12  913.56    9.26
   7   3 -14   35.54    6.65
   7   5 -16  491.14    9.85
   7   7 -17  476.87    9.57
  -1  12 -16   35.61    6.10
   1  12 -18  559.70   10.28
   1  14 -17   22.50    5.14
   2   6 -17  173.32    8.02
   3   2 -13   49.13    4.28
   3  10 -19   60.11    6.86
   3  11 -19  112.48    6.18
   4   4 -16   -2.32    6.36
   4   5 -17   11.18    6.92
   4   9 -19  495.78   10.10
   4  10 -19  383.39    9.33
   5   3 -15  140.80    6.36
   6  10 -18   -1.22    5.53
   7   4 -15   34.02    6.72
   7   8 -17   74.08    6.42
  -1   8 -15   35.30    4.73
  -1  11 -16  101.31    6.71
   0  12 -17  569.16   10.21
   1   4 -14 1654.03   12.07
   1  11 -18  286.88    8.63
   2   4 -15 1555.27   12.78
   2  13 -18   35.49    5.15
   3   7 -18    3.68    7.12
   5   7 -18    3.91    6.97
   8   6 -15  132.58    6.75
  -2   8 -13   71.51    4.68
   0  14 -16   18.73    5.20
   1   5 -15  450.46    7.71
   2   8 -18  223.63    8.01
   4   7 -18    2.45    7.32
   6   2 -13   15.96    5.14
   6   6 -17  281.09    8.22
  -1   7 -14  669.69    8.20
   2  12 -18  103.81    6.99
   4   2 -13 1101.42   10.47
   4  12 -18   16.13    5.58
   7   6 -16  755.22   11.46
   8   7 -15    7.65    5.37
   0   8 -16   13.52    5.01
   1  13 -17  167.48    7.19
   3   6 -17    3.24    5.96
   3   8 -18  269.71    9.61
   3  12 -18   58.74    6.15
   5   2 -13  101.37    5.58
   5   8 -18    2.97    5.77
   6   1 -11   15.99    4.37
   6   5 -16  287.95    8.74
   8   5 -14   45.03    6.30
   8   8 -15    6.03    5.04
   3   4 -15  403.65    8.43
   4   6 -17    7.36    7.18
   4   8 -18  167.92    7.80
   6   4 -15  153.67    7.47
   6   7 -17  163.66    7.12
  -2   9 -13  114.65    5.75
   2   3 -13  376.32    6.56
   3   9 -18  216.25    8.94
   4   9 -18  633.82   11.56
   6  10 -17   50.58    5.98
   7   3 -13  218.17    7.32
   7   5 -15  544.61    9.56
  -1  10 -15  198.35    6.98
  -1  12 -15   88.67    6.37
   0   9 -16   29.90    5.90
   1   7 -16   23.35    5.31
   1  12 -17  437.02    9.70
   1  14 -16   14.46    5.30
   2   6 -16  130.58    7.14
   2  13 -17    7.81    5.51
   3  10 -18  351.85    8.72
   4   5 -16   21.70    6.65
   4  10 -18  443.71    9.40
   5   3 -14   24.64    4.92
   7   4 -14   71.86    6.75
   7   8 -16   32.19    6.28
   7   9 -16   17.13    5.67
   8   6 -14    7.90    6.23
  -1   8 -14   70.34    5.21
   1   4 -13  684.72    7.90
   1  11 -17  169.09    7.82
   2   4 -14 1453.85   11.79
   3   7 -17   35.21    7.17
   4   4 -15   56.75    5.73
   5   7 -17   33.35    6.93
   6   6 -16  293.97    8.72
   0  10 -16  185.03    6.91
   0  11 -16  498.32    9.68
   0  14 -15   55.71    5.72
   1   5 -14  837.33    9.44
   2   5 -15  799.13    9.86
   2   8 -17   -0.02    5.85
   2  14 -16   -0.74    4.90
   5  11 -17   28.00    6.08
   6   2 -12    3.00    4.63
   4  12 -17   46.93    5.55
   6  11 -16    3.55    5.24
   8   7 -14    5.79    5.50
   8   8 -14    1.46    5.13
  -1   7 -13  427.40    6.55
   0   8 -15   28.18    5.50
   1  13 -16   78.41    6.46
   2   9 -17  104.50    6.88
   3   3 -13  636.39    8.08
   3   6 -16   54.38    6.18
   3   8 -17  150.75    8.30
   3  12 -17   56.21    6.32
   5   9 -17  107.69    7.32
   5  10 -17    0.31    5.33
   6   1 -10   16.66    4.17
   6   3 -13  618.68    9.34
   6   5 -15  554.49    9.70
   6   7 -16  388.47    9.37
  -1   9 -14  234.29    6.60
   2   7 -16   39.71    6.83
   4   6 -16   -4.40    6.77
   4   8 -17   62.28    6.74
   4  11 -17   54.93    6.56
   6   4 -14  234.34    7.74
   7   5 -14  374.93    8.87
   7   7 -15  473.53    9.73
   7  10 -15   47.65    5.08
   0  13 -15  140.30    7.05
   3   4 -14   64.58    5.10
   3   5 -15  137.11    6.29
   3   9 -17  281.96    8.70
   3  11 -17  176.42    6.93
   4   9 -17  462.89   10.49
   4  10 -17  314.18    9.31
   5  12 -16   96.21    5.92
   7   8 -15   80.37    6.68
   7   9 -15   57.74    6.06
  -2   9 -12   -3.05    4.14
  -1  10 -14  238.63    7.05
  -1  12 -14    2.55    5.53
   0   9 -15   93.75    6.33
   1   7 -15  118.42    6.39
   1  12 -16  512.62    9.92
   1  14 -15   26.31    5.60
   2  13 -16    6.47    5.63
   3  10 -17  468.12    9.54
   3  13 -16    4.25    5.18
   4   5 -15   36.58    6.50
   5   3 -13  169.46    5.79
   5   4 -14  353.54    8.35
   8   6 -13    5.54    5.57
  -1  11 -14  838.02   10.79
   1  11 -16  313.04    8.65
   2   6 -15  454.77    8.29
   3   7 -16  362.40    9.51
   4   4 -14  217.92    6.65
   8   9 -13  206.86    6.59
  -1   8 -13   31.24    4.62
   0  10 -15  173.63    7.20
   0  11 -15  787.16   11.12
   0  14 -14   41.84    5.66
   2   8 -16   46.07    6.10
   2  14 -15   58.71    5.71
   5  11 -16   22.29    5.87
   6   2 -11    2.23    4.53
   7   6 -14  576.51   10.22
   8   7 -13    1.12    5.53
   8   8 -13   45.32    5.70
   1   6 -14  166.17    5.58
   3  12 -16   83.57    6.30
   5  10 -16    9.86    6.44
   7  10 -14  117.73    6.29
   8   5 -12    1.60    5.65
   2   9 -16   35.64    6.05
   3   6 -15  131.78    7.14
   3   8 -16  275.62    9.08
   4  13 -15  165.21    6.64
   5   9 -16    0.47    5.64
   6   3 -12  559.19    8.63
   6   5 -14  426.04    8.74
   6   7 -15  120.79    7.32
   7   7 -14  246.70    8.09
   2  10 -16   93.98    6.50
   3   3 -12  125.21    4.75
   4   6 -15   10.12    6.36
   4  11 -16   75.86    6.09
   5   2 -11  258.81    5.56
   5  12 -15  147.45    6.47
   6  10 -15   38.31    6.05
   7   8 -14   11.58    6.18
   0  13 -14   99.98    6.77
   1  14 -14   62.46    5.87
   1  15 -13  278.62    6.98
   2   7 -15   39.44    5.58
   2  13 -15    5.25    5.70
   3   4 -13    7.78    4.78
   3   5 -14   57.49    5.23
   3   9 -16  310.02    8.78
   3  10 -16  519.58   10.31
   3  11 -16   98.69    6.24
   3  13 -15   10.56    5.70
   4   9 -16  424.94    9.60
   4  10 -16  254.39    8.18
   7   3 -11  128.12    6.09
   8   6 -12   28.77    5.92
   5   3 -12   48.55    5.07
  -1  12 -13  119.75    6.47
   0   9 -14   -3.24    4.51
   0  12 -14  332.05    8.41
   0  14 -13   62.15    5.90
   1   7 -14   79.95    5.13
   1  10 -15  221.22    8.04
   1  11 -15  130.32    7.23
   2   6 -14  125.86    6.13
   5   4 -13    4.13    4.64
   5   7 -15    1.16    5.62
   6   6 -14  848.78   11.27
   6  11 -14    5.92    5.70
   7   6 -13  210.83    7.58
   8   8 -12    9.26    5.49
  -2   9 -11  350.32    6.26
   0  10 -14  849.90   10.93
   2   8 -15   38.69    5.86
   4   7 -15  400.34    9.42
   7  10 -13  164.63    6.88
   8   5 -11    8.59    5.71
   0  11 -14  953.30   11.41
   1  13 -14   23.25    6.23
   2   4 -12  615.91    7.51
   2   5 -13  540.22    7.65
   3  12 -15   71.58    5.76
   4  13 -14  185.44    6.97
   5   9 -15   52.86    6.92
   5  10 -15   -3.18    5.48
   6   2 -10   -2.35    4.16
   2   9 -15   73.30    6.94
   3   8 -15  562.05   10.78
   4   8 -15  206.40    8.37
   4  11 -15   53.83    5.99
   5  12 -14   68.56    5.87
   6   5 -13 1351.22   13.08
   6  10 -14   43.66    5.72
   7   5 -12  117.02    6.43
   7   7 -13  225.14    7.80
   7   9 -13  150.68    7.00
  -1  13 -12   -1.05    5.45
   2  10 -15  164.56    7.00
   3   6 -14  215.35    6.76
   3  11 -15  178.02    7.54
   4   9 -15  243.17    8.84
   4  10 -15  144.44    7.93
   6   3 -11  189.47    6.04
   6   4 -12  661.14    9.56
   7   8 -13   76.96    6.29
   8   6 -11  123.73    6.56
  -1   7 -11   20.00    3.61
   0  13 -13  140.47    7.10
   1  12 -14  210.44    7.80
   2   7 -14  101.56    6.37
   2  13 -14    1.52    5.01
   3   9 -15  220.66    7.99
   3  10 -15  360.59    9.24
   3  13 -14   24.20    5.39
   5   2 -10    6.61    3.37
   7   4 -11 1029.25   11.32
   8   9 -11  560.50    9.04
  -1   9 -12  110.52    5.13
   2  14 -13   71.04    5.96
   3   5 -13  198.09    5.98
   4  12 -14   57.25    6.23
   5   7 -14    7.22    6.30
   5  11 -14    5.53    5.29
   6  11 -13   15.62    5.65
   8   7 -11   13.38    5.62
   8   8 -11  116.18    6.52
  -1  12 -12  417.60    8.45
   0  12 -13  455.67    9.13
   0  14 -12   84.50    6.00
   1  11 -14  385.09    8.98
   4   5 -13  106.27    5.65
   5   3 -11   18.39    4.44
   5   4 -12  380.18    7.70
   6   6 -13  222.20    7.22
   7   6 -12  361.69    8.65
  -1  10 -12  277.27    6.72
  -1  11 -12  259.26    7.29
   0   7 -12  181.52    5.39
   1   7 -13   11.08    4.15
   2   6 -13  241.96    6.59
   2   8 -14  341.42    8.45
   3  12 -14    5.50    6.06
   4   3 -11  260.02    5.59
   4  13 -13  374.22    8.27
   5   8 -14   21.02    6.49
   5  10 -14   11.44    5.73
   6  12 -12   49.77    5.06
  -2   9 -10  319.84    6.01
   0  10 -13  901.94   10.90
   0  11 -13  543.66    9.49
   1  13 -13    7.96    6.19
   5   9 -14   23.56    5.94
   5  13 -12  323.12    7.59
   6   2  -9   61.80    4.73
   6  10 -13   22.19    5.38
   7   7 -12  167.87    7.39
   1  15 -11  346.31    7.56
   2   5 -12  353.26    6.29
   2   9 -14  161.88    7.47
   3   8 -14  820.59   11.68
   4   8 -14  521.22   10.22
   7   8 -12   34.39    5.67
   8   6 -10   58.38    5.92
   8   9 -10  259.72    7.15
  -1  13 -11   -2.89    5.39
   0  13 -12  119.24    6.90
   2  13 -13   -2.17    5.61
   2  15 -11  298.29    6.99
   3   6 -13  129.47    6.27
   3  11 -14   26.67    5.59
   4   9 -14  357.27    9.48
   6   3 -10  125.74    5.20
   2  14 -12  144.89    6.69
   3   9 -14  680.73   10.75
   3  10 -14   27.68    5.80
   4   6 -13  128.88    6.10
   4  12 -13  146.58    7.13
   5  11 -13    4.13    5.32
   6  11 -12   48.48    6.39
   8   7 -10   69.19    6.23
   8   8 -10  206.26    7.26
   0   8 -12   20.30    3.83
   0  14 -11   65.20    5.94
   0  15 -10   74.70    5.64
   2   7 -13  359.33    7.31
   5   5 -12  233.58    7.37
   5   7 -13    5.92    6.35
   6   6 -12  549.79    9.62
   6  12 -11   56.58    5.44
   0  12 -12  145.69    6.84
   1  11 -13  576.30   10.01
   3   5 -12    3.76    4.04
   3  12 -13  122.77    7.03
   4  13 -12  362.21    8.54
   5  10 -13   -3.46    6.43
   5  12 -12  498.64    9.49
   7   6 -11   23.50    5.13
   1  10 -13  144.08    6.29
   1  13 -12   46.58    6.16
   3   4 -11    5.38    3.66
   4  11 -13   14.39    6.49
   5   3 -10  317.10    6.27
   5   8 -13   -0.58    5.41
   5   9 -13   52.86    6.96
   5  13 -11  270.37    7.00
   7   7 -11   31.81    6.01
   8   9  -9  224.64    7.01
   1  15 -10  455.63    8.24
   2   6 -12  352.91    6.89
   2   8 -13  167.37    6.46
   6   7 -12  236.94    7.32
   7   8 -11   81.07    5.91
   1  14 -11  220.93    7.35
   2   9 -13   32.93    6.16
   2  13 -12   13.83    5.86
   2  15 -10  410.29    7.60
   3  11 -13    8.26    6.16
   3  13 -12   56.26    5.33
   4   8 -13  271.47    8.60
   6   5 -11  623.31    9.14
   7   5 -10  633.80    9.49
   8   6  -9   -2.66    5.34
  -1  13 -10    0.01    5.43
   0  13 -11  327.23    8.30
   2  10 -13   60.84    5.72
   2  14 -11   99.97    6.53
   4  12 -12  134.90    7.16
   5  11 -12   80.52    6.26
   6   2  -8   92.59    4.44
   6  12 -10   84.13    6.03
   7  10 -10  333.27    8.42
   8   7  -9   19.51    5.81
  -1   8 -10  557.21    6.83
   1   6 -11  186.93    5.23
   1  12 -12    7.88    5.09
   2   5 -11  103.17    4.33
   3   6 -12   85.79    5.58
   4  13 -11  341.59    8.50
   4  14 -10  120.88    5.66
   6   3  -9  621.61    7.90
   6   4 -10  623.66    8.45
   4   6 -12   35.59    4.98
   5   7 -12   23.91    6.31
   5  10 -12   42.35    7.10
   5  12 -11  489.81    9.23
   5  13 -10  223.14    6.74
   6   6 -11  681.72   10.18
   7   3  -8    7.36    4.57
   7   6 -10   44.89    5.95
  -1  12 -10  226.73    7.39
   0  12 -11  168.55    6.93
   1  11 -12  326.02    8.36
   2   7 -12  374.59    7.08
   3  12 -12   28.84    5.52
   5   8 -12   36.73    6.46
   5   9 -12   48.14    6.84
   1  10 -12    6.60    4.92
   1  13 -11   39.69    6.15
   1  15  -9  454.18    8.40
   2  15  -9  359.72    7.65
   3   5 -11  171.67    5.15
   3  13 -11   78.84    6.26
   4  11 -12   19.33    5.82
   6   7 -11   92.68    6.66
   7   7 -10  373.54    8.16
   8  10  -7  198.52    6.41
  -1   9 -10 1716.38   11.46
  -1  11 -10    6.17    4.79
   0  11 -11  228.67    7.22
   1  14 -10  250.39    7.61
   2  11 -12    4.00    5.94
   3  11 -12   41.45    6.48
   4   5 -11   19.80    4.23
   4   7 -12  401.58    8.06
   5   4 -10  413.92    7.06
   6  11 -10   16.80    5.99
   6  12  -9    0.25    5.28
   7  10  -9  678.62   10.49
   8   7  -8   18.02    5.72
  -1  10 -10  654.85    8.38
   0  10 -11  672.16    9.41
   1   7 -11    4.94    4.12
   2  14 -10  124.72    6.16
   4   8 -12  345.40    8.81
   4  10 -12  287.82    8.37
   4  12 -11  301.27    8.67
   5   3  -9  613.36    7.22
   5  11 -11  140.91    6.88
   7   5  -9  497.41    8.56
   7  11  -8  212.31    6.88
  -1  13  -9   12.36    5.42
   0  13 -10  115.30    6.59
   0  15  -8   58.67    5.47
   2   6 -11 1049.70    9.49
   2   9 -12  697.73    9.74
   2  10 -12   30.81    5.26
   3   8 -12 1619.24   14.04
   3  10 -12  453.64    9.40
   4   9 -12  614.43   10.26
   4  13 -10  278.37    8.04
   5  12 -10  608.57   10.29
   5  13  -9  256.01    7.40
   0   7 -10  603.15    6.81
   0  14  -9  152.14    6.74
   3   9 -12  863.69   11.18
   5  10 -11    2.93    6.75
   6   4  -9 1452.33   11.76
   7   4  -8   11.19    4.88
   7   9  -9  104.80    6.94
   8  10  -6  177.45    6.11
   2  15  -8  228.67    6.59
   3   6 -11  322.30    6.86
   3  12 -11   47.23    5.70
   4   6 -11   38.55    5.27
   6   3  -8  281.90    5.87
   7   6  -9   20.56    4.81
   0  12 -10   70.65    6.05
   1  13 -10   30.50    6.17
   3  13 -10   -0.77    5.56
   3  14  -9    1.59    5.05
   4  11 -11  178.70    7.37
   5   8 -11    0.79    5.98
   6  12  -8    1.09    5.17
   7  10  -8  391.15    8.82
   8   8  -7  140.32    6.57
   1  10 -11  351.84    8.07
   1  14  -9  481.15    8.79
   2   7 -11  610.25    8.01
   2  14  -9  241.42    7.36
   4  14  -8   10.45    4.46
   5  11 -10  231.82    8.40
   6   8 -10  289.65    8.46
   8   7  -7  133.21    6.78
   0   8 -10   89.84    4.03
   0  15  -7   29.81    5.10
   2  11 -11   34.95    6.16
   3  11 -11   41.44    5.78
   4  12 -10  368.81    8.57
   4  13  -9  408.87    8.81
   5  12  -9  584.27   10.05
   5  13  -8  188.17    6.50
  -1   9  -9 1496.75   10.62
  -1  11  -9  737.56    9.17
   0  11 -10   82.22    5.41
   0  13  -9   49.40    6.01
   2   8 -11  849.56   10.02
   3   5 -10   22.78    3.72
   3   7 -11 1199.67   11.30
   4   9 -11   81.77    7.27
   5   4  -9  516.98    7.46
   6   5  -9  894.50   10.31
   7   9  -8  506.10    9.59
  -1  10  -9 1207.79   10.48
  -1  13  -8    0.14    5.08
   0   9 -10 2637.61   14.71
   0  10 -10 1430.63   12.21
   0  14  -8  164.88    6.80
   1  12 -10    7.61    5.86
   1  15  -7  155.40    6.32
   2   9 -11  377.19    8.07
   2  10 -11   25.65    5.09
   3   8 -11 1453.48   13.32
   3  10 -11  203.98    7.09
   2   6 -10  109.48    4.74
   3   9 -11  271.35    7.46
   3  12 -10   30.57    5.59
   4  14  -7  103.91    5.61
   6  11  -8   37.52    5.89
   6  12  -7    3.28    5.31
   7   6  -8   24.75    5.55
   7  10  -7  348.76    8.52
   7  11  -6  113.89    6.12
   8   8  -6  368.75    8.26
   1  13  -9   28.47    6.07
   1  14  -8  432.61    8.80
   3  13  -9   20.89    5.16
   4  11 -10  252.81    7.97
   6   4  -8  463.23    7.29
   6   6  -9  536.65    8.89
   7   4  -7  391.54    7.31
   7   7  -8  212.58    7.32
   8   6  -6   -4.85    5.64
   8   7  -6   93.49    6.74
   1  11 -10  356.60    8.26
   2  14  -8  279.64    7.34
   4   6 -10    6.80    4.13
   4  12  -9  513.96    9.97
   4  13  -8  335.28    8.31
   5   8 -10    1.73    5.24
   8   9  -5  287.62    7.40
  -1  12  -8    4.52    5.16
   0  15  -6  275.67    7.06
   3  11 -10   11.00    6.18
   4  10 -10   20.05    6.65
   5  12  -8  486.77    9.03
   6   3  -7  878.80    8.57
   6   7  -9   15.74    5.02
   6   8  -9   93.81    6.08
   1  15  -6  222.45    6.80
   2   7 -10  213.34    5.99
   2  11 -10   71.14    5.70
   2  15  -6  102.70    5.79
   3  14  -7    6.95    5.50
   6  12  -6   16.13    5.42
   0  11  -9  304.69    7.55
   0  13  -8   65.45    5.30
   0  14  -7   20.13    5.55
   4   8 -10  205.32    7.35
   4  14  -6   43.38    4.86
   5  10  -9    2.96    6.48
   6  11  -7    5.05    5.71
   7  10  -6  478.35    9.19
   7  11  -5  153.40    5.98
  -1  11  -8  588.03    8.38
  -1  13  -7  178.95    6.47
   0   8  -9  753.92    7.64
   1  12  -9   49.56    5.36
   2   8 -10  645.28    8.85
   2  10 -10    9.24    4.74
   3   7 -10 1331.40   11.43
   3  10 -10  129.00    6.39
   3  12  -9   39.83    5.65
   3  13  -8   30.25    5.93
   5  13  -6   64.31    5.35
   6   5  -8  382.23    7.02
   7   8  -7  336.99    8.51
  -1   9  -8  902.60    8.32
  -1  10  -8  597.29    7.71
   0   9  -9 1870.71   12.38
   0  10  -9  804.28    9.19
   2   9 -10   76.07    5.18
   3   5  -9   95.61    4.17
   3   8 -10  760.59    9.70
   3   9 -10  436.72    8.33
   4  11  -9  397.66    8.99
   4  13  -7  235.83    7.59
   5   9  -9   23.01    6.46
   5  11  -8  305.64    8.88
   5  12  -7  403.78    8.87
   7   6  -7  204.67    6.28
   7   7  -7  215.05    7.30
   8   6  -5    6.93    5.24
   8   7  -5   55.50    5.88
   0  15  -5  160.32    6.17
   2  15  -5  187.93    6.33
   4  12  -8  701.53   10.65
   5   8  -9  146.61    7.05
   7   4  -6  108.09    5.38
   0  12  -8  329.89    7.86
   1  11  -9  722.90   10.10
   1  15  -5  416.41    7.99
   3  11  -9   49.35    6.49
   3  14  -6    0.24    5.06
   6   4  -7  445.42    6.93
   6   7  -8   11.01    5.70
   6   8  -8   80.54    5.88
   7   9  -6  341.14    8.56
   7  11  -4   53.47    4.98
  -1  12  -7  619.28    8.91
   0  14  -6  247.45    7.34
   2  11  -9    9.71    5.88
   4  10  -9    9.81    5.71
   5  13  -5   26.71    5.41
   6  11  -6    8.09    5.57
   7  10  -5  278.83    8.03
   8   8  -4  111.34    6.14
   8   9  -3  124.18    6.00
   0  13  -7   46.43    5.61
   3   6  -9  250.07    5.54
   3  12  -8  118.77    7.21
   5   5  -8  165.28    5.39
   5  10  -8   93.63    6.56
   6   3  -6  832.43    8.15
   7   5  -6  167.83    6.01
  -1  13  -6   16.51    5.09
   1  14  -6  634.32    9.92
   2  14  -6  321.65    7.54
   2  15  -4  218.91    6.58
   3  10  -9   82.22    6.56
   4   8  -9  396.26    8.36
   4   9  -9    2.30    5.36
   4  11  -8  495.27   10.18
   4  13  -6  239.87    7.43
   5  12  -6  155.77    7.17
   7  11  -3   22.80    5.02
   8   7  -4   36.56    5.71
   0  11  -8  221.72    6.25
   2  10  -9   17.21    4.70
   5  11  -7  321.66    8.30
   6  12  -4    4.02    4.59
  -4   5   6   57.28    3.66
  -2   7  -5 1274.88    9.52
  -3   5   4   34.33    3.50
  -3   8 -13    6.09    4.95
  -1   3   1   16.81    3.08
  -4   9  -4   76.77    4.92
  -2   5   1   -1.38    3.65
  -1   4  -1  378.37    4.60
  -1   5  -4   24.88    3.39
   0   1  -1 1785.29    2.98
  -2   7  -8   11.26    3.55
  -4   6   4    6.10    3.58
  -3   4   5   -0.72    2.86
  -3   7  -1   19.60    3.84
  -3   8 -11   16.10    4.63
  -3   8  -6   48.93    4.86
  -2   6  -2    9.20    3.60
  -1   5 -11 1735.35    8.68
  -1   5  -5  322.25    4.96
  -5   5   7   22.85    3.23
  -2   2   5    0.64    1.59
  -5   9  -2   61.04    5.09
  -4   9  -9  100.72    5.43
  -3   8 -10   41.64    4.12
  -1   2   2 2314.33    5.52
  -1   5 -10  606.10    5.81
  -3   2   7 2398.21    5.89
  -3   3   6   43.79    2.54
  -5   8   1  402.06    6.79
  -3   6   1  194.02    4.99
  -3   7  -2    5.49    4.40
  -2   6  -3  267.85    4.89
  -5   9  -3  123.40    5.47
  -4   8  -2   48.90    4.36
  -2   4   2 1709.32    7.44
  -2   6 -13 1732.18    9.90
  -5   7   3  102.44    4.82
  -5   9  -4   34.50    4.92
  -2   6  -4    9.31    3.52
  -1   3   0 1080.06    5.41
  -6   6   6   90.56    4.41
  -7   7   5   20.11    4.87
  -6   7   4    8.06    4.32
  -3   7 -13   20.58    4.44
  -4   8  -4  142.67    4.93
  -3   6   0   78.92    3.96
  -2   6 -11 1905.25   10.10
  -2   6  -5 2870.97   11.81
  -4   8 -12 1192.97   10.59
  -2   6  -6  653.70    6.62
  -6   8   1  267.60    6.58
  -5   8  -1   13.27    4.10
  -4   4   6   13.08    2.61
  -4   8  -5  553.62    7.28
  -3   7 -12  218.88    5.38
  -2   6 -10 1115.13    8.01
  -1   4 -12  146.31    3.29
  -4   8 -11  989.54    9.81
  -3   4   4    1.34    2.75
  -4   8  -7  295.36    6.35
  -3   7 -11   81.95    4.15
  -5   8  -2   17.42    4.56
  -3   6  -1 1738.09    9.71
  -3   7 -10    2.58    3.94
  -2   4   1  526.78    4.64
  -6   7   3  281.88    5.81
  -4   3   7 3194.65    9.11
  -4   5   4  218.90    4.36
  -3   7  -9   38.80    3.78
  -2   5  -2  452.25    4.95
  -1   4 -11  870.90    5.79
  -6   6   5   90.52    4.49
  -1   3  -1 1670.82    6.20
  -4   2   8  238.03    2.76
  -2   5 -13 1400.53    8.45
  -1   4 -10  777.42    5.54
  -3   3   5  678.59    4.55
  -3   6  -2   66.74    3.81
  -1   2   1  308.33    2.62
  -6   7   2  383.65    6.68
  -5   6   3  248.51    5.19
  -1   4  -9  403.18    4.33
  -7   7   3   73.63    5.56
  -5   5   5   52.42    3.55
  -7   6   5  196.83    5.73
  -6   5   6  155.56    4.67
  -6   8  -2  147.18    5.95
  -3   6 -13  379.74    5.88
  -3   6  -3   -5.57    3.85
  -2   4   0 1375.51    6.80
  -2   5 -12 2004.42    9.66
  -5   8  -7  983.56    9.84
  -4   4   5   19.79    2.95
  -4   5   3  505.92    5.67
  -5   8  -8  453.08    7.48
  -1   3  -2 1380.48    6.06
  -6   7   1   56.54    4.79
  -6   8  -3   79.13    5.18
  -4   7 -11  208.67    5.71
  -3   6 -12  681.19    7.11
  -2   5 -11 2198.26   10.03
  -2   5  -5  818.75    6.30
  -4   7 -10  640.54    7.72
  -3   2   6  756.45    3.90
  -3   6 -11  678.88    7.09
  -2   5 -10 3926.70   13.04
  -2   5  -6 2222.57    9.78
  -5   4   6    9.88    3.17
  -4   7  -9  642.72    7.41
  -4   7  -7  247.24    5.39
  -2   5  -9 2552.32   10.58
  -5   7  -2   37.80    4.05
  -2   5  -8  348.12    4.96
  -6   6   3  308.56    5.63
  -7   7   1   86.10    5.05
  -6   5   5 1173.29    8.67
  -1   3  -3  333.57    3.70
  -5   7  -3   25.48    3.94
  -6   7  -1  270.75    6.43
  -4   4   4    8.34    3.01
  -4   6  -2  101.78    4.18
  -3   1   7  917.60    3.28
  -3   3   4 1045.13    5.56
  -4   6 -13    2.17    4.44
  -2   1   5  159.01    1.61
  -2   4 -13  202.57    4.17
  -1   2   0  233.53    2.40
  -5   7  -5 1220.84    9.91
  -1   3  -4 1123.41    5.63
  -7   5   5  341.81    6.20
  -5   7  -8 1631.08   11.89
  -5   7  -6  382.96    6.49
  -3   5 -13  433.12    5.90
  -2   3   1  999.70    5.51
   0   1 -11  523.11    2.64
  -4   6 -12   22.38    3.86
  -6   5   4 1264.17    9.16
  -6   7  -3  412.14    6.87
  -5   4   5  110.43    3.78
  -2   4 -12  921.16    6.80
  -1   3 -10  126.07    3.02
  -7   6   2 1616.12   11.89
  -6   6   1 1173.95    9.75
  -4   2   7 1574.93    6.25
  -4   6 -11   17.00    4.28
  -4   6  -4    7.95    3.53
  -3   4   1 1854.11    8.38
  -3   5 -12  489.38    6.08
  -3   5  -3  145.73    4.44
  -2   4  -3   11.23    2.99
  -1   3  -5  276.31    3.65
  -4   6  -5    4.47    4.27
  -1   1   2 2775.67    4.16
  -6   7  -5 1403.66   11.29
  -4   6 -10    4.36    3.55
  -1   3  -9   96.33    2.80
  -4   4   3  556.44    5.59
  -4   5   0  357.05    5.61
  -4   6  -9    2.46    3.51
  -4   6  -7  184.89    5.27
  -3   5  -4  289.44    5.19
  -2   4 -11    6.62    2.90
  -1   3  -8  576.97    4.57
  -7   5   4  499.71    7.16
  -5   5   2  420.88    5.67
  -5   6  -2 2054.05   11.96
  -2   4  -4  418.71    4.63
  -7   6   1 1344.71   10.91
  -4   3   5 1168.08    6.51
  -4   5 -14  171.49    5.64
  -3   5 -10  373.02    5.50
  -3   5  -5  658.18    6.65
  -8   5   4    0.12    5.28
  -6   5   3 1870.35   11.05
  -2   4 -10 1758.98    8.67
  -2   4  -5 1260.17    7.25
  -5   6  -3  537.78    7.29
  -3   2   5 4219.07    9.18
  -3   4   0  984.56    6.69
  -3   5  -9  781.56    6.90
  -2   3   0  267.02    3.73
  -2   4  -9 1566.49    8.18
  -6   6  -1  834.05    8.89
  -5   6 -11  110.12    5.65
  -2   4  -8 4391.01   12.93
  -2   4  -6 1067.68    6.67
  -6   4   5 1400.01    9.20
  -5   3   6   53.31    3.41
  -5   6  -4 1074.66    9.39
  -7   5   3  496.36    7.47
  -6   5   2 1122.50    9.26
  -6   6  -2 1366.70   10.68
  -5   6  -5  308.95    6.02
  -5   6  -8  770.81    8.45
  -5   6  -7 1553.68   11.15
  -5   6  -6  660.69    7.81
  -7   4   5 1252.76    9.85
  -6   6  -3  951.26    9.66
  -3   4 -13   81.51    4.12
  -3   4  -1 2057.81    9.00
  -2   3 -13   39.81    3.30
  -5   5   0   80.53    4.71
  -7   5   2 1478.89   11.47
  -2   3  -1  631.04    4.92
   0   1  -9  112.90    1.85
  -6   4   4 1203.82    8.96
  -6   5   1  394.74    6.67
  -5   5 -13  107.29    5.97
  -4   3   4  826.05    5.97
  -4   5 -10    3.53    4.17
  -3   3   2 2070.57    8.02
  -3   4 -12  997.40    7.96
  -5   5  -1   22.30    4.47
  -4   4   1  413.73    5.26
  -3   4  -2 1346.45    7.67
  -1   2  -2 1061.77    4.47
  -4   4 -14   40.41    4.96
  -4   5  -9   61.15    4.19
  -2   3 -12  347.20    4.64
  -8   4   4  166.02    6.56
  -7   4   4 1000.00    9.37
  -7   5   1 1699.99   12.14
  -5   3   5   21.37    3.33
  -4   5  -7   71.36    4.15
  -3   4 -11  792.31    7.23
  -3   4  -3  312.51    5.02
  -2   3  -2   26.50    3.16
  -6   4   3 1884.02   11.14
  -5   4   2   65.86    3.84
  -4   4   0  377.28    5.66
  -3   4 -10  160.76    4.45
  -2   3 -11  118.77    3.86
   0   1  -6   46.30    1.58
  -6   5  -1 2012.11   12.40
  -4   4 -13    0.38    4.29
  -8   4   3  424.84    8.12
  -5   4 -14  713.23    9.32
  -3   3   1 3350.45   10.39
  -3   4  -9   78.97    4.10
  -1   2  -3  470.84    3.76
  -7   4   3 1639.40   11.70
  -5   5  -4 1490.55   10.42
  -4   3   3 3150.75   10.94
  -3   4  -5 2236.28   10.16
  -5   5  -8 1213.45   10.15
  -5   5  -7  664.78    8.19
  -5   5  -6  485.66    7.38
  -5   5  -5  349.30    6.28
  -3   4  -6 2476.57   10.80
  -2   1   4 1656.11    4.46
  -2   3 -10 1917.15    8.87
  -7   5  -2  201.17    6.70
  -6   5 -10  253.74    6.77
  -6   4   2 1620.69   10.48
  -6   5  -3  993.78    9.50
  -5   3   4   13.90    3.46
  -5   4 -13   46.61    5.48
  -2   3  -4  240.67    4.28
  -7   3   5  694.61    7.92
  -7   5  -3  292.29    7.37
  -6   5  -4  793.08    8.79
  -3   3 -13   76.68    3.98
  -2   3  -9  369.92    4.69
  -1   1   1  891.64    2.71
  -1   2  -9    4.05    2.46
  -1   2  -4 4608.81    9.32
  -7   4   2 1103.60    9.85
  -6   5  -6  349.08    7.25
  -4   4 -11    3.01    3.79
  -2   2   1 3061.05    7.93
  -2   3  -8  619.93    5.51
  -7   5  -5    1.42    5.12
  -3   3   0 6812.30   14.79
  -2   3  -6 1916.28    8.38
  -8   4   1   60.65    6.42
  -6   4   1 2102.68   12.26
  -5   4 -12    9.78    5.32
  -5   4   0   14.07    3.77
  -4   3 -14  424.91    7.27
  -4   4 -10  231.22    5.61
  -1   2  -8    9.05    2.30
  -1   2  -5  664.66    4.38
  -2   2 -13  304.04    4.66
  -1   2  -7 1378.24    5.93
  -4   4  -9  265.03    5.72
  -8   4   0   81.00    6.46
  -7   3   4   94.61    5.24
  -5   4 -11   79.34    5.32
  -5   4  -1   33.08    4.60
  -4   4  -4  409.25    6.19
  -6   2   6  151.89    4.68
  -4   3 -13   -0.93    4.82
  -4   4  -7  696.00    7.17
  -4   4  -6   39.56    4.05
  -8   3   3    3.82    5.69
  -5   4 -10  738.97    8.46
  -3   3 -11  127.86    4.32
  -6   4 -10  163.70    6.73
  -6   4  -1  609.70    7.54
  -2   2 -12  348.58    4.90
  -6   3   3  549.45    6.82
  -4   3   1  612.88    5.76
  -7   4  -2   82.17    5.95
  -5   3 -13  118.20    6.12
  -3   3 -10  125.87    4.26
  -3   3  -2 1808.24    8.53
  -8   3   2  175.43    6.96
  -5   2   5 1174.62    7.64
  -5   4  -4 1157.58    9.21
  -4   3 -12  439.02    6.77
  -7   4  -3  111.87    5.66
  -6   4  -3  132.43    5.32
  -5   4  -6  312.56    6.17
  -7   4  -6  184.46    6.68
  -6   4  -7   13.09    4.56
  -6   4  -4  835.09    8.86
  -3   3  -9  966.78    7.55
  -8   3   1   10.29    6.07
  -7   3   2  116.27    5.55
  -6   4  -6   92.09    5.18
  -6   4  -5  274.37    6.33
  -5   1   7  857.09    6.07
  -5   3 -12    3.56    5.04
  -4   3   0  631.51    6.30
  -3   3  -3 3073.27   10.76
  -2   2 -11  594.21    5.47
  -4   3 -11    7.69    3.81
  -3   2 -13  438.46    6.25
  -8   2   4  113.87    6.36
  -3   2   2 2205.47    7.78
  -3   3  -4 1920.33    8.92
   0   0 -11  167.20    2.16
  -8   3   0    8.57    5.25
  -7   3   1 1035.20   10.07
  -6   1   7    3.36    3.65
  -2   2  -1   90.61    3.19
  -6   3   1   51.94    4.86
  -5   2 -14   20.11    5.82
  -4   0   8 1493.54    5.69
  -4   1   6  324.76    3.79
  -4   3  -1   41.14    4.17
  -2   2 -10   84.59    3.75
  -1   1   0 3156.58    5.25
  -7   2   4  534.78    7.38
  -5   2   4  295.87    4.84
  -5   3   0    1.54    4.28
  -4   3  -9   64.60    4.61
  -6   3 -10  301.61    7.16
  -4   2   3 3156.61   10.52
  -3   2 -12  864.18    7.45
  -2   2  -9  244.10    4.04
  -2  -5   0  569.10    4.60
  -2  -3 -12   52.22    5.38
  -1   0  -3   33.51    2.81
  -2  -2  -3  488.56    5.08
   2   3  -9  677.97    3.72
  -2  -2 -12    3.32    5.52
  -2  -1  -9  128.38    5.07
  -2  -1  -8  573.57    6.85
  -2  -1  -7  185.09    4.80
   0   2 -10 1320.34    7.93
   0   2  -9 1124.22    6.87
  -2  -3 -13    3.62    5.27
  -2  -1 -10  309.69    6.87
  -2  -1  -6   -2.96    3.60
  -1   1 -10  374.26    6.24
  -1   1  -9   54.33    3.99
  -1   1  -8  262.67    5.12
   0   2 -11  871.73    7.24
   0   2  -8  309.81    4.15
  -2  -3  -1 1303.62    6.04
  -1   1  -7   27.02    3.90
   1   1 -18    0.71    6.28
  -2  -4   0 2257.84    7.34
  -2  -1 -11   -5.38    4.59
  -2  -1  -5  132.72    4.09
   0   2  -7   75.14    3.26
  -1   1  -6  104.61    4.12
   0   2 -13  415.99    6.45
  -2  -2 -14   58.54    6.28
  -2  -1  -4  132.02    4.32
  -2  -1 -13   44.22    5.40
   0   1 -17  158.84    7.50
  -2   0  -9  469.89    6.71
   0   2 -14 1060.35    9.34
   1   2 -17  156.30    6.66
  -3  -5  -8   59.11    6.24
  -3  -5  -7  273.40    7.04
  -3  -4  -8  115.99    6.17
  -2   0 -11  183.94    6.62
  -3  -4  -9  254.72    6.90
  -2   0  -7   14.20    3.85
  -1   0  -2  541.88    3.42
  -1   1  -5  905.89    5.76
   1   3 -11  574.09    5.58
  -3  -6  -7   21.45    5.73
  -3  -5 -10   39.58    7.29
  -2   0 -12  200.38    6.36
   0   1 -18  570.41   10.17
   0   2 -15  432.06    7.39
  -3  -6  -9   44.86    7.11
  -2  -1  -3 2486.32    9.08
  -2   0  -6  361.76    5.23
  -1  -1   0  613.25    2.40
  -1   1 -15  101.82    5.80
   1   3 -13 1321.92    8.61
  -3  -5  -4  323.78    5.98
  -3  -4  -4  250.80    5.86
  -3  -3 -11   55.91    6.10
  -2  -3   0  285.60    3.44
  -3  -3  -5  724.51    7.73
  -3  -2  -9 1036.08   10.14
  -3  -2  -8  995.25    9.79
   0   2 -16  474.33    8.09
   1   3 -14 1150.29    8.70
  -3  -3 -12   15.78    6.35
  -3  -2 -11   31.77    6.19
  -3  -2 -10  319.29    7.07
  -3  -2  -7   63.00    4.90
  -2   0 -14  342.41    7.73
  -2   0  -5  950.03    6.77
  -1   2 -11  328.95    6.26
  -3  -6  -3  410.81    6.59
  -3  -4  -3  175.61    5.14
  -3  -3  -4  290.05    5.68
  -2  -4   1 1803.68    5.85
  -1   2 -12  677.77    7.64
  -2   1 -11  445.82    7.70
  -1   1  -4 2346.59    7.59
  -1   2 -13   46.76    4.56
   1   3  -8 2003.17    6.37
  -3  -1  -9 1085.96   10.20
  -2   1 -12    4.98    4.76
  -2   1  -9  110.89    5.05
  -3  -1  -8 2979.76   14.74
  -2   1  -8  246.60    5.94
  -3  -1  -7 1624.96   10.82
  -2  -1  -2 1725.70    7.37
  -2   0  -4 1774.50    8.54
   0   2 -18  152.09    7.64
   0   3 -12   80.90    4.75
  -3  -1 -13  311.75    7.90
   0   3 -13  167.61    5.01
   0   3 -11  311.82    5.13
  -3  -4  -2 1044.92    7.43
  -3  -1  -6   20.18    5.16
  -2   1  -7   14.97    3.97
  -1   2  -7 1312.05    7.58
   0   3 -14  129.83    5.08
  -3   0 -10 1620.96   12.52
  -3   0 -12 1461.66   12.73
  -3   0  -9 1710.86   11.85
  -2   1 -16   75.57    7.52
   0   3  -9 1025.94    6.69
  -3  -1  -5   91.53    4.60
  -3   0  -8  238.05    6.61
  -2   1  -6 1230.69    7.89
   0   3 -16  126.63    5.87
  -3  -5  -1  430.67    5.53
  -3  -3  -2   26.09    3.63
  -3  -2  -3  418.91    5.68
  -3   0 -14 1321.68   13.67
  -3   0  -7    9.57    5.23
  -1   2  -6  152.34    4.18
   1   3  -7 2052.62    5.43
  -4  -3 -11    5.88    7.35
  -2   0  -3    7.65    3.70
  -3  -4  -1    5.85    3.49
  -2  -2   0 2582.81    7.17
  -2   2 -14  424.00    8.40
  -2   2 -10   84.85    4.97
  -1   1  -3    9.08    2.85
   0   3  -8  679.08    5.22
  -3  -1  -4  852.94    7.20
  -2   2  -9  253.91    6.18
  -1   3 -13   19.54    4.87
  -1   3 -12  332.29    6.21
  -3   0  -6  331.31    5.93
  -3   1 -12 1492.24   12.96
  -2  -3   1 2179.77    5.92
  -1   3 -14   33.50    4.63
  -4  -3  -6   24.28    5.34
  -3   1 -13 2129.64   15.24
  -3   1 -10  346.54    7.17
  -2   2 -16  544.00   10.02
  -1   3 -15   32.36    5.50
  -4  -5  -5   89.21    5.65
  -4  -2  -7  460.95    8.19
  -3   1 -14 2309.61   16.50
  -3   1  -9  463.46    7.28
  -2  -1  -1  179.01    3.70
  -2   2  -8 1580.50    9.92
  -1   3 -16   33.65    5.83
  -1   3 -10  141.67    4.88
  -4  -1 -10  723.88    9.80
  -3  -2  -2  186.85    4.43
  -3   1 -15 1269.22   13.88
  -4  -2  -6  141.73    6.06
  -3  -3  -1  630.01    5.78
  -3   0  -5  381.21    6.36
  -3   1  -8  266.02    6.09
  -4  -5  -4   75.97    5.54
  -1   3  -9   97.18    4.41
  -3  -5   0  455.42    4.88
  -3  -1  -3  574.00    5.93
  -2   2  -7 3077.49   12.35
  -1   2  -5  671.85    5.14
  -4  -1  -7 2995.72   15.37
  -3   1  -7  547.94    7.51
  -4  -2  -5  619.12    7.94
  -4   0 -13  971.84   12.68
  -4   0 -10 1151.84   11.77
  -2   1  -4 1634.06    8.07
  -4   0  -9 3179.41   17.11
  -3   2 -12  859.68   10.23
  -2   0  -2  453.00    5.13
  -1   3  -8  576.84    5.80
  -4  -5  -3   11.68    4.77
  -3  -4   0   -2.43    2.86
  -3   0  -4  110.70    4.97
  -3   2 -11  152.94    5.86
  -2   3 -15   95.65    6.72
  -2   3 -12  335.92    6.47
   0   4 -13    3.71    4.15
  -4  -4  -3  349.94    6.09
  -4   0  -8 2826.41   15.65
  -3   2 -10  646.97    8.82
  -2   3 -16  763.06   10.81
  -2   3 -11  105.80    5.05
  -3   1  -6  128.38    4.80
  -2   2  -6  215.55    5.16
   0   4 -12   -7.92    3.83
  -4  -2  -4 1116.29    8.85
  -3   2  -9    6.85    5.52
  -2   3 -17  401.72    9.56
   1   4 -11 1405.71    6.76
  -4  -3  -3   -1.00    4.13
  -4   0  -7 1926.17   12.41
  -3  -2  -1   84.75    3.52
  -5  -3  -9  318.64    9.38
  -5  -4  -8  426.85    9.58
  -5  -3  -8  311.91    8.73
  -3   2  -8   61.40    5.66
  -1   4 -14  122.81    5.41
  -1   4 -13  112.68    5.38
  -5  -2  -9   82.69    6.44
  -4   1  -9 1043.69   10.35
  -3  -3   0   -3.15    3.12
  -3   1  -5  376.42    6.10
  -1   4 -16   67.66    5.85
  -5  -3  -7  223.24    7.46
  -4  -4  -2  938.75    7.79
  -4   0  -6 2077.12   12.26
  -4  -2  -3 4013.92   14.88
  -4   1  -8 1287.96   11.07
  -3   0  -3  427.51    5.41
  -3   3 -14  499.61    9.16
  -2   1  -3 1151.15    6.77
  -1   2  -4 4544.28   10.28
  -3   2  -7  524.24    7.28
  -3   3 -15  778.82   10.48
  -2   2  -5 1463.46    8.25
  -1   1  -2 2186.95    5.82
  -1   4 -11  831.38    7.69
  -5  -2  -7  145.83    6.07
  -4  -3  -2  582.75    6.49
  -5   0 -11  211.75    8.51
  -4   0  -5  415.08    7.09
  -4   2 -11  100.53    6.67
  -2  -1   0 8648.61   12.24
  -4   1  -7  326.66    6.59
  -2   4 -14  717.66    9.06
  -5  -1  -7  298.38    7.64
  -4   2 -10  629.70    8.77
  -3   3 -10  111.42    5.35
  -2  -2   1 1056.58    4.16
  -2   4 -13  199.35    5.81
  -5  -3  -5    8.84    4.57
  -5   0  -9 1075.70   11.29
  -3   1  -4  405.15    5.53
  -2   4 -17   12.09    6.57
  -2   4 -12  930.51    8.95
  -4  -1  -3  589.48    6.92
  -3   2  -6 2056.87   10.75
  -2   3  -7  961.18    7.68
  -5   0  -8  121.69    5.98
  -4  -2  -2 1117.31    8.06
  -4   1  -6  205.05    5.83
  -3  -4   1  391.86    3.88
  -3   3  -9  957.63    8.85
  -2   0  -1   85.47    3.16
  -2   4 -11    8.98    4.44
  -5   1 -11  109.23    6.55
  -4   0  -4  924.97    8.47
  -5  -3  -4 2123.17   12.98
  -4   2  -8  496.35    8.08
  -3  -2   0  118.61    3.17
  -5   0  -7  971.12    9.98
  -4  -3  -1  775.84    6.74
  -3   3  -8 1406.67   10.24
  -2   4 -10 1743.52   10.59
  -3   4 -16   17.38    6.94
  -3   4 -15  156.86    7.63
  -2   2  -4 5653.11   13.65
  -4   1  -5   46.47    5.38
   1   4  -9 1099.24    4.49
  -4   2  -7  676.29    8.03
  -3   2  -5 1689.50    9.47
  -3   4 -12  968.38   10.05
  -4   3 -10   11.43    5.50
  -3   1  -3 1108.11    7.74
  -2   1  -2 1263.29    6.78
  -2   3  -6 1916.06    9.17
  -5  -3  -3 1165.43    9.52
  -4  -1  -2  427.23    5.93
  -3   4 -11  797.05    9.06
  -2   4  -9 1597.99    9.78
  -5   2 -10  129.33    6.84
  -4   0  -3  544.75    6.43
  -3  -3   1    0.64    2.47
  -3   3  -7  724.81    7.51
  -4  -2  -1 1353.29    8.14
  -1   4  -8   14.02    3.31
  -1   5 -13 3718.71   14.76
  -6  -1  -8   48.43    6.89
  -5  -2  -3 1770.66   11.22
  -4   2  -6   11.68    4.58
  -3   4 -10  167.09    5.93
  -2   5 -16  533.79    8.90
  -2   5 -15  579.32    8.43
  -1   2  -3  484.99    4.08
  -5   2  -9   22.02    5.20
  -4  -4   0  622.22    5.75
  -4   1  -4   32.74    4.47
  -2   5 -14  433.68    7.27
  -1   5 -12 2921.13   12.57
  -5   1  -6    6.85    4.67
  -4   3  -8   -2.38    4.74
  -3   2  -4  846.35    7.33
  -2   4  -8 4368.02   14.31
  -1   0   0 5769.64    6.53
  -5   3 -12   -0.80    6.03
  -3   3  -6 2024.93   10.70
  -5  -3  -2 1072.88    8.70
  -5   3 -11   14.49    5.46
  -4  -3   0  589.25    5.58
  -3   0  -1 2680.40    9.57
  -3   5 -16  364.30    8.69
  -2   3  -5   58.02    4.19
  -2   5 -12 1978.81   11.70
  -6  -3  -5   82.91    6.53
  -5  -1  -3 1655.61   10.81
  -4   2  -5    5.77    4.44
  -1   5 -11 1538.90    9.02
  -6   0  -7   -3.65    5.20
  -5   2  -7   45.70    5.91
  -5   3 -10   55.00    5.59
  -4   3  -7  332.32    6.98
  -5  -2  -2 2366.62   12.04
  -5   1  -5    9.74    4.77
  -4  -1  -1 3856.59   12.79
  -3   1  -2 2379.26    9.62
  -3   5 -13  432.86    7.42
  -2   5 -11 2163.10   11.66
  -1   4  -7  314.57    4.44
  -6   1  -8  265.89    7.87
  -4   1  -3  200.97    5.63
  -5   3  -9   90.34    5.69
  -3   5 -12  493.38    7.45
  -2   4  -7 2050.77    9.82
  -6  -3  -4   45.64    5.47
  -6   0  -6   31.70    5.27
  -3  -2   1 1340.91    5.84
  -5   2  -6   18.27    4.93
  -4  -2   0 1207.01    7.18
  -3   3  -5 6393.63   17.31
  -3   5 -11  434.95    7.16
  -1   5 -10  554.12    5.78
  -6   2  -9  567.60    9.20
  -5   0  -3  458.54    6.60
  -5   3  -8  146.22    5.76
  -5   4 -12   11.49    5.98
  -4   2  -4  395.37    6.62
  -4   3  -6   41.29    4.72
  -2   0   0 4023.45    8.51
  -2   5 -10 3855.04   14.47
  -5  -3  -1 1685.17    9.79
  -5  -1  -2  412.84    6.24
  -5   1  -4  248.09    5.85
  -5   4 -11   82.65    6.64
  -4   5 -13   40.06    6.04
  -3   2  -3  621.60    6.04
  -3   4  -7 4151.85   15.36
  -1   1  -1  418.90    2.57
  -6   0  -5   79.78    5.93
   1   4  -8 3620.49    5.85
  -4   4  -8   34.72    4.86
  -4   5 -12   87.06    5.49
  -3   5 -10  357.40    6.48
  -2   1  -1 1324.19    6.02
  -5  -2  -1  957.23    7.96
  -5   2  -5    1.49    5.40
  -5   4 -10  759.16    9.58
  -4  -4   1  158.60    3.58
  -3  -4   2   12.29    1.79
  -2   3  -4  240.07    4.62
  -6  -2  -3   74.14    5.27
  -6   3 -10  312.22    8.19
  -4   5 -11   82.24    6.04
  -2   5  -9 2475.28   11.29
   0   5 -10    5.35    2.70
  -4   1  -2  638.46    6.47
  -6   3  -9  526.84    8.76
  -5   4  -9  476.72    7.92
  -3   5  -9  778.11    7.97
  -3   6 -15  313.29    7.64
  -1   5  -9  985.45    6.43
  -5   0  -2   60.62    4.20
  -5   1  -3   -0.06    4.90
  -4  -3   1   64.60    3.19
  -4  -1   0   92.40    3.68
  -4   4  -7  726.88    8.00
  -4   5 -10    3.61    5.03
  -3   3  -4 2009.49    9.75
  -3   6 -14   78.79    5.74
  -1   4  -6  488.03    4.41
  -4   2  -3   33.65    4.17
  -3   0   0 1000.61    5.97
  -3   1  -1    7.41    3.87
  -3   4  -6 2466.12   11.39
  -6   2  -6 1069.38   10.78
  -6   3  -8    5.37    5.65
  -5  -1  -1  753.02    7.03
  -5   2  -4  129.86    5.76
  -3   6 -13  371.27    7.04
  -2   2  -2 3721.76    9.96
  -7   0  -6  141.59    7.24
  -4   6 -14  249.70    6.96
  -3   2  -2 2431.01    9.57
  -4  -8 -10   14.88    6.59
  -4  -8  -2  304.96    8.05
  -4  -6  -1   14.31    4.35
  -3 -11 -10   85.66    6.81
  -3  -6 -17  142.08    7.64
  -3  -5 -17   12.03    5.79
  -3  -4 -17  136.05    7.31
  -3  -1 -14  218.62    5.98
  -4  -9  -8   73.17    7.88
  -4  -9  -4   67.65    6.90
  -4  -6 -13  175.69    8.76
  -4  -5 -13  657.58   10.94
  -4  -2  -9  823.21    9.22
  -3 -10 -13   41.48    6.00
  -3  -2 -16    1.23    5.28
  -4  -9  -9    0.75    7.43
  -4  -9  -3  269.77    8.39
  -4  -5  -1    0.03    3.42
  -3 -12  -5   48.25    6.58
  -3  -9 -15   46.73    6.67
  -3  -8 -16  109.50    6.50
  -3  -3 -17  161.20    7.04
  -2  -8 -19    2.65    5.39
  -2  -4 -20  280.50    8.24
  -4  -8  -1  190.74    6.26
  -4  -7 -13   37.18    7.43
  -4  -3 -13   46.77    6.33
  -4  -2 -11    9.63    4.36
  -3 -12  -4   43.66    6.42
  -3  -7 -17   78.52    6.27
  -3  -1 -15   12.54    4.76
  -4  -9 -10   45.24    6.69
  -4  -9  -2  375.63    8.18
  -4  -7   0   24.82    4.51
  -4  -4 -14  387.73    8.85
  -3 -12  -8   46.17    6.69
  -3 -11 -12  144.51    7.49
  -3 -10 -14   86.20    6.93
  -3  -5 -18   24.93    6.42
  -3  -4 -18   79.54    6.86
  -4 -10  -6   37.95    6.97
  -4  -9 -11   62.37    7.45
  -3  -6 -18   26.44    6.72
  -3  -2 -17   78.99    6.18
  -4  -9  -1  519.02    9.30
  -4  -8   0  227.06    6.65
  -4  -3 -14  935.55   11.43
  -3  -9 -16   54.72    6.42
  -3  -3 -18   16.11    6.10
  -3   0 -13 2801.62   14.17
  -4 -10  -3  439.81    8.99
  -4  -4 -15 1258.75   13.62
  -4  -2 -13  113.08    5.54
  -3 -11 -13  133.59    6.68
  -3 -10 -15   95.28    6.65
  -3  -7 -18    2.43    6.00
  -4 -10  -2  145.92    7.45
  -4  -9 -12   11.20    5.76
  -4  -7   1   23.27    4.43
  -4  -1 -10  734.35    8.18
  -3   0 -14 1363.72   10.54
  -2  -6 -21   73.67    6.09
  -2  -5 -21  133.02    6.62
  -5  -6  -8  613.05   10.69
  -5  -6  -6  180.95    7.24
  -5  -5  -8  515.93    9.62
  -5  -5  -7 1086.02   12.25
  -5  -5  -6  204.82    6.97
  -4  -9   0  697.20    9.91
  -4  -8 -14   -4.89    5.45
  -4  -8   1    3.26    5.30
  -4  -7 -15   32.02    6.75
  -4  -1 -11  977.03    9.46
  -3  -5 -19    5.57    5.96
  -3  -4 -19   46.41    6.38
  -5  -7  -6  207.14    8.44
  -5  -6  -9 1009.16   13.04
  -5  -6  -5  717.76   10.38
  -5  -5 -10 1138.82   13.81
  -5  -5  -5  103.19    5.86
  -5  -4  -8  440.90    8.58
  -5  -4  -7   30.56    5.23
  -5  -4  -6  396.86    8.13
  -4 -10  -1  236.46    7.64
  -4  -5 -16   28.40    5.80
  -4  -4 -16  724.85   11.39
  -3  -9 -17  147.65    6.43
  -3  -8 -18   60.47    5.89
  -3  -6 -19  147.24    7.16
  -3  -2 -18   24.83    5.65
  -5  -7  -9  768.22   12.58
  -5  -5  -4  527.08    8.82
  -5  -4 -10 1443.55   14.07
  -5  -4  -5  182.12    6.32
  -4 -11  -5   83.18    7.03
  -4 -11  -4   68.57    6.82
  -3 -13  -5    0.04    5.01
  -3  -3 -19   50.21    6.06
  -3   0 -15  743.39    8.45
  -5  -7  -4   78.29    6.19
  -5  -6 -11  190.96    8.05
  -5  -6  -3  343.03    8.06
  -5  -4 -11  806.11   11.80
  -5  -3  -8  319.49    7.65
  -4 -11  -8    1.82    6.10
  -4  -9   1  598.45    9.35
  -4  -8 -15    5.21    6.11
  -4  -3 -16  530.24    9.83
  -4  -2 -15  427.64    8.56
  -4  -1 -13   32.10    5.02
  -3 -13  -7  100.03    5.88
  -3  -7 -19    4.60    5.19
  -5  -8  -8   55.26    6.70
  -5  -7  -3   47.83    6.20
  -5  -5 -12 1117.37   13.92
  -5  -4  -4   82.75    4.91
  -5  -3 -10  711.27   10.48
  -5  -3  -9  331.62    7.55
  -5  -3  -7  228.61    6.29
  -5  -3  -6  163.66    5.96
  -4 -11  -9   87.05    6.80
  -4 -11  -3  127.93    7.13
  -4 -10 -12   13.05    5.65
  -4 -10   0  209.06    7.23
  -4  -9 -14    5.81    6.07
  -5  -8  -4  246.10    7.73
  -5  -7 -11  110.48    7.27
  -5  -6 -12  182.93    7.89
  -5  -4 -12 1149.36   13.17
  -5  -3 -11  322.27    8.50
  -4  -6 -17    1.66    6.15
  -4  -4 -17  317.61    8.68
  -4  -1 -14  649.36    8.98
  -3  -5 -20   75.69    6.23
  -5  -8 -10   18.20    6.26
  -5  -8  -3   48.48    6.69
  -5  -7 -12    5.08    6.84
  -5  -7  -2  239.92    7.60
  -5  -6  -2  130.09    5.58
  -5  -5 -13  340.25    9.46
  -5  -4  -3  138.35    5.70
  -5  -3  -5    8.39    4.01
  -4 -10 -13   34.10    6.05
  -4  -3 -17  844.43   11.40
  -4  -2 -16  881.19   11.11
  -3  -6 -20  103.18    6.20
  -3  -4 -20    2.27    5.38
  -5  -9  -5   12.54    6.44
  -5  -8 -11   -3.91    6.61
  -5  -6 -13   96.22    6.94
  -4  -8 -16   20.11    5.46
  -5  -9  -9   35.61    6.85
  -5  -9  -4   -0.01    6.60
  -5  -3  -4 2188.56   13.41
  -5  -2  -8   64.56    4.79
  -4 -11 -11  302.78    7.68
  -4   0 -11  647.73    7.70
  -5  -8 -12   20.99    6.50
  -5  -5 -14  164.96    7.45
  -5  -2  -6  146.13    5.41
  -4 -12  -6   84.09    6.29
  -4 -12  -5   14.99    5.56
  -4  -5 -18    1.71    5.38
  -4  -4 -18  427.36    9.30
  -4   0 -12  595.56    7.64
  -5  -8  -1   79.84    6.03
  -5  -5  -1  587.38    7.78
  -5  -3  -3 1193.51   10.18
  -4 -12  -8  112.84    6.28
  -4 -12  -7  161.55    6.64
  -4 -12  -4  131.83    6.44
  -4  -6 -18   -4.63    5.28
  -4  -2 -17   60.02    6.26
  -5  -9 -11   58.99    6.77
  -5  -9  -2   -0.95    5.55
  -5  -7 -14   26.56    6.35
  -5  -3 -14  241.80    7.63
  -4 -12  -3   20.26    5.56
  -4  -3 -18  280.69    8.19
  -4  -1 -16  220.70    6.99
  -4   0 -13  967.89    9.44
  -3  -5 -21    4.77    5.44
  -5 -10  -7  116.68    7.33
  -5 -10  -6    4.48    5.86
  -5 -10  -5    7.50    6.43
  -5  -8 -13    2.06    5.18
  -5  -7   0   30.70    5.22
  -5  -6 -15  174.09    7.87
  -5  -2 -13  615.39    9.50
  -5  -4  -1  155.91    4.82
  -5 -10  -3   -3.56    6.22
  -5  -9 -12   -0.63    5.48
  -5  -9  -1    3.10    5.86
  -5  -8 -14   25.36    6.25
  -5  -8   0  487.73    8.65
  -5  -7 -15  117.02    7.20
  -5  -3  -2 1088.58    9.31
  -5  -2 -14  182.16    7.17
  -5  -1 -11   57.92    5.37
  -4  -6 -19   18.11    5.33
  -4  -4 -19  482.52    9.28
  -4  -2 -18   66.09    6.21
  -6  -6  -7 1159.73   13.99
  -6  -6  -6 1040.24   13.12
  -6  -5  -9  419.28   10.23
  -6  -5  -7 1389.98   14.18
  -6  -5  -6  365.38    9.12
  -5 -10 -10    9.83    6.08
  -5  -5 -16  624.05   10.25
  -5  -4 -16  621.22   10.62
  -4  -3 -19  607.96   10.19
  -4   0 -15  567.20    8.54
  -6  -7  -7  369.58    9.76
  -6  -6  -9  461.02    9.98
  -6  -6  -5 1121.09   13.31
  -6  -5 -10  300.78    8.71
  -6  -5  -5  756.90   11.04
  -6  -4  -9  849.80   12.13
  -6  -4  -7   58.72    6.06
  -5 -10  -2   39.55    6.34
  -5  -9 -13   21.83    5.85
  -5  -7   1    4.10    4.74
  -5  -6   1   46.07    4.47
  -6  -7  -9  228.54    8.93
  -6  -6 -10    1.41    6.07
  -6  -5 -11  245.28    8.95
  -6  -4 -10 1484.58   14.83
  -6  -4  -6   19.85    5.49
  -5 -10 -11   15.57    5.08
  -5  -9   0   38.96    5.75
  -5  -8   1  417.54    8.00
  -5  -4   0 1801.13   11.58
  -5  -3 -16  888.98   11.57
  -5  -1 -13   87.33    5.47
  -6  -7 -10   11.22    6.96
  -6  -7  -4 1838.40   16.15
  -6  -6 -11   30.82    6.25
  -6  -5  -4  327.81    7.82
  -6  -4 -11  109.65    6.98
  -6  -3  -9    9.02    6.27
  -5 -11  -6   48.10    5.96
  -5 -11  -5   -2.81    5.51
  -5 -10  -1   -4.39    5.58
  -5  -8 -15   43.68    5.31
  -5  -7 -16   31.80    5.46
  -5  -5 -17  267.51    8.18
  -6  -6 -12  235.63    8.59
  -6  -6  -3 1136.07   12.78
  -6  -5 -12  355.29    9.04
  -6  -4 -12  532.03   10.56
  -6  -4  -4   16.19    5.63
  -6  -3 -10  528.71    9.56
  -6  -3  -7  267.18    7.29
  -6  -3  -6   58.47    6.06
  -5 -11  -8    3.53    5.47
  -5  -6 -17   59.58    6.10
  -5  -4 -17  481.71    9.39
  -4  -5 -20    4.19    4.94
  -4  -4 -20  248.75    7.21
  -4   0 -16  644.25    8.84
  -6  -8  -9   20.75    6.48
  -6  -8  -5   40.55    5.90
  -6  -7 -11    5.96    5.64
  -6  -7  -3 1404.70   14.11
  -6  -3 -11   -0.53    5.52
  -5 -11  -3    1.37    5.54
  -5  -3 -17  772.20   11.26
  -5  -2 -16  386.37    8.20
  -4   1 -12 1159.89    9.42
  -6  -8 -10    0.72    6.07
  -6  -8  -4  202.12    7.42
  -6  -7 -12   -1.22    5.93
  -6  -6  -2  475.87    9.00
  -6  -5 -13  177.59    7.40
  -6  -4 -13   40.84    6.86
  -6  -3  -5   78.60    5.34
  -5  -6   2   39.11    4.18
  -5   0 -11  215.71    6.08
  -5   0 -10  771.01    8.74
  -5   0  -9 1089.01    9.81
  -6  -7  -2 1827.35   15.47
  -6  -5  -2   40.52    5.74
  -6  -2 -10   21.85    6.12
  -6  -2  -9    6.97    5.11
  -5 -11  -2  -10.37    4.88
  -5  -5 -18   52.75    5.91
  -5  -4   1  631.97    7.37
  -5   0 -12   21.75    4.80
  -6  -9  -6   70.19    6.02
  -6  -9  -5   33.67    6.68
  -6  -8 -11   72.31    6.27
  -6  -5 -14  145.36    7.47
  -6  -2  -7   45.36    5.03
  -5  -4 -18  483.59    9.29
  -5   0  -7  980.29    8.76
  -6  -9  -4   48.89    6.61
  -6  -8 -12   47.27    6.20
  -6  -8  -2  484.63    9.56
  -6  -7 -13  136.85    6.64
  -6  -6 -14   59.30    6.33
  -6  -6  -1  260.71    7.58
  -6  -2  -6   10.88    4.48
  -5  -6 -18   90.44    5.93
  -5  -5   2  406.73    6.28
  -5  -3 -18  237.34    7.70
  -5  -1 -16   77.21    6.16
  -5   0 -13    8.69    4.22
  -6  -9  -3    6.88    6.04
  -6  -7  -1 1535.04   13.59
  -6  -5  -1   29.57    5.33
  -6  -3 -14  126.15    6.65
  -6  -3  -3    3.78    4.19
  -6  -2  -5   61.43    5.31
  -6  -7 -14  181.38    7.02
  -6  -4 -15  266.73    7.82
  -5   0 -14  108.48    5.15
  -6  -9 -11   83.43    6.14
  -6  -9  -2   10.43    5.99
  -6  -8 -13   69.07    5.54
  -6  -8  -1  626.46    9.50
  -6  -6 -15   84.41    6.07
  -6  -3 -15  128.84    7.27
  -6  -2  -4   27.92    4.80
  -5  -5 -19   22.59    5.08
  -5  -4 -19  234.04    7.22
  -5  -2 -18  268.71    7.89
  -6 -10  -8  180.35    6.90
  -6 -10  -7    0.49    5.51
  -6 -10  -6   28.34    5.87
  -6  -7   0 1167.22   11.97
  -6  -6   0  401.69    7.53
  -6  -4  -1  182.16    5.67
  -6  -3  -2  229.64    5.86
  -6  -2 -14   31.14    5.43
  -6  -1  -7   60.59    5.36
  -5  -6   3  277.91    5.77
  -5   0 -15   32.37    5.27
  -6 -10  -9   97.60    6.18
  -6 -10  -4    7.30    5.79
  -6  -7 -15   98.39    5.77
  -6  -5 -16  134.52    6.97
  -6  -5   0   31.30    5.04
  -6  -1 -12  343.86    7.80
  -7  -6  -8   10.28    6.79
  -7  -6  -7   33.75    6.79
  -7  -5  -8   22.75    6.10
  -7  -5  -7  158.18    7.34
  -7  -4  -8   -0.18    6.61
  -6  -9  -1   14.24    6.01
  -6  -3 -16  189.15    7.80
  -6  -2 -15   53.24    6.54
  -6  -2  -3   72.68    4.38
  -6  -1 -13   22.66    5.75
  -7  -6  -9    3.80    5.69
  -7  -6  -6  221.43    7.77
  -7  -5  -5   47.11    6.95
  -7  -4  -7    0.37    5.75
  -6  -1  -5   22.32    4.57
  -5   0 -16  157.36    6.38
  -5   1 -11  106.14    4.41
  -5   1 -10    5.06    3.46
  -5   1  -9    3.33    3.81
  -7  -7  -9   50.45    6.45
  -7  -7  -8    5.09    5.42
  -7  -7  -7    1.17    5.44
  -7  -5 -11   53.04    6.18
  -7  -3  -9    1.75    6.77
  -6  -7   1  920.63   10.67
  -6  -6   1   99.48    5.52
  -6  -4 -17   63.81    6.20
  -6  -4   0  426.21    6.92
  -5  -1 -18  116.12    6.45
  -7  -7 -10   13.06    6.07
  -7  -7  -5   44.73    5.91
  -7  -5 -12   75.38    6.98
  -7  -3 -10   65.32    6.36
  -7  -3  -7    2.84    5.51
  -6  -9   0   24.39    5.79
  -6  -5 -17   50.36    5.20
  -6  -5   1   77.78    5.17
  -6  -2 -16   48.75    6.02
  -5  -4 -20   99.65    5.45
  -7  -7  -4  500.84    9.45
  -7  -6 -12   44.13    6.23
  -7  -6  -3  408.11    9.31
  -7  -4  -4   53.32    5.77
  -7  -3  -6   30.23    5.72
  -6  -8   1  231.02    7.02
  -6  -3 -17   46.24    5.95
  -6  -1 -15   73.19    6.25
  -6  -1  -4    3.05    3.67
  -6   0 -11  134.07    5.73
  -6   0 -10  143.40    5.72
  -6   0  -8   35.85    5.18
  -7  -8  -6   51.84    5.69
  -7  -7  -3  723.25   11.06
  -7  -5 -13   14.49    6.07
  -7  -4 -13    3.19    6.21
  -7  -3 -12   13.18    5.73
  -6   0 -12  115.40    5.66
  -6   0  -7   -3.00    4.42
  -7  -8  -9   97.48    6.10
  -7  -8  -4   29.98    6.47
  -7  -6  -2  135.02    7.00
  -7  -2 -10  125.52    6.72
  -7  -2  -8   13.79    5.51
  -6 -11  -4    7.97    4.51
  -6  -4   1  254.78    6.16
  -6  -3   0  602.60    7.57
  -6  -2 -17   62.03    6.19
  -6   0 -13   16.02    5.42
  -7  -8 -10  152.31    6.35
  -7  -7 -12   43.29    5.30
  -7  -7  -2  646.51   10.38
  -7  -5  -2  256.02    7.33
  -7  -3  -4    0.87    5.07
  -7  -2  -6   46.27    6.22
  -6  -7   2  263.63    6.80
  -6  -6   2   49.49    4.88
  -6  -4 -18   91.97    5.37
  -6  -2  -1  488.87    7.20
  -6  -1 -16   28.38    5.83
  -6  -1  -3  127.28    4.72
  -6   0  -6   38.90    4.11
  -5   1 -15    8.94    4.52
  -7  -8 -11   74.65    5.69
  -7  -8  -3  125.83    7.06
  -6  -3 -18   33.66    5.65
  -6   0 -14  126.17    6.22
  -7  -9  -8  262.16    7.26
  -7  -9  -7   44.12    5.72
  -7  -9  -5   19.48    5.61
  -7  -6 -14   14.22    5.29
  -7  -6  -1  500.54    9.42
  -7  -3  -3   19.56    5.06
  -7  -2  -5    7.10    5.09
  -6   0  -5   88.91    4.85
  -7  -8  -2  323.31    8.36
  -7  -7  -1  657.30   10.26
  -7  -5  -1  322.26    7.47
  -7  -1 -10    0.47    5.27
  -7  -1  -9   32.10    5.46
  -7  -1  -8  117.79    6.74
  -6  -2 -18    2.48    5.28
  -6  -1 -17   -2.19    5.49
  -7  -3 -15  182.31    7.25
  -7  -2 -14  311.94    8.40
  -7  -2  -4   -1.69    4.76
  -7  -1  -7  245.35    7.01
  -6  -4 -19   14.87    4.74
  -6  -3   1 1024.61    9.14
  -7  -8  -1  438.74    8.93
  -7  -4  -1   -0.77    4.71
  -7  -3  -2    0.03    4.69
  -6  -6   3    7.28    4.40
  -6  -4   2  170.93    4.87
  -6  -3 -19    6.16    4.57
  -6   0  -4   13.04    3.63
  -6   1 -10  695.99    8.51
  -6   1  -9  444.14    7.42
  -5   2 -11    3.87    3.56
  -7  -7   0  529.34    9.43
  -7  -6   0  113.52    5.72
  -7  -5   0  167.26    6.81
  -7  -4 -16    9.38    5.05
  -7  -2 -15  307.43    8.16
  -7  -1 -13  161.55    6.64
  -6   0 -16   14.91    5.51
  -8  -5  -8  155.41    7.62
  -8  -5  -7  151.09    7.61
  -7  -9  -2   51.96    5.73
  -7  -5 -16    4.84    4.31
  -7  -1  -5    4.87    4.69
  -6  -5   3   44.83    4.42
  -6  -1 -18   38.89    5.47
  -5   2 -13    8.84    4.10
  -8  -6  -7   15.81    6.13
  -8  -5 -10   18.80    5.95
  -8  -5  -9   10.33    5.40
  -8  -5  -6  267.28    8.00
  -8  -4 -10   90.94    7.05
  -8  -4  -9  170.94    7.22
  -8  -4  -8  125.94    6.93
  -8  -4  -6  241.77    8.43
  -7  -4   0   35.08    5.46
  -7  -1 -14  342.95    8.02
  -6  -2 -19   23.94    5.15
  -6   0  -3   61.85    4.24
  -6   1 -14   10.32    4.95
  -8  -6  -9    1.71    5.23
  -8  -4  -5   92.80    7.16
  -8  -3  -8  311.89    9.01
  -8  -3  -7  187.89    8.07
  -7 -10  -4  187.26    6.02
  -7  -6   1  376.18    7.91
  -7  -2 -16  170.10    6.97
  -7  -1  -4  115.37    5.48
  -7   0 -11  220.05    7.53
  -7   0  -8   96.91    6.27
  -6   0 -17   11.53    5.31
  -6   1  -6  249.79    5.85
  -8  -7  -8   -4.66    5.47
  -8  -6 -10   33.51    5.46
  -7 -10  -3  126.40    6.02
  -7  -7   1  117.34    6.45
  -7  -5   1   29.16    5.17
  -7  -4 -17    3.39    4.67
  -7  -1 -15  271.40    7.87
  -7   0 -12    4.76    4.97
  -7   0  -7  540.20    8.49
  -6  -2   1  314.04    5.93
  -8  -7  -6   16.92    5.53
  -8  -7  -5   51.55    6.11
  -8  -6  -4   19.35    5.34
  -8  -5 -12   14.55    5.52
  -8  -4 -12  229.30    7.16
  -7  -3 -17    8.83    4.50
  -7   0 -13   23.96    5.99
  -6  -4   3  164.61    4.93
  -6   1 -15   21.13    5.19
  -8  -7  -4  145.88    7.13
  -8  -6  -3    8.51    6.00
  -8  -3 -12  155.40    6.72
  -8  -2  -9  537.06    9.85
  -8  -2  -8  124.85    6.76
  -8  -2  -7   58.31    6.84
  -7  -4   1    5.26    4.89
  -7  -3   0   55.02    4.78
  -7   0  -6  143.57    5.73
  -6   0  -2   26.87    4.19
  -8  -5 -13   67.92    5.47
  -8  -4 -13   47.26    5.54
  -8  -3  -4   24.71    5.59
  -8  -2 -11  257.28    7.88
  -8  -2  -6  218.53    7.99
  -7  -2 -17  165.64    6.70
  -7  -1 -16  447.93    8.84
  -7   0 -14  263.17    7.63
  -7   0  -5  328.27    7.26
  -6  -1   0    5.93    3.33
  -6   1 -16    1.45    4.93
  -8  -8  -7   10.75    4.99
  -8  -8  -6    5.61    5.06
  -8  -8  -5   -3.85    5.14
  -8  -6  -2   15.34    5.86
  -8  -2  -5   49.13    6.57
  -7  -6   2   97.64    6.07
  -8  -8  -4   -1.31    5.15
  -8  -1  -9   98.83    7.02
  -7  -7   2   87.53    5.81
  -7  -5   2    2.25    4.57
  -7  -3 -18   -3.89    4.37
  -6   1  -4   26.95    3.48
  -6   2 -12  237.91    6.10
  -6   2 -10  601.64    8.00
  -8  -7  -2   68.22    6.22
  -8  -2  -4   53.98    6.46
  -8  -1  -8  253.21    7.62
  -8  -1  -7   58.02    6.65
  -7  -3   1   16.90    4.75
  -7  -1 -17  243.71    7.11
  -7   0  -4  463.16    7.51
  -7   1 -11  142.54    6.42
  -7   1 -10  564.60    8.70
  -6  -3   3  569.31    7.07
  -6  -2   2   14.49    3.86
  -6   2 -13 1531.06   12.09
  -6   2  -9  570.87    7.41
  -8  -8  -3    3.57    5.17
  -8  -6  -1   21.42    5.90
  -8  -5  -1   12.83    5.82
  -8  -2 -14  420.32    8.87
  -7  -4   2   63.44    5.15
  -7  -2 -18  120.55    5.65
  -7   1 -12  156.27    6.10
  -6   0  -1   70.02    4.01
  -6   2  -8 1147.63    9.64
  -8  -7  -1  130.48    6.69
  -8  -4  -1   13.02    5.78
  -8  -2  -3   99.46    6.64
  -7   0 -16  131.23    6.47
  -7   1  -7  326.96    6.87
  -6  -4   4  190.37    5.16
  -6   2 -14   93.01    5.47
  -6   2  -7 1455.59   10.77
  -8  -8  -2    4.08    5.18
  -8  -1 -13  377.34    8.28
  -8  -1  -5  244.60    7.32
  -7  -6   3    0.50    4.64
  -7  -1  -1  849.86    9.22
  -7   0  -3  232.76    5.94
  -7   1 -14   39.17    5.33
  -7   1  -6  411.67    7.63
  -6   1  -3    3.41    3.41
  -8  -6   0   38.60    5.87
  -8  -2 -15  705.03   10.25
  -8   0  -9  445.15    9.28
  -7  -5   3  153.03    5.84
  -7  -1 -18  363.52    7.52
  -5   3 -12   -0.26    3.67
  -5   3 -11   14.53    3.49
  -8  -8  -1   -7.86    5.33
  -8  -2  -2   24.37    5.89
  -8  -1  -4    5.56    5.14
  -8   0 -11    4.08    5.27
  -8   0  -8   13.14    5.31
  -7  -3   2   24.81    4.73
  -7   0 -17  219.07    6.73
  -7   1  -5  470.87    7.81
  -9  -5  -7   69.67    6.14
  -9  -4  -9  298.07    8.13
  -9  -4  -8  494.90    9.55
  -9  -4  -7  427.93    9.22
  -8  -7   0  289.69    7.68
  -8   0 -12  244.36    7.24
  -8   0  -7  313.26    7.72
  -7   0  -2  657.58    8.22
  -7   1 -15   31.68    5.59
  -9  -5  -9   38.08    5.20
  -9  -5  -6  112.09    5.95
  -9  -4  -6  431.48    8.91
  -9  -3  -9  368.80    8.87
  -9  -3  -8  575.35    9.92
  -9  -3  -7  460.31    9.76
  -8  -2 -16  470.06    8.26
  -8  -1 -15  399.49    8.40
  -8  -1  -3   43.66    5.40
  -7  -4   3   72.36    4.86
  -6   2  -5  722.81    7.80
  -9  -6  -8   34.63    5.17
  -9  -6  -7   14.05    4.88
  -9  -5 -10   22.32    4.82
  -9  -4 -11   80.53    5.69
  -9  -4  -5  547.34    9.68
  -9  -3 -10  247.43    7.27
  -9  -3  -6  412.98    8.97
  -8  -6   1   -3.20    5.41
  -8  -5   1   24.27    5.34
  -8   0  -5  180.88    7.13
  -7   1 -16   84.38    5.73
  -7   1  -4  513.90    7.55
  -7   2 -11  561.99    8.77
  -7   2 -10 2002.31   14.34
  -9  -6  -5    5.51    4.85
  -9  -4  -4  695.99   10.63
  -9  -3 -11  388.03    8.28
  -9  -3  -5  337.63    8.37
  -9  -2 -10  477.31    9.54
  -9  -2  -9  614.89   10.14
  -9  -2  -7  406.39    9.57
  -8  -4   1   75.58    5.95
  -8   0 -14  219.39    7.36
  -7   2 -12  569.19    8.78
  -7   2  -9  655.63    8.70
  -9  -6  -4   26.75    5.77
  -9  -5  -3  395.46    8.73
  -9  -3 -12   75.89    6.01
  -9  -3  -4  298.86    8.71
  -9  -2 -11  142.68    7.04
  -8  -1 -16  451.59    8.42
  -8  -1  -2  108.73    5.84
  -8   0  -4  547.92    9.29
  -7   2 -13  809.20   10.02
  -7   2  -8  834.44    9.45
  -6  -4   5  661.53    7.31
  -9  -7  -5    4.45    4.80
  -9  -6  -3   25.65    5.85
  -9  -2 -12  351.91    8.50
  -9  -2  -5   93.61    7.11
  -8   0 -15  354.75    8.06
  -8   1 -11  129.61    6.68
  -8   1 -10   26.59    5.19
  -8   1  -8  128.80    6.77
  -7  -5   4   -0.72    4.27
  -7  -3   3   57.79    4.71
  -7  -2   2   12.59    3.64
  -7   1  -3  457.37    7.43
  -6   3 -12  238.36    6.08
  -6   3 -11 1224.33   10.22
  -6   3 -10  300.44    5.93
  -9  -7  -4    6.54    4.77
  -9  -5  -2  400.70    8.73
  -9  -1 -10  116.41    7.18
  -9  -1  -9  259.27    8.23
  -9  -1  -8  219.32    8.05
  -8  -6   2   -0.66    5.04
  -8  -5   2   -0.14    5.18
  -8  -3   1   36.30    5.61
  -8   1 -12   47.36    5.37
  -8   1  -7   96.76    6.41
  -7   2 -14  528.55    8.64
  -6   3 -13 1971.83   12.95
  -6   3  -9  519.79    6.80
  -9  -6  -2  126.25    6.47
  -9  -2  -4    6.13    5.48
  -9  -1  -6   32.41    6.53
  -8  -1 -17  480.52    8.21
  -8  -1  -1  602.94    9.48
  -8   0  -3 1110.88   11.46
  -8   1  -6  373.59    8.28
  -7  -4   4   23.52    4.31
  -7   2  -6 1330.16   11.14
  -9  -7  -3   69.89    5.31
  -8   0 -16  415.93    8.18
  -9  -2 -14  175.75    6.38
  -9  -1  -5  285.76    7.93
  -8   1 -14   96.90    6.26
  -8   1  -5  722.14   10.07
  -7   1  -2  232.96    5.62
  -7   2  -5 1152.87   10.30
  -6   3  -7   57.05    3.74
  -9  -7  -2  160.85    6.23
  -9  -6  -1  134.45    6.38
  -9   0  -9  124.77    7.32
  -9   0  -8   19.71    6.25
  -8  -2   1  451.29    8.32
  -8   0  -2  171.00    6.20
  -6  -3   5  760.18    7.51
  -9  -3  -1  186.00    7.55
  -9  -2  -2   42.22    6.54
  -8  -6   3    2.36    5.05
  -8  -5   3  113.52    5.92
  -8  -3   2   88.45    5.23
  -8   1 -15   29.17    5.60
  -8   1  -4  247.50    7.29
  -6   3  -6  210.88    5.15
  -9  -5   0  452.38    9.03
  -9  -1 -14  374.71    7.87
  -9   0 -12    0.96    5.50
  -8   0 -17  506.45    8.16
  -8   2 -11  299.48    7.74
  -8   2 -10  738.83   10.24
  -8   2  -9  610.53    9.68
  -7   2  -4  650.71    8.04
  -9  -4   0  276.53    7.35
  -9   0  -5   72.03    6.68
  -8  -4   3    2.29    4.74
  -8   0  -1  744.40    9.81
  -8   2 -12  114.14    6.38
  -7   1  -1  134.87    4.85
  -7   3 -11  791.39    9.16
  -7   3 -10 1016.36   10.09
  -7   3  -9  665.79    8.82
  -8   1 -16   42.10    5.14
  -8   1  -3  588.18    9.15
  -7  -4   5    6.32    4.11
  -7   3 -13  757.18    9.44
  -7   3  -8  476.39    7.55
 -10  -4  -8    1.73    4.72
 -10  -4  -6   22.60    5.44
 -10  -3  -8   84.44    5.84
  -9  -1 -15  207.10    6.23
  -9  -1  -2    6.84    5.94
  -8   2  -6  501.59    8.78
  -7   2  -3  573.73    7.56
 -10  -4  -5   46.74    5.65
 -10  -3 -10   37.62    5.23
 -10  -3  -9  122.91    5.73
 -10  -2  -8   10.40    5.30
  -9  -5   1  431.37    8.53
  -9  -4   1  445.00    8.70
  -9   1 -11    4.28    5.77
  -8  -3   3  281.17    6.86
  -8   2 -14   62.07    5.87
  -7   3 -14  582.31    8.60
  -7   3  -7   63.78    4.36
 -10  -2  -7   -1.01    4.72
 -10  -2  -6   71.68    6.46
  -9  -6   1  227.92    6.87
  -9   1 -12   -5.07    5.45
  -8  -5   4   11.64    4.93
  -8   0   0 1120.52   11.33
  -8   1  -2 1737.44   13.76
  -8   2  -5  301.60    7.53
  -7  -2   4   58.53    4.38
 -10  -5  -4  204.07    6.72
 -10  -3  -4   81.93    5.62
 -10  -2 -11   -1.07    4.79
 -10  -2  -5  195.20    7.61
  -9  -3   1  169.72    6.99
  -9  -1  -1    3.38    5.85
  -9   0 -15   68.50    5.35
  -9   0  -3   21.44    5.40
  -9   1  -6   -1.02    5.19
  -8   2 -15   91.96    5.71
 -10  -1  -9    3.57    5.36
 -10  -1  -8    3.81    5.44
 -10  -1  -7    3.68    5.87
  -9   1 -13   31.19    5.08
  -9   1  -5  125.37    7.18
  -8  -4   4   24.33    5.03
  -7   2  -2  252.61    5.64
  -6  -3   6  802.94    7.49
  -6   4 -10  166.95    4.95
 -10  -1 -10    2.25    4.93
 -10  -1  -6   15.17    5.26
  -9   0  -2    1.45    5.85
  -8  -1   2  683.82    9.34
  -8   2  -4 1953.86   14.21
  -6   4  -9  309.54    5.63
 -10  -5  -2  398.26    8.06
 -10  -4  -2  332.82    8.02
 -10  -1 -11    5.70    4.68
 -10  -1  -5   90.62    6.72
  -9  -6   2  149.62    6.26
  -9  -2   1    0.88    5.68
  -9   0 -16   43.72    4.89
  -9   1 -14    8.22    5.14
  -9   1  -4   -0.23    5.88
  -8   1  -1 1211.54   11.37
  -8   3 -11  154.86    6.47
  -8   3 -10  278.87    7.30
  -8   3  -9  150.36    6.45
  -6   4  -8   71.56    4.03
  -9  -3   2   68.95    5.93
  -8  -3   4  212.83    5.76
  -8   2  -3  537.01    8.68
  -8   3 -12   80.80    5.46
 -10  -6  -2  133.44    5.56
 -10  -4  -1  227.27    7.37
 -10  -1  -4    8.35    5.25
 -10   0 -10    0.63    5.15
 -10   0  -9    5.11    4.83
 -10   0  -7   -1.12    5.07
  -9   0  -1  198.47    7.36
  -9   1 -15    8.14    4.76
  -9   2 -11   39.66    5.17
  -8   3 -13   76.72    5.84
  -7   3  -4  350.35    6.28
  -6   4  -7   11.97    3.65
 -10  -3  -1  268.57    7.80
 -10  -2  -2   27.44    5.40
 -10  -1  -3   71.93    6.53
  -9   1  -3   46.17    5.54
  -9   2 -12   18.64    4.88
  -7  -2   5   57.53    4.12
  -7   4 -11 1203.19   10.77
  -7   4 -10  715.72    8.64
 -10   0  -5   28.87    5.49
  -9  -4   3   34.71    5.64
  -9  -2   2  100.93    6.11
  -8  -4   5   40.54    4.92
  -8   1   0  858.55    9.75
  -7   4 -12  247.83    6.37
  -7   4  -9 1062.38   10.09
 -10  -6  -1  282.29    6.58
 -10  -4   0  389.01    8.25
 -10   0  -4    4.91    6.04
  -9   1 -16   23.01    4.76
  -9   1  -2  226.83    7.72
  -8  -1   3  909.05    9.74
  -8   2  -2   96.32    5.29
  -7  -3   6  172.79    5.07
  -7   4  -8  463.53    7.35
 -10  -5   0  355.92    7.70
 -10  -3   0  327.19    8.14
 -10   0 -13    7.96    4.65
 -10   1  -9   33.13    5.81
  -9  -3   3   26.86    5.34
  -9   0   0  289.19    7.36
  -9   2 -14   11.10    5.02
  -8   3  -5  968.92   10.37
 -10   0  -3   36.35    6.34
 -10   1  -7   43.33    5.50
  -8  -3   5   27.29    4.85
  -7   4  -7  678.32    8.01
 -10  -6   0   67.63    4.78
 -10  -2   0    5.80    5.72
 -10  -1  -1   -2.18    5.76
 -10   1 -12  178.08    6.64
 -10   1  -6    1.74    5.20
  -9   1  -1   73.87    6.32
  -9   2 -15    8.40    4.97
  -8   3  -4  145.72    5.72
  -6   4  -5  273.31    5.01
 -10  -5   1  430.71    7.99
 -10  -4   1  456.79    8.54
 -10   1  -5   43.74    5.69
  -9  -2   3   77.79    6.01
  -9  -1   2  273.10    7.07
  -9   3 -10   33.33    5.66
  -9   3  -9   18.45    5.46
  -9   3  -8   11.12    5.55
  -7   3  -2   13.01    3.68
  -7   4  -6  188.49    5.15
 -11  -3  -5    3.82    4.51
 -11  -2  -7  197.54    6.46
 -11  -2  -6   80.81    5.64
 -10  -3   1  120.04    5.94
 -10   0  -2    3.27    5.21
 -10   1 -13  139.01    5.81
 -10   1  -4    2.90    5.95
  -9   0   1  314.90    7.53
  -9   2  -3   61.47    5.64
  -9   3 -12   66.17    5.75
  -8  -1   4  486.63    7.91
  -8   4 -11   26.88    4.92
  -8   4  -9    0.51    4.90
 -11  -2  -5   49.47    5.36
  -9  -3   4   23.66    5.18
  -9   3  -6    2.70    5.67
  -8  -2   5  387.30    7.06
  -8   0   3  481.38    8.04
  -8   4 -12   69.35    5.56
  -8   4  -8    2.33    4.92
  -7   4  -5   20.29    4.32
 -11  -1  -9  129.35    5.66
 -11  -1  -6   88.79    5.76
 -10  -2   1   -1.24    4.64
 -10   0  -1   15.68    5.96
 -10   1  -3    3.58    5.99
 -10   2 -10   -1.73    5.17
 -10   2  -7  167.29    7.26
  -9   1   0  540.64    8.94
  -9   2  -2  188.04    7.23
  -8   4 -13   10.58    4.72
  -8   4  -7    7.63    5.09
 -10  -5   2  393.89    7.61
 -10  -4   2  326.63    7.57
 -10   1 -14  394.90    6.97
 -10   2 -11    7.55    4.78
  -9  -1   3  647.38    9.47
 -11  -2  -3   49.44    5.37
 -11  -1  -4   55.39    5.80
 -10   2 -12  290.57    7.36
  -9  -2   4  344.83    7.48
  -9   3 -14    6.10    4.63
  -8  -3   6  133.80    5.43
  -8   3  -2  201.32    6.46
  -8   4  -6   12.85    4.46
  -6   5 -10  246.95    5.27
 -11  -4  -2   28.98    4.43
 -11   0 -10   86.57    5.26
 -11   0  -6   28.09    5.42
 -10  -1   1   21.99    5.66
 -10   1  -2   48.81    5.68
  -9  -4   5   29.12    5.01
  -6   5  -9    5.64    3.50
 -11  -1  -3   73.84    5.30
 -11   0  -5  113.72    6.23
 -10  -2   2   23.73    4.89
 -10   2  -4    1.34    5.94
  -9   1   1  332.62    7.52
  -9   2  -1  570.52    9.12
  -6   5  -8  302.84    5.41
 -11  -4  -1   26.50    4.42
 -10  -4   3   75.09    5.58
  -9  -3   5   56.59    5.45
  -8   0   4  508.05    7.94
  -7   4  -3  121.91    4.97
  -7   5 -11  280.57    6.13
  -7   5 -10  148.02    5.32
  -7   5  -9  563.67    7.60
 -11   1  -8  131.75    6.17
 -10  -3   3   41.04    5.51
 -10   1  -1   14.92    5.34
 -10   2 -14   45.07    4.65
 -10   2  -3  299.77    8.38
  -9   4 -11  108.05    6.09
  -9   4 -10  373.84    7.62
  -9   4  -9  287.78    7.13
  -9   4  -8   42.68    5.72
  -8   3  -1   -0.30    4.25
  -8   4  -4  479.84    8.11
  -7  -1   6   52.18    3.94
  -7   2   2  105.85    4.51
  -7   3   0  187.45    5.03
  -7   5  -8  637.00    7.96
 -11   0  -3   -0.69    5.31
 -11   1  -6    4.46    5.20
 -10   3 -10   28.67    4.79
  -9  -1   4  404.08    7.62
  -9   0   3  531.55    8.60
  -9   2   0  171.69    7.01
  -9   4  -7   25.29    5.74
 -11  -4   0    9.21    4.29
 -11  -3   0    2.68    4.81
 -11   1 -11  173.65    5.79
 -11   1  -5   10.95    5.38
 -10  -2   3   45.67    5.63
 -10   3  -6   51.53    6.44
  -9  -2   5  441.49    7.90
  -9   1   2   39.47    5.76
  -9   4 -13  125.02    6.23
  -7  -2   7    4.09    3.55
  -7   5  -7  133.17    5.10
  -6   5  -6  341.07    5.56
 -11  -2   0    2.00    5.31
 -11   1  -4   45.40    5.84
 -10   3 -12   37.92    4.79
  -9   3  -2  118.25    6.05
  -8   4  -3   27.71    5.11
  -8   5 -10   11.36    4.72
  -7   4  -2   82.89    4.66
 -10  -4   4   53.56    5.23
 -10   3 -13   12.93    4.67
  -9   4  -5  304.25    7.85
  -8   2   2   67.18    4.84
  -8   3   0    6.12    4.30
  -8   5 -12    4.85    4.94
  -8   5 -11   36.05    4.95
 -11  -4   1   26.61    4.54
 -11  -3   1    0.41    4.34
 -11   1  -3   38.08    6.03
 -11   2  -8   34.22    5.53
  -9   2   1   98.61    6.35
  -8   0   5  851.54    9.48
  -6   5  -5  176.70    4.69
 -11   0  -1   12.05    4.78
 -11   2 -10   51.09    5.11
  -9  -3   6  281.10    6.74
  -9  -1   5  892.68   10.24
  -9   3  -1   16.24    5.03
  -9   4  -4   17.06    5.51
  -8  -1   6  128.43    4.84
  -8   5  -7   55.71    4.64
  -7   5  -5    9.57    3.99
 -11   1  -2   42.63    6.12
 -11   2 -11   79.37    5.19
 -11   2  -5  141.38    6.68
 -10  -2   4    2.70    5.07
 -10   3 -14    0.68    4.06
 -10   3  -3  636.77   10.33
  -8   1   4  349.14    6.78
  -8   5  -6  125.42    5.80
  -7   4  -1  352.16    6.40
 -11  -1   1   38.31    5.45
 -11   2  -4  169.34    7.00
 -10   4 -10  269.49    7.40
 -10   4  -9  654.60    9.88
 -10   4  -8  620.63    9.74
  -8  -2   7 1156.25   10.28
  -8   3   1    7.18    4.82
  -7   0   6   28.43    3.80
 -11  -4   2   38.85    4.38
 -10   2   0   39.36    5.47
 -10   4 -11  352.24    7.64
  -9  -2   6  291.11    6.90
  -8   2   3   -1.11    4.66
  -8   5  -5    9.78    4.83
  -7   5  -4   42.06    4.24
  -6   5  -4  805.42    7.42
 -11  -2   2    1.05    4.87
 -11   1  -1   23.50    5.07
 -10  -1   4   22.88    5.39
 -10   4 -12  302.79    7.11
  -9   2   2    5.09    4.70
  -9   5 -11  436.61    8.06
  -9   5  -9  207.46    6.64
  -9   5  -8  287.89    7.40
  -8   4  -1  205.25    6.34
 -12   0  -5   98.68    5.33
 -11   3  -9   34.09    5.12
 -11   3  -7  226.17    7.19
  -9   5 -12  335.21    7.13
  -9   5  -7  385.47    8.02
  -7   3   2  109.36    4.46
 -12   0  -4   99.28    5.40
 -11  -1   2   72.45    5.88
 -11   2  -2  143.73    6.88
 -11   3 -10   12.35    4.32
 -11   3  -6  153.21    6.61
 -10  -2   5  159.00    6.28
 -10   4 -13  285.06    6.54
  -9   0   5  565.87    8.41
  -9   5  -6  334.35    7.74
  -7   4   0  482.37    6.76
  -6   5  -3 1036.22    8.41
 -11  -3   3   -2.83    4.40
 -11   3 -11    6.35    4.31
 -10   4  -4  111.91    6.61
  -9  -1   6  734.40    9.27
  -8  -1   7  842.34    9.00
  -8   1   5   45.30    4.28
  -7   6 -10    9.10    4.06
 -12   0  -3   44.50    4.51
 -12   1  -6   70.15    4.67
 -12   1  -5   93.55    5.37
 -11  -2   3   10.90    4.84
 -11   3  -4  394.97    8.60
  -9   2   3   88.47    6.03
  -8   4   0   78.90    5.42
  -7   6  -9   15.40    4.12
 -11   2  -1  168.39    6.53
 -10  -1   5  113.25    5.90
  -9  -2   7  462.26    7.84
  -9   4  -1   88.83    5.59
  -8   5  -3    4.65    4.20
  -6   6  -8  865.51    7.84
 -12   0  -2   43.02    4.60
 -11   3  -3  601.55   10.04
 -10   3   0   62.79    5.67
  -8   6 -10   18.55    4.63
  -8   6  -9   11.88    4.42
  -7   0   7   57.84    3.96
  -7   6  -7    2.66    3.71
  -6   6  -7  999.40    8.25
 -12   1  -3    8.05    4.83
 -10   5  -9  611.95    9.30
 -10   5  -8  805.49   10.51
  -8   6  -8   13.17    4.40
  -7  -1   8  197.16    4.88
  -7   3   3  102.24    4.21
  -7   4   1  115.28    4.46
 -12   2  -6    1.42    4.43
 -11  -2   4    0.56    4.68
 -11   2   0  395.50    8.24
 -11   4 -10   73.65    5.24
 -11   4  -9  112.07    5.91
 -11   4  -8  226.17    6.50
 -10  -2   6   -0.12    4.83
 -10   4  -2  434.43    8.51
 -10   5 -11  438.01    7.85
 -10   5  -7  360.35    7.60
  -9   0   6  114.56    5.64
  -9   1   5   52.51    5.33
  -9   3   2   73.88    5.42
  -8   5  -2   -2.98    4.06
  -8   6  -7    2.75    4.37
 -11   0   3  254.90    7.15
 -10   1   4   11.09    5.26
 -10   5  -6  417.73    8.07
  -9  -1   7  908.91   10.00
  -9   5  -3  155.78    6.06
  -8   0   7  487.00    7.36
  -8   1   6   38.18    4.61
  -8   3   3    3.85    4.17
  -8   4   1   52.99    4.59
 -12   2  -4   20.84    4.45
 -11   4 -11   16.82    4.35
 -10   0   5   24.45    4.66
 -10   3   1   31.42    5.34
  -8   6  -6    3.69    3.94
  -7   5  -1  375.28    6.14
  -7   6  -5   23.06    4.10
 -12  -1   1  114.79    5.34
 -12   1  -1  107.49    5.58
 -12   2  -3  128.56    5.81
 -11  -1   4   25.92    4.56
 -11   3  -1  248.76    7.70
 -11   4 -12    6.15    3.86
 -11   4  -4  130.22    6.54
 -10  -1   6  262.01    7.07
  -9   5  -2   41.17    5.65
  -9   6 -11  396.84    7.60
  -9   6  -9  212.36    6.37
  -9   6  -8   -0.40    4.80
  -8  -1   8  337.01    6.48
  -8   6  -5   13.22    4.51
  -6   5  -1 2035.52   11.37
  -6   6  -5  862.10    7.73
 -10   5  -4  177.56    6.46
  -9   3   3  104.57    6.19
  -9   4   1   81.85    6.09
  -9   6  -7  137.53    5.97
  -7   4   2 1137.56    9.78
 -12   0   1   36.50    4.83
 -12   2  -2  119.38    5.87
 -12   3  -7    7.31    3.95
 -12   3  -6   -8.04    4.42
 -11   4  -3  229.30    7.54
  -8   4   2   65.93    5.25
  -7   3   4  101.57    4.33
  -7   6  -4   99.68    4.13
 -12   1   0   12.22    4.52
 -11   1   3  422.33    8.04
 -10   5  -3   57.30    5.38
  -9   1   6    0.00    4.76
  -8   3   4   68.04    5.20
  -8   6  -4   12.40    4.11
  -6   4   2 1619.05   10.15
 -12   2  -1   81.57    5.82
 -12   3  -4    2.18    4.84
 -11   4  -2  557.93    9.63
 -10   0   6   20.78    5.08
 -10   1   5   11.94    4.42
  -9   0   7  419.46    7.12
  -9   6  -5  112.16    5.45
  -8   5   0  559.54    8.30
  -7   0   8   28.53    3.59
  -6   6  -4 2421.16   12.18
 -11  -1   5   17.33    4.78
 -11   5 -10  275.81    6.62
 -11   5  -9  338.94    7.30
 -11   5  -8  318.32    7.16
 -11   5  -7  323.72    7.47
 -10   5  -2    8.91    5.60
  -9   4   2   -7.82    5.30
  -7   2   6    8.31    3.88
  -6   5   0 1374.45    9.59
 -11   3   1  402.36    8.65
 -10  -1   7  219.12    6.41
 -10   4   1   61.92    6.20
 -10   6 -10  333.00    7.22
 -10   6  -9  224.94    6.59
 -10   6  -8  290.36    7.21
 -10   6  -7   54.91    5.42
  -9  -1   8  548.63    8.02
  -9   3   4    3.50    5.27
  -8   0   8   66.43    4.56
  -8   1   7   40.95    4.06
 -12   2   0  167.82    6.39
 -12   3  -2  199.91    6.54
 -11   4  -1  465.65    8.67
 -10   6 -11  461.76    7.65
  -9   5   0   21.04    4.85
  -8   4   3  427.93    7.63
  -7   4   3 1672.00   11.34
  -6   6  -3  974.26    8.22
 -12  -1   3    8.70    3.76
 -12   4  -8   -2.76    4.03
 -11   0   5   83.86    5.59
 -11   5  -4   81.35    5.86
 -10   5  -1  127.72    6.68
  -8   5   1  702.85    9.02
  -7   5   1 1681.12   11.60
 -12   1   2   84.41    5.27
 -10   1   6   -0.42    5.13
 -10   6  -5    2.86    4.42
  -9   1   7  126.84    5.71
  -8   3   5   30.57    4.32
  -8   7  -9   53.16    4.70
  -8   7  -8   59.89    4.79
  -6   4   3 1880.78   10.93
 -12   0   3   53.25    4.53
 -12   2   1   60.96    5.40
 -12   3  -1  108.40    5.33
 -12   4  -4   41.49    5.21
 -11  -1   6    1.33    4.39
 -11   3   2  335.71    7.67
 -11   4   0  406.79    8.29
 -11   5  -3   20.90    4.82
 -10   0   7   41.75    5.15
 -10   4   2   69.90    6.24
  -9   2   6    3.40    4.30
  -7   7  -7   -4.02    3.55
 -12   4  -3  119.71    5.93
 -10   3   4   13.50    5.57
 -10   5   0   56.38    6.27
  -9   0   8   32.97    4.75
  -9   5   1   36.96    5.00
  -9   6  -2    7.08    4.56
  -6   6  -2 1382.25    9.54
 -12  -1   4   15.94    4.05
 -11   1   5  283.71    6.80
 -11   2   4  518.56    9.02
 -11   5  -2   30.00    5.55
  -9   7 -10    1.08    4.37
  -9   7  -9    0.74    4.59
  -9   7  -8   44.72    5.09
  -8   6  -1   45.49    4.49
  -8   7  -6    4.28    3.68
  -7   6  -1 1334.19   10.51
 -12   4  -2  113.68    5.84
 -11   0   6   88.33    5.58
 -11   4   1  319.24    7.63
 -11   6  -8  120.06    5.69
  -9   7  -7  242.73    6.47
  -8   1   8    0.12    4.12
  -8   2   7  157.21    5.57
  -8   4   4  170.03    5.59
  -8   7  -5  112.16    5.26
  -7   0   9   98.20    4.30
  -7   4   4  992.48    9.08
  -7   5   2 1467.40   10.99
  -6   7  -7 1485.08    9.75
 -12   0   4    1.14    4.12
 -11   3   3  250.76    6.97
 -11   5  -1  130.12    6.57
 -11   6  -9   56.53    4.96
 -11   6  -6   81.44    5.57
 -10   4   3  108.76    6.76
  -9   6  -1    4.28    4.55
  -9   7  -6   64.47    5.28
  -8   0   9   21.38    4.20
 -12   3   1  221.81    6.64
 -12   4  -1  200.03    6.46
 -12   5  -7   -0.36    3.76
 -11   6  -5   23.86    5.28
 -10   1   7   39.62    5.22
 -10   2   6   17.11    5.03
 -10   5   1    4.90    4.91
  -9   4   4   47.08    5.08
  -9   5   2   68.93    5.32
  -9   7  -5   67.49    5.40
  -8   7  -4  419.74    7.28
  -6   7  -6 1431.83    9.58
 -11  -1   7    0.65    4.27
  -9   1   8  170.68    5.79
  -9   2   7   56.89    5.28
  -7   6   0  733.79    8.26
  -7   7  -4  758.09    8.26
  -6   4   4 1196.68    8.91
  -6   5   2 1112.66    8.87
 -12  -1   5   40.79    4.11
 -12   1   4  239.43    6.42
 -12   5  -4   94.07    5.18
 -11   1   6  292.74    7.15
 -11   2   5  328.33    7.18
 -11   5   0  338.49    8.26
 -10   0   8   10.52    4.83
 -10   6  -1   13.58    5.50
 -10   7 -10  122.27    5.27
 -10   7  -9   31.12    4.74
 -10   7  -8   -1.82    4.64
 -10   7  -7   19.91    4.86
  -6   7  -5 1430.99    9.60
 -12   3   2  329.85    7.44
 -12   4   0  214.12    6.56
 -12   5  -3   25.69    4.82
 -10   5   2  186.20    7.16
  -9   0   9   50.45    4.76
  -8   4   5  595.01    8.51
  -8   5   3  494.48    7.72
  -8   7  -3    9.02    4.52
 -11   0   7   29.37    4.61
 -10   4   4  431.06    8.30
 -10   7  -5   27.97    5.03
  -9   7  -3  162.30    6.38
  -7   4   5 1232.80   10.01
  -7   5   3  492.44    6.88
 -11   5   1   16.87    5.57
 -10   6   0  311.09    7.98
  -6   6   0  999.03    8.28
 -12   2   4  179.05    6.07
 -12   4   1   48.11    5.17
 -10   1   8   13.83    4.68
 -10   2   7   15.84    4.47
 -10   3   6    5.10    5.18
 -10   7  -4  171.38    5.97
  -8   1   9  184.62    5.36
  -8   2   8  898.91    9.28
  -7   1   9  340.32    5.78
  -7   6   1 1350.08   10.49
 -12   1   5  326.10    6.59
 -12   5  -1    0.15    4.69
 -11   2   6  200.59    6.08
 -10   5   3  263.66    7.74
  -8   3   7  312.10    6.45
  -7   3   7 1397.69   10.67
  -7   7  -2  854.14    8.69
  -6   4   5 1417.29    9.84
  -6   5   3 1880.57   11.08
 -12   6  -7   17.73    3.87
 -12   6  -6   37.87    4.54
 -11   6  -1    4.57    4.57
 -11   7  -8   27.57    4.54
 -11   7  -7   38.60    4.71
  -9   2   8    9.49    4.18
  -8   0  10  247.25    5.76
  -7   0  10    8.36    3.57
  -6   1   9    0.51    2.97
  -6   7  -3  419.39    5.92
 -12   0   6  158.40    5.20
 -12   4   2  145.91    6.14
 -11   4   4   25.39    5.46
 -11   5   2   55.05    5.27
 -11   7  -9   -1.01    3.93
 -11   7  -6    1.22    4.20
 -10   0   9   69.05    4.99
 -10   4   5  281.91    7.24
 -10   6   1  623.37    9.45
  -9   1   9  375.62    6.75
  -8   4   6  216.24    6.31
  -8   6   2  290.75    6.52
  -8   8  -8  314.09    6.29
  -8   8  -7  361.26    6.90
  -7   5   4  544.20    7.50
 -12   5   0    1.07    4.01
 -11   0   8   12.46    4.40
 -11   6   0    6.00    5.29
 -11   7 -10    6.89    3.79
 -11   7  -5   -2.72    4.16
  -9   7  -1  773.15    9.68
  -9   8  -9   37.79    4.74
  -9   8  -8  344.27    6.91
  -9   8  -7  514.93    8.09
  -8   8  -6  222.80    5.81
  -7   6   2 1649.24   11.73
  -6   6   1 1164.82    8.94
 -12   2   5  312.09    6.76
 -12   6  -3   -4.76    4.59
 -11   7  -4   10.27    4.76
  -9   4   6    0.66    4.60
  -7   4   6  964.34    9.05
  -7   8  -7   21.82    3.96
  -6   3   7   76.01    3.58
 -12   1   6  294.99    6.54
 -11   2   7  236.84    6.78
 -11   3   6   44.25    5.29
 -11   5   3   24.90    5.59
 -10   3   7  218.66    6.88
 -10   5   4  211.48    6.83
 -10   7  -1   28.94    5.71
  -9   8  -5  553.10    8.39
  -8   7   0   -3.20    4.65
  -7   8  -6    6.60    3.75
 -12   5   1   65.45    4.77
 -11   6   1   70.66    5.92
 -10   1   9   13.35    4.70
 -10   8  -8   26.37    4.61
  -8   2   9  771.10    8.99
  -8   5   5  150.37    5.99
  -6   5   4 1265.85    9.36
 -12   0   7  194.04    5.53
 -11   1   8  284.40    6.68
 -11   7  -2   67.43    5.53
 -10   8  -6    0.66    4.85
  -9   5   5  115.41    5.69
  -9   8  -4  586.04    8.79
  -8   1  10   18.51    4.26
  -8   3   8 1210.67   10.73
  -8   8  -4  301.98    6.22
  -7   2   9  882.52    8.63
  -7   7   0  182.48    5.45
  -7   8  -5   -2.32    3.56
 -12   2   6   77.37    5.06
 -12   3   5   35.55    4.97
 -12   6  -1   26.20    4.50
 -10   7   0   99.84    6.18
 -10   8  -5  106.11    5.72
  -9   2   9    4.11    4.40
  -7   1  10  378.38    6.06
  -7   5   5  357.18    6.28
  -7   6   3  101.85    4.98
  -6   6   2  359.68    5.64
 -12   5   2    2.23    3.99
 -12   7  -7   17.12    3.79
 -12   7  -6   55.15    4.58
 -10   5   5   71.66    6.13
 -10   6   3  181.12    7.25
 -10   8  -4  140.19    6.05
  -9   7   1  966.72   11.13
  -9   8  -3 1206.88   11.59
  -8   7   1  355.58    7.26
  -7   8  -4   64.32    4.34
 -12   1   7  500.20    7.45
 -12   4   4   34.27    4.64
 -12   7  -5  181.91    5.65
 -11   5   4   43.58    5.04
 -11   7  -1   42.36    4.84
  -6   8  -6 1017.82    8.32
 -12   7  -4   35.10    4.57
 -11   2   8  323.86    7.20
 -11   3   7   24.86    4.40
 -10   2   9   14.67    4.68
 -10   3   8   77.13    5.74
 -10   7   1  227.75    7.31
 -10   8  -3  169.65    6.40
  -9   6   4  460.01    8.62
  -9   8  -2  768.24    9.77
  -8   6   4  299.50    7.11
 -12   5   3   13.36    4.84
 -11   7   0    6.94    5.08
 -11   8  -8    2.74    3.90
 -11   8  -7    5.60    4.28
 -11   8  -6    1.53    4.19
 -10   4   7  287.22    7.54
  -9   5   6   10.53    5.27
  -8   5   6    8.39    4.26
  -8   8  -2  293.11    6.32
  -7   7   1   89.52    4.44
  -6   8  -5  581.74    6.67
 -12   3   6  125.25    5.57
 -12   6   1   -2.73    4.55
 -11   1   9  175.53    5.69
 -11   6   3   31.97    5.56
 -11   8  -9    1.32    3.63
 -11   8  -5   10.49    4.63
 -10   6   4  440.69    8.85
  -9   7   2  763.78    9.86
  -6   5   5 1173.64    9.16
  -6   6   3  313.79    5.36
 -12   2   7  144.26    5.09
 -12   7  -2   -0.65    4.53
 -11   5   5    1.94    4.58
 -11   8  -4    3.05    4.70
  -9   3   9    4.00    4.74
  -8   2  10  434.29    7.06
  -8   3   9  367.83    6.80
  -7   5   6  247.02    5.65
  -7   6   4    5.16    3.67
 -11   7   1   54.44    5.77
 -11   8  -3    7.63    4.66
 -10   7   2  841.71   10.62
  -9   2  10   18.58    4.56
  -9   4   8   25.01    5.26
  -7   2  10  799.35    8.21
 -12   1   8  599.15    7.70
 -12   5   4    4.80    4.62
 -12   6   2    2.90    4.64
 -12   7  -1    1.52    4.63
 -11   3   8   35.18    5.15
  -9   6   5   95.91    6.20
  -8   6   5   45.01    5.32
  -7   3   9  784.48    8.24
  -7   7   2    0.62    3.71
 -11   2   9  222.80    6.26
 -11   4   7   66.71    4.94
 -11   6   4   24.14    5.45
 -10   3   9   18.86    4.85
  -9   1  11   24.01    4.68
  -9   7   3  230.07    6.72
  -9   8   0   97.80    5.44
  -9   9  -7  755.75    8.93
  -8   9  -7  285.98    6.18
  -7   1  11  388.05    6.14
  -6   7   1   56.71    3.66
  -6   8  -3   72.30    3.56
 -12   3   7  209.52    5.90
 -12   4   6   61.21    5.15
 -12   7   0    4.96    4.47
 -11   7   2  144.66    6.46
 -10   2  10   15.12    4.70
 -10   4   8  178.83    6.03
 -10   7   3  676.81   10.14
 -10   8   0  120.08    6.21
  -9   5   7   37.16    4.96
  -9   9  -5  543.86    8.24
  -8   5   7  215.92    6.05
  -8   7   3   21.76    4.51
  -8   9  -6  327.80    6.54
 -12   2   8  126.72    5.05
 -12   6   3    1.37    4.73
 -12   8  -5    1.10    3.84
 -11   5   6   30.92    4.77
 -10   9  -7  194.39    5.87
 -10   9  -6   74.60    5.18
  -8   9  -5  727.13    8.65
  -6   6   4    9.37    3.26
 -12   5   5   85.70    5.34
 -12   8  -4   16.21    4.17
  -9   8   1  241.78    7.02
  -8   9  -4  610.19    8.17
  -7   5   7  416.74    7.09
  -7   7   3   75.14    4.96
  -6   2  10   -1.21    3.01
  -6   3   9  130.08    4.35
  -6   8  -2  153.42    4.29
 -12   7   1    4.49    4.68
 -12   8  -3    0.56    4.04
  -9   7   4  190.24    7.07
  -9   9  -3  401.80    7.74
  -8   3  10  709.32    8.82
  -8   8   1   -2.52    4.78
  -7   9  -6    4.64    3.76
  -6   7   2  377.89    6.19
  -5   6   3  247.91    4.95
  -5   8  -5  446.62    5.49
 -11   3   9   21.15    4.77
 -11   4   8   50.79    5.48
 -11   6   5    3.90    4.55
 -11   8   0   33.35    4.58
  -9   4   9   -0.76    4.20
  -8   7   4   47.76    5.41
  -8   9  -3  436.87    7.51
  -7   9  -5   11.69    3.99
 -11   9  -7   -0.84    3.72
 -10   6   6  610.96    9.43
 -10   7   4  306.29    7.50
 -10   9  -3  170.60    5.66
  -9   2  11   14.56    4.52
  -9   9  -2  368.77    7.42
  -6   8  -1    1.97    3.37
  -5   8  -4   65.54    3.49
 -12   7   2   31.75    4.87
 -11   2  10  107.51    5.14
 -11   9  -5    2.25    4.23
 -10   3  10   13.14    4.82
 -10   4   9   63.23    5.49
  -9   8   2  589.28    8.93
  -7   2  11  539.27    7.03
  -7   3  10  183.17    5.00
  -7   9  -4   29.06    3.91
 -12   2   9  102.92    4.90
 -11   8   1   83.34    5.16
 -11   9  -4    6.89    4.03
 -10   8   2  360.89    7.74
  -8   8   2   23.31    4.52
  -8   9  -2  195.48    5.56
  -7   6   6   59.73    4.44
  -7   7   4    8.93    4.51
 -11   6   6  144.00    6.42
 -11   9  -3   24.59    4.84
 -10   2  11   -2.26    4.26
  -9   6   7  244.16    7.26
  -9   7   5   72.85    5.44
  -9   9  -1  170.20    5.75
  -7   9  -3   68.95    4.10
  -6   5   7  253.05    5.26
  -6   7   3  273.10    5.46
  -5   8  -3   44.57    3.19
 -12   6   5    8.09    4.78
 -12   7   3   -0.61    4.40
 -12   8   0    3.87    4.36
 -10   7   5  198.17    6.71
  -9   8   3 2037.42   15.35
  -8   7   5   39.34    4.82
  -8   9  -1   26.36    4.76
  -6   8   0   41.06    3.57
  -5   5   6  116.41    4.19
  -5   6   4   12.58    3.08
 -11   4   9   -0.81    4.75
 -11   8   2  124.36    5.57
 -11   9  -2   24.50    4.25
 -10   8   3 1214.45   12.60
  -9   4  10   62.64    5.38
  -7   8   2   25.51    4.66
  -7   9  -2    3.28    4.22
  -6   9  -5  186.65    5.02
 -12   4   8   40.47    4.23
 -12   5   7   16.32    4.56
 -11   3  10   65.54    5.08
 -11   5   8  263.41    6.61
  -9   3  11  133.98    5.50
  -6   3  10    3.39    2.88
  -5   8  -2   15.43    2.71
 -12   8   1   68.53    4.77
 -12   9  -4    7.23    3.76
  -9   5   9    7.76    4.49
  -8   9   0   52.36    5.10
  -6   4   9  286.63    5.36
  -6   9  -4   -0.77    3.29
  -5   7   2  310.94    5.11
 -12   6   6   22.26    4.80
 -12   7   4   75.24    5.02
 -12   9  -3    8.68    3.95
 -11   6   7  380.91    7.67
 -11   8   3  126.76    5.64
 -10   3  11    4.67    4.72
 -10   5   9  344.47    7.74
  -9   2  12   -4.73    4.17
  -9   7   6  295.11    7.26
  -9   8   4  190.40    6.99
  -9  10  -6  247.04    6.15
  -9  10  -5  151.23    5.68
  -7   6   7   76.46    4.66
  -6   7   4    2.45    3.45
 -10   8   4  625.31    9.45
 -10   9   1  379.86    7.61
 -10  10  -6   -0.23    3.93
 -10  10  -5   22.78    4.53
  -8   7   6   16.77    4.67
  -8  10  -6  454.05    7.18
  -7   3  11  537.75    7.12
  -7   4  10  503.90    7.20
  -6   5   8  332.62    6.15
  -6   9  -3   44.00    3.72
  -5   8  -1   17.28    3.24
 -12   9  -2   69.68    4.62
 -10  10  -4   25.60    4.60
  -9  10  -4  162.22    5.47
  -8   6   8    3.19    5.08
  -8   8   4    9.89    4.60
  -8  10  -5  348.32    6.73
  -7   2  12  689.49    7.91
 -12   4   9    7.57    3.95
 -12   5   8    8.33    4.40
 -11   4  10   84.72    5.25
 -11   5   9  245.17    6.92
 -11   7   6  183.28    6.65
 -11   8   4   12.58    5.04
 -11   9   1   29.46    4.81
 -10  10  -3   73.67    5.21
  -8  10  -4  138.31    5.52
  -7   9   0  132.55    4.99
  -5   5   7   17.18    3.07
 -11  10  -6   65.16    4.25
 -11  10  -5   48.77    4.60
 -10   9   2  231.27    6.65
  -9   4  11   -3.62    4.64
  -9   9   2   42.65    4.95
  -6   9  -2   42.64    3.55
  -5   7   3   97.30    3.72
 -12   3  10   17.36    3.69
 -12   8   3   46.53    4.53
 -11   3  11   88.85    4.90
 -11  10  -4  146.91    5.30
 -10   8   5   99.46    6.29
 -10  10  -2  137.24    5.86
  -9   8   5   -0.60    4.77
  -8   4  11  114.83    5.75
  -8  10  -3    3.57    4.14
  -6   7   5   58.00    4.55
 -11  10  -3  109.20    5.08
 -10   4  11  306.75    7.22
  -8   3  12  779.19    9.04
  -8   5  10  207.74    6.56
  -8   8   5    0.17    5.20
  -7   6   8   18.44    4.27
  -7  10  -5   39.05    4.46
  -6   9  -1   15.48    3.87
  -5   3  10  152.47    4.04
 -10   3  12   -2.51    4.79
 -10  10  -1  112.72    5.65
  -9   9   3  234.16    7.15
  -9  10  -1  142.92    5.95
  -8  10  -2   44.28    4.24
  -6   4  10   18.47    3.22
  -5   4   9    8.66    3.15
 -12   7   6    2.99    4.06
 -12   9   1   70.75    4.82
 -11   7   7  331.60    7.30
 -11  10  -2   41.58    4.39
  -7   4  11  312.20    6.50
  -7  10  -4   35.98    4.33
  -6   2  12    4.02    3.30
  -6   8   3   54.97    4.06
  -5   6   6  205.97    4.69
 -12   4  10   -0.11    4.09
 -12   5   9    1.26    3.99
 -11   5  10  316.90    7.19
 -11   9   3    8.01    4.72
 -11  10  -1   49.48    4.98
 -10   8   6  212.62    7.19
  -9  10   0  183.33    6.44
  -8   9   3  277.68    7.21
  -8  10  -1   19.62    4.67
  -7   3  12  294.20    5.99
  -7   5  10   13.83    4.65
  -7  10  -3   -0.04    3.85
  -5   7   4   88.52    3.86
  -5   9  -4   31.96    3.27
 -12   6   8    2.62    4.18
 -11   4  11  133.75    5.60
 -11   6   9  247.04    6.95
 -10   7   8  143.61    6.61
  -7   7   7    7.18    4.30
  -7   8   5  350.16    7.39
 -12   9   2   50.21    4.25
 -11  10   0   14.78    4.67
 -10   9   4   15.08    4.70
  -9   5  11   31.06    5.25
  -8  10   0   91.95    5.41
  -7  10  -2   60.42    4.71
  -6   7   6   -0.83    3.72
 -12   7   7   -3.70    4.27
 -11   3  12   14.97    4.03
 -11   8   6  208.57    6.28
 -10   5  11  309.84    7.38
  -9   4  12   23.21    4.12
  -7   6   9  256.35    6.30
  -6   6   8   89.36    4.49
  -6   8   4  982.08    9.43
 -11   7   8  112.87    5.33
 -11   9   4   -1.43    3.97
 -10   4  12  149.72    6.00
  -9   3  13    5.00    4.68
  -9   6  10    2.63    4.61
  -8   5  11   60.87    4.76
  -8   9   4   23.57    4.76
 -12   9   3   31.13    4.09
 -10   8   7   27.13    4.93
  -9  11  -5   12.70    4.59
  -8  10   1    9.58    4.97
  -5   6   7  135.06    4.36
  -5   7   5  828.21    8.06
 -12   5  10   32.69    4.02
 -12   6   9    3.43    4.07
 -10   7   9  162.28    6.66
 -10   9   5   17.74    4.75
 -10  10   2   15.21    4.42
 -10  11  -5   -3.40    3.96
 -10  11  -4   43.40    4.46
  -9   7   9   62.26    5.93
  -9   9   5   94.55    5.63
  -9  11  -4  110.24    5.32
  -7   7   8  206.17    6.55
  -6   3  12    6.61    3.30
  -6  10  -4   60.98    4.21
  -5   4  10   78.88    3.84
 -12   8   6   30.38    4.21
 -11   5  11  399.46    7.19
 -11   8   7  157.80    6.22
 -10  11  -3   35.53    4.62
  -9  11  -3   25.04    4.68
  -8   8   7  166.23    6.22
  -7   4  12   66.91    4.86
  -7   5  11   75.92    5.14
  -7  10   0   22.00    4.48
  -4   7   3  134.17    3.87
 -11   4  12  196.59    5.67
 -11   9   5    3.63    4.04
 -11  10   2   31.78    4.55
 -11  11  -4  123.37    4.87
 -10  11  -2   14.39    4.48
  -8   7   9   18.36    5.37
  -7   9   4    2.32    4.90
  -6   8   5  222.11    5.73
  -6  10  -3   -3.43    3.11
  -5   8   3 1346.61   10.01
  -4   8   0  232.95    4.63
 -10  10   3   40.99    4.68
  -9   5  12    7.41    4.86
  -9  10   3   69.89    5.90
  -8  11  -4   26.06    4.36
  -7   3  13  336.70    6.37
  -6   6   9  266.85    5.93
  -6  10  -2    2.19    3.66
 -11  10   3   10.09    4.77
 -10   5  12  544.40    8.71
 -10   6  11  301.69    7.35
 -10   8   8   15.66    4.66
 -10  11  -1   -0.67    4.39
  -9   4  13   51.22    5.09
  -9   8   8   96.47    5.75
  -9   9   6    8.77    5.44
  -9  11  -1   21.97    4.78
  -8  11  -3  200.77    6.01
  -7  10   1    4.61    4.04
  -5   7   6    6.15    3.83
  -5   9   0 1094.64    9.11
 -12   8   7    1.49    3.94
  -8   4  13  547.33    8.15
  -8   5  12   52.06    4.73
  -8  11  -2  193.55    5.92
  -6   9   3    4.78    3.93
 -12   6  10   31.37    4.12
 -12   9   5   55.48    4.27
 -11   8   8   20.08    4.58
 -11   9   6   -4.28    4.06
 -11  11  -1    5.77    4.04
 -10  11   0   16.80    4.76
  -8   6  11   59.25    5.10
  -8   8   8   -3.47    4.69
  -8  10   3   97.94    5.43
  -7   7   9  112.50    5.44
  -6  10  -1   27.81    3.72
  -4   7   4  389.04    5.55
 -12   7   9    4.69    3.83
 -11   5  12  441.52    7.49
 -11   6  11  306.42    6.90
  -9  10   4   11.92    4.61
  -9  11   0  104.80    5.05
  -8  11  -1   78.42    5.27
  -6   4  12   36.38    4.13
  -6   7   8   96.68    4.91
  -5   9   1 1176.32    9.64
 -11  10   4  103.80    5.27
 -11  11   0    4.00    3.72
  -8   7  10   20.85    4.86
  -6   5  11  200.30    5.24
  -2  16  -1  194.91    5.24
   0  13   1  658.52    8.25
   1  15 -14  247.19    5.34
   3   8  -2    6.57    3.89
   3  11 -14   30.10    4.73
   3  11  -7  256.17    6.98
   0   9   5    0.31    3.40
   0  16  -8   23.29    4.31
   1  15  -9  470.20    7.22
   3  10  -5  793.98    9.11
   3  11  -8  129.16    6.14
  -2  15   1   64.77    4.52
  -1  14   1  105.28    5.31
  -1  15  -1   23.49    4.48
   1   9   3  129.47    4.29
   1  15 -12  327.39    6.30
   1  15 -11  341.32    6.55
   2  11  -2    0.61    5.09
   2  13 -15    4.50    4.28
   3   7  -2   27.39    3.44
   3  11 -13   13.19    4.68
  -1  16  -4   -1.17    4.22
   1  10   2  169.66    5.07
   1  11   1   63.73    4.93
   1  14  -5 1246.51   11.04
   2   8   1  469.32    5.94
   2  13  -8   60.58    5.82
   3   9  -4  205.78    5.89
   3  10  -6  350.14    7.19
   3  11 -12   40.50    4.59
   0  10   4  278.09    5.16
   0  16 -11   16.36    3.89
   0  16 -10   45.51    3.99
   1  14 -17   24.79    3.58
   2   9   0  165.57    5.15
   2  10  -1  215.99    5.56
   2  12 -17   25.42    4.18
   2  13 -13   -3.04    4.55
   2  13  -9   48.22    5.75
   3   8  -3    4.30    3.44
   0  13   0  707.74    8.69
   1  14  -6  661.48    9.03
   2  13 -12   10.32    4.84
   2  13 -10   70.46    5.03
   3  10 -14   30.06    4.88
   3  10  -7  257.72    6.81
   0   8   5   18.16    2.88
   1  14 -16   10.27    3.76
   2   7   1    5.66    2.68
   3   7  -3    3.29    2.98
   3   9  -5  273.52    5.81
  -2  14   2  169.30    5.46
  -2  15   0   62.65    4.66
  -1  15  -2    7.22    4.23
   1   8   3  152.67    3.66
   1  14  -7  149.29    6.24
   2  12 -16    2.87    4.18
   2  12  -6   57.69    5.32
   3   8  -4   37.08    3.71
   3   9 -15  225.28    5.63
   3  10 -13  102.34    4.67
   3  10  -8  464.43    7.33
  -1  14   0  211.37    6.19
   0  15  -6  278.06    6.55
   1  13  -4  328.35    7.66
   1  14 -15   27.11    4.19
   2   8   0  276.79    5.03
   2  10  -2   23.77    4.34
   3   9  -6  231.75    5.61
   3  10 -11  205.47    6.05
   3  10 -10  129.09    5.82
  -3  16  -1  141.39    4.90
  -2  16  -3  596.23    7.49
  -1  16  -6    0.56    3.96
   0  12   1  781.41    8.31
   1   9   2    1.61    2.96
   1  10   1   13.69    4.25
   1  12  -2  476.62    7.94
   1  13 -18  391.39    5.99
   1  14  -8  427.27    7.41
   2   9  -1  188.75    4.84
   2  11  -4    6.60    4.69
   2  12 -15   21.27    4.64
   2  12  -7   15.85    5.02
   3   7  -4  681.57    6.58
   3   8  -5   98.20    4.59
   3   9 -14  673.57    7.78
   0  13  -1  683.94    8.83
   0  15  -7   29.56    4.99
   1  14 -14   63.81    4.49
   1  14 -13   68.07    5.28
   3   9  -7  410.55    6.57
  -1  16  -7   64.68    4.80
   0  10   3  465.51    6.12
   1  14 -11  226.44    6.28
   2  10  -3  375.25    6.92
   0  14  -4  460.59    7.99
   0  15 -15   40.97    4.04
   0  15  -8   63.88    4.56
   1  13 -17  171.58    5.07
   2  12 -13   49.31    4.60
   2  12 -12    3.36    5.09
   2  12 -10   63.99    5.83
   3   7  -5 1378.43    8.61
   3   8 -14  814.72    7.76
   3   8  -6  376.81    5.71
   3   9 -12  846.29    8.21
   3   9 -10  453.24    7.10
  -2  14   1   97.98    5.25
  -1  14  -1  112.78    5.06
  -1  16  -8   45.93    4.26
   1   8   2    8.00    2.97
   1  12  -3 1112.56   10.34
   1  13  -6  631.32    9.18
   2   8  -1   37.72    3.30
   2   9  -2   16.01    3.67
  -3  16  -2  493.41    6.76
  -1  16  -9    8.26    4.05
   0  12   0  587.63    7.92
   0  15 -10   79.34    5.15
   2  10  -4   31.09    5.08
   2  11  -6   14.26    4.79
   3   7  -6 1219.35    8.40
   3   8 -13  854.74    7.94
  -1  16 -10   55.52    4.36
   0   8   4  144.42    3.46
   0  15 -12   62.04    4.55
   0  15 -11  125.02    5.05
   1  13  -7  170.50    6.69
   2  11 -15   33.60    5.03
   2  11  -7   39.13    5.62
   3   8 -12 1643.07   10.33
   3   8  -9  457.60    6.39
   3   8  -8  564.55    6.67
  -1   9   5    1.54    2.93
  -1  16 -12   36.52    4.17
  -1  16 -11   39.78    4.03
   1  12  -4  331.37    7.41
   1  13 -15   19.34    4.70
   2   7  -1  176.54    4.12
   3   7 -13  527.04    6.07
   3   8 -11 1428.75    9.63
   3   8 -10  763.56    7.44
  -3  15   0  494.26    6.98
  -2  13   2   62.17    4.68
  -1  10   4  189.91    4.85
  -1  11   3  276.08    5.43
   0   9   3   10.79    3.07
   0  11   1  555.59    6.90
   0  14 -17   21.71    3.89
   1  11  -2  219.88    5.77
   1  13  -8   15.84    4.89
   2   8  -2   27.38    3.61
   2   9  -3    8.84    3.63
   2  11 -14   10.74    4.69
   2  11  -8    2.27    4.66
   3   6  -7 1884.69    9.28
   3   7 -12  905.05    7.51
   3   7  -8  657.08    6.56
   0  10   2  131.87    4.50
   0  14  -6  250.94    6.44
   1  13 -14   21.66    4.82
   1  13  -9   37.35    5.65
   2  10 -16   91.04    4.89
   2  11 -13    8.44    4.85
   2  11  -9    5.69    4.63
   3   6 -12   82.52    3.44
   3   7 -11 1213.27    8.34
   3   7 -10 1335.09    8.73
   3   7  -9 1290.90    8.61
  -3  16  -3  526.65    7.07
  -2  14   0   50.89    4.89
   0  12  -1  669.74    8.10
   1  10  -1    2.30    3.74
   1  12 -17  431.25    6.76
   1  12  -5  349.94    7.10
   1  13 -13    6.43    4.75
   1  13 -11   40.58    5.36
   1  13 -10   27.44    5.41
   2  11 -12    5.82    4.25
   2  11 -11   28.24    4.65
   3   6 -11  312.60    4.69
   3   6  -8  526.74    5.34
  -1  15  -6   62.72    4.66
   0  14 -16   17.20    4.19
   0  14  -7   21.20    4.71
   1  11  -3  379.90    7.12
   2   9  -4    6.44    3.57
   2  10  -6   -4.36    4.27
   3   6 -10   76.54    2.98
  -2  15  -3  305.66    6.62
  -1  12   1  373.55    6.54
  -1  14  -3    0.50    4.25
   0  13  -4  323.72    7.39
   0  14  -8  172.77    6.40
   1  12  -6  184.28    6.83
   2   7  -2  965.64    6.92
   2  10 -15  163.66    5.54
   2  10  -7  153.56    5.88
  -4  16  -2   79.55    4.12
  -3  16  -4  374.58    6.52
  -1  13  -1  358.13    7.00
  -1  15 -16   27.72    3.82
  -1  15  -7  197.92    5.70
   0  11   0  118.26    4.70
   0  14 -15   53.00    4.37
   1  12 -16  526.95    7.62
   2  10 -14   23.64    4.39
  -2  16  -8  154.33    5.27
  -1  15  -8    2.52    4.63
   0  13 -18  252.42    5.40
   0  14 -14   43.43    4.81
   0  14  -9  159.94    5.73
   1  10  -2    3.73    4.34
   1  11  -4  166.58    6.06
   1  12  -7  195.94    6.92
   2   9  -5   18.42    3.75
   2  10  -8   19.54    4.43
  -2  14  -1    8.51    4.00
  -1  11   2   73.29    4.41
  -1  15 -15   19.10    3.73
   0  14 -12   84.26    5.26
   0  14 -11   67.44    5.31
   2  10 -12   28.64    4.79
  -2  15  -4  719.35    8.39
  -2  16  -9  174.25    5.19
  -1   9   4  123.27    3.59
  -1  15  -9    9.88    4.09
   1   9  -1  297.83    5.27
   2   7  -3 1290.12    7.80
   2   8  -4  292.30    4.84
   2   9 -15   76.42    4.53
   2   9  -6   14.62    3.73
   2  10 -11   29.57    4.34
  -3  16  -5  455.37    6.79
  -2  16 -13   10.94    3.82
  -2  16 -12   16.85    3.88
  -2  16 -11   73.69    4.39
  -2  16 -10   97.72    4.61
  -1  15 -13   10.12    4.41
  -1  15 -12   -4.60    4.38
   0  13 -17  224.80    5.70
   1  11 -17  174.25    5.34
   1  12 -14  204.60    5.65
   1  12  -9   48.38    5.70
  -4  16  -3   71.99    4.37
  -3  15  -2  257.08    6.11
  -1  12   0  220.60    5.90
  -1  13  -2   90.41    4.98
  -1  14 -18   93.33    4.19
  -1  14  -5   91.23    5.89
   0  12  -3  262.06    6.25
   0  13  -6  448.40    7.72
   1  10  -3  212.51    5.24
   1  12 -13   42.90    4.50
   1  12 -10   11.42    4.64
   2   8  -5  609.93    6.56
   2   9 -14  163.87    5.13
   2   9  -7  251.39    5.34
  -3  16  -6  181.95    5.51
  -2  14  -2  141.80    5.85
   0  13 -16  178.25    5.53
  -3  14   0  274.73    6.23
  -2  13   0    3.66    4.56
   0  13  -7   42.37    5.05
   1   9  -2  149.19    4.56
   1  11 -16  319.53    6.48
   1  11  -6    1.98    4.45
   2   7  -4 2118.26    9.86
  -4  15  -1  152.96    5.47
  -2  11   3    4.73    3.75
  -1  11   1   82.02    4.63
  -1  14 -17   97.48    4.51
  -1  14  -6    2.53    4.41
   0  12  -4   53.19    4.91
   0  13 -15  144.64    5.51
   0  13  -8   71.99    5.88
   2   8  -6  661.74    6.58
   2   9 -10   77.98    4.78
  -4  16  -4   40.04    3.81
  -3  15  -3  349.67    6.80
  -2  10   4   -1.04    3.21
   0   9   1   20.29    2.78
   0  11  -2    6.04    4.08
   0  12 -18  569.71    7.32
   1  11 -15  140.52    5.48
   1  11  -7  319.08    6.63
  -3  16  -8   81.24    4.88
  -2  14  -3  261.45    6.47
  -1  10   2   16.72    3.41
  -1  14 -16   15.64    4.17
  -1  14  -7   70.01    5.04
   0  13 -14   94.03    4.75
   0  13 -10  120.35    6.04
   0  13  -9   45.13    5.00
   1  10 -17  202.25    5.42
   2   8  -7  745.66    6.95
  -5  16  -3   44.31    4.07
  -2  15 -16  104.61    4.39
  -1   9   3  501.53    5.35
  -1  14  -8   13.71    5.17
   0  12  -5  819.65    9.21
   0  13 -12  117.95    5.31
   1   9  -3   72.25    4.10
   1  10  -5   54.68    4.76
   2   8 -13  157.62    4.59
  -4  16  -5   32.24    4.27
  -3  13   1   81.47    4.83
  -3  15  -4  652.39    8.29
  -2  12   1    2.97    3.98
  -2  13  -1   10.35    4.77
  -2  15  -8   23.87    4.91
  -1  14 -15    4.67    4.38
   0  12 -17  593.60    7.79
   2   8 -12  477.56    6.23
   2   8  -9  817.15    7.52
  -4  15  -2    2.42    4.19
  -3  16 -13   77.89    4.15
  -3  16 -11   62.74    4.51
  -3  16 -10   41.91    4.08
   0  11  -3   67.06    4.58
   0  12  -6  307.20    7.23
   1   8  -2   14.24    3.17
   2   7 -14   98.35    3.98
   2   8 -10  619.91    6.52
  -3  16 -12   29.39    3.71
  -2  15 -14  116.77    5.05
  -2  15 -10    1.46    4.43
  -2  15  -9   50.27    4.42
  -1  11   0    4.90    3.50
  -1  13 -18    2.50    3.86
  -1  14 -13   20.68    4.05
  -1  14 -11    6.06    4.86
  -1  14 -10  104.35    5.21
   0  12 -16  490.21    7.51
   1  10  -6   27.45    4.13
  -5  16  -4   17.64    3.79
  -4  16  -6  110.31    4.62
  -2  11   2    2.11    3.60
  -2  15 -12    6.61    4.23
  -2  15 -11   45.77    4.69
  -1  13  -5  262.91    6.41
   0  12  -7 1034.92   10.61
   1  10 -15  226.60    5.64
   2   7 -13  353.98    5.22
  -5  15  -1    1.74    3.90
  -4  14   0  166.80    5.35
  -2  13  -2   12.07    4.62
  -2  14 -18  283.33    5.39
   0  11 -18  288.13    5.89
   0  12 -15  543.37    7.83
   2   7 -12  362.02    5.10
  -6  16  -3   10.04    3.17
  -4  15  -3   23.03    4.41
  -3  12   2   19.94    4.09
  -2  10   3   72.38    3.64
  -2  12   0   12.57    4.44
  -1  10   1   39.67    3.27
  -1  13 -17   59.94    4.51
  -1  13  -6   14.80    5.41
   0  10  -2  199.83    4.78
   0  12  -8  324.00    6.90
   1   8  -3  217.90    4.43
   1  10 -14  234.93    5.95
   1  10  -8   47.87    5.04
   2   7 -11  587.36    6.00
   2   7 -10  212.75    4.37
   2   7  -9  765.54    6.52
  -3  13   0   65.77    4.61
  -2   9   4   93.81    3.31
  -2  13 -20   67.53    3.84
  -1   9   2  944.00    7.03
   0  12 -14  335.56    6.44
   0  12  -9   25.52    5.39
   1   9  -5    7.58    3.29
   1  10 -13  147.76    5.49
   1  10  -9   32.99    4.85
  -5  16  -5    5.25    3.73
  -2  14 -17  474.38    6.75
  -2  14  -6   66.11    4.90
  -1  11  -1   42.80    3.99
  -1  13 -16   14.99    4.57
   0  11 -17  286.81    6.16
   0  12 -11  180.04    6.43
   1   9 -16   22.59    4.11
   1  10 -12    6.88    4.60
   1  10 -11  358.54    6.82
  -4  16  -9   64.77    4.53
  -3  11   3    0.19    3.55
  -2  13  -3  142.82    5.73
   1   9  -6   15.38    3.84
  -6  16  -4   55.13    3.71
  -5  15  -2   21.46    4.03
  -5  16  -6    0.22    3.80
  -4  14  -1   76.97    4.92
  -4  15  -4   36.49    4.74
  -4  16 -13   -5.68    3.36
  -4  16 -11   -1.36    3.85
  -2  11   1   12.74    3.81
  -2  14 -16  253.71    5.81
  -2  14  -7   34.74    5.20
  -1  12  -4   -1.04    5.08
  -1  13 -15    1.80    4.27
  -1  13  -8   -0.06    4.52
   0  10  -3    6.84    3.50
   1   8  -4    3.91    2.70
   1   9 -15  109.81    4.74
  -4  13   1   93.08    4.76
  -4  16 -12   22.51    3.52
  -3  15 -15  165.24    5.12
  -3  15  -8    3.62    3.94
  -2  12  -1   47.79    4.73
  -2  13 -19   60.78    4.05
  -1  10   0  118.87    4.15
  -1  12 -18   80.35    4.63
  -1  13  -9    9.74    5.41
   0  11 -16  484.53    7.33
   0  11  -6    5.47    4.28
  -3  15  -9   -2.75    4.51
  -2  14  -8   63.44    4.91
   1   9 -14  217.61    5.34
   1   9  -7  100.99    4.13
  -6  16  -5   58.65    3.89
  -5  16  -7    2.11    3.51
  -4  15  -5    8.32    4.43
  -3  14  -4  131.05    5.14
  -3  15 -14  185.45    5.17
  -3  15 -13  325.36    6.48
  -3  15 -10   28.82    4.59
  -2  14 -14  358.03    6.88
  -1  12  -5  709.46    8.84
  -1  13 -12    5.41    4.32
  -1  13 -11    1.76    4.37
   0  10  -4  401.31    6.36
   0  11 -15  798.72    8.91
   1   8  -5   23.58    3.30
   1   9  -8   16.35    3.96
  -5  15  -3    9.38    4.26
  -4  14  -2  118.68    5.21
  -3  15 -12  146.97    4.90
  -3  15 -11  111.62    4.76
  -2  10   2   51.31    3.32
  -2  14 -13  279.81    6.51
  -2  14 -12   78.00    5.24
  -2  14 -11   85.19    5.58
  -2  14 -10   -0.44    4.25
  -1  12 -17   88.91    4.94
   1   9 -13  219.09    5.07
  -6  15  -2   23.30    4.28
  -3  14 -18  201.16    4.96
  -2  13 -18  121.98    4.85
   0  10 -17   95.58    5.09
   0  11 -14  971.85    9.37
   0  11  -9  296.51    6.79
   1   9 -11   13.02    4.00
  -6  16  -6   24.51    3.61
  -4  15  -6    1.19    3.77
  -3  13  -2   12.39    4.55
  -2   9   3  683.33    5.96
  -2  12 -20    7.01    3.31
  -2  12  -2   26.10    4.11
  -1  11 -19   -0.59    3.87
  -1  12  -6  139.66    5.47
   0  10  -5  644.47    7.55
   0  11 -13  535.47    7.52
   0  11 -10   82.68    5.40
   1   8 -15    5.39    3.71
   1   8  -6   12.94    2.79
  -5  16 -11   59.01    3.94
  -5  16 -10    2.14    3.35
  -4  13   0  114.60    5.06
  -3  11   2   49.23    4.00
  -3  13 -20  100.39    3.95
  -2  13 -17  186.85    5.53
  -1  10  -1   68.66    3.63
  -1  12 -16   33.75    4.54
  -6  16  -7   10.39    3.52
  -5  14  -1    1.72    4.14
  -4  14  -3   28.45    4.61
  -3  12   0    6.92    3.97
  -3  14 -17  364.40    6.29
  -3  14  -6    6.11    4.99
  -2  13  -6   16.60    5.05
  -1  12  -7  613.43    8.21
   0   9  -3  199.86    4.31
   0  10 -16  178.45    5.30
  -4  15  -8   13.01    4.37
  -1  11 -18   16.84    4.25
  -1  12 -15   89.15    4.61
  -1  12  -8   -3.46    4.99
  -6  15  -3   45.28    4.15
  -6  16  -8   62.14    4.07
  -4  15 -15   79.32    4.07
  -3  10   3   79.03    3.66
  -3  13  -3  187.21    5.86
  -3  14 -16  171.27    5.33
  -3  14  -7    3.91    4.95
  -2  12 -19   45.84    4.13
  -2  13 -16  151.05    5.02
  -2  13  -7   74.39    5.56
  -1   9   0  701.81    6.44
  -1  11  -4  122.08    4.90
  -1  12 -14    2.60    4.65
  -4  15 -14   56.48    4.09
  -4  15  -9    9.52    3.84
  -3  13 -19   84.83    4.27
  -1  12 -10  226.98    6.69
  -1  12  -9   31.90    4.69
   1   8 -12   -1.47    2.96
   1   8 -11    8.77    3.51
   1   8 -10    5.49    3.34
  -5  14  -2    8.88    4.36
  -4  13  -1   29.94    4.25
  -4  14  -4   10.15    4.45
  -4  15 -13   19.64    3.96
  -4  15 -11  106.42    5.00
  -4  15 -10   95.27    4.58
  -3  14  -8  136.70    5.41
  -2  13 -15  161.61    5.25
  -2  13  -8   -4.57    4.36
  -1  11  -5  313.05    6.55
  -1  12 -12  428.32    7.23
   0   9 -17   18.58    4.09
   0  10 -14  887.31    9.00
   0  10  -8  394.52    6.73
  -5  15  -6    1.02    4.23
  -4  12   1  293.46    5.90
  -4  14 -18  117.54    4.35
  -3  11   1  143.59    4.52
  -3  14 -14  481.47    7.45
  -2  13  -9    6.95    5.08
  -1  11 -17   64.18    4.72
   0  10 -13  907.19    9.02
   1   7 -14   91.22    3.72
  -7  15  -3   64.26    4.13
  -6  14  -1    4.22    3.90
  -3  14 -13  352.15    6.55
  -3  14 -12  530.45    8.06
  -3  14 -11  352.92    7.30
  -3  14 -10  162.00    5.61
  -2  13 -13  183.42    5.67
  -2  13 -10    8.86    4.43
   0   9  -5 1036.54    8.25
   0  10 -12  762.78    8.59
  -5  13   0    4.39    3.99
  -4  14  -5   20.67    4.14
  -3  13 -18  195.28    5.33
  -1  10  -3  403.21    6.20
   0   8  -3   37.38    3.25
   0   9 -16   32.63    4.33
   1   7 -13    5.39    3.03
  -6  15  -5   59.08    4.50
  -5  14  -3    6.51    4.35
  -5  15 -15    0.34    3.44
  -4  13  -2   15.15    4.46
  -4  14 -17  132.33    4.54
  -3  12 -20  107.81    4.60
  -2  10   0   74.06    3.94
  -2  11  -2   44.77    4.00
  -2  12  -5    0.17    4.07
  -3  12  -2    4.13    4.22
  -2  12 -17   18.51    4.00
  -1  10 -18    1.92    4.02
  -1  11 -15  477.10    7.52
   0   9  -6 2564.52   12.37
  -7  15  -4  189.64    4.99
  -5  15 -14    3.96    3.42
  -5  15  -9   -0.88    4.03
  -3  10   2   -0.45    3.02
  -3  13 -17  321.34    6.10
  -2  12  -6   -0.59    4.77
   0   9 -15  100.96    4.45
  -6  15  -6  112.61    4.99
  -5  15 -12   19.36    4.28
  -5  15 -11    2.89    4.32
  -5  15 -10    2.06    3.68
  -4  12   0  159.41    4.73
  -4  14  -7   60.24    5.15
  -3  11   0   34.20    4.03
  -3  13  -6   79.14    5.41
  -2  12 -16   41.89    4.79
  -1  10  -4 1414.42    9.85
  -1  11 -14  814.85    8.77
  -1  11  -8  589.43    7.77
   0   8  -4 2448.58   11.00
   0   9  -7 1361.45    9.41
  -8  15  -4  153.30    4.29
  -5  13  -1   14.08    4.33
  -5  14  -4   51.81    4.78
  -4  13 -19   36.35    3.67
  -4  13  -3  301.37    6.62
  -4  14 -15  227.02    5.83
  -3  13 -16  405.05    6.99
  -2   9   1  816.48    6.66
  -1   9  -2 1442.06    9.04
  -1  11 -13  779.82    8.69
  -1  11 -10   11.02    4.77
  -1  11  -9  719.33    8.41
  -7  15  -5  248.47    5.55
  -6  15  -7   72.45    4.59
  -4  14  -8  289.48    6.39
  -2  10  -1  587.58    6.61
  -2  12 -15   30.72    4.69
  -1  10 -17  110.30    5.00
  -1  11 -11  226.21    5.83
   0   9 -13    9.57    4.12
   0   9  -8  547.67    6.54
  -4  14 -14  571.29    7.61
  -2  11 -18    5.08    4.20
  -1  10  -5  557.83    6.80
   0   8 -16   15.80    3.70
   0   9 -12  697.83    7.62
   0   9 -11 1788.97   11.26
  -7  15  -6  281.76    5.78
  -6  15 -14  208.58    5.13
  -5  14  -5    6.57    3.82
  -4  14 -13  432.24    7.00
  -4  14 -12  436.06    7.49
  -4  14 -11  451.91    7.69
  -4  14 -10  402.92    7.13
  -3  13 -14  600.75    8.43
  -3  13  -8   68.55    4.94
  -2  11  -4   52.91    4.64
  -2  12  -9   16.73    4.45
  -1  10 -16  109.32    4.81
  -6  15 -13  252.98    5.57
  -6  15 -10  244.91    5.94
  -4  12  -1   12.57    3.54
  -4  13 -18   32.39    3.74
  -3  11  -1   15.53    4.10
  -3  12 -18  137.69    5.14
  -3  13 -13  733.45    9.19
  -3  13 -10  554.54    8.47
  -3  13  -9  136.44    5.52
  -2  12 -12   -1.79    4.15
  -2  12 -11   50.67    5.24
  -2  12 -10   59.67    4.81
  -1  10  -6  840.37    8.37
  -7  15  -7  176.75    5.23
  -6  15 -12  306.81    5.82
  -6  15 -11  291.99    5.87
  -5  13  -2   15.80    4.18
  -5  14 -16   32.42    4.11
  -5  14  -6    4.84    4.61
  -4  11   1 1004.38    8.55
  -4  12 -20  130.66    4.42
  -3  11 -20  187.28    5.11
  -3  13 -12  642.18    8.49
  -3  13 -11  529.29    7.97
  -2  11 -17   56.36    4.55
   0   8 -15   25.10    3.56
  -8  15  -6    8.34    3.36
  -6  14  -4  154.21    5.50
  -2  11  -5   14.24    4.42
  -1  10  -7 1270.69    9.97
  -7  15  -8  624.49    7.69
  -5  13 -19    4.52    3.25
  -5  14 -15   71.75    4.67
  -3  12 -17   69.62    4.86
  -2  10 -19    6.25    3.93
  -1  10 -14  244.89    5.87
   0   8 -14   26.45    3.51
  -8  15  -7    9.62    3.33
  -7  14  -3  458.97    6.88
  -5  12   0  257.39    5.88
  -4  12  -2   79.33    4.94
  -2  11 -16    9.08    4.51
  -1   9  -4 2968.93   12.99
  -1  10  -8  594.48    7.27
  -7  15 -11  264.14    5.35
  -7  15 -10  396.82    6.29
  -5  13  -3  185.07    5.69
  -5  14 -14    8.36    3.69
  -5  14  -8    5.68    4.01
  -3  11  -2  232.07    5.17
  -2  11  -6   30.26    4.16
  -1  10 -13  589.50    7.45
   0   8  -8  597.68    6.21
  -5  14 -13   -3.18    3.56
  -5  14 -12   10.17    4.36
  -5  14  -9   -0.91    3.93
  -4  12 -19   28.88    4.05
  -3  11 -19   99.84    4.74
  -3  12 -16  158.66    5.13
  -3  12  -6  437.07    7.11
  -2  11 -15    8.29    4.46
  -1  10 -11  260.63    5.70
  -1  10 -10  668.09    7.73
   0   8 -11   75.07    3.75
   0   8 -10   85.38    3.92
  -8  14  -3  110.31    4.54
  -7  14  -4  368.90    6.59
  -6  14 -16    6.12    3.55
  -5  13 -18    8.29    3.33
  -5  14 -11    2.90    3.89
  -4  10   2  439.43    5.72
  -4  11   0  144.33    4.65
  -4  13 -15   78.38    4.53
  -4  13  -7  518.22    7.78
  -2  10 -18   12.48    4.24
  -2  11  -7   -1.36    3.96
   0   7 -15  237.70    4.65
  -6  13  -2  139.63    5.47
  -6  14  -6  213.63    5.53
  -5  12 -20   30.22    3.56
  -5  13  -4  105.42    5.26
  -4  12  -3  516.41    7.46
  -4  13 -14  237.77    6.40
  -3  12  -7  537.72    7.73
  -2  11 -14    4.35    3.92
  -2  11  -8   12.50    4.16
  -6  14 -15   58.63    4.35
  -5  12  -1   29.89    4.26
  -4  12 -18   84.43    4.78
  -4  13  -9  695.14    9.25
  -3  11 -18   99.32    4.95
  -3  11  -3  569.76    7.14
  -3  12  -8 1116.24   10.66
  -2  11  -9  323.73    6.77
  -8  14  -4  194.62    5.16
  -7  14  -5  477.19    7.26
  -6  14 -14   36.42    4.36
  -4  11 -20  236.68    5.60
  -4  13 -12   50.66    4.61
  -4  13 -11  202.19    6.38
  -4  13 -10  453.91    7.59
  -3  12  -9  839.66    9.63
  -2  10 -17   -4.85    3.94
  -2  11 -12   17.04    4.18
  -2  11 -10  920.78    9.30
  -1   9 -15  157.30    4.99
  -1   9  -6 1971.10   10.95
   0   7 -14   33.70    3.38
  -5  11   1  861.51    8.10
  -4  12  -4  961.45    9.56
  -3  12 -12  411.01    7.20
  -3  12 -10  500.75    7.70
  -7  14  -6  273.93    6.33
  -6  12   0   38.30    4.23
  -6  13 -18    3.78    3.47
  -6  13  -3  139.88    5.28
  -6  14 -13  205.37    5.42
  -6  14 -12  310.12    6.53
  -6  14 -10  178.60    5.76
  -6  14  -9   76.94    4.53
  -5  11 -21  112.14    4.29
  -4  11  -1  157.24    4.92
  -4  12 -17   35.02    4.35
  -3   9   1  143.27    3.75
  -3  10  -1  102.37    3.79
  -1   8 -17  140.52    4.72
  -1   9  -7  528.78    6.34
  -8  14  -5  191.86    5.29
  -7  13  -2  299.66    6.52
  -7  14 -15   52.40    3.69
  -6  14 -11  138.37    4.96
  -5  12 -19    2.61    3.60
  -4  10   1  786.40    7.26
  -3  11 -17   30.88    3.94
  -2  10  -5   77.50    3.98
  -1   9 -13    3.38    3.81
  -1   9  -8  934.93    8.22
  -9  14  -5   -2.71    3.11
  -7  14 -14   90.43    4.45
  -7  14  -7  451.77    7.22
  -5  12  -2   93.65    4.38
  -5  13 -15   27.05    4.36
  -3  10 -19  221.39    5.65
  -1   9  -9 1561.69   10.38
   0   7 -12  185.47    3.90
   0   7 -11  139.88    3.90
  -8  14  -6  167.82    5.21
  -6  13  -4  195.39    5.97
  -5  13  -7   30.76    4.97
  -4  11 -19  328.00    6.27
  -4  12 -16    8.42    4.31
  -3  11  -5  344.44    6.18
  -2   9 -18   54.80    4.42
  -2  10 -15  237.63    6.04
  -2  10  -6  492.19    6.81
  -1   8 -16  592.37    6.98
  -1   9 -10 1761.40   10.89
  -9  14  -6    6.86    3.41
  -7  14 -13  127.75    4.63
  -7  14 -12  281.24    6.18
  -5  13 -14    0.10    3.81
  -5  13  -8   40.62    5.05
  -4  11  -2  606.45    7.47
  -4  12  -6 1116.59   10.48
  -3  10  -2  209.18    4.94
  -8  13  -2  132.58    4.94
  -8  14  -7  190.01    5.38
  -7  13  -3  421.75    7.09
  -7  14 -10  263.34    5.89
  -6  12  -1    6.35    4.15
  -5  11   0  731.87    7.82
  -5  12 -18    2.95    3.68
  -5  12  -3  355.36    6.77
  -5  13 -13   -4.08    3.88
  -5  13  -9   75.70    5.57
  -3  11 -15   37.20    4.67
  -3  11  -6  449.94    7.16
  -2  10 -14  229.71    5.91
  -2  10  -7   89.91    4.25
   0   6 -14   71.19    3.23
  -9  14  -7   13.62    3.39
  -8  14  -8  143.66    5.13
  -6  12 -19   33.75    3.71
  -6  13  -5  245.66    5.87
  -5  11 -20   35.84    3.87
  -5  13 -12   10.05    4.12
  -5  13 -11    1.23    4.13
  -5  13 -10   26.39    4.46
  -4  12  -7  899.44    9.75
  -3  10 -18  153.73    5.36
  -2  10  -8  242.74    5.73
  -1   8 -15   34.09    3.67
  -1   8  -5  288.62    4.59
  -9  14  -8   38.06    3.77
  -8  14 -12   70.66    3.92
  -8  14 -11   38.46    4.11
  -4  10 -20  608.94    7.51
  -4  10   0  618.89    6.73
  -4  11 -18  176.42    5.55
  -3  11  -7  692.24    8.14
  -2   9 -17   74.50    4.07
  -7  13  -4  651.29    8.30
  -6  13 -15   11.04    3.80
  -6  13  -6   88.27    5.18
  -5  12  -4  625.02    8.19
  -4   9   2 1001.53    7.42
  -4  11  -3 1449.28   10.72
  -4  12 -13  352.67    6.82
  -4  12  -9  705.59    9.13
  -4  12  -8 1826.86   12.97
  -3  11 -13  144.32    5.71
  -3  11  -8  315.57    6.68
  -2  10 -10  193.39    5.20
  -1   8 -14   70.05    4.01
  -1   8  -6 1491.29    9.01
  -8  13  -3  243.86    5.73
  -7  13 -16   83.34    4.40
  -6  12  -2   30.67    4.32
  -6  13 -14   11.00    4.19
  -4  12 -12  181.21    5.75
  -4  12 -11  115.17    5.23
  -4  12 -10  178.36    5.73
  -3  11  -9  918.95    9.57
  -2   9  -4  497.84    5.90
  -9  13  -3    1.52    3.72
  -6  12 -18  129.54    4.80
  -5  11 -19   85.80    4.64
  -5  11  -1  303.69    5.83
  -4  11 -17  198.12    5.89
  -3  10 -17  195.95    5.65
  -3  11 -11   52.77    4.56
  -3  11 -10  834.72    9.03
  -2   9 -16  124.11    4.79
  -1   8 -13   33.41    3.66
  -1   8  -7  644.89    6.40
  -7  12  -1  249.63    5.79
  -7  13  -5  464.59    7.58
  -6  11 -20   94.68    4.14
  -6  13  -8    4.00    4.08
  -3   9 -19  303.48    5.99
  -2   8 -18   86.15    4.57
  -1   7 -16  827.82    7.52
  -1   8  -8  907.78    7.60
  -8  13  -4  396.51    6.85
  -6  13 -12   47.31    4.38
  -6  13 -11    6.04    4.62
  -6  13 -10   50.16    5.05
  -4  10 -19  344.21    6.53
  -4  10  -1  299.59    5.40
  -3   9  -1  171.06    3.93
  -2   9 -15   17.94    4.13
  -2   9  -5  130.31    3.85
  -1   8 -12   84.88    3.57
  -1   8 -11  259.21    5.00
  -1   8  -9  394.72    5.67
  -9  13  -4   -2.03    3.61
  -7  12 -18  339.30    5.95
  -7  13 -14   19.67    4.26
  -7  13  -6  247.45    6.31
  -6  12 -17    4.96    4.10
  -6  12  -3   -2.54    4.19
  -5  10   1 1169.57    8.87
  -5  12 -15   72.63    4.56
  -8  13 -15  147.38    4.57
  -8  13  -5  206.22    5.76
  -6  10 -21    9.23    3.56
  -5  11 -18  108.18    5.08
  -5  12 -14  157.10    5.92
  -3  10  -5  212.74    5.29
  -2   9  -6  409.54    5.66
  -1   7 -15  497.45    6.10
  -9  13  -5    5.84    3.93
  -7  13  -7  155.80    5.32
  -5  10 -20  394.57    6.41
  -5  12  -7  159.52    5.45
  -4   9   1  972.69    7.34
  -3   9 -18  507.65    7.38
  -3  10 -15   58.28    4.88
  -2   9 -14  579.50    7.13
  -8  13  -6  172.87    5.74
  -7  13 -12   11.51    4.28
  -6  11 -19  206.96    5.36
  -6  12  -4   91.29    5.06
  -5  12 -13  110.58    5.14
  -5  12 -12  254.36    6.74
  -4   9 -20  304.96    6.03
  -4  10 -18  395.44    6.96
  -4  11  -6 1182.72   10.34
  -3   9  -2  256.62    4.72
  -2   9 -13  117.60    4.96
  -2   9  -7  166.46    4.33
  -9  13  -6   -3.74    3.81
  -8  13 -13   49.78    4.25
  -5  12 -10  198.91    6.38
  -5  12  -9   66.15    4.85
  -4  11 -14  270.68    6.30
  -3  10 -14   16.05    4.47
  -3  10  -6  171.59    4.75
  -2   9  -8  179.03    4.83
  -8  13 -12   38.27    4.51
  -8  13  -7   66.77    4.44
  -6  11  -1    1.14    3.76
  -6  12 -15   -2.01    4.23
  -6  12  -5   50.80    4.88
  -5  10   0  820.19    7.70
  -5  11 -17   57.70    4.16
  -5  11  -3  934.72    9.07
  -4  11 -13  247.86    6.58
  -2   9 -11  350.15    5.82
  -2   9 -10  313.75    5.79
  -9  13 -12   -0.49    3.60
  -8  12  -2  221.94    5.77
  -8  13 -11   45.49    4.49
  -8  13 -10   27.71    4.39
  -8  13  -8   62.19    4.47
  -7  11 -19  616.94    7.29
  -7  12  -3   83.54    4.40
  -3  10  -8   96.48    4.81
  -2   8 -16  658.34    7.21
  -1   7 -13  447.42    5.69
  -9  12  -2   16.86    3.82
  -9  13 -11    3.63    3.75
  -9  13  -9    9.60    4.05
  -9  13  -8   40.38    4.38
  -7  11   0   41.10    4.18
  -7  12 -16   50.37    4.57
  -6  10 -20   17.62    3.64
  -6  11 -18   -3.28    4.10
  -6  12 -14  139.00    5.78
  -5   9   2 1354.09    8.86
  -5  10 -19  313.43    6.03
  -5  11 -16  114.78    5.35
  -4  10 -17  357.58    6.50
  -4  11 -11    4.85    4.15
  -3  10 -12  321.27    6.25
  -3  10 -11  300.53    6.41
  -3  10  -9    8.25    4.30
  -5  11  -4 1008.27    9.57
  -4   9 -19  780.01    8.65
  -4  10  -3 1270.23    9.44
  -3  10 -10   95.99    4.60
  -1   7 -12  305.08    4.97
  -8  12 -16  202.85    5.07
  -8  12  -3  190.00    5.76
  -6  10   1  898.21    8.15
  -6  11  -2    9.20    3.99
  -6  12 -13    1.15    4.05
  -6  12  -7   18.82    4.35
  -3   9 -16    7.65    4.30
  -2   8 -15  600.49    6.97
  -1   7 -11   20.75    3.17
  -7  10 -20   15.03    3.43
  -7  11 -18  119.79    4.88
  -6  11 -17   86.97    4.93
  -6  12 -12    1.12    4.15
  -6  12 -11    3.06    4.82
  -6  12  -9   79.10    5.49
  -5   9 -20  165.09    5.06
  -5  10  -1  243.07    5.27
  -1   6 -15  870.66    7.18
  -1   7 -10    1.50    2.53
  -9  12  -3   13.97    4.07
  -8  12 -15  428.82    7.01
  -7  12 -14   33.66    4.55
  -7  12  -5  168.19    5.32
  -5  10 -18  389.64    6.73
  -3   8 -18   90.12    4.67
  -3   9  -4   -0.46    2.84
  -2   8 -14   36.57    4.02
 -10  12  -4    0.09    3.83
  -8  12  -4  181.69    5.85
  -6  10 -19   44.67    4.36
  -5  11  -6  582.78    8.08
  -4   9 -18  509.56    7.48
  -4  10 -15  552.63    8.00
  -3   9 -15   10.14    4.10
  -9  12  -4   21.12    4.39
  -7  12  -6   43.02    4.33
  -6  11  -3   79.54    4.84
  -5  11 -13  267.51    6.77
  -4   9  -1  304.98    4.80
  -4  10  -5  338.68    6.14
  -2   8 -13   68.79    4.06
  -2   8  -6  672.70    6.41
  -9  12 -14  151.21    4.67
  -8  12 -14  390.69    6.81
  -8  12  -5  137.80    5.62
  -7  12 -12   68.67    5.18
  -5   9   1 1201.47    8.55
  -5  10 -17  243.81    6.31
  -5  11 -12   19.54    4.99
  -5  11  -7   15.54    4.16
  -3   9 -14  382.17    6.78
  -2   8  -7   75.18    3.79
 -10  12  -5    2.92    3.80
  -8  12 -13  201.37    5.87
  -7  10 -19  102.04    4.54
  -7  12 -11  122.95    5.26
  -7  12 -10   42.15    5.26
  -7  12  -8   39.89    4.51
  -6  10   0  269.81    5.42
  -5   9 -19  203.43    5.72
  -5  10  -2  627.39    7.10
  -5  11 -11   34.84    5.10
  -5  11 -10   57.26    5.27
  -5  11  -9   23.21    4.95
  -5  11  -8    0.31    4.13
  -4  10  -6  490.70    7.06
  -3   8 -17   44.68    4.26
 -10  12  -6    2.15    3.70
  -9  12 -13  152.20    4.91
  -9  12  -5   59.78    4.29
  -8  11  -1   81.25    4.64
  -8  12  -6   14.48    4.40
  -7  11  -2   58.86    4.05
  -6   9 -20   65.85    4.26
  -6  10 -18    8.29    4.31
  -6  11 -15   47.28    4.42
  -6  11  -4    6.74    3.79
  -4   8 -19  303.14    6.13
  -4   9 -17  841.72    9.09
  -3   9  -6    5.74    3.11
  -2   8 -10  380.92    5.70
  -2   8  -9  305.66    5.00
  -2   8  -8  102.93    3.58
  -1   6 -13  855.91    6.86
 -10  12  -7   36.13    4.19
  -9  12 -12   92.27    4.69
  -9  12  -6   39.08    4.68
  -8  12 -12  356.59    6.67
  -8  12  -7    4.59    4.65
  -5  10 -16  285.75    6.58
  -3   9  -7   19.50    3.33
 -10  12  -9    6.87    3.78
 -10  12  -8    5.93    3.90
  -9  12  -7    2.02    4.34
  -8  12 -11  146.43    5.23
  -8  12 -10   62.96    5.07
  -8  12  -9   28.37    4.90
  -6  11 -14   15.45    4.23
  -6  11  -5    6.39    4.53
  -5  10  -3  792.30    8.15
  -4  10 -11   16.62    4.10
  -4  10 -10    8.92    4.72
  -4  10  -9   -0.92    4.41
  -3   9 -11   48.17    4.39
  -3   9  -8   15.35    3.36
  -2   7 -15  357.21    5.65
  -9  12 -10   33.93    4.70
  -9  12  -8   20.53    4.58
  -8  11 -16  311.43    6.44
  -7   9 -20   -0.44    3.46
  -7  11  -3   24.88    4.40
  -6  10  -1   26.99    3.87
  -6  11 -13   27.29    5.02
  -5   8 -20    4.14    3.86
  -4   9 -16  700.74    8.55
  -3   7 -18  165.15    5.33
  -3   8 -16  211.98    5.09
  -3   9  -9    0.33    3.31
  -7  10 -18   43.17    4.12
  -7  11 -15  390.95    6.96
  -5   9 -18  252.79    6.19
  -5   9   0 1111.75    8.21
  -9  11  -2  201.55    5.69
  -8  10 -18   20.48    3.78
  -7  10   0   23.10    3.98
  -6   9 -19   -1.11    4.00
  -6  11 -12    3.78    4.29
  -4   8 -18  578.62    7.88
  -2   7 -14  346.14    5.53
 -11  11  -4  123.34    4.40
  -9  11 -15   32.28    3.76
  -8  11 -15  353.24    6.63
  -8  11  -3  202.54    5.76
  -7  11 -14  260.21    6.27
  -6  11 -11   36.82    4.66
  -6  11  -9   22.19    5.07
  -5  10 -14  223.63    6.53
  -4   9 -15  589.14    8.10
  -3   8 -15  422.37    6.36
  -7  11  -5   12.18    4.58
  -6  10  -2    5.53    3.93
  -2   7 -13  762.75    7.26
 -11  11  -5  154.76    4.71
  -9  11 -14  212.80    5.62
  -9  11  -3   24.68    4.66
  -8  11 -14  504.03    7.86
  -7   9 -19   27.01    3.97
  -7  10 -17  153.54    5.24
  -7  11 -13  322.27    6.80
  -6   8 -20    4.78    3.83
  -6   9   1  460.42    6.13
  -5   8 -19   84.35    4.91
  -5   9 -17  457.01    7.53
  -5   9  -1  431.99    5.89
  -4   9  -4   70.74    3.68
  -3   7 -17  180.50    5.27
  -3   8 -14  305.38    5.91
  -2   6 -16  869.92    7.68
 -11  11  -6  141.26    4.71
 -10  11  -4   42.30    4.50
  -8   9 -19  138.80    4.61
  -8  10   0   97.22    5.03
  -8  11  -4   33.55    4.80
  -7  11 -12  304.21    7.16
  -6   9 -18    6.90    4.38
  -5  10 -12  139.22    5.81
  -5  10  -6  281.54    5.88
  -4   7 -19  288.17    6.13
  -4   8 -17  338.90    6.43
  -4   9 -14   40.58    4.20
  -2   7 -12  328.24    5.18
 -10  11 -12    0.80    3.84
  -9  11 -13  298.16    6.52
  -9  11  -4  106.50    5.33
  -8  11 -13  464.22    7.84
  -7  10  -1   16.10    3.98
  -7  11 -11   61.61    5.46
  -5  10 -11  388.80    7.37
  -5  10  -7   14.18    4.51
  -4   9  -5  265.88    5.32
  -3   8  -5   17.87    3.28
 -10  11  -5   -1.78    4.14
  -7   8 -20   14.30    3.67
  -7  11 -10    4.58    4.39
  -7  11  -9   37.69    4.69
  -5   9 -16  868.12    9.59
  -5  10 -10  558.41    7.85
  -5  10  -9    9.19    4.70
  -5  10  -8   70.45    4.60
  -3   8 -13    5.03    3.33
  -2   7 -11 1610.13    9.56
 -10  11 -11   12.23    3.71
 -10  11  -6   -0.49    4.24
  -9  10 -16   22.35    3.79
  -9  11 -12  387.37    7.31
  -9  11  -5   18.30    4.66
  -8  11 -12  691.16    8.94
  -6  10 -14   88.81    5.67
  -4   9 -12  834.47    8.98
  -4   9  -6  275.64    5.27
  -3   7 -16   91.38    4.33
  -3   8  -6   41.05    3.44
  -2   7  -9  512.45    5.67
 -10  11 -10    9.65    3.83
 -10  11  -7   15.78    4.39
  -9  11 -11  360.27    7.25
  -9  11  -6  117.97    5.46
  -8  11 -11  398.26    7.36
  -8  11 -10  191.39    6.38
  -7   9 -18    7.05    3.81
  -7  10  -2   62.42    4.52
  -6   8 -19    9.37    4.23
  -6   9 -17    8.18    4.46
  -6  10  -4   62.64    4.27
  -5   8 -18  652.28    8.36
  -4   8 -16   81.44    4.97
  -4   9  -7  338.33    6.02
 -10  11  -8    9.68    3.89
  -9  11 -10  240.30    6.56
  -9  11  -7  151.39    5.91
  -8   9 -18   34.65    4.31
  -8  11  -9  148.90    5.61
  -8  11  -8  105.86    5.21
  -6  10 -13   72.27    5.60
  -5   9 -15  662.46    8.76
  -4   7 -18  332.54    6.44
  -4   9 -10   32.47    3.94
  -4   9  -9   94.45    4.75
  -4   9  -8   15.04    3.50
  -3   8 -10   41.69    3.82
  -3   8  -8   10.21    3.42
  -9  10  -1  143.37    5.20
  -9  11  -9  260.36    6.22
  -7   9   1  207.19    5.16
  -3   8  -9   14.41    3.13
 -10  10 -14    4.37    3.83
  -8  10 -15  134.19    5.11
  -7   8 -19    3.89    4.15
  -7  10 -14  204.60    6.52
  -6   7 -20   68.10    4.52
  -6  10 -12   30.08    4.60
  -6  10  -6    4.38    4.54
  -4   8 -15   72.76    4.72
 -10  10  -2  136.15    5.46
  -8   8 -19  163.36    4.99
  -8  10  -2   42.52    4.50
  -7   9 -17    7.43    4.25
  -6   9 -16  124.20    5.57
  -6  10 -11   15.60    4.43
  -6  10  -7   -0.20    4.57
  -5   7 -19  230.74    5.82
  -3   6 -17   42.67    3.95
 -11  10  -4  145.84    5.27
  -9  10  -2  188.83    5.82
  -8   9 -17    4.23    4.07
  -8  10 -14  410.81    7.74
  -6   8 -18  147.45    5.67
  -6   9  -1   16.53    3.22
  -6  10  -9    2.13    4.28
  -6  10  -8   19.14    4.33
  -2   6 -13 1748.48    9.92
  -7  10  -4   30.93    4.09
  -4   7 -17  162.20    5.20
  -4   8 -14  675.79    8.27
 -11  10  -5   45.56    4.38
 -10  10  -3   76.86    5.03
  -8  10 -13  368.78    7.59
  -8  10  -3   -0.11    4.34
  -7   9   0  134.37    4.81
  -7  10 -12   82.52    5.18
  -7  10  -5   42.98    4.86
 -11  10  -8   31.88    4.07
 -11  10  -7   12.65    4.01
 -11  10  -6   66.09    4.52
 -10  10 -12   49.21    4.30
  -9   9 -16  132.50    5.14
  -9  10  -3  104.20    5.32
  -7  10 -11   33.26    5.49
  -6   9  -2   42.00    4.12
  -5   8 -16  139.47    5.64
  -2   6 -12  890.40    7.11
 -10  10 -11   -3.68    4.09
 -10  10  -4   22.91    4.54
  -9  10 -12  332.71    7.16
  -8   8 -18  277.07    6.28
  -7  10 -10    6.63    5.05
  -6   7 -19  203.98    5.81
  -5   7 -18  253.48    6.21
  -5   9 -11  450.69    7.16
  -4   8  -4  136.68    3.86
  -3   6 -16   87.54    4.33
  -3   7 -13   19.24    3.10
  -2   5 -15  616.81    6.33
 -10  10 -10    3.99    4.44
 -10  10  -5   14.66    4.64
  -9  10  -4  167.01    5.94
  -7  10  -9  165.32    5.83
  -7  10  -8  313.54    6.81
  -6   8 -17  496.00    7.59
  -6   9 -14    2.31    4.20
  -5   8  -1   14.57    3.14
  -5   9 -10  495.19    7.34
  -5   9  -9  656.45    8.29
  -5   9  -8  477.42    7.28
  -4   6 -18   26.48    4.17
  -4   8 -12 1246.47   10.21
 -10  10  -9    7.26    4.58
  -9  10 -11  324.82    7.26
  -8   9   0   50.96    4.43
  -7   9  -1   64.96    4.22
  -6   9  -3   44.89    4.10
  -5   8 -15  155.86    5.70
 -10   9 -14   18.23    4.05
 -10  10  -7   24.24    4.17
  -9   9 -15   19.74    4.21
  -9  10 -10  191.64    6.38
  -8   7 -19  408.57    6.77
  -8   9 -15   14.54    4.83
  -8  10  -8  776.64    9.91
  -7   7 -19    0.99    4.24
  -6   9 -13  295.60    6.62
  -5   6 -19  492.95    7.38
  -4   8 -11  935.19    8.67
  -4   8  -6  202.36    4.80
  -9   8 -17  177.36    5.21
  -9  10  -6  250.65    6.28
  -7   6 -20   52.20    4.32
  -7   8 -17  160.06    5.78
  -7   9 -14   27.94    5.11
  -6   9  -4    4.57    4.09
  -4   8 -10  197.51    4.94
  -4   8  -7  303.92    5.49
  -2   5 -14  449.25    5.56
 -11   9  -2   17.88    4.19
  -8   8 -17    3.82    4.47
  -7   9  -2    0.65    3.97
  -6   7 -18   51.39    4.93
  -6   8 -16  114.33    5.01
  -5   7 -17   32.95    3.92
  -5   8  -2   16.24    3.20
  -4   7 -15  300.81    5.81
  -4   8  -9   83.81    3.99
  -4   8  -8  160.52    4.43
  -3   7 -10   -0.35    2.82
  -3   7  -9   41.14    3.47
 -11   9 -11    3.21    3.94
 -10   9 -13   13.26    4.39
 -10   9  -1  106.48    5.10
  -9   9 -14   13.84    4.01
  -8   9 -14   64.10    5.35
  -8   9  -1   28.49    4.25
  -4   6 -17   32.78    4.36
  -3   7  -8    5.67    2.71
 -11   9  -3   17.85    4.20
  -9   7 -18  360.85    6.19
  -9   9  -1  172.82    5.70
  -7   9 -13    0.98    4.39
  -6   8   0   44.19    3.08
  -6   9  -6  288.56    6.50
 -11   9 -10   -5.87    3.58
 -11   9  -4    8.74    4.33
 -10   9 -12    5.36    4.47
  -9   9 -13   24.02    4.82
  -8   7 -18  200.49    5.90
  -7   7 -18    9.30    4.46
  -7   8 -16   -0.43    4.59
  -6   6 -19  529.41    7.73
  -6   9  -7  700.80    8.36
  -5   8  -3   49.38    3.63
 -11   9  -5   10.39    4.33
 -10   8 -15  275.39    5.94
 -10   9  -2  147.46    5.68
  -8   9  -2  196.37    5.67
  -7   8   1   32.24    3.70
  -7   9 -12  117.05    5.52
  -5   6 -18   40.83    4.54
  -5   7 -16   89.47    5.08
 -11   9  -7   -0.39    4.32
 -10   9 -11    4.14    4.56
  -9   9  -2  361.98    6.95
  -7   9  -4   36.80    4.15
  -6   7 -17  136.98    5.59
  -5   8 -12  893.48    9.16
  -3   5 -16  365.55    5.82
 -10   9  -3  178.68    5.93
  -9   9 -12   56.07    4.81
  -8   9 -12   46.49    4.97
  -6   8  -1    6.78    2.91
  -4   6 -16  144.87    4.91
  -4   7 -13  159.42    4.74
  -3   6 -13  386.08    5.68
 -12   8  -3   -0.31    3.51
 -10   9  -4  154.50    5.87
  -9   7 -17  242.07    5.88
  -9   8 -15  297.52    6.60
  -9   9 -11   12.23    5.06
  -9   9  -3  432.48    7.67
  -8   9 -11  211.30    6.88
  -7   9 -10   -1.83    4.42
  -7   9  -9   11.06    5.09
  -7   9  -6   -0.76    4.70
  -5   8 -11 1173.53   10.10
  -5   8  -5  463.48    6.42
 -12   8  -4   14.27    3.69
 -11   8 -12    2.97    4.17
 -10   9  -9   61.10    5.20
  -8   7 -17   70.50    5.25
  -8   8 -15    3.31    4.22
  -7   7 -17  115.08    5.10
  -7   8   0    3.42    3.47
  -7   9  -8   87.57    5.14
  -7   9  -7   30.66    4.49
  -5   7 -15  291.83    6.09
  -5   8  -6  206.60    5.19
 -12   8  -5    4.49    3.81
  -9   6 -18  189.94    5.38
  -9   9  -4  580.99    8.28
  -8   9 -10  598.52    8.86
  -6   8 -13  595.21    8.32
  -5   6 -17   13.55    4.21
  -5   8  -9 1351.80   10.38
  -5   8  -8  461.10    6.62
  -3   6 -12  697.81    6.77
 -11   8 -11   15.86    4.11
 -10   8 -13   82.56    5.37
  -9   8 -14   49.34    5.14
  -9   9  -9  373.68    7.52
  -9   9  -8  676.64    9.64
  -8   9  -9  464.08    8.06
  -8   9  -8  192.41    6.67
  -6   5 -19  859.82    9.41
  -4   6 -15   25.45    4.26
  -4   7 -11  213.32    4.90
  -3   5 -15   96.62    3.95
  -9   9  -6  490.35    8.08
  -8   6 -18   26.72    4.42
  -8   8 -14   18.49    4.56
  -7   6 -18   62.81    5.00
  -6   8  -3   82.71    4.22
  -5   7 -14  518.04    7.71
  -4   5 -17   12.29    3.97
  -3   6 -11  716.72    6.72
 -11   8 -10    0.53    4.29
 -11   8  -2    3.63    4.31
  -8   5 -19    4.17    3.86
  -8   8   0   42.75    4.37
  -7   5 -19  298.48    6.40
  -7   7 -16   -3.63    4.65
  -7   8 -13   12.59    5.14
  -7   8  -1   -2.84    3.63
  -5   5 -18  243.23    5.95
  -4   7 -10  691.72    7.21
 -10   8 -12   18.63    4.15
  -9   8 -13   10.77    4.37
  -9   8   0   97.21    4.95
  -8   7 -16   21.71    4.35
  -6   7 -15  154.42    5.94
  -6   7   1   54.48    3.51
  -4   7  -9  645.07    6.81
  -4   7  -8  196.44    4.45
  -4   7  -7  243.55    4.62
  -4   7  -6   41.41    3.14
 -11   8  -9    3.16    4.11
 -11   8  -3    7.37    4.45
 -10   8  -1  406.98    7.35
  -9   6 -17  280.81    6.46
  -8   8 -13   25.99    4.76
  -6   6 -17   41.08    4.79
  -5   6 -16   35.81    4.01
  -4   6 -14  247.02    5.55
  -3   5 -14  370.36    5.48
 -11   8  -7    5.95    4.73
 -10   6 -16  132.96    4.82
 -10   8 -11    8.06    4.16
  -8   8  -1   93.71    4.80
  -6   8  -9 1039.42   10.15
 -12   7  -2   -0.99    3.82
 -11   7 -12   23.45    4.19
 -11   8  -6    4.34    4.34
 -10   8  -2  251.13    6.63
  -9   8  -1  760.12    8.94
  -8   8 -12   26.81    4.90
  -6   8  -8  618.62    7.91
  -6   8  -7 1361.29   10.73
  -5   7 -12  752.80    8.61
  -5   7  -2   40.58    2.98
  -4   5 -16   60.53    4.25
  -9   8 -11   48.72    5.62
  -7   8  -3    3.51    3.52
  -6   5 -18  596.06    8.28
  -4   6 -13    3.23    3.67
 -12   7  -7   15.83    4.15
 -12   7  -4   33.93    4.33
 -12   7  -3    6.90    3.91
 -10   8  -9   26.60    5.24
  -9   8  -2  763.65    9.19
  -8   4 -19    1.85    3.81
  -8   5 -18   41.51    4.78
  -8   8 -11  374.83    7.64
  -8   8  -2  294.96    6.02
  -7   8 -10    1.14    4.44
  -7   8  -4   57.98    4.82
  -6   6 -16    4.47    4.58
  -5   5 -17  364.43    6.89
  -3   5 -13  447.20    5.76
 -12   7  -6   54.84    4.23
 -12   7  -5  182.83    5.51
 -11   7 -11    2.44    4.00
 -10   7 -13  364.96    7.29
  -9   6 -16  308.24    7.11
  -9   8 -10   88.92    6.09
  -7   4 -19   15.12    4.32
  -7   5 -18  114.49    5.15
  -7   8  -9    5.64    5.05
 -10   8  -6    3.48    4.97
 -10   8  -5  111.95    5.31
  -9   8  -9   47.34    5.73
  -8   7 -14    0.14    5.10
  -7   7   1   87.26    4.11
  -7   8  -8   -5.41    4.25
  -7   8  -6    0.41    4.63
  -5   7 -10  591.12    7.54
  -5   7  -4  181.10    4.54
 -11   6 -13    6.09    3.87
 -10   5 -16   10.66    4.07
  -9   4 -18    2.45    3.87
  -9   5 -17   49.92    4.86
  -9   8  -4  615.24    8.91
  -8   8  -9  131.66    5.88
  -7   6 -16    0.18    4.20
  -6   7  -1  269.38    5.00
  -4   5 -15    2.82    3.18
  -3   4 -15  175.94    4.52
 -11   7  -1   41.45    4.66
  -9   7 -13   92.36    5.40
  -9   8  -7  560.12    9.14
  -9   8  -5  568.07    8.81
  -8   8  -6  220.47    6.89
  -7   7 -13   13.34    5.15
  -6   7 -12  334.18    6.69
  -5   6 -14  120.32    4.77
  -5   7  -8 1705.11   11.13
 -11   7  -9    5.64    4.40
 -10   6 -14  229.39    6.56
  -9   7   1  964.65    9.41
  -8   7 -13   27.81    5.50
  -8   7   1  360.29    6.28
  -6   6 -15  155.94    5.46
  -5   5 -16   10.43    4.18
  -5   7  -6  388.86    5.72
 -11   7  -8   21.30    4.98
 -11   7  -2   61.48    5.11
 -10   7 -11  226.05    6.88
  -8   5 -17   75.35    4.98
  -6   4 -18  682.91    8.83
  -6   7 -11  346.12    7.07
  -6   7  -2  468.86    6.22
 -11   7  -3   65.11    5.22
  -9   7 -12  122.07    5.84
  -7   7 -12    0.13    4.51
  -5   6 -13   47.45    4.66
  -4   5 -14  179.34    4.97
 -11   7  -6    5.17    4.36
 -11   7  -5    2.88    4.96
 -11   7  -4   11.50    4.40
 -10   7 -10  127.97    6.24
  -8   7 -12   25.88    4.95
  -7   4 -18  262.17    6.54
  -6   7 -10  366.02    6.72
  -4   6  -9    4.42    3.21
  -3   4 -14    8.91    3.15
 -12   6  -7   17.35    3.90
 -11   5 -13   52.56    4.71
 -10   6 -13  335.86    7.15
 -10   7  -1   31.34    4.97
  -9   6 -14  375.28    7.94
  -9   7   0  290.53    6.51
  -7   7  -1  421.04    6.35
  -6   5 -16   97.52    5.35
  -6   6 -14  770.52    9.13
  -5   4 -17  169.11    5.64
  -4   6  -8  452.29    5.92
 -12   6  -6   35.11    4.24
 -12   6  -5   40.39    4.51
 -12   6  -4   12.63    4.22
 -12   6  -3   -0.65    4.22
 -10   7  -9   35.63    4.89
 -11   6 -10   60.29    5.53
 -10   7  -8    3.80    5.52
  -9   7  -1  766.29    9.01
  -8   5 -16    4.64    4.29
  -8   7  -1   36.42    4.33
  -7   5 -16  314.96    7.40
  -7   7  -2  872.62    8.55
  -6   7  -7 1512.35   11.00
  -6   7  -6 1458.23   10.81
  -6   7  -5 1455.76   10.36
  -4   5 -13   45.73    3.86
 -10   6 -12  479.84    8.22
 -10   7  -3  159.82    6.19
  -8   3 -18    2.07    4.28
  -8   4 -17   -4.27    4.69
  -8   7 -10  287.41    7.71
  -3   4 -13   84.82    3.54
 -11   5 -12  126.33    5.56
 -11   6  -9   66.04    5.45
 -11   6   0    7.31    4.49
 -10   7  -5   27.01    5.31
 -10   7  -4  176.80    6.01
  -9   6 -13  490.91    8.51
  -9   7  -9    0.58    4.81
  -9   7  -2  341.81    7.19
  -7   7  -9  106.24    5.32
  -6   4 -17  303.51    6.54
 -10   4 -15   68.07    4.87
  -9   3 -17    0.25    4.32
  -8   7  -9   54.74    5.26
  -8   7  -2   18.90    3.96
  -7   3 -18    3.96    4.42
  -7   6 -13   64.90    5.91
  -7   6   2 1694.15   10.14
  -6   3 -18  194.51    5.94
  -6   5 -15  198.52    6.40
  -5   5 -14  416.63    7.07
  -4   5 -12   80.41    4.00
 -12   5  -8    7.86    4.29
 -11   6  -8  121.04    6.03
 -11   6  -1   -1.37    4.66
 -10   6 -11  461.17    8.32
  -9   4 -16    1.19    4.42
  -9   7  -7  250.23    7.34
  -9   7  -4   75.83    5.66
  -9   7  -3  160.97    5.68
  -8   5 -15    4.57    5.27
  -7   7  -5  147.55    5.07
  -6   6 -12  287.17    6.35
  -5   4 -16  223.86    5.50
  -5   6 -10  538.83    6.87
 -11   4 -13   27.56    4.19
 -11   5 -11   95.33    5.47
 -10   5 -13  269.12    7.21
 -10   6   1  613.01    8.64
  -9   6 -12  361.98    7.86
  -8   7  -7   13.59    4.65
  -8   7  -6    4.74    5.10
 -11   6  -6   78.83    5.83
 -11   6  -2    3.34    4.87
 -10   6 -10  340.83    8.10
  -9   5 -14  341.71    7.51
  -8   6   2  286.39    5.73
  -4   5 -11   82.82    3.98
 -12   5  -6   44.38    4.88
 -12   5  -2    6.26    4.43
 -11   6  -3   29.51    4.75
  -8   4 -16   12.01    5.26
  -8   6 -12    1.93    4.76
  -7   6   1 1403.29    9.61
  -6   4 -16  937.50   10.09
  -6   5 -14 1135.14   10.90
  -6   6 -11  122.66    5.15
  -5   5 -13  115.47    4.94
  -5   6  -8  767.47    7.50
  -4   3 -16  247.33    5.49
  -4   4 -14   35.45    3.77
 -12   5  -5   13.44    4.23
 -12   5  -4   95.24    5.28
 -12   5  -3   29.31    4.66
 -11   5 -10  287.88    7.38
 -10   6  -9  236.24    7.47
 -10   6   0  318.41    7.10
  -9   2 -17    3.69    4.22
  -8   3 -17    3.95    4.83
  -7   4 -16  235.86    6.92
  -5   6  -7 1596.23   10.22
  -5   6  -6  668.94    7.11
  -5   6  -5  302.44    5.02
 -11   4 -12    8.85    4.22
 -10   5 -12  253.53    6.84
  -9   4 -15    0.78    4.42
  -9   6   1  235.32    6.10
  -8   6 -11    2.41    5.53
  -7   5 -14  494.69    8.61
  -7   6 -11    8.62    4.60
  -6   3 -17  164.09    5.89
  -6   6 -10  433.61    6.99
  -6   6  -1  863.78    7.55
  -5   4 -15  134.16    5.25
 -11   5  -9  350.80    7.75
 -10   6  -8  296.34    7.43
 -10   6  -1   17.73    5.03
  -9   5 -13  491.91    8.69
  -8   6   1    7.02    3.88
  -7   3 -17  132.16    6.00
 -10   6  -7   52.83    6.00
 -10   6  -2   22.87    5.14
  -7   6 -10    4.57    5.16
  -7   6   0  757.34    7.56
  -6   6  -9  728.93    8.32
 -11   5  -8  328.95    7.72
 -10   4 -13  305.91    7.62
 -10   6  -5   -3.75    5.42
 -10   6  -3   76.03    6.02
  -8   4 -15   27.93    5.42
  -8   5 -13    1.56    5.69
  -6   4 -15  507.26    8.17
  -6   6  -8  893.14    9.04
  -4   4 -13    3.36    2.99
 -10   2 -15  122.04    5.44
  -9   5 -12  346.37    8.33
  -9   6  -8    6.78    5.73
  -8   2 -17   10.85    4.81
  -8   3 -16   14.92    5.31
  -7   6  -9   13.69    5.15
  -7   6  -1 1395.84   10.11
  -6   6  -7 1018.55    9.35
  -5   3 -16  122.09    5.23
  -4   3 -15  685.01    7.63
 -12   4   0  214.95    6.45
 -11   5  -7  349.19    7.89
 -11   5   0  337.10    7.25
 -10   5 -10  661.18   10.21
  -9   6  -1   -2.06    3.94
  -8   6  -9    8.31    4.85
  -6   6  -6 1230.49    9.72
  -6   6  -5  883.02    8.45
  -6   6  -4 2498.20   12.84
  -5   4 -14  744.78    8.23
 -12   4  -5   44.94    5.18
 -11   4 -10   78.96    5.92
 -11   5  -1  127.46    6.08
  -9   6  -7  139.51    6.16
  -9   6  -2    9.38    4.88
  -8   6  -8   16.22    5.55
  -8   6  -1   41.50    4.57
  -7   6  -8   40.52    4.67
  -7   6  -2  777.43    8.06
 -12   4  -3  121.42    5.70
 -12   4  -2  118.07    5.73
 -11   5  -5  239.80    7.34
 -11   5  -2   39.42    5.59
  -9   5 -11  443.92    9.10
  -9   6  -4   15.16    5.50
  -9   6  -3    1.73    4.34
  -8   5 -12    7.96    4.93
  -8   6  -7    2.27    5.27
  -8   6  -2   19.24    4.53
  -7   2 -17   36.45    5.23
  -7   3 -16  488.86    8.04
  -7   5 -12   10.96    5.35
  -7   6  -7    2.49    4.75
  -6   2 -17  118.48    5.47
 -12   3  -8    3.86    4.40
 -11   5  -4   85.77    5.27
 -11   5  -3   22.82    4.81
 -10   5  -9  617.71    9.65
  -9   4 -13  122.14    6.80
  -8   6  -6    8.50    5.19
  -7   6  -3  523.50    6.96
  -5   5 -10   66.47    3.89
 -11   4  -9  109.54    5.50
 -10   2 -14   47.33    5.09
 -10   3 -13   16.43    5.43
 -10   5   1    2.54    4.62
  -7   4 -14  570.88    8.70
  -6   5 -11   40.25    4.38
  -5   3 -15    5.14    4.07
 -12   3  -7    7.44    4.24
 -11   2 -12  240.69    6.40
 -10   4 -11  366.43    8.37
 -10   5  -8  814.56   10.72
  -9   1 -16   26.80    4.88
  -9   5 -10  164.55    6.62
  -8   2 -16   -1.56    5.12
  -8   5 -11   32.82    5.27
  -7   5 -11  282.16    7.24
  -5   5  -9  226.51    4.93
 -10   5   0   51.77    5.42
  -9   3 -14    3.41    4.76
  -9   5   2   75.84    4.92
  -4   4 -11    0.33    2.81
 -11   3 -10   11.40    4.88
  -8   0 -17  515.16    7.97
  -7   1 -17   29.34    4.84
  -7   3 -15  869.53   10.50
  -7   5   2 1487.08    9.57
  -6   3 -15  816.54    9.54
  -6   4 -13  391.43    7.43
  -6   5 -10  255.62    5.85
  -5   2 -16   56.05    4.82
  -5   5  -8 1244.87    9.14
 -12   3  -5    4.32    4.67
 -11   4  -7  430.30    8.14
 -10   4 -10  260.14    7.81
 -10   5  -6  431.01    8.42
 -10   5  -1  123.11    5.88
  -9   0 -16   45.81    4.58
  -8   5 -10   14.62    5.06
  -8   5   2  178.88    5.10
  -7   2 -16   -2.08    4.94
  -7   5 -10  154.83    6.34
  -5   4 -12    8.29    3.97
  -5   5  -7  666.54    7.05
 -11   2 -11   87.28    5.47
 -11   4   1  319.41    7.09
 -10   5  -4  179.31    6.87
 -10   5  -3   49.23    5.74
 -10   5  -2    9.46    4.55
  -9   5   1   46.73    4.75
  -6   2 -16   59.91    5.29
  -6   5  -9    9.59    4.30
  -4   2 -15  556.79    7.00
 -12   3  -4   -2.17    4.35
 -12   3  -3  135.40    5.74
 -12   3  -1  103.35    5.57
 -11   3  -9   37.56    5.44
  -9   4 -11  108.60    6.96
  -8   3 -14  149.89    6.13
  -8   5  -9   17.48    4.99
  -7   5   1 1691.77   10.33
  -5   3 -14  546.05    7.52
  -4   3 -13   -1.66    2.82
 -12   2  -7    7.05    4.01
 -11   4  -4  135.09    6.45
 -11   4  -1  476.07    8.46
 -10   4  -9  654.41    9.95
  -9   1 -15    0.25    4.99
  -9   5   0   16.51    4.48
  -8   2 -15   98.00    6.28
  -8   5   1  694.30    7.79
  -7   5  -9  583.48    8.30
  -6   5  -8  311.85    6.18
 -11   4  -3  232.31    7.13
 -11   4  -2  567.35    9.14
  -9   5  -6  335.99    8.04
  -8   5  -8  116.43    5.81
  -7   3 -14  608.38    9.21
  -7   4 -12  256.68    6.78
  -6   3 -14 1488.44   12.28
 -12   2  -6    0.32    4.70
 -11   2 -10   50.13    5.04
 -11   3  -8  113.22    5.65
  -9   5  -5   15.86    5.69
  -9   5  -2   38.34    5.33
  -8   5   0  552.81    7.39
  -7   5  -8  643.28    8.38
  -6   5  -7  137.85    4.56
  -5   2 -15   45.39    4.50
 -10   4   2   76.58    5.27
  -9   0 -15   71.60    5.25
  -9   3 -12   60.22    6.28
  -8   4 -11   31.10    5.25
  -8   5  -7   51.10    5.12
  -7   1 -16   92.92    5.88
  -7   2 -15  205.90    6.89
  -6   5  -6  341.38    5.74
  -6   5  -2  672.26    6.69
 -10   3 -10   25.85    5.83
  -8   5  -6  127.07    5.59
  -7   4 -11 1251.35   11.82
  -7   5  -1  373.58    5.96
  -6   2 -15  160.53    5.93
  -6   4 -11  278.99    6.11
  -6   5  -5  182.51    4.63
  -6   5  -4  791.59    7.50
  -5   1 -16   -1.09    4.41
  -5   3 -13  124.99    4.95
  -5   4 -10  749.06    7.81
  -4   2 -14  456.58    6.31
 -12   2  -4   21.03    5.00
 -11   2  -9  126.86    6.39
  -9   1 -14   12.10    5.43
  -9   4  -9  281.70    8.06
  -8   5  -5    9.66    4.49
  -8   5  -2    0.64    4.30
  -7   5  -6   28.94    4.13
 -11   1 -10   23.62    5.12
 -11   3  -6  165.80    6.27
 -11   3   2  315.36    7.25
 -10   0 -13    7.68    4.74
 -10   4  -6  483.02    8.85
  -8   1 -15   31.58    5.09
  -7   5  -5    5.30    3.75
  -7   5  -4   43.57    4.00
  -6   3 -13 2079.82   13.90
 -10   2 -11    9.62    4.79
 -10   3  -9   37.78    6.11
 -10   4   0   16.98    4.87
  -9   4  -8   48.19    6.28
  -6   4 -10  168.49    5.60
  -5   4  -9  496.05    6.47
 -11   2  -8   42.60    4.88
 -11   3   1  424.19    8.01
 -10   4  -2  437.80    8.51
 -10   4  -1  187.39    6.60
  -7   0 -16  137.06    6.12
  -7   4 -10  727.86    9.15
  -5   2 -14   14.74    4.10
  -4   3 -11    2.66    3.22
 -11   3  -4  409.14    8.19
  -9   0 -14   54.74    5.69
  -9   4   2   -0.44    4.45
  -8   4  -9    6.56    4.94
  -7   2 -14  546.63    8.58
  -5   3 -12    0.17    3.19
 -12   1  -4   17.87    4.67
 -11   0 -10   91.83    5.48
 -11   1  -9  134.81    5.86
 -11   2  -7   -2.57    5.21
 -11   3  -2  266.16    6.97
 -10   2 -10    5.99    5.62
  -9   2 -12    9.85    5.08
  -6   2 -14   91.27    4.95
  -5   4  -8   72.53    3.64
  -4   2 -13  687.41    7.10
  -9   1 -13   37.33    5.15
  -9   4   1   80.77    5.05
  -7   4  -9 1101.50   10.57
  -6   0 -16   12.31    4.82
  -6   1 -15   17.79    4.80
  -6   3 -12  240.48    6.01
  -5   1 -15    5.16    4.44
 -12   1   1   43.87    4.61
 -10   1 -11    8.03    4.65
 -10   3  -7  142.73    6.51
  -9   4  -5  306.46    7.79
  -7  -1 -16  462.97    8.11
  -5   4  -7   36.08    3.34
 -12   1  -1  106.28    5.38
 -12   1   0   12.91    4.70
 -11   2  -6    1.83    4.66
  -9   3  -9   11.70    6.27
  -9   4   0  153.61    5.31
  -8   4  -7   12.79    5.65
  -8   4   2   62.70    4.29
 -11   2  -5  141.15    6.63
 -10  -1 -12   15.85    4.79
 -10   3  -6   51.44    5.65
  -9  -2 -14  172.70    5.88
  -9   2 -11   41.35    5.52
  -9   4  -2    6.12    4.96
  -9   4  -1   87.05    5.02
  -7   2 -13  829.85   10.04
  -7   3 -11  818.31    9.76
  -7   4   2 1126.95    8.41
  -5   2 -13    8.94    4.21
  -8   4  -6    9.79    4.65
  -6   4  -7   10.82    3.39
  -3  14  -2  486.57    9.04
  -2  12  -4   13.39    5.18
  -1  13  13   29.34    5.36
   0  12  12   78.82    6.46
   1   8  -2   17.17    4.24
   1  11   4  231.51    8.83
   2   7   1    8.33    3.91
   2   8   2  132.63    6.15
   2   9   5  846.85   11.60
   2   9   9 1107.10   13.07
   3   5   7  277.05    5.71
   3   5   8   61.33    4.39
  -4  15  -1  151.46    6.43
  -3  13  -4  297.46    7.52
  -2  14   0   44.07    5.67
   0  12   1  781.15   11.28
   1  10  14  119.46    6.96
   2   9   4  650.82   10.45
   2   9  10  883.22   12.16
   3   5   6  107.25    4.59
   3   5  10   31.27    4.63
  -4  16   3  138.31    5.78
  -1  10  -5  538.66    7.53
  -1  14   5   83.28    6.29
  -1  14   6   -0.61    5.25
  -1  14   7    0.08    5.07
  -1  14   8   -5.97    5.70
   0   9  -4  951.72    9.31
   0  12  13   48.74    6.20
   1  10   0   28.45    5.44
  -2  13  -3  135.47    6.42
  -2  15   5    7.64    5.31
  -2  15   6   14.94    5.27
  -2  15   7   28.24    5.20
  -2  15   8    9.63    5.21
  -1  14   4   38.75    5.82
  -1  14   9    8.55    5.69
   0  11  16    1.63    4.70
   0  12   0  580.46   10.51
   0  13   5   90.56    7.76
   0  13   6   53.49    6.41
   0  13   7   11.77    6.56
   1  11   2    6.56    6.78
   2   7   0  206.57    5.74
   2   9   3  433.40    8.59
   3   6   7   25.71    4.12
   3   6   8   59.07    4.42
   3   6   9   41.01    4.91
  -2  14  -1    3.92    5.77
  -2  15   4   18.12    5.55
  -1  12  -3   32.45    5.24
  -1  14   3   31.30    5.83
  -1  14  10    1.39    5.42
   1   9  -2  145.36    5.89
   1  11  12    1.09    6.26
   3   6  10  197.89    6.52
  -3  14  -3  647.67    9.59
  -1  14   2   50.24    6.86
   0  12  14  101.98    6.03
   0  13   3  250.38    8.81
   1  10  -1    6.43    5.94
   1  10  15   57.98    5.96
   1  11   1   71.72    7.19
   2   9   2  102.53    6.12
  -4  16   1  100.31    5.80
  -2  15   2  157.29    7.13
   2  10   5  271.73    8.85
   2  10   8   73.75    7.34
  -3  15  -1  944.78   11.25
  -2  14  -2  136.91    6.86
  -1  13  -2   87.78    6.90
   0  11  -3   67.35    6.13
   0  13   2  654.88   10.83
   1  11  13   16.90    5.91
   1  12   8    2.92    6.66
   2   8   0  293.24    6.48
   2   9  13   34.98    6.04
   2  10   4  252.87    8.68
   2  10   9  108.67    6.73
   3   7   9  139.94    5.76
  -3  16   3  144.24    6.16
  -2  13  -4  229.09    7.33
  -2  15   1   67.62    6.44
   1  11   0  141.77    6.91
   3   7   5  331.67    6.91
   3   7  10  280.37    7.46
  -1  12  -4   -0.75    4.60
   0   9  -5 1038.56    9.40
   0  13   1  663.05   10.72
   1  12   3   39.98    6.50
   2  10   3  462.66    9.36
  -3  15  -2  253.30    7.61
  -3  16   2  104.59    5.79
  -1  10  -6  818.79    8.78
  -1  14   0  212.83    7.28
   0  13  12   27.66    4.96
   1  11  14    5.92    5.26
   1  12   2  285.28    9.34
   2   8  -1   37.70    5.03
   2  10   2  184.33    7.99
   2  10  11  264.14    7.97
   3   8   7  993.29   11.75
  -1  13  -3    4.33    5.74
   0  13   0  716.81   10.93
   1  11  -1   49.36    5.91
   2   9   0  164.58    6.32
   3   8   5  593.44    9.78
   3   8   6  865.42   10.72
  -2  14  -3  250.25    7.62
  -1  14  -1  111.37    6.86
  -1  15   5   13.53    5.45
  -1  15   6    3.52    5.42
  -1  15   7    8.10    5.03
   0  11  -4    3.92    5.42
   0  14   5   37.52    6.31
   2  10  12   19.07    6.17
   2  11   6   -3.32    6.83
   3   6   2  487.17    6.83
   3   8  10  770.80   10.77
  -1  15   4   12.54    5.27
   0  10  -5  661.52    8.64
   0  14   7   70.66    6.16
   2  11   5   11.59    6.12
   2  11   8    8.51    6.68
  -2  13  -5  187.00    6.59
  -2  15  -1  492.44    8.73
  -1  12  -5  705.15    9.57
   0  14   3   51.87    5.87
   0  14   9   56.83    5.82
   2  11   4  242.14    8.22
   2  11   9   -3.13    6.21
   3   8  11  921.04   11.37
  -3  16   0  212.41    6.50
  -1  11  -6    5.73    4.54
   0  14   2  184.75    7.98
   1  11  -2  219.87    7.22
   1  13   6   46.05    5.98
   1  13   7    7.28    6.26
   2   8  -2   26.38    4.29
   2  10  13    8.19    5.60
   2  11   3   -6.57    5.98
   3   9   7 1282.18   13.69
  -2  14  -4  192.06    6.94
  -2  16   3   27.70    5.05
  -1  13  -4    8.24    5.49
  -1  14  -2   11.58    5.19
   0   9  -6 2566.97   13.62
   1  12  13   21.93    5.26
   1  13   4   40.89    6.16
   1  13   8    7.37    5.55
   2  11   2   64.17    7.63
   3   7   1  284.92    6.51
   3   8  12   62.51    6.14
   3   9   8 1168.44   12.87
  -2  15  -2  237.20    7.45
  -2  16   2   10.46    4.95
   1  12  -1  398.43    9.46
   2  11  11   14.22    6.02
   3   9   4  847.58   11.27
  -3  16  -1  129.63    5.63
  -1  10  -7 1321.60   10.34
   0  11  -5   78.16    5.25
   0  12  -4   54.73    6.23
   1  13   2  110.23    6.90
   1  13  10   53.79    6.00
   2   9  -2   19.57    4.77
   2  10  -1  220.52    8.03
   3   9   3  984.95   12.32
   3   9  10  212.59    7.73
  -2  16   1   57.99    5.34
  -1  14  -3   13.49    5.65
  -1  15   0    2.05    5.57
   1   8  -5   16.25    3.50
  -1  12  -6  132.11    6.31
   1  13   1  176.46    7.43
   2   8  -3  161.97    5.24
   2  11  12    7.29    5.71
   2  12   6    6.92    5.73
   3   7   0  223.21    5.75
   3   9   2 1197.01   12.62
   3   9  11  250.00    7.89
  -3  16  -2  489.59    8.20
  -2  15  -3  308.06    7.63
   1  12  -2  463.37    9.25
   1  13  11   62.43    5.15
   2  11   0   62.15    6.46
   2  12   3   21.67    7.03
   2  12   4    0.44    5.89
  -2  14  -5   96.54    5.94
  -1  15  -1   26.75    5.28
   0  15   5   79.72    6.09
   0  15   6  107.13    6.12
   1  13   0  531.07    9.91
   2  10  -2   21.51    5.44
   3   8   0  160.95    5.99
   3   9   1 1046.43   12.27
   3   9  12    2.78    5.62
   3  10   4  495.08    9.77
   3  10   8   11.93    5.65
   4   5   6  174.16    5.18
   4   5   8  220.92    5.75
   4   6   7    1.08    4.47
   0  15   4   22.07    5.08
   1  11  -4  165.08    7.05
   2  11  13   25.76    5.09
   2  12   2    3.17    6.02
   3   6  -1  260.61    5.80
   3  10   3  420.27    9.23
   3  10   9   28.85    5.74
   4   5   5   87.69    4.57
   4   6   6   12.44    4.70
   4   6   8   54.32    5.22
   4   6   9   80.85    5.41
  -2  16  -1  189.81    6.42
  -1  14  -4   40.34    5.84
   0  11  -6   10.28    5.04
   1  10  -5   47.88    4.75
   1  13  -1  629.56   10.87
   1  14   4  106.14    6.83
   1  14   6   78.00    6.44
   2   7  -4 2257.93   12.71
   2  12   1   -0.33    6.77
   2  12  10   -2.09    5.16
   3   7  -1    1.23    3.90
   3  10  10   87.70    6.76
   4   6   5   19.13    4.15
  -1  15  -2   10.19    5.49
   0   9  -7 1353.49    9.82
   0  13  -4  333.76    8.40
   0  15   2   26.10    5.34
   1  14   3   -0.10    5.71
   1  14   7  141.40    6.22
   1  14   8   76.87    5.86
   3   9   0  769.75   10.45
   3  10   2  816.73   11.52
   4   5   4   71.11    4.58
   4   7   5  187.34    6.74
   4   7   6   35.57    4.96
   4   7   8   34.85    5.54
  -2  15  -4  708.31    9.52
   1  14   2   34.80    6.31
   2  12  11    8.01    5.10
   3  10   1 1799.43   16.01
   4   7   4   54.62    5.65
  -1  12  -7  614.36    8.72
  -1  16   1    8.12    4.73
   1   9  -6   15.04    4.42
   2   9  -4   -3.78    4.92
   2  11  -2    4.98    5.62
   2  12   0   39.75    6.29
   3  11   7   57.41    6.75
   4   6   3    3.26    4.34
   4   7  10    3.21    5.34
   0  14  -3  291.94    8.25
   1  14   1   47.17    5.70
   2  13   4   12.77    6.16
   2  13   5    4.81    5.19
   2  13   6   16.56    5.50
   3   6  -2  198.65    4.91
   3   7  -2   32.07    4.03
   3   9  -1  113.68    6.23
   3  11   4  100.41    6.87
   4   8   5   86.09    6.61
   4   8   6  268.79    7.35
   4   8   7   48.71    6.06
  -1  14  -5   91.88    6.17
  -1  16   0   14.74    4.94
   0  12  -6  313.54    7.59
   2  12  -1   10.65    6.66
   2  13   3   12.41    5.54
   2  13   8    2.68    5.45
   3   8  -2    6.71    4.46
   3  10   0 1570.46   14.60
   3  10  12    8.25    5.36
   3  11   9    8.29    5.95
   4   8   4  318.84    8.21
   4   8   9   19.54    5.85
   0  13  -5  623.23    9.47
   1  10  -6   27.27    4.40
   1  14   0  123.74    6.40
   2  10  -4   32.36    5.91
   2  11  -3   19.74    6.33
   2  13   2    4.55    5.56
  -2  16  -3  579.17    8.36
   0  15  -1   91.59    5.91
   2  13   1   18.68    6.44
   2  13   9   20.02    5.25
   3   9  -2  334.73    8.21
   3  11   1  490.15   10.32
   3  11  10   85.37    6.32
  -1  15  -4  133.74    6.28
  -1  16  -1   44.95    5.07
   0  14  -4  440.10    9.06
   2  12  -2   46.89    6.84
   3  10  -1 1483.15   14.08
   4   9   6  353.38    8.25
   4   9   7  206.67    7.69
  -1  13  -7  169.42    6.30
   0  15  -2   59.39    6.13
   1  11  -6    1.13    5.34
   1  12  -5  351.53    8.36
   2  13   0    6.25    6.30
   3   7  -3    4.64    3.77
   3   8  -3    8.60    4.98
   3  11  11  125.41    6.43
   4   7   1    4.49    4.40
   4   9   4   72.90    6.15
   4   9   8   78.34    6.51
  -1  14  -6    4.66    5.18
   1   8  -7    9.10    3.52
   1   9  -7  109.85    4.82
   1  13  -4  331.78    8.46
   2  11  -4    5.63    6.14
   3   6  -3  336.62    5.76
   3  12   4   47.52    6.82
   4   8   1  188.57    7.19
   4   9   9    4.08    5.76
  -1  16  -2   36.32    4.77
   0  10  -8  400.61    6.86
   0  12  -7 1063.25   11.19
   0  13  -6  438.64    8.42
   1  15   2    9.74    5.22
   2  12  -3   38.65    6.86
   3  10  -2  483.09    9.15
   3  12   3  110.94    6.64
   4   6   0   21.09    4.44
   4   7   0   21.91    5.10
   4   9   2  364.15    8.97
   1  10  -7  186.83    6.16
   2  14   5   23.04    5.50
   3  11  -1  334.21    8.55
   3  12   2  161.93    7.21
   3  12   8   48.87    5.71
  -1  15  -5   43.60    5.31
   0  14  -5  551.30    9.06
   0  15  -3  141.02    6.20
   1  15   1   -0.02    4.73
   2   8  -6  690.79    8.10
   2  14   3   26.88    5.86
   2  14   4   11.13    5.08
   2  14   6   28.76    4.73
   3  12   1  124.44    7.80
   3  12   9  167.52    6.55
   4   8   0  212.45    6.77
   4   9   1  525.75    9.37
   4  10   5  225.66    7.47
   4  10   6   27.82    5.68
   0  11  -8  229.31    6.43
   0  16   0    8.46    4.51
   1  12  -6  194.19    7.14
   1  14  -3  497.01    8.97
   1  15   0   10.72    5.40
   2   9  -6    8.74    4.78
   2  13  -2   47.29    6.81
   3   7  -4  716.33    8.05
   4  10   8   -2.17    5.74
   1  11  -7  309.94    7.39
   1  13  -5  898.07   11.16
   2  14   1   -0.24    5.54
   3   6  -4  535.89    6.88
   3  11  -2  173.94    7.27
   3  12  10  198.36    6.41
   4   6  -1  357.03    6.30
   4   7  -1   23.72    4.52
   4   9   0  682.45   10.67
   4  10   2  147.66    7.84
   0  15  -4  210.48    6.89
   0  16  -1    4.88    4.55
   0  14  -6  252.56    7.38
   1  14  -4  744.01   10.54
   2  13  -3   29.32    6.52
   2  14   0   12.55    4.91
   3  12  -1  298.11    9.05
   3  13   4   15.67    6.01
   3  13   5    0.52    5.79
   4   5  -1   12.30    3.89
   4  10   1  243.19    7.87
   4  10  10   90.35    6.29
  -1  15  -6   54.93    5.27
  -1  16  -4    0.13    4.18
   1   9  -8   20.38    3.91
   3  10  -4  493.37    8.93
   3  11  -3  223.30    7.56
   3  13   3   19.86    5.11
   4   7  -2  116.01    5.73
   4  11   5   85.59    6.90
   5   5   7 1044.76    9.87
   5   6   5  693.56    9.04
   5   6   7  518.76    8.36
   0   9  -9 1853.18   11.00
   0  10  -9  800.11    8.63
   0  16  -2   25.71    4.57
   1  13  -6  609.97    9.81
   2  11  -6   16.89    5.88
   2  14  -1    2.95    4.78
   3   8  -5   96.99    5.51
   4   8  -2   35.57    5.21
   4  10   0  201.25    7.57
   4  11   3  121.53    6.80
   5   5   5  102.60    4.82
   5   6   4  243.72    6.73
   5   7   6  207.00    6.74
   5   7   7 1090.47   11.57
   2   8  -7  739.56    8.10
   3   7  -5 1420.83   10.66
   3  12  -2   40.95    6.02
   3  13   1   41.50    5.52
   4  11   2   80.07    6.52
   4  11   8    5.78    5.51
   5   5   4  492.23    7.29
   5   6   3  334.32    7.15
   5   7   8  238.50    7.06
   0  15  -5  159.51    6.01
   1  14  -5 1261.23   12.95
   2  14  -2   17.38    5.71
   4   9  -2  437.04    8.72
   4  10  -1  573.94   10.03
   4  11   1  124.34    7.55
   5   4   5  182.12    5.04
   5   4   6  397.74    6.28
   5   7   3   48.98    5.09
   5   8   5  110.25    6.79
   5   8   6   99.38    6.46
   0  11  -9  300.71    6.66
   0  16  -3    3.04    4.34
   1  11  -8  444.51    7.95
   1  15  -3  128.44    6.31
   2  10  -7  157.39    6.31
   3   6  -5 1065.71    8.71
   3  10  -5  811.01   10.87
   3  11  -4  132.33    6.69
   4   5  -2   -1.41    3.30
   4  11   9   81.33    5.71
   5   5   3   45.13    3.98
   5   7   2  238.16    7.23
   5   8   3   47.46    6.23
   5   8   4  247.65    7.07
   0  14  -7   14.99    5.39
   3  12  -3   90.01    6.41
   4   8  -3   92.73    5.66
   4  11   0  187.86    7.46
   5   4   4   75.90    4.10
   5   8   8   42.81    5.77
   2  12  -6   55.00    5.57
   2  13  -5  156.78    7.12
   2  15   1   82.38    5.58
   4   9  -3 1064.17   12.24
   4  11  10  293.24    6.98
   5   5   2    6.17    3.54
   5   8   2  209.70    6.95
   5   9   5   13.12    5.93
   0  12  -9   30.03    5.23
   0  15  -6  276.81    6.93
   1  12  -8  361.27    7.70
   2  11  -7   44.17    5.17
   2  15   0   16.90    4.95
   3   8  -6  381.04    6.86
   3   9  -6  241.46    7.07
   4  11  -1   56.12    6.24
   4  12   6   83.22    5.91
   5   4   3  140.39    4.27
   5   6   1   81.09    4.98
   5   9   3    2.26    6.16
   5   9   6   35.89    5.46
   5   9   7   75.83    6.37
   0  16  -4   15.08    4.48
   1   9  -9   45.50    4.01
   3   7  -6 1243.79    9.99
   3  11  -5  188.62    7.01
   3  12  -4  334.56    8.76
   3  13  -2    6.34    5.13
   3  14   3   82.86    5.72
   4  12   7  159.23    6.41
   5   5   1  585.76    7.75
   5   9   8   -8.06    5.31
   1  10  -9   27.26    4.47
   2   8  -8 1187.09    9.75
   2   9  -8  298.69    6.54
   2  15  -1    7.30    4.64
   3  14   1    9.84    5.28
   3  14   2   33.03    4.96
   4   5  -3   28.46    3.48
   4   8  -4  224.75    6.61
   4  10  -3  449.43    9.10
   4  11  -2  121.37    7.48
   5   7   0   28.02    5.08
   2  10  -8   18.18    5.25
   3   6  -6 2390.75   12.62
   3  13  -3    0.83    5.85
   4   9  -4  429.84    8.53
   5   8   0  487.70    8.86
   5   9   1   10.63    5.66
   5   9   9   32.85    5.39
   0  14  -8  172.93    6.32
   1  11  -9  718.96    9.23
   2  13  -6  269.72    7.28
   2  15  -2    5.28    5.01
   3  14   0    1.36    4.75
   4   6  -4    5.29    3.60
   5   7  -1    7.12    5.50
   5  10   3    3.62    5.98
   5  10   4    3.65    5.01
   5  10   5    1.81    5.20
   5  10   6   -0.47    5.56
   2   7  -8 1486.06    9.90
   2  11  -8    0.68    5.32
   3  12  -5  401.28    8.64
   4  10  -4  360.14    8.99
   4  11  -3  768.47   11.71
   4  12  -1  179.87    7.68
   5   4   1  161.81    4.54
   5   6  -1   49.49    5.13
   5   9   0   38.51    5.79
   5  10   7  121.66    6.38
   1  14  -7  150.58    6.44
   2  14  -5  414.17    8.46
   3  14  -1    7.70    4.91
   4   8  -5   69.76    5.94
   5  10   1   -4.48    6.19
   5  10   8   42.00    5.29
   1  12  -9   50.70    5.81
   3  13  -4  135.78    6.34
   4  12  -2  271.15    8.50
   4  13   2   68.12    5.91
   4  13   3   89.43    5.57
   4  13   5   63.28    5.30
   5   5  -1  341.54    6.55
   5   7  -2   77.22    5.99
   5   9  -1   12.63    5.62
   1  15  -6  222.01    6.61
   3  14  -2    7.38    4.95
   4  11  -4  821.14   11.73
   4  13   1   73.23    5.95
   5   4   0 1812.68   11.24
   2   9  -9   57.74    4.89
   2  12  -8   14.12    5.55
   5   6  -2   35.76    4.50
   5   9  -2   -1.24    6.31
   5  11   4   29.80    5.35
   5  11   5   -3.77    5.47
   1  10 -10  581.27    7.85
   2   8  -9  784.75    8.12
   2  10  -9    9.26    4.24
   4  12  -3  148.41    6.77
   5  10  -1   18.67    5.74
   5  11   6   43.97    4.99
   1  11 -10  363.69    7.32
   1  13  -9   28.33    5.43
   1  14  -8  433.84    8.15
   3   9  -8  231.26    6.78
   4   8  -6   36.18    4.95
   4   9  -6  176.96    7.12
   4  13  -1   15.09    5.50
   5   5  -2  418.02    6.91
   5   7  -3   44.39    5.14
   5  11   7   80.08    5.44
   1   8 -10    0.62    3.34
   3   8  -8  557.10    7.69
   4   7  -6   43.45    4.51
   4  11  -5  445.03    9.02
   5   9  -3  208.09    7.91
   5  10  -2   54.29    6.18
   5  11   0   14.40    5.48
   6   6   4 1572.10   12.65
   6   7   3 1372.96   12.96
   6   7   4 1735.77   14.12
   6   7   5  517.35    8.86
   1  15  -7  159.28    5.89
   2   7  -9  774.09    7.58
   2  15  -5  181.64    6.21
   3  14  -4   41.36    5.87
   4  10  -6  104.52    6.24
   4  12  -4  482.21    9.17
   4  13  -2   14.69    5.37
   5  11  -1    8.42    6.17
   5  11   8    6.20    4.42
   6   7   2 1751.78   14.38
   6   8   5   43.28    5.95
   1  12 -10   17.00    5.03
   3   7  -8  665.90    7.66
   4   6  -6   10.37    4.22
   5   8  -4    1.83    5.90
   5  10  -3   71.76    7.06
   6   6   2  485.02    8.06
   6   8   2  464.00    9.04
   6   8   3  417.16    8.35
   2  12  -9    9.88    4.62
   3  11  -8  128.76    6.04
   5   5  -3    8.11    4.24
   5  11  -2   -0.94    6.14
   5  12   3    3.72    4.76
   5  12   4  135.84    6.23
   5  12   5    9.46    4.79
   6   5   2   44.09    4.92
   6   6   1  273.44    7.26
   6   7   1 1567.06   13.55
   6   8   7   57.39    5.71
   4   8  -7    1.62    4.66
   4   9  -7   44.92    6.06
   4  11  -6  793.71   10.91
   4  12  -5  625.20    9.94
   5   4  -2  975.40    8.50
   5  12   1   92.16    6.02
   6   4   4   16.42    4.14
   6   8   1  639.11    9.78
   6   9   3    6.96    5.94
   6   9   4   52.54    6.08
   1  14  -9  488.50    8.19
   2   9 -10   75.37    4.26
   2  10 -10    6.33    4.01
   2  15  -6  100.66    5.42
   4   7  -7   79.71    5.33
   4  14   0   82.60    5.05
   5  10  -4  283.17    8.65
   5  12   0   25.35    5.31
   6   4   3   97.04    4.61
   6   5   1   27.80    4.96
   6   6   0  409.94    8.10
   6   9   2    8.45    5.06
   6   9   6   67.26    5.78
   1  10 -11  346.48    6.57
   1  15  -8  200.93    5.94
   2   8 -10  617.21    7.33
   2  11 -10   64.81    5.49
   3   8  -9  456.94    7.34
   3   9  -9  362.89    7.00
   3  10  -9   71.43    5.90
   3  13  -7   33.13    5.57
   4  14  -1   37.43    4.79
   5   8  -5   -4.17    5.86
   5  11  -3  243.83    7.63
   5  12  -1   12.59    5.56
   6   9   1   15.73    5.27
   6   9   7    6.50    5.43
   1   9 -11   12.94    3.94
   2  13  -9   44.28    5.56
   5   7  -5   64.02    5.34
   5   9  -5   10.50    5.54
   6   4   2   76.30    4.62
   6   5   0   29.79    4.85
   6   8  -1  241.47    8.18
   4   6  -7  137.29    5.19
   4  12  -6  934.49   11.53
   4  14  -2   40.50    5.20
   5   4  -3 1475.19   10.25
   5   5  -4   20.53    3.94
   5  12  -2   72.60    6.29
   6  10   2  116.04    6.74
   6  10   3  151.57    6.95
   6  10   4   11.96    5.50
   6  10   5   41.78    5.61
   3   7  -9 1249.59    9.93
   4   8  -8  113.12    6.12
   4  13  -5  129.24    6.37
   5   6  -5    3.73    4.25
   5  11  -4  300.02    8.04
   6   7  -2  261.12    7.80
   6  10   6   25.75    5.33
   1   8 -11    9.75    3.51
   2  15  -7  126.55    5.08
   4  14  -3  141.69    5.90
   5   8  -6   80.48    6.53
   5  12  -3    0.53    5.48
   6   3   4   45.87    3.95
   6   6  -2   45.26    5.77
   6   8  -2  350.31    8.18
   3  12  -9   34.32    5.97
   4   7  -8  290.23    6.70
   5   9  -6  181.24    7.06
   5  13   0  175.72    6.13
   6   3   3    1.67    3.66
   6   4   0  418.44    6.78
   6  10   7    5.23    4.35
   2  10 -11   23.72    4.66
   3   9 -10  439.43    7.86
   3  10 -10  125.41    6.10
   4  13  -6  247.10    7.43
   5   5  -5  498.55    7.42
   5  10  -6  111.68    7.29
   5  11  -5  220.23    7.38
   5  13  -1  113.07    5.97
   6   7  -3  347.41    8.33
   6  10  -1   32.58    5.54
   2   9 -11  364.43    6.26
   2  11 -11   34.62    5.35
   2  13 -10   69.69    5.75
   2  14  -9  231.47    6.72
   3   8 -10  747.88    8.79
   4  14  -4  154.62    5.73
   5   6  -6  744.52    9.22
   5  12  -4   71.98    5.58
   6   9  -3   25.57    6.44
   6  11   3    2.77    5.09
   6  11   4    3.88    4.67
   2  15  -8  234.95    6.20
   3  11 -10   19.87    5.61
   4   6  -8  147.21    5.33
   5  13  -2    5.50    5.10
   6   4  -1  245.97    6.05
   6   6  -3    7.17    4.81
   6  11   5   61.63    5.00
   2   8 -11  824.75    8.20
   4  10  -9    2.87    5.66
   4  14  -5  135.38    5.87
   5   8  -7   -2.77    5.02
   5   9  -7   32.19    5.65
   5  11  -6  540.93    9.97
   6   8  -4   27.13    6.43
   3   7 -10 1356.54   10.60
   3  14  -8    8.66    4.80
   5  10  -7  225.57    7.94
   5  12  -5  114.51    5.94
   5  13  -3   11.80    5.12
   6   5  -3   44.13    5.23
   6  10  -3  320.42    8.14
   6  11  -1   23.83    5.13
   3  12 -10   32.21    5.58
   5   5  -6 1713.36   12.09
   6   3   0  587.27    7.16
   6  11  -2   -2.65    5.66
   5   4  -5  283.87    5.53
   6   8  -5  157.84    7.45
   7   6   2  122.61    6.14
   7   6   5  582.96    8.84
   7   8   3  121.10    6.42
   2   7 -11  597.49    6.85
   2  13 -11    9.62    5.24
   3   9 -11  262.25    6.65
   3  10 -11  210.14    6.62
   5   6  -7  225.05    6.09
   5   9  -8    7.23    5.99
   5  12  -6  162.82    6.88
   6  11  -3   99.70    6.46
   7   5   3  219.54    6.69
   7   6   1  471.38    8.70
   7   7   1  628.62    9.53
   7   8   1  441.84    9.01
   7   8   2  324.36    7.65
   7   8   4   27.55    5.43
   2  15  -9  370.87    6.70
   3  11 -11   43.43    5.41
   4   5  -8  315.58    5.66
   4   9 -10  169.90    6.70
   5   8  -8  201.89    6.75
   6   3  -1  981.69    8.87
   6   5  -4  125.37    5.45
   7   5   2  250.76    6.67
   7   7   0  514.63    8.87
   7   8   0  581.68    9.87
   2   9 -12  675.87    8.19
   2  11 -12    3.01    4.84
   3   6 -10   76.87    4.24
   3   8 -11 1427.61   11.15
   3  14  -9    6.67    4.45
   4   8 -10  196.66    6.60
   4  10 -10   29.39    5.62
   4  12  -9  499.42    8.68
   5   7  -8    6.67    4.78
   5  10  -8   96.26    6.15
   5  13  -5   22.95    5.27
   6   4  -3  161.81    5.18
   6  11  -4   -4.50    5.52
   6  12  -1   -3.13    4.43
   7   5   1  309.19    7.25
   7   7  -1  119.94    6.75
   7   9   1   19.77    5.90
   7   9   2   48.34    5.77
   7   9   3   38.34    5.56
   7   9   4   25.40    5.25
   4  14  -7  108.04    5.47
   5  12  -7  408.79    8.52
   6   8  -6  315.22    8.00
   6  12  -2    8.02    5.08
   7   4   3   20.15    4.75
   7   4   4   53.96    5.03
   7   6  -1  364.76    8.37
   7   8  -1  159.09    6.60
   2  12 -12   -2.34    5.02
   3  12 -11   50.92    5.64
   4  11 -10  259.17    7.04
   5   5  -7 1841.15   12.45
   5  11  -8  295.17    7.66
   6   7  -6   37.06    5.54
   6   9  -6   67.48    6.18
   7   4   2   11.56    4.41
   7   5   0  162.59    5.91
   2   8 -12  456.14    6.67
   3   7 -11 1200.41   10.07
   4   7 -10  220.26    5.94
   5   6  -8  962.72   10.01
   5   9  -9   23.45    6.23
   5  13  -6   58.81    5.52
   6   3  -2  643.52    7.38
   6  11  -5   18.97    5.70
   6  12  -3   23.18    4.86
   7   5  -1   26.65    5.37
   7  10   2   29.68    5.19
   4  13  -9  415.87    8.32
   5   3  -5 1992.05   11.56
   5   8  -9  133.60    6.21
   5  10  -9    1.45    6.16
   6   4  -4  189.84    5.47
   6   6  -6  758.49    9.84
   7   4   1   -2.04    3.98
   7  10   0  134.39    6.46
   7  10   1   48.37    5.66
   7  10   3  125.40    5.79
   7  10   4  174.23    6.13
   3   9 -12  822.12    9.37
   3  10 -12  473.11    8.07
   4  12 -10  385.62    8.09
   4  14  -8   13.63    4.54
   5   7  -9    0.04    5.59
   5  12  -8  496.27    9.12
   6   8  -7    8.26    5.42
   6  12  -4    4.04    5.13
   7   7  -3  209.80    7.17
   7   8  -3  327.01    8.13
   3  13 -11   83.19    5.69
   4   9 -11   81.66    5.24
   4  10 -11  101.06    5.64
   5  13  -7   92.16    5.72
   6   7  -7  549.78    9.22
   6  11  -6   12.29    5.57
   7   9  -3  390.99    8.93
   2   7 -12  352.05    5.83
   3   5 -10   20.42    3.27
   4   6 -10    3.06    3.85
   4  11 -11  178.61    7.02
   5   5  -8  151.62    5.71
   6   5  -6 1001.45   10.71
   6  12  -5   -9.87    5.02
   7   3   3   13.36    4.31
   7   4  -1    4.18    4.72
   7   7  -4  190.83    7.58
   7   8  -4  378.42    9.17
   3   6 -11  313.04    5.87
   3  12 -12   34.65    5.42
   5   4  -7  595.06    7.34
   5   6  -9  424.06    7.87
   6   4  -5  664.14    8.28
   6   6  -7   47.34    5.38
   7   3   2   -3.91    3.92
   7   9  -4  649.83   10.56
   4   7 -11  533.46    8.14
   4  13 -10  300.21    7.36
   6   8  -8   73.94    6.78
   7   3   1    0.25    3.99
   7   6  -4    5.83    5.14
   7  10  -3  228.91    6.87
   7  11   0   10.28    4.76
   4  12 -11  293.12    7.57
   5   3  -6 2277.06   12.37
   7   7  -5  141.50    7.45
   7   8  -5  303.56    8.59
   3   7 -12  889.85    8.97
   3  14 -11   -2.49    4.19
   5   7 -10  433.72    7.98
   5  11 -10  233.76    7.49
   6   2  -2   15.03    3.59
   6  10  -8   19.76    5.33
   7   3   0   55.26    4.27
   7   5  -4    5.65    5.57
   7   9  -5  608.61    9.97
   7  10  -4  140.96    6.21
   7  11  -2    3.61    4.56
   2   8 -13  158.34    5.17
   3  10 -13   95.17    5.66
   4   9 -12  614.79    9.25
   4  10 -12  285.56    7.55
   6   4  -6  850.49    9.52
   6   5  -7 1164.87   11.21
   7   6  -5   75.06    5.90
   3   9 -13  408.95    7.40
   3  11 -13   16.31    5.16
   4  11 -12   27.46    5.66
   5   4  -8  320.39    6.37
   6   6  -8   70.24    5.63
   6   9  -9   14.04    6.17
   6  11  -8   29.57    5.66
   6  12  -7    0.73    5.12
   7   8  -6  730.82   11.19
   8   7   2   65.87    5.82
   2   6 -12  367.45    5.67
   4  13 -11  371.58    7.50
   5   9 -11    1.47    4.87
   5  12 -10  603.09    9.39
   5  13  -9  263.89    6.76
   6   3  -5  748.11    8.46
   7   7  -6  241.96    7.55
   7  11  -4   47.76    5.30
   8   6   1   20.59    5.68
   8   6   2   20.06    5.50
   8   6   3   10.60    5.05
   8   7   0  300.31    7.97
   3   5 -11  181.34    4.75
   6  10  -9   37.16    5.45
   7   2   2  294.00    5.85
   7   3  -2   23.46    4.55
   7   5  -5  143.68    6.16
   7   6  -6   93.06    6.81
   8   5   2  338.20    7.67
   8   5   3  199.89    6.56
   8   6   0   46.39    5.73
   8   7  -1  103.33    6.44
   8   8   0    6.02    5.35
   8   8   1   -0.22    5.17
   8   8   2    5.53    5.04
   3   8 -13  839.48    8.87
   4   7 -12  391.50    7.44
   5   3  -7 1294.77    9.78
   5  11 -11  138.26    6.55
   6   5  -8  390.61    8.03
   7   2   1  395.12    6.32
   7   8  -7  325.68    8.77
   7  10  -6  464.96    8.73
   7  11  -5  157.47    6.55
   8   5   1   13.97    5.32
   8   8  -1   16.86    5.79
   2   7 -13  354.21    5.98
   6   4  -7  439.56    7.37
   6   6  -9  531.77    9.24
   6  11  -9    5.66    5.21
   6  12  -8    0.33    4.45
   7   7  -7  221.99    7.41
   7   9  -7  499.56    9.74
   8   5   0   95.17    6.03
   8   7  -2  117.00    6.07
   8   8  -2   12.18    5.60
   8   9   0    9.20    5.05
   8   9   1    1.05    4.74
   8   9   2    8.23    4.50
   6   9 -10   59.28    6.46
   7   2   0  129.54    4.80
   8   6  -2   -8.24    4.79
   4   9 -13  226.82    6.67
   4  10 -13   92.97    5.33
   5   4  -9  516.75    7.56
   5  12 -11  462.30    8.44
   6   2  -4  198.95    4.89
   6   3  -6  821.28    8.71
   6  10 -10   -0.47    5.50
   7   4  -5    0.09    4.63
   7   6  -7  207.13    7.13
   7  10  -7  344.58    7.85
   7  11  -6  128.72    6.28
   8   4   2  170.45    6.21
   8   7  -3   59.85    5.70
   8   9  -2   39.74    5.30
   3   7 -13  516.02    7.02
   3  10 -14   26.54    4.85
   4  11 -13    8.08    5.32
   4  13 -12  377.25    7.40
   5   9 -12   41.11    5.11
   5  10 -12   34.24    5.50
   7   2  -1   50.81    4.38
   7   8  -8  307.55    8.61
   8   4   0   68.99    5.59
   8   5  -2    0.86    4.68
   8   6  -3    4.11    5.03
   3   9 -14  640.68    8.50
   4   6 -12   36.33    4.72
   4   8 -13  255.75    6.32
   5   3  -8  305.76    6.04
   5   8 -12   37.24    5.15
   6   5  -9  887.22   10.65
   6  12  -9    4.60    4.37
   7   7  -8  207.55    7.31
   7   9  -8  500.18    9.28
   7  10  -8  383.10    8.61
   7  11  -7  186.38    6.67
   8  10  -2   -0.49    4.65
   5   7 -12   23.78    5.61
   6   6 -10  196.08    6.71
   6   8 -11  198.25    7.58
   7   2  -2   10.56    3.56
   7   4  -6  114.22    5.77
   7   6  -8   22.13    5.57
   8   3   2  241.91    6.69
   8   4  -2  322.14    7.88
   8   8  -5  255.45    8.00
   2   6 -13  245.91    5.28
   3   5 -12    3.90    3.51
   3   8 -14  812.72    9.11
   6   3  -7  864.41    9.09
   7   8  -9  117.86    7.14
   7   9  -9  103.44    6.81
   8   3   1   12.62    4.95
   8   6  -5    3.41    6.04
   3   6 -13  131.06    4.76
   5  12 -12  501.89    8.22
   6   7 -11  102.24    6.12
   7   3  -5  144.98    5.57
   7   7  -9   -0.38    5.41
   7  11  -8  220.38    6.69
   8   3   0  126.44    5.65
   8   4  -3    9.09    5.50
   8  10  -4   35.23    5.08
   4  10 -14  141.51    6.32
   5   4 -10  423.69    6.93
   5   9 -13   61.03    5.24
   5  10 -13    2.86    5.33
   7   1   1  808.42    7.97
   7   2  -3    7.83    3.72
   7   5  -8  130.40    6.99
   8   3  -1   37.66    5.12
   8   8  -6  365.26    8.29
   4  11 -14   23.45    5.13
   5   8 -13   -0.61    5.18
   5  11 -13    5.28    5.20
   6   4  -9 1413.86   12.05
   6   5 -10 2192.66   15.30
   7   6  -9   18.76    5.54
   8   6  -6   -2.14    6.04
   8   9  -6  202.88    7.31
   8  10  -5   93.77    5.67
   3   7 -14  951.28    9.42
   5   3  -9  626.48    7.51
   6   2  -6  223.99    5.34
   7   1   0  792.72    7.91
   7   3  -6  167.35    6.43
   7   8 -10  175.21    7.74
   8   3  -2   85.81    5.96
   8   4  -4   34.71    5.25
   4   6 -13  131.40    5.12
   4  12 -14   63.25    5.20
   5   7 -13    6.34    5.27
   6   3  -8  272.75    6.18
   6  10 -12    9.81    5.33
   6  12 -11   56.32    5.13
   7  11  -9  346.63    7.34
   8   7  -7  135.07    6.65
   8   8  -7  147.45    6.52
   5  12 -13  222.36    6.55
   7   1  -1  984.94    8.66
   7   5  -9  491.02    9.44
   7  10 -10  333.90    7.75
   8   3  -3  275.16    7.23
   8   5  -6   31.34    5.63
   8   6  -7   95.53    7.24
   8   9  -7  398.97    8.30
   5   2  -8   60.30    4.43
   7   4  -8   10.68    5.12
   8   2   1   67.15    5.04
   9   6   0   74.48    5.96
   9   6   1  137.06    6.14
   9   7  -1  154.15    6.45
   9   7   1   72.12    5.28
   5   9 -14   18.57    5.44
   5  10 -14   10.71    5.34
   6   2  -7   86.86    4.91
   6   4 -10  620.12    9.24
   6   5 -11  625.94    9.66
   7   1  -2  483.68    6.95
   7   3  -7   19.26    5.46
   7   6 -10   46.44    5.91
   8   2   0  141.30    5.60
   8  10  -7  202.91    6.78
   9   5   0  441.67    8.52
   9   5   1  280.61    7.19
   9   6  -2  145.08    6.81
   9   6  -1  222.54    6.75
   9   7  -2  148.74    6.48
   9   8   0   30.14    4.64
   3   5 -13  192.45    5.00
   3   8 -15  570.29    8.15
   4  10 -15  145.41    6.09
   5   6 -13  135.96    6.45
   5   8 -14   15.02    5.35
   6   1  -5  116.43    4.61
   6   6 -12  557.79    9.60
   7   8 -11   88.24    6.07
   7  11 -10  220.81    6.28
   8   2  -1  427.33    7.49
   8   3  -4  214.63    6.56
   8   5  -7   -5.53    5.31
   8   9  -8  213.72    6.88
   9   8  -1   25.98    4.84
   3   6 -14  221.64    5.69
   4   9 -15  247.38    6.72
   4  11 -15   47.36    5.25
   5   3 -10  314.52    6.11
   5  11 -14    3.09    5.09
   6   3  -9  617.23    8.36
   6   8 -13   90.57    6.53
   6   9 -13  143.52    6.12
   6  10 -13   23.30    5.58
   7   7 -11   32.46    5.70
   7  10 -11  512.75    8.96
   9   5  -2  113.97    6.67
   9   6  -3   79.24    6.35
   9   8  -3   -1.66    5.00
   4   4 -12  199.65    5.41
   7   1  -3  424.72    6.70
   7   4  -9  199.45    7.38
   7   5 -10  624.75    9.84
   8   2  -2  256.00    6.67
   8   8  -9  102.95    6.65
   8  10  -8  127.45    6.08
   9   4   0  263.32    7.39
   9   4   1  800.24   10.14
   9   7  -4   12.42    5.67
   5   7 -14    6.47    5.43
   6  11 -13   15.25    5.01
   7   2  -6   43.05    4.59
   7   6 -11   28.94    6.58
   8   5  -8   99.77    7.12
   8   7  -9   22.20    5.52
   8   9  -9  224.55    7.23
   9   4  -1  435.87    8.64
   9   6  -4  163.61    6.39
   9   8  -4   19.98    4.79
   3   7 -15  262.87    6.17
   5   2  -9  112.55    4.85
   5  12 -14   66.90    4.92
   6   2  -8   87.56    5.12
   7   3  -8    3.74    4.90
   7  11 -11  220.01    6.53
   8   2  -3   48.69    5.32
   8   4  -7    0.23    5.27
   8   6  -9   -1.65    6.22
   9   4  -2  205.32    7.19
   9   5  -4   71.29    6.25
   6   1  -6  351.55    5.93
   7   0   1  136.58    4.25
   7   1  -4  205.27    5.32
   7   8 -12   31.38    5.43
   7   9 -12   19.12    4.84
   8  10  -9  228.74    6.62
   9   6  -5   28.99    5.42
   4   7 -15  402.75    7.55
   5   9 -15   52.12    5.52
   5  10 -15    0.38    5.05
   6   9 -14    7.52    5.42
   7   7 -12  167.59    6.81
   8   1   1  571.83    7.95
   8   2  -4  123.40    6.11
   8   3  -6  136.46    6.26
   8   8 -10  200.89    7.37
   9   4  -3   30.66    5.20
   5   3 -11   22.18    4.63
   5   6 -14   68.73    5.97
   5   8 -15   72.51    5.65
   5  11 -15    5.80    4.69
   6  10 -14   41.47    5.45
   7   0   0  571.96    6.78
   7   2  -7    7.09    4.47
   8   1   0  762.16    8.74
   8   7 -10   67.90    5.96
   8   9 -10  267.37    7.36
   9   3   0  530.40    8.69
   9   4  -4   47.70    6.03
   7   0  -1  521.67    6.63
   7   6 -12  358.84    9.02
   8   1  -1 1249.98   10.77
   8   6 -10   68.12    7.02
   3   5 -14   58.33    4.36
   4   9 -16  404.94    7.70
   6   7 -14  266.33    7.87
   6  11 -14    2.40    4.51
   8   3  -7   87.48    5.96
   8  10 -10  204.02    6.19
   9   3  -2   69.62    5.23
   9   6  -7  420.60    9.11
   9   7  -7   18.75    4.88
   9   8  -7    4.69    5.26
   3   4 -13    6.92    3.42
   4   4 -13    9.08    4.17
   4   5 -14   88.80    4.70
   5   7 -15    1.24    5.28
   6   1  -7    0.27    3.61
   6   4 -12  656.93    9.79
   8   1  -2  636.77    8.61
   8   8 -11  121.84    6.72
   9   4  -5   34.59    5.38
   4   6 -15    5.77    4.46
   4   8 -16  121.79    5.81
   5   2 -10    9.97    3.53
   7   0  -2  537.66    6.68
   7   2  -8   57.78    5.70
   7   7 -13  237.52    7.39
   8   4  -9   13.70    6.39
   8   5 -10   55.56    6.80
   8   7 -11    4.90    5.23
   8   9 -11  553.80    9.06
   9   7  -8    4.99    5.44
   5   4 -13    2.24    5.10
   6   3 -11  192.70    6.22
   7   1  -6   54.83    4.47
   7   4 -11 1001.93   11.71
   7   5 -12  123.32    6.50
   8   1  -3  867.72    9.87
   9   3  -4   13.59    5.67
   9   5  -7   94.41    6.25
   9   8  -8   13.22    4.85
   5  10 -16    1.06    4.74
   6   0  -5   17.84    3.35
   6   8 -15   89.10    6.13
   6   9 -15   19.26    4.85
   7   0  -3  205.19    5.31
   7   3 -10   27.89    5.38
   7   6 -13  207.73    7.80
   8   6 -11  125.11    6.67
   9   2  -1   -1.70    5.18
   9   2   0   11.17    5.05
   4   7 -16  144.94    5.96
   8   1  -4  478.99    8.09
   9   2  -2   95.16    5.83
   9   3  -5   58.13    6.37
   5  11 -16   22.52    4.69
   6   2 -10    2.64    4.32
   7   9 -14   57.57    5.76
   8   7 -12   15.22    5.91
   8   8 -12    4.80    4.90
   8   9 -12  204.09    6.78
   9   4  -7    5.32    5.55
   9   7  -9    3.83    4.91
   9   8  -9   35.73    5.07
   5   1  -9  311.18    6.00
   7   0  -4  207.20    5.12
   7   1  -7   71.52    4.86
   8   2  -7 1174.15   12.05
   8   3  -9    2.59    6.20
   9   2  -3   85.98    6.02
  10   6  -1  311.03    6.87
   5   2 -11  264.75    5.80
   6   0  -6   13.72    3.48
   6   5 -14  417.67    8.35
   7   4 -12  279.43    7.76
   7   5 -13  315.23    8.56
   8   1  -5 1417.86   12.52
   8   6 -12   23.01    5.59
   9   3  -6  281.69    7.73
   3   5 -15  139.51    5.33
   4   5 -15   41.23    4.75
   9   5  -9  133.50    6.64
   9   7 -10   -0.54    5.36
   9   8 -10    7.88    5.14
  10   5  -3  503.72    8.60
   6   1  -9   16.43    4.54
   6   6 -15  424.79    8.33
   8   0  -1 2584.58   14.49
   8   8 -13   43.14    5.67
  10   4  -2  322.84    7.70
  10   4  -1  457.40    8.38
  10   5  -4  451.55    8.77
  10   6  -5  271.67    7.30
   4   3 -13   -0.38    3.47
   4   6 -16    4.21    4.87
   5   3 -13  178.17    6.20
   5   5 -15   14.51    4.70
   6   2 -11    6.92    5.15
   6   8 -16   88.40    6.10
   7   1  -8  199.02    6.09
   8   4 -11    7.31    5.69
   8   5 -12   10.83    5.64
   8   7 -13   -2.87    4.88
   9   1   0  321.42    7.19
   9   2  -5  448.77    8.49
  10   4  -3   79.37    6.11
  10   5  -5  140.40    6.75
   5   6 -16   92.32    5.82
   5   9 -17  116.91    5.70
   6   0  -7   18.26    4.16
   7   8 -15   80.77    5.56
   9   1  -1  621.40    8.99
  10   4  -4   50.85    5.89
  10   6  -6  286.35    7.64
   5   1 -10  479.49    7.03
   5   8 -17    9.54    5.09
   6   7 -16  379.05    8.35
   7  -1  -1  851.59    7.84
   7   0  -6   16.67    4.59
   7   4 -13  135.27    6.67
   9   1  -2  270.38    7.13
   9   2  -6  293.50    8.27
   9   3  -8  118.11    7.28
  10   3  -1  124.27    6.68
  10   5  -6   52.48    5.81
   4   2 -12  427.64    6.52
   4   7 -17  101.31    5.85
   7   5 -14  375.27    8.60
   8   1  -7  837.42   10.80
   8   2  -9  434.78    8.75
   9   1  -3  627.10    9.37
   9   6 -11   53.26    5.49
  10   3  -2   25.27    5.77
   7  -1  -2  325.36    5.68
   8   4 -12   26.78    5.90
  10   3  -3   41.32    5.93
  10   5  -7  110.60    6.80
   5   7 -17   22.73    5.53
   6   1 -10   19.72    4.33
   6   6 -16  293.44    7.97
   7   2 -11  257.86    7.36
   7   6 -15  438.79    8.80
   8   5 -13   -0.10    5.44
   8   7 -14    7.57    4.72
   9   1  -4  392.41    7.88
   9   5 -11  109.97    7.08
  10   3  -4    7.53    5.75
  10   4  -6   93.84    5.84
   6   0  -8    2.80    3.67
   6   2 -12    7.21    4.74
   6   9 -17    4.46    4.83
   7  -1  -3  192.25    5.15
   8   0  -5  827.83    9.89
   9   3  -9  119.15    6.73
   9   8 -12   64.65    5.12
   5   3 -14   22.68    5.04
   6  10 -17   58.46    4.82
   7   4 -14   72.72    6.81
   7   8 -16   44.21    5.71
   7   9 -16   21.87    4.88
   8   1  -8  329.84    7.78
   8   2 -10  329.06    8.25
   8   6 -14    1.95    5.11
   9   1  -5  862.55   10.61
   9   6 -12   73.77    5.62
  10   3  -5    2.71    5.12
  10   4  -7    0.03    5.62
   5   1 -11  552.80    7.64
   7  -1  -4  274.75    5.73
   9   2  -8  899.07   11.69
  10   2  -2   31.27    5.74
  10   2  -1   -2.93    5.20
  10   3  -6   60.25    6.29
  10   6  -9  154.75    6.43
   5   0  -9  430.92    6.59
   6   4 -15  159.86    7.13
   6   7 -17  161.55    6.69
   7   1 -10   -2.29    4.89
   9   1  -6  735.30   10.77
   9   3 -10  541.31   10.48
   9   5 -12  112.32    6.99
  10   2  -3   36.79    5.86
   3   3 -14  449.03    6.48
   5   8 -18   -5.95    4.80
   6   1 -11   11.60    4.46
   6   5 -16  282.02    7.94
   8   1  -9  743.78   10.82
   8   5 -14   48.59    5.85
   9   0  -1  304.66    6.99
  10   2  -4    9.37    5.60
  10   5  -9   78.12    6.03
   6   0  -9   34.65    4.09
   7  -1  -5   12.77    4.21
   9   6 -13   55.41    6.09
  10   3  -7   74.44    5.85
   6   2 -13   10.85    4.95
   6   6 -17  271.07    7.69
   8  -1  -2  567.64    7.40
  10   2  -5  157.98    6.45
  10   4  -9   24.45    6.11
   7   1 -11   30.37    6.20
   7   3 -14   30.70    6.59
   7   8 -17   71.23    5.45
   8  -1  -3  355.24    6.87
   9   0  -4  804.68   10.41
   9   4 -12  157.71    7.10
  10   5 -10   27.80    5.47
   4   4 -16   -5.68    4.68
   5   3 -15  134.31    6.28
   6   8 -18   42.04    5.17
   6   9 -18   38.54    4.78
   7   0  -9   97.76    5.47
   7   5 -16  497.71    9.66
   8   3 -13    8.36    5.82
  10   1  -2    3.29    5.74
   4   5 -17    4.68    4.82
   5   0 -10  579.61    7.16
   5   5 -17   29.18    4.71
   6   1 -12    2.67    5.29
   6   4 -16   21.44    5.83
   7   2 -13  116.62    7.21
   8   5 -15    0.63    5.17
   8   8 -16    8.47    4.67
   9   0  -5  548.21    9.42
   9   2 -10  623.25   10.51
   9   7 -14   51.56    5.08
  10   1  -3    5.30    5.73
  10   4 -10  101.23    6.64
  10   6 -11   42.81    5.10
   4   1 -12 1754.66   11.37
   6   0 -10    8.52    4.13
   6   3 -15  155.97    6.55
   6   7 -18  285.90    7.39
   8   0  -8   68.31    5.71
   8   7 -16   20.94    4.90
   9   6 -14   11.12    5.21
  10   1  -4   19.16    5.58
  10   5 -11    7.20    5.76
  11   4  -3    7.10    4.62
   5   2 -14  839.36    9.56
   6   5 -17   97.34    5.90
   8  -1  -5   41.05    5.07
   9   3 -12  593.98   10.48
  11   4  -4   -2.89    4.58
   7  -1  -7   11.21    4.11
   7   0 -10    9.39    5.58
   7   1 -12   31.93    6.44
   9   1  -9  503.05    9.55
   9   2 -11  317.76    9.22
  10   1  -5  120.69    6.14
  10   6 -12   61.69    5.40
  11   4  -5   69.75    5.39
   3   3 -15  175.42    5.06
   6  -1  -8   -3.32    3.60
   6   6 -18  108.95    6.37
   7  -2  -2   96.55    3.84
   7   4 -16   -5.09    6.26
   8   0  -9   18.89    6.11
   8   3 -14    4.31    5.72
   8   4 -15   41.79    5.94
  10   1  -6  281.44    8.19
  10   3 -10   98.48    6.91
  10   4 -11  179.02    6.78
  11   4  -6   16.54    4.90
   7  -2  -3 1126.13    9.37
   7   8 -18   33.89    4.80
   8  -1  -6   35.56    4.92
   8   2 -13  189.68    8.27
   9   7 -15   14.92    4.39
  10   5 -12    2.36    5.05
   5   0 -11 1305.55   10.45
   5   3 -16  863.08   10.55
   6   0 -11   71.02    4.94
   6   1 -13    3.27    4.85
   7   5 -17   93.54    6.05
   7   7 -18  385.70    7.91
   9   1 -10  271.44    8.88
   9   3 -13  631.05   11.21
   9   6 -15   30.07    5.15
  11   3  -5    8.88    5.21
  11   4  -7    0.05    4.92
   6   3 -16  336.92    8.51
   7  -2  -4  525.28    7.22
   8   7 -17   95.92    5.41
   9   2 -12  204.66    8.41
  10   1  -7  216.38    7.22
  10   4 -12  194.78    7.65
  11   3  -6   -2.71    4.94
   3   2 -14  201.68    5.06
   5   2 -15  181.09    6.41
   6  -1  -9    4.53    3.84
   8   6 -17   85.89    6.19
  10   0  -3   17.10    5.54
  11   2  -3   17.82    5.53
  11   4  -8    9.17    4.59
   5  -1  -9  471.67    6.53
   6   2 -15   27.09    5.41
   6   5 -18    6.00    5.57
   6   7 -19   82.78    5.57
   8  -2  -2   67.64    4.53
  10   0  -4   17.11    5.66
  10   1  -8  218.84    7.96
  10   2 -10   76.94    6.22
  11   2  -4    0.16    4.95
  11   3  -7    2.08    4.82
   7  -2  -5  249.19    5.56
   7  -1  -9  339.54    7.15
   7   4 -17   17.93    6.07
   8  -2  -3    3.63    4.19
   8  -1  -8    4.44    5.65
   8   2 -14   12.93    6.00
   9   1 -11   13.56    5.97
  10   0  -5   16.98    5.93
  11   2  -5    2.47    5.49
  11   4  -9   33.00    5.32
   5   0 -12 1259.13   10.93
   6   0 -12   -1.41    4.60
   7   2 -15    8.05    5.75
   8   5 -17   27.88    5.92
   9  -1  -6    3.41    5.53
   9   0  -9   55.33    6.10
   9   3 -14   88.99    6.51
   9   6 -16   10.55    4.73
  10   3 -12  358.05    8.88
  10   4 -13  181.94    7.19
   7   0 -12   87.23    6.85
   7   5 -18    7.07    5.87
   7   8 -19  149.47    5.58
   8  -2  -4  116.16    5.46
   8   0 -11   13.49    5.81
   9   2 -13  131.42    7.19
  10   0  -6   21.51    5.35
  10   2 -11   67.83    7.07
   3   3 -16  156.62    5.17
   6  -1 -10   27.13    4.31
   7   1 -14    4.21    6.37
   7   7 -19  327.56    7.26
  11   2  -7   23.45    5.79
   5  -1 -10  541.69    7.10
   5   3 -17  333.13    7.77
   5   4 -18   40.28    5.83
   6  -2  -7   94.14    4.31
   6   3 -17  220.45    7.64
   6   4 -18   19.76    5.81
   7  -1 -10  374.55    7.70
   8  -1  -9  182.90    6.81
   8   3 -16   14.52    6.47
   9  -1  -7  129.77    6.37
   9   0 -10   80.99    6.49
  10   0  -7   46.89    5.62
  11   1  -4   27.96    5.53
   4   0 -12  867.42    8.28
   4   1 -14  825.81    8.84
   5   2 -16    2.21    5.29
   6   2 -16    3.26    5.92
   7  -2  -7  183.63    6.04
   8   2 -15   -4.01    6.59
   9   3 -15  115.98    7.28
  10   3 -13  535.27    9.54
  10   4 -14  313.70    8.22
  11   1  -5   16.31    5.56
  11   2  -8   -0.03    5.16
   5   5 -19    8.21    5.21
   6   5 -19  116.43    6.50
   7   3 -17    1.02    6.07
   7   6 -19  202.24    6.88
   8  -2  -6  546.10    8.68
   9   2 -14   32.99    6.08
  10   0  -8    7.47    6.14
  11   1  -6    3.89    5.55
  11   4 -11   -6.51    4.51
   3   2 -15  103.44    4.64
   6  -2  -8  229.89    5.85
   6  -1 -11  133.65    5.97
   7   4 -18   16.38    6.06
   8  -1 -10   16.14    6.33
   8   5 -18    9.06    5.83
   9  -2  -2    5.69    4.94
   9   0 -11   26.62    6.96
  10  -1  -4    6.88    5.72
  10  -1  -3   50.96    5.80
  10   5 -15   86.34    5.86
  11   2  -9   13.56    5.56
   5   1 -15 2853.98   17.00
   7  -2  -8 1353.50   11.90
   7  -1 -11  399.48    8.64
   9  -2  -3   94.43    5.16
  10  -1  -5   17.00    5.64
  11   1  -7   -4.46    5.55
   5  -1 -11  714.92    8.18
   7   1 -15    2.00    5.70
   7   5 -19    6.85    5.60
  10   3 -14  282.32    8.17
   8   0 -13  148.31    8.35
   8   2 -16   66.82    7.45
   9  -2  -5   75.56    5.96
  10  -1  -6   -3.08    5.83
  10   2 -13  251.87    7.76
  10   4 -15  328.61    8.12
  11   1  -8    5.84    5.89
   4   0 -13  330.39    6.32
   6   2 -17  342.99    8.51
   7   7 -20  507.15    7.84
   8  -2  -8  872.70   11.01
   8  -1 -11  235.18    7.73
   8   6 -19   72.10    5.24
   9   0 -12  175.87    8.40
   9   2 -15  108.19    6.79
   4   1 -15  572.84    8.00
   5   2 -17  687.02    9.87
   5   4 -19  140.55    6.57
   6   4 -19   39.68    6.19
   7  -3  -4   94.55    4.68
   7  -2  -9  846.18    9.92
   9  -2  -6    8.42    4.81
   9   4 -17  101.66    6.32
  10  -1  -7   37.86    5.65
  11   0  -5   80.56    6.21
  11   1  -9    5.51    5.84
  11   3 -12    5.55    4.70
   5   0 -14 1436.82   12.38
   7   6 -20  284.37    6.93
   8  -3  -2  187.48    5.41
   8  -3  -1    6.29    4.23
  10   3 -15  270.87    8.15
   5  -2  -9  416.57    6.26
   6   5 -20   40.76    5.47
   7  -3  -5  662.29    7.89
   7   4 -19   14.90    5.39
   8  -3  -3    6.26    4.20
   8  -2  -9  770.87   11.03
   8   5 -19   63.71    5.82
   9  -2  -7   66.30    5.79
   9   5 -18   43.48    5.21
  10  -1  -8   13.84    5.53
  10   2 -14  164.46    6.88
  11   0  -7   18.69    5.92
   4   3 -18    5.13    4.97
   5   1 -16 2024.04   15.10
   6  -2 -10   -1.49    4.65
   7  -2 -10  774.56   10.32
   8  -3  -4   71.54    5.17
   8   0 -14  270.75    8.58
   9   0 -13   39.24    7.34
  10   1 -13  105.58    7.39
  11   1 -10   12.31    5.57
  11   3 -13   29.02    5.43
   4   2 -17  968.85   10.29
   6  -3  -6  140.99    4.58
   8  -3  -5   27.12    5.13
   8   3 -18   27.74    6.17
   9  -1 -11   29.78    6.20
   9   3 -17  121.45    6.35
  10  -2  -3   83.14    6.40
  11   2 -12    1.57    5.05
   7   0 -15    7.77    6.54
   8   4 -19   -5.66    5.80
   9   1 -15   13.23    5.99
  10  -2  -4   23.16    5.90
   5  -2 -10  175.59    5.10
   6   3 -19  621.07   10.12
   7  -3  -7 1276.28   11.42
   8  -3  -6 1043.30   11.14
  10   0 -12    7.87    5.76
  10   2 -15   94.90    6.19
  10   3 -16  436.94    8.76
  11  -1  -4  263.76    7.92
  11   0  -9   11.37    6.19
   5   0 -15 1279.08   12.06
   5   3 -19  485.38    9.04
   6  -3  -7   72.86    4.24
   7  -2 -11  543.08    9.51
   7   2 -18   11.29    6.21
   8  -1 -13  179.35    8.43
   9  -1 -12  139.17    8.12
  10  -2  -6   12.39    5.93
  11  -1  -5  288.06    8.03
  11   2 -13    1.46    5.15
   3   1 -15  389.40    6.53
   4   1 -16  453.12    7.29
   5   2 -18  255.29    7.44
   6  -2 -11    5.22    4.47
   6   1 -17    6.83    6.03
   8   0 -15  225.75    8.25
   9  -3  -4   -0.54    4.91
   9  -3  -3   99.56    5.61
  11  -1  -6  293.14    8.21
  11   0 -10    7.34    6.12
  12   1  -6   48.80    5.40
   7  -3  -8 1617.16   12.77
   7   4 -20   -0.86    5.63
   8  -2 -11  297.51    8.21
   8   5 -20   32.37    5.00
   9  -3  -5   56.63    5.73
   9   2 -17   83.02    6.14
  10  -2  -7   20.63    5.52
  11  -1  -7  233.03    7.91
  11   1 -12    4.71    5.35
   6  -3  -8   82.99    4.41
   6  -1 -14   44.59    6.23
   7  -1 -14  468.76    9.41
   8   1 -17  495.78   10.63
   8   3 -19   26.78    6.23
   9  -2 -10   21.06    5.99
   9   1 -16   75.66    6.52
  10   2 -16  118.27    7.07
   5  -2 -11  255.15    5.78
   6   0 -16  317.44    8.62
   7  -2 -12  718.57   10.94
   9  -1 -13   52.11    6.76
  10  -2  -8    0.55    5.25
  10   1 -15   17.82    6.33
  10   3 -17  189.50    6.69
  11   2 -14   19.92    5.45
   7  -3  -9  746.89    9.61
   7   5 -21    7.91    4.74
   8   4 -20    1.90    5.16
   6   2 -19  418.23    9.24
   7   2 -19   -0.21    6.12
   8  -3  -9  373.76    8.80
   8  -2 -12  471.81    9.66
   9  -2 -11   10.34    6.05
  11  -1  -9  182.02    7.62
   3   0 -14  258.82    5.49
   5   0 -16  482.24    8.36
   6   1 -18  331.73    8.73
   7   1 -18    0.29    6.47
   7   3 -20    3.56    5.82
   9  -3  -8   27.61    6.31
  11   0 -12   36.56    6.28
  12   0  -6  162.47    6.30
   4   1 -17  136.75    5.86
   5  -2 -12   76.11    5.31
   5   2 -19  216.16    7.47
   9  -1 -14  118.99    8.24
   9   1 -17   55.11    6.11
  10  -3  -4    9.66    5.58
  10  -3  -3   91.76    6.07
  10   2 -17   67.68    6.30
  11  -2  -5  329.29    8.62
  11  -1 -10  165.44    7.63
   3   1 -16    2.63    4.06
   7  -2 -13  213.21    7.58
   7   4 -21    6.04    5.13
   8  -3 -10  668.62   10.79
   8  -1 -15  592.63   11.48
   9  -2 -12    4.55    6.18
  10  -3  -5   61.14    6.07
  10   1 -16   50.53    5.96
  11  -2  -6  212.05    7.63
   4  -2 -11   40.52    3.87
   6  -3 -10    1.66    4.24
   6   0 -17  331.73    8.78
   8  -4  -4  167.89    5.57
   8  -4  -1   60.16    4.66
   8  -2 -13 1254.55   14.10
   8   3 -20   34.31    5.97
  10   0 -15   30.53    6.54
  11  -2  -7  239.80    7.97
   7  -4  -6  907.57    9.58
   8  -4  -5  562.19    8.35
   8   0 -17  197.70    7.96
  10  -3  -7  215.43    8.08
  10  -2 -11    2.65    6.76
  11   0 -13   14.38    5.58
  12   0  -9  108.71    5.86
   4  -1 -14   71.70    4.34
   4   0 -16  281.86    6.80
   5  -1 -15   76.54    5.39
   7  -3 -11  548.34    9.27
   8   4 -21   11.55    4.81
   9  -3 -10   46.94    7.05
   9  -1 -15   47.73    7.82
   5  -3 -10  161.21    5.57
   5  -2 -13   15.68    5.17
   6  -3 -11  135.22    6.32
   6   2 -20  705.26   10.94
   7  -1 -16  355.51    9.02
   7   2 -20   58.63    6.71
   9  -4  -3  169.23    6.43
   9  -2 -13   26.88    6.56
  10  -1 -14   18.88    6.77
  11   1 -15   78.23    5.73
  12   0 -10  194.26    6.62
   6  -2 -14  151.75    7.30
   6   1 -19  160.20    7.62
   6   3 -21  448.69    8.85
   7   1 -19    3.00    5.53
   7   3 -21   94.18    6.46
   8  -2 -14  773.00   11.97
   9  -4  -5  145.15    6.70
  10  -2 -12   30.26    7.07
  11  -2  -9  222.72    7.76
  11   0 -14   24.24    5.79
  12  -1  -7  507.26    8.68
   6  -4  -7  683.76    8.14
   8   1 -19   41.47    6.70
   9  -4  -6    0.30    5.86
  10  -3  -9   11.51    6.46
  10   0 -16    6.01    5.29
   5   2 -20  454.03    8.80
   6   0 -18    1.93    6.49
   7  -3 -12  288.01    7.97
   8  -3 -12  807.81   11.76
   3   1 -17   31.89    4.75
   5  -3 -11  118.75    5.58
   5   1 -19  970.18   11.86
   6  -4  -8  901.83    9.45
   8   3 -21   31.21    5.51
   9  -1 -16  141.47    7.62
  10  -2 -13   20.90    6.94
  10  -1 -15   -4.87    6.41
  11  -1 -13   65.56    6.85
   5  -1 -16  211.59    6.70
   7  -4  -9  718.64    9.77
   7  -2 -15  304.90    8.65
   8  -4  -9   93.40    6.93
   8  -2 -15  621.74   11.83
   9  -4  -8   35.03    6.55
   9  -3 -12  271.68    9.36
  11  -3  -6   42.31    6.26
  11  -3  -5  155.63    7.03
  11  -2 -11   25.99    6.45
   8  -1 -17  440.87   10.56
   9   0 -18  241.45    8.46
  10   1 -18    6.05    5.04
  11  -3  -7   26.42    6.35
  12  -1 -10  106.67    6.09
   4  -2 -13   40.95    4.16
   6  -4  -9  286.93    6.54
   6  -1 -17   -3.49    5.57
   7   1 -20   -1.99    6.38
   7   2 -21  166.73    7.30
   8  -3 -13  369.53    9.33
  10  -4  -5  261.48    8.07
  10  -4  -4  414.93    8.62
   6   1 -20  113.49    7.23
   6   2 -21  570.88    9.96
   7  -4 -10  487.44    8.85
   8  -4 -10  255.43    7.86
  10  -4  -6  212.52    7.02
  11  -3  -8   40.89    5.95
  12  -1 -11  170.51    6.69
   3   0 -16  448.57    7.26
   5  -4  -8    1.31    3.81
   7   3 -22  147.37    6.35
   8   2 -21   32.44    5.65
   9  -1 -17  343.60    9.12
  10  -4  -7  280.40    7.88
  10  -1 -16   14.27    5.57
  11  -3  -9   20.57    6.57
  11   0 -16   15.95    5.48
   4   1 -19  373.78    8.31
   5  -2 -15   19.58    5.83
   6  -4 -10   11.77    4.71
   6   0 -19   47.14    5.98
   7  -5  -4  489.69    7.51
   7  -2 -16  170.66    7.77
   9  -4 -10   68.75    6.73
  10  -3 -12   -3.37    5.94
   5  -1 -17    0.94    5.14
   7  -5  -5  348.54    6.94
   7  -4 -11  300.46    8.00
   7  -3 -14  100.63    6.97
   8  -5  -5  147.22    6.48
   8  -5  -4    4.17    4.21
   8   3 -22    0.73    4.53
  10   0 -18   17.16    6.01
  11  -2 -13   28.99    6.32
  11  -1 -15   10.76    5.82
  12  -2  -9  110.80    6.32
   4  -3 -11  301.11    5.99
   5  -4  -9   12.15    3.91
   9  -2 -16  333.57    9.40
   9   1 -20   48.59    5.57
  10  -2 -15   34.81    6.16
 -11   4  -6  894.89    9.57
 -11   6  -7   62.86    5.24
 -11   7  -8   25.84    4.54
 -10   2  -3  292.76    6.24
 -10   5  -3   53.48    4.89
 -10  10 -10    6.04    3.83
  -9   1  -1   78.05    4.15
  -9  11 -10  239.47    5.69
  -7  10  -5   38.63    4.36
  -5   9  -3  116.40    3.83
 -11   2  -8   41.11    4.43
 -11   3  -7  233.60    6.33
 -11   8 -10    2.44    3.81
 -10   1  -4    7.88    4.61
 -10   3  -3  614.63    8.61
 -10   8  -6    3.66    4.34
 -10   9  -8   46.66    5.10
  -9   0  -2    2.57    4.33
  -9   4  -1   95.48    5.57
  -9   6  -2    9.31    5.02
  -9   8  -4  613.40    8.52
  -8   0   0 1086.31    8.57
  -8   5   0  525.39    7.07
 -11   4  -7  418.19    7.49
 -11   5  -7  331.90    6.73
 -11   7  -9    0.44    4.32
 -11   8 -11   15.40    4.07
 -10   7  -5   23.03    4.72
 -10  10 -11   -4.29    3.74
  -9   2  -1  566.90    7.35
  -9  11 -11  372.48    6.50
  -8  11  -9  156.53    5.55
  -7   6   0  731.41    7.50
  -7   7  -1  440.66    6.70
  -6  10  -5   14.72    3.53
 -11   2  -9  131.32    5.00
 -11   6  -8  119.05    5.05
 -11   8 -12   -0.35    3.66
  -8   6  -1   48.23    4.40
  -8   7  -2   20.85    4.86
 -11   3  -8  105.43    4.93
 -11   7 -10    4.12    4.20
 -10   2  -4   -1.66    4.58
 -10   5  -4  185.42    6.05
 -10   8  -7  116.12    5.41
 -10  10 -13   21.76    4.00
  -9   5  -2   31.62    5.19
  -9  11 -12  397.63    6.54
  -8   1   0  818.13    7.86
  -7   0   1  527.68    5.77
  -5   8  -2   15.27    2.64
 -11   2 -10   52.58    4.18
 -11   4  -8  217.46    5.90
 -11   6  -9   55.73    4.70
 -10   1  -5   44.04    5.01
 -10   3  -4  292.32    7.04
 -10   6  -5   -4.46    5.23
 -10   7  -6   52.11    5.64
  -9   1  -2  234.03    5.84
  -9  10  -9  117.97    5.57
  -9  11 -13  310.00    6.11
  -8   3   0    5.95    4.14
  -7  10  -6   -1.41    4.18
  -6   6   0 1052.37    7.99
  -6   7  -1  276.70    5.16
 -11   2 -11   88.04    4.30
 -11   7 -11    2.75    3.86
 -10   9 -10    6.84    4.62
  -8   2   0  626.25    6.98
  -8  11 -10  200.27    5.54
  -7   1   1  878.15    7.31
  -7   3   1 1026.83    7.84
 -11   3 -10    7.89    4.20
 -11   4  -9  111.07    5.11
 -11   6 -10   61.86    4.74
 -11   7 -12   17.05    3.86
 -10   8  -8   30.98    4.60
  -9   0  -3   22.58    4.25
  -9   2  -2  186.61    5.81
  -9   4  -2    5.83    4.27
  -8   5  -1  117.96    4.82
  -7   8  -3   -1.36    4.37
  -6   9  -4   -0.15    3.62
  -6  10  -6    5.32    3.92
  -5   9  -4   37.18    3.50
 -11   6 -11  215.60    5.89
 -10   1  -6   -1.78    4.61
 -10   2  -5  165.57    5.99
 -10   5  -5  186.58    6.14
 -10   7  -7   20.17    5.39
  -9  10 -10  196.09    6.34
  -8   0  -1  695.43    7.30
  -8  11 -11  403.19    7.04
  -7  -1   0  793.60    6.79
 -11   3 -12   94.42    4.45
 -11   3 -11    9.02    3.55
 -11   6 -12   12.01    4.12
 -10   3  -5  463.44    8.00
 -10   8  -9   27.41    5.12
  -9   5  -3  154.87    6.21
  -9   8  -6  334.85    7.69
  -8   6  -2   19.01    4.28
  -7   6  -1 1323.84    9.76
  -7   7  -2  864.16    8.46
 -11   4 -11   18.53    4.03
 -11   6 -13   13.90    3.96
  -9  10 -11  330.53    7.13
  -8   9  -6  346.08    6.90
  -7   9  -5   12.39    4.57
 -11   4 -12    6.15    3.71
 -10   5  -6  414.62    8.16
  -9   6  -4    9.91    4.69
  -8   1  -1 1185.35    9.34
  -7   4   0  470.61    5.99
  -6   5   0 1396.65    8.97
 -10   1  -7   38.34    4.98
 -10   3  -6   55.75    5.39
 -10   6  -7   59.56    5.23
 -10   8 -10   -0.60    4.21
  -9   0  -4    6.22    4.27
  -9   2  -3   61.01    5.16
  -8   2  -1  307.28    5.86
  -8   3  -1    1.39    3.64
  -7   0   0  581.46    6.11
  -5   8  -3   46.15    3.34
  -9   8  -7  562.13    8.55
  -9  10 -12  341.29    6.75
  -8   5  -2   -5.93    3.95
  -8  11 -13  474.32    7.33
  -7   8  -4   59.34    5.13
  -6   6  -1  865.61    7.44
  -6   7  -2  488.22    6.08
  -6  10  -7    6.94    4.20
 -10   1  -8   29.93    4.87
 -10   2  -7  163.72    6.07
 -10   7  -9   29.66    4.82
  -9   5  -4   11.19    4.72
  -9  10 -13  144.37    5.56
  -8   0  -2  169.78    4.88
  -7   5  -1  359.77    5.73
  -7  11 -11   54.82    4.90
 -10   6  -8  297.57    7.09
 -10   8 -12   21.63    4.87
  -9   1  -4    2.13    4.54
  -9   6  -5  117.15    6.30
  -9   7  -6   67.11    5.36
  -9  10 -14   61.26    4.89
  -8  11 -14  509.97    7.39
  -7   6  -2  772.57    8.16
  -7   7  -3  306.37    5.98
  -7   9  -6    3.31    4.81
 -10   1  -9   35.46    4.78
 -10   3  -7  135.10    5.58
 -10   7 -10  123.56    6.27
  -9   0  -5   66.14    5.02
  -9   8  -8  363.26    7.91
  -9  10 -15    9.20    4.10
  -8   4  -2  157.16    5.13
  -8  10 -10  185.01    5.76
  -8  11 -16  317.05    6.24
  -8  11 -15  362.32    6.38
  -7  -1  -1  803.39    7.00
 -10   2  -8  247.04    6.86
 -10   5  -8  808.67   10.29
 -10   6  -9  235.16    7.13
 -10   8 -14  282.30    6.59
 -10   8 -13   75.44    4.97
  -9   2  -4  112.96    5.09
  -9  10 -16   19.14    4.11
  -8   1  -2 1679.05   11.15
  -6   8  -4  129.35    4.75
 -10   1 -10   12.47    4.60
 -10   3  -8  145.63    6.20
 -10   7 -11  221.66    6.71
 -10   8 -15  269.09    5.91
  -9   5  -5   13.65    5.53
  -9   7  -7  246.83    7.35
  -8   2  -2   94.29    4.89
  -8   5  -3    2.86    4.81
  -8   9  -8  193.29    5.99
  -8  10 -11  704.47    9.07
  -7   4  -1  334.37    5.44
  -6  10  -8   17.87    4.48
 -10   2  -9  119.80    5.96
  -9   6  -6  197.60    6.41
  -9   8  -9   43.15    5.75
  -8   6  -4    8.32    5.10
  -7   8  -5   -2.08    4.12
  -7  11 -13  333.33    6.63
  -6   5  -1 1991.30   10.70
  -6   9  -6  296.68    5.97
 -10   1 -11    9.35    4.44
 -10   5  -9  588.82    8.86
 -10   7 -12  371.45    7.17
  -9   0  -6  127.42    5.65
  -8   0  -3 1078.10    9.16
  -7   0  -1  140.27    4.08
  -7   3  -1    3.76    3.59
  -7   5  -2  206.38    5.34
  -6   6  -2 1403.07    9.49
 -10   1 -13  141.77    5.09
 -10   1 -12  181.51    5.54
 -10   2 -10    3.48    4.90
 -10   6 -11  457.35    8.38
 -10   7 -13  354.55    7.11
  -9   2  -5   84.44    5.67
  -9   4  -5  304.69    6.85
  -8  -1  -4   -0.06    4.40
  -8   9  -9  478.67    8.35
  -8  10 -12  580.69    8.61
  -7   6  -3  514.93    7.24
  -7   7  -4  792.53    8.47
  -7  11 -14  266.02    6.54
 -10   5 -10  642.76    9.14
 -10   7 -16  447.61    7.24
 -10   7 -15  424.92    7.46
 -10   7 -14  356.80    6.96
  -9   5  -6  346.05    7.87
  -9   7  -8   41.57    5.28
  -8   4  -3   22.60    4.25
  -7  10 -10    2.47    4.60
  -5   9  -6   13.67    3.57
 -10   2 -11    6.67    4.76
  -9   1  -6   -0.50    4.68
  -9   6  -7  131.72    6.02
  -8   1  -3  580.17    7.47
  -8   3  -3  191.20    5.90
  -8  10 -13  373.98    7.44
  -6  10  -9    1.22    4.43
 -10   2 -12  293.25    6.69
 -10   5 -11  439.92    7.91
  -9   9 -17   32.48    4.37
  -9   9 -16  128.40    5.22
  -9   9 -15   24.05    4.48
  -8   2  -3  520.56    7.10
  -8   5  -4   91.11    5.11
  -8   6  -5    7.70    5.27
  -8   7  -6    0.45    4.63
  -8  10 -14  407.35    7.56
  -7   9  -8   87.51    5.55
 -10   2 -14   47.37    4.66
 -10   5 -12  242.83    6.92
 -10   6 -16  112.58    5.30
 -10   6 -14  239.87    6.39
  -9   4  -6  420.33    7.73
  -7   4  -2   86.38    4.03
  -7  10 -11   35.74    4.96
  -6   9  -7  700.25    8.08
  -9   5  -7  381.71    7.72
  -9   6  -8    0.72    5.01
  -9   8 -12    0.24    5.23
  -8  -1  -5  240.65    6.10
  -8   0  -4  569.67    7.40
  -8  10 -16  169.20    5.74
  -8  10 -15  133.60    5.73
  -7   7  -5  148.47    5.77
 -10   3 -15   18.88    4.52
 -10   3 -14    2.69    4.65
 -10   5 -16   18.56    3.98
 -10   5 -15   62.94    5.17
 -10   5 -14   65.99    5.06
  -9   0  -8   22.09    4.98
  -9   1  -7   40.34    5.14
  -9   7 -10   -3.54    5.67
  -8   4  -4  467.75    7.29
  -8   9 -11  212.24    6.78
  -8  10 -18   16.61    4.10
  -8  10 -17   30.26    4.47
  -7   0  -2  638.96    6.64
  -7   3  -2   17.61    3.87
  -7   5  -3  284.41    5.58
  -7   6  -4   99.96    5.12
  -6   5  -2  666.05    6.63
  -6   7  -4  525.23    6.55
  -6  10 -10   28.24    4.72
  -5   8  -5  474.17    6.08
  -9   8 -13    7.80    5.20
  -8   1  -4  247.45    6.06
  -8   7  -7   10.07    4.86
  -7  10 -12   87.68    5.59
  -6   6  -3  981.41    8.14
  -5   9  -7   47.23    4.15
  -9   0  -9  127.94    5.92
  -9   2  -7   44.02    4.87
  -9   5  -8  284.86    7.94
  -9   6  -9  214.14    6.83
  -9   8 -14   49.15    5.53
  -8   2  -4 1909.26   12.62
  -8   5  -5    7.28    4.60
  -8   6  -6    6.07    4.81
  -7   1  -2  227.28    4.63
  -7   8  -7   18.77    4.60
  -9   1  -8    1.85    5.10
  -9   8 -18  243.12    5.72
  -9   8 -17  179.51    5.79
  -9   8 -16  176.01    6.29
  -9   8 -15  296.40    7.21
  -7  -1  -3  254.79    5.06
  -6   9  -8  305.56    6.42
  -8  -1  -6   68.58    5.04
  -8   9 -13   55.07    5.59
  -7   4  -3  119.00    4.41
  -6  10 -11   11.78    4.83
  -5   7  -4  188.99    4.60
  -9   2  -8   57.15    5.74
  -9   6 -10  361.51    7.88
  -9   7 -12  130.72    6.07
  -8   4  -5    7.16    4.54
  -7   9 -10   -2.96    5.28
  -9   1  -9   12.02    5.18
  -9   7 -13   90.76    6.26
  -8   6  -7    3.12    4.93
  -8   9 -14   64.53    5.57
  -7   5  -4   43.33    4.14
  -7   6  -5   22.53    4.23
  -7   8  -8   -4.85    5.34
  -7  10 -14  213.32    6.57
  -6   4  -2   16.41    3.14
  -9   0 -12    1.36    4.70
  -9   4  -9  285.72    7.76
  -9   6 -11  390.67    8.08
  -9   7 -18  373.03    7.17
  -8   2  -5  316.82    7.01
  -8   9 -19  139.72    5.39
  -8   9 -15   14.53    5.27
  -7   3  -3  296.27    5.44
  -7  10 -15  147.13    6.08
  -6  10 -12   31.01    5.40
  -5   8  -6  206.21    4.83
  -5   9  -8  488.82    6.74
  -9   0 -14   59.90    5.41
  -9   1 -10   17.64    5.47
  -9   2  -9   -0.59    4.77
  -9   5 -10  160.46    6.57
  -9   7 -17  231.20    6.71
  -9   7 -16  403.73    7.89
  -9   7 -15  274.50    6.74
  -8   0  -6  222.26    6.01
  -8   7  -9   62.58    5.54
  -8   9 -18   35.09    4.79
  -8   9 -17    4.91    4.74
  -7   9 -11    3.56    5.34
  -7  10 -16  186.13    6.21
  -6   5  -3 1026.55    8.08
  -6   6  -4 2502.96   12.59
  -6   8  -7 1411.60   10.86
  -6   9  -9   66.15    5.05
  -9   6 -12  363.52    7.91
  -8   4  -6    9.73    5.39
  -7   7  -7   -1.94    5.13
  -7  10 -19   94.08    4.89
  -7  10 -17  150.24    5.92
  -9   1 -11    2.39    5.33
  -9   4 -10  375.16    7.93
  -9   5 -11  437.65    8.42
  -9   6 -13  484.00    8.56
  -8   5  -7   48.29    5.99
  -7  -1  -4  117.15    4.54
  -7   4  -4    2.87    3.71
  -7   8  -9   -3.48    5.31
  -6  10 -13   68.66    5.29
  -9   1 -17   43.90    4.52
  -9   1 -12   -1.79    5.18
  -9   5 -12  347.46    8.36
  -9   6 -18  184.60    6.18
  -8   1  -6  365.13    7.21
  -8   7 -10  280.21    7.22
  -7   5  -5    3.80    4.56
  -7   6  -6  102.54    5.56
  -9   1 -16   25.18    4.68
  -9   1 -15    5.81    4.89
  -9   1 -14    5.02    5.14
  -9   4 -11  106.27    6.12
  -9   6 -15  540.69    8.60
  -8  -1  -8  252.32    6.48
  -6   7  -6 1527.99   10.87
  -5   7  -5 1310.49    8.95
  -9   2 -12   13.16    5.76
  -9   5 -18   64.02    5.33
  -9   5 -13  481.69    8.61
  -8   4  -7    8.77    5.81
  -8   6  -9   13.26    6.00
  -7   3  -4  341.42    5.86
  -7   9 -13    9.17    5.63
  -6   4  -3  128.67    3.98
  -6   8  -8  624.99    8.16
  -9   2 -17    6.64    4.66
  -9   2 -13    3.11    5.51
  -9   3 -18   28.57    4.82
  -9   4 -13  127.58    6.78
  -9   5 -17   50.82    5.66
  -9   5 -16  116.58    6.12
  -9   5 -15  198.83    7.09
  -9   5 -14  338.10    7.63
  -8   5  -8  112.24    5.95
  -8   7 -11   63.33    5.73
  -7   7  -8   65.20    5.22
  -7   8 -10    0.77    4.84
  -6   6  -5  892.63    8.39
  -9   2 -16   28.33    5.25
  -9   2 -15   14.26    5.38
  -9   2 -14   17.89    5.67
  -9   3 -17   -2.20    4.83
  -9   4 -17    3.14    5.19
  -9   4 -14   82.23    6.28
  -8   1  -7   90.28    5.77
  -7   1  -4  493.69    6.41
  -7   9 -14   20.59    5.79
  -6   5  -4  783.45    7.38
  -6  10 -15    2.72    4.99
  -9   3 -16    3.02    5.40
  -9   4 -16    2.50    4.77
  -8   0  -8   12.33    5.15
  -8   2  -7  658.57    8.68
  -8   7 -12   23.00    5.43
  -7  -1  -5   -1.29    3.91
  -7   4  -5   15.47    4.05
  -7   6  -7    2.27    4.51
  -7   9 -21    8.75    4.21
  -6   9 -11  160.94    5.49
  -6  10 -20   15.28    4.78
  -6  10 -16   -1.32    4.94
  -8  -1 -10  110.57    5.86
  -8   4  -8   -3.72    5.02
  -8   7 -13   28.14    6.18
  -7   5  -6   25.90    4.40
  -7   8 -11   46.70    5.26
  -7   9 -20    5.26    4.35
  -6  10 -19   39.28    4.87
  -6  10 -18   -3.89    4.62
  -6  10 -17   37.71    5.06
  -8   1  -8  125.77    6.19
  -8   7 -20  472.59    7.77
  -7   9 -19   31.32    5.15
  -7   9 -18    6.03    5.11
  -7   9 -16   37.17    5.11
  -6   8  -9 1048.71   10.08
  -5   9 -10  508.36    7.28
  -8  -1 -11  195.72    6.52
  -8   0  -9  448.48    8.00
  -8   3  -8  294.02    7.06
  -8   6 -11    6.18    5.44
  -8   7 -19  416.36    8.02
  -8   7 -14   -2.41    5.17
  -7   0  -5  323.05    5.97
  -7   8 -12   19.40    5.96
  -8   5 -10   10.44    5.46
  -8   7 -17   70.67    6.05
  -8   7 -16   18.68    6.04
  -7   6  -8   43.87    5.70
  -6   4  -4  869.36    7.62
  -6   6  -6 1236.72    9.60
  -5   8  -8  492.89    6.51
  -8  -1 -13  372.51    7.95
  -8  -1 -12  282.48    7.14
  -8   0 -10  394.70    7.74
  -8   1  -9   14.07    5.55
  -8   6 -12    4.43    5.48
  -7  -1  -6  155.56    5.35
  -7   4  -6  185.30    5.48
  -7   7 -10   37.78    5.32
  -6   5  -5  177.15    4.63
  -6   9 -13  303.24    7.07
  -8   2  -9  607.75    9.41
  -8   3  -9  144.39    6.26
  -8   5 -11   33.09    6.45
  -8   6 -20   91.79    5.72
  -8   6 -13   54.71    6.86
  -5   9 -11  440.75    7.17
  -8   4 -10   33.43    5.65
  -8   6 -14    9.68    6.31
  -7   8 -21   -1.28    4.44
  -7   8 -14    1.19    5.89
  -8   0 -18  380.59    7.03
  -8   1 -10   22.48    5.77
  -8   3 -10  268.21    7.80
  -8   5 -12   11.51    6.40
  -8   6 -19   76.89    5.66
  -8   6 -15   -1.14    6.35
  -7   3  -6  391.14    6.57
  -7   6  -9    8.68    5.00
  -7   7 -11   28.89    5.37
  -7   8 -20   23.90    5.29
  -6   3  -4   10.43    3.80
  -6   9 -22    2.06    4.25
  -6   9 -14    4.23    4.57
  -8   0 -17  513.28    8.16
  -8   0 -12  251.75    7.41
  -8   2 -10  716.41    9.50
  -8   5 -20   15.82    4.93
  -8   6 -17   72.49    5.65
  -8   6 -16    3.46    5.24
  -7  -1  -7  242.28    6.15
  -7   1  -6  423.90    6.82
  -7   4  -7  666.72    8.62
  -7   5  -8  637.19    8.88
  -7   8 -16   -0.04    5.70
  -6   6  -7 1021.74    9.37
  -6   9 -21   80.32    5.28
  -6   9 -15  222.12    6.82
  -8   0 -16  420.38    8.08
  -8   0 -13  202.27    7.20
  -8   1 -19  120.31    5.42
  -8   1 -11  122.88    6.78
  -8   2 -20   32.06    4.68
  -8   5 -19    2.38    5.39
  -7   7 -12   -3.49    6.00
  -7   8 -18    4.04    4.68
  -7   8 -17  158.62    6.28
  -6   4  -5  256.81    5.43
  -6   9 -16  121.86    6.31
  -5   9 -12  392.33    7.13
  -8   0 -15  358.82    7.87
  -8   0 -14  223.24    7.21
  -8   1 -18  147.18    6.16
  -8   3 -11  156.09    6.62
  -8   4 -20   -0.23    4.48
  -8   4 -12   63.92    6.07
  -8   5 -18   45.51    5.82
  -8   5 -14   54.65    6.00
  -7   6 -10    8.08    5.18
  -6   2  -4  366.43    5.42
  -6   5  -6  341.44    5.85
  -6   9 -20   76.74    5.72
  -6   9 -19   12.05    5.33
  -6   9 -18    4.70    5.36
  -8   2 -19    3.97    5.00
  -8   3 -12   93.62    6.93
  -8   4 -19    2.21    5.43
  -8   5 -17   76.23    6.46
  -8   5 -16   -0.02    6.08
  -8   5 -15    6.55    5.55
  -7   0  -7  554.34    7.76
  -7   3  -7   57.74    5.35
  -7   7 -13    3.81    6.15
  -6   8 -12  262.37    7.05
  -8   1 -17  136.39    6.51
  -8   1 -16   37.33    5.98
  -8   1 -14   94.21    6.45
  -8   1 -13  201.61    6.73
  -8   2 -18    2.39    5.40
  -8   2 -12  109.92    6.14
  -8   4 -18   15.20    5.63
  -8   4 -14   32.03    6.58
  -7  -1  -8  116.08    5.57
  -7   4  -8  469.14    8.04
  -7   5  -9  564.06    8.42
  -5   8 -10 1000.91    9.36
  -5   9 -13  390.11    7.38
  -8   1 -15   27.00    5.39
  -8   2 -13  261.22    7.82
  -8   4 -17    0.96    5.79
  -8   4 -15   32.11    6.48
  -7   6 -11    3.38    5.28
  -7   7 -14  162.37    6.66
  -6   6  -8  884.84    8.82
  -6   8 -23   32.44    4.60
  -8   2 -16   -0.65    5.70
  -8   2 -15   90.95    6.76
  -8   2 -14   61.55    5.74
  -8   3 -17    4.48    5.08
  -8   3 -16   17.79    6.28
  -8   3 -15   83.44    6.96
  -8   3 -14  152.33    6.70
  -6   3  -5  153.68    4.48
  -6   8 -13  610.44    8.66
  -5   9 -23   37.53    4.35
  -5   9 -14  380.77    7.62
  -4   8  -9   87.13    4.44
  -7  -1  -9   31.09    5.10
  -7   0  -8   96.90    5.60
  -7   6 -22   16.82    4.61
  -7   6 -12  170.77    7.35
  -7   7 -17  115.31    6.91
  -7   7 -16    0.52    5.39
  -6  -1  -5   20.21    3.63
  -6   5  -7  145.25    4.92
  -6   8 -22   33.03    4.89
  -7   4  -9 1070.76   10.55
  -6  -2  -6    8.56    4.10
  -6   2  -5  705.43    7.30
  -5   8 -11 1194.17   10.35
  -5   9 -22   48.12    4.84
  -5   9 -15  648.88    9.09
  -7   1  -8  592.54    7.93
  -7   6 -21    9.93    4.99
  -7   6 -13   64.88    6.09
  -6   0  -5   89.59    4.15
  -6   6  -9  716.36    8.74
  -6   8 -21   70.97    5.89
  -6   8 -15  424.03    8.61
  -5   9 -21  222.24    6.40
  -7   3  -9  655.83    9.18
  -7   5 -22   68.68    5.72
  -7   6 -20   56.71    6.13
  -7   6 -14  135.80    7.36
  -6   1  -5  110.61    4.04
  -6   8 -20   10.46    5.68
  -6   8 -16  135.40    7.03
  -5   9 -20  168.60    6.26
  -5   9 -16  880.85    9.78
  -4   9 -13  383.61    6.95
  -7  -1 -19  327.04    6.82
  -7   0  -9  204.02    5.94
  -7   4 -10  720.10    9.40
  -7   6 -19   82.16    6.71
  -7   6 -15   76.93    6.97
  -6   3  -6  200.85    5.33
  -6   7 -23  237.80    6.59
  -6   8 -19   13.71    5.14
  -6   8 -18  141.00    6.93
  -6   8 -17  498.86    9.02
  -5   9 -19  211.03    6.81
  -5   9 -18  278.79    7.38
  -5   9 -17  445.93    7.86
  -7  -1 -11   50.30    5.82
  -7   1  -9  612.35    8.70
  -7   4 -22   37.57    5.32
  -7   5 -21  190.55    6.99
  -7   5 -12   10.17    5.62
  -7   6 -18   66.11    5.96
  -7   6 -17    3.36    6.53
  -7   6 -16    1.82    6.42
  -6   4  -7   14.55    4.32
  -6   5  -8  306.90    6.12
  -5   8 -12  922.37    9.67
  -7  -1 -18  355.23    7.42
  -7   0 -20  744.00    9.19
  -7   1 -21  237.69    6.58
  -7   3 -22   56.76    5.35
  -7   3 -10 1004.13   10.87
  -7   4 -11 1194.60   11.98
  -6  -2  -7   43.56    4.61
  -6   6 -10  457.58    7.46
  -7  -1 -17  235.21    7.02
  -7  -1 -12  243.97    7.29
  -7   4 -21   80.51    5.97
  -7   5 -13  173.27    6.98
  -6   2  -6 1062.11    8.60
  -6   7 -22  197.48    6.38
  -7  -1 -16  447.88    8.49
  -7  -1 -15  273.59    7.58
  -7  -1 -14  354.15    8.07
  -7  -1 -13  167.01    6.87
  -7   0 -19  399.87    7.81
  -7   0 -11  215.06    6.92
  -7   1 -10  565.87    8.36
  -7   3 -21   96.73    6.08
  -7   5 -14  476.41    8.91
  -6   0  -6   34.06    4.06
  -6   1  -6  244.88    5.42
  -6   7 -21   45.25    6.13
  -5   7 -10  582.16    7.31
  -5   8 -23  135.63    5.85
  -5   8 -13 1301.17   10.97
  -4   9 -15  595.07    8.33
  -7   1 -20  137.07    6.41
  -7   3 -11  781.59    9.83
  -7   4 -20   27.23    5.84
  -7   5 -17   98.93    7.26
  -7   5 -16  308.84    8.64
  -7   5 -15   50.98    6.17
  -6   3  -7   56.05    4.66
  -6   5  -9    6.78    4.35
  -6   6 -11  119.21    5.77
  -4   8 -11  969.48    8.71
  -7   0 -18  308.88    7.67
  -7   0 -12   11.76    5.92
  -7   1 -11  147.82    6.73
  -7   3 -20   13.94    5.75
  -7   4 -19   19.09    6.16
  -7   4 -13  720.88   10.06
  -6   6 -23  235.60    6.52
  -5   8 -22   29.68    5.38
  -5   8 -14  276.58    7.09
  -4   9 -16  717.99    8.94
  -7   0 -13   18.89    6.12
  -7   1 -19   69.50    5.87
  -7   3 -12    0.38    5.45
  -6  -2  -8  140.22    5.21
  -6   5 -24  182.83    5.87
  -5   5  -7  670.44    6.99
  -5   7 -11  734.63    8.55
  -5   8 -15  172.44    6.63
  -4   9 -20  323.72    7.21
  -4   9 -17  840.38    9.60
  -7   0 -16  119.76    6.78
  -7   0 -15  144.26    7.08
  -7   0 -14  250.75    7.61
  -7   1 -18   46.28    6.09
  -7   1 -12  152.01    6.33
  -7   3 -19    4.84    5.22
  -7   3 -13  754.56   10.63
  -7   4 -17  267.38    7.82
  -7   4 -15  744.31   10.49
  -6   2  -7 1426.22   10.07
  -6   6 -22  221.92    7.32
  -5   7 -24  261.45    6.77
  -5   8 -21    5.81    5.01
  -4   9 -19  779.61    9.54
  -4   9 -18  487.14    8.12
  -7   1 -17   30.24    6.26
  -7   1 -13  103.43    6.10
  -7   3 -18    5.28    5.50
  -7   3 -14  595.72   10.09
  -6   0  -7    1.65    3.52
  -6   4 -24  114.79    5.78
  -5   8 -20    7.69    5.76
  -5   8 -19   86.89    6.23
  -5   8 -17  295.07    7.61
  -5   8 -16  147.19    6.02
  -4   8 -12 1232.10    9.90
  -7   1 -16   85.87    6.05
  -7   1 -15   32.96    6.28
  -7   1 -14   33.04    5.56
  -7   3 -16  495.98    9.18
  -7   3 -15  840.83   10.89
  -6   3  -8    0.82    3.97
  -6   6 -21  637.16    9.32
  -5   8 -18  672.13    9.29
  -4   8 -24   26.16    4.72
  -6  -1  -8   49.86    4.40
  -6   5 -11   38.78    5.15
  -6   6 -20  681.41   10.42
  -5   7 -23  270.85    7.21
  -6   1 -23  232.01    6.48
  -6   2  -8 1163.39    9.78
  -6   4 -23  147.32    6.40
  -6   5 -22  367.60    7.93
  -6   6 -15  156.51    7.52
  -5   5  -8 1232.60    9.18
  -4   8 -13 1740.32   11.83
  -6  -2 -19   29.08    5.21
  -6  -2 -10   25.46    5.17
  -6   0 -22   48.38    5.17
  -6   0  -8   31.03    4.45
  -6   1  -8  263.47    5.97
  -6   3 -23   48.01    5.70
  -6   3  -9  549.57    7.79
  -6   4 -10  167.09    5.64
  -6   6 -18   32.58    5.89
  -6   6 -17   37.71    6.63
  -6   6 -16    3.16    5.53
  -5   7 -22  198.36    7.13
  -5   7 -13  437.55    7.89
  -4   8 -23   23.18    5.24
  -6  -1  -9   61.07    4.82
  -6   2 -23  121.93    5.53
  -6   5 -21  558.55    9.13
  -4   8 -14  660.46    8.38
  -6  -2 -18    2.37    5.28
  -6  -2 -11   10.62    5.23
  -6  -1 -20   79.24    5.92
  -6   4 -22  207.71    6.70
  -6   5 -20  969.04   11.84
  -6   5 -13   22.65    5.53
  -5   5 -25  416.76    7.67
  -5   7 -21   99.23    6.44
  -5   7 -14  509.41    8.51
  -4   7 -25   38.76    4.84
  -4   8 -22   83.04    5.91
  -6  -2 -17   56.12    5.86
  -6   0 -21   66.38    5.83
  -6   0  -9  222.55    5.96
  -6   1 -22   68.07    5.24
  -6   2  -9  585.07    7.55
  -6   3 -22   46.16    5.94
  -6   5 -14 1126.74   11.96
  -5   7 -20   75.32    6.39
  -5   7 -15  298.43    7.63
  -4   8 -15   86.14    5.47
  -6  -2 -12   30.48    5.58
  -6  -1 -10    1.61    4.85
  -6   2 -22    4.65    5.09
  -6   3 -10  305.63    6.46
  -6   4 -21  410.54    8.28
  -6   5 -19  883.63   11.23
  -6   5 -18  603.52   10.36
  -6   5 -15  204.13    7.83
  -5   7 -19  233.59    7.72
  -4   7 -11  215.58    5.02
  -4   8 -21  133.14    6.02
  -6  -2 -15   51.02    6.07
  -6  -2 -14   30.65    5.70
  -6  -1 -19   39.92    5.76
  -6   1 -21    7.92    5.93
  -6   4 -12   14.57    5.20
  -6   5 -17  334.98    8.23
  -6   5 -16  105.73    6.58
  -5   4 -25   -1.77    5.03
  -5   7 -18  247.17    7.11
  -5   7 -17   33.22    5.41
  -4   7 -24   23.17    5.30
  -4   8 -20  186.78    6.95
  -4   8 -19  310.88    7.66
  -4   8 -16   86.60    5.14
  -3   8 -24   57.18    5.12
  -6  -1 -11  250.49    6.65
  -6   0 -10  142.00    6.04
  -6   2 -21   34.32    6.02
  -6   2 -10  588.24    7.91
  -6   3 -21   15.19    5.22
  -6   3 -11 1200.21   10.81
  -6   4 -13  379.83    8.39
  -5   4  -8   68.36    3.95
  -5   5 -24  513.72    8.47
  -4   8 -18  558.04    8.30
  -3   8 -13    2.77    4.06
  -6  -1 -18   39.07    5.43
  -6   1 -10  676.31    8.33
  -6   3 -20   89.59    6.89
  -5   3 -25   10.74    4.90
  -5   5 -10   60.60    4.33
  -4   7 -12  488.80    7.22
  -6  -1 -17   -2.26    5.92
  -6  -1 -12  366.44    7.54
  -6   0 -19   22.09    6.02
  -6   0 -11  140.05    6.18
  -6   2 -20    7.47    6.20
  -6   2 -11 1723.88   12.81
  -6   3 -12  245.17    6.79
  -6   4 -18  678.13   10.32
  -6   4 -17  298.95    8.71
  -6   4 -14 1585.06   13.30
  -4   7 -23    5.03    5.24
  -3   8 -23   60.68    5.45
  -6  -1 -16   33.56    6.03
  -6  -1 -14   28.96    5.66
  -6  -1 -13   23.33    5.51
  -6   0 -18    8.07    6.03
  -6   3 -19   89.49    6.42
  -6   3 -13 2009.47   14.62
  -6   4 -16  936.31   11.29
  -5  -2 -22  193.01    5.96
  -5   4 -24   45.29    5.94
  -5   5 -23  371.26    7.72
  -4   6 -25  157.16    6.32
  -6   0 -12  111.48    6.12
  -6   2 -19   23.25    5.69
  -6   2 -12  241.09    6.73
  -6   3 -18  200.72    8.07
  -5  -1 -23   29.65    4.76
  -5   4  -9  486.70    6.44
  -5   5 -11   80.58    5.22
  -4   6 -10    7.17    3.71
  -4   7 -13  160.95    5.67
  -3   8 -22   48.82    5.53
  -6   0 -17   12.48    5.43
  -6   0 -16   14.31    6.03
  -6   0 -13   12.08    5.82
  -6   2 -18   82.62    7.09
  -6   2 -13 1579.08   13.23
  -6   3 -17  160.92    7.10
  -6   3 -16  236.98    8.15
  -6   3 -15  779.21   10.39
  -5   3 -24    1.49    4.85
  -5   3  -8  146.54    4.53
  -5   5 -22  667.66   10.19
  -3   7 -25   32.83    5.04
  -3   8 -15  417.14    7.10
  -6   0 -15  106.92    6.05
  -6   0 -14  124.41    6.03
  -6   2 -16   64.41    6.84
  -6   2 -14   83.51    6.72
  -5  -2 -21  218.58    6.59
  -5   2 -24   11.19    4.84
  -5   4 -23  132.54    6.03
  -4   6 -24   87.29    6.17
  -4   7 -21   22.04    5.98
  -4   7 -14  835.60    9.28
  -3   8 -21    3.50    5.24
  -6   2 -15  155.25    6.70
  -5  -2  -8   65.36    4.21
  -5  -1 -22   33.90    5.35
  -5   0 -23   41.76    5.55
  -5   4 -10  745.17    8.19
  -5   5 -21  549.94    9.81
  -5   5 -12  145.07    5.43
  -4   7 -20    1.23    5.80
  -4   7 -15  311.22    7.14
  -3   8 -20    8.90    5.38
  -3   8 -16  223.53    6.38
  -5  -3 -18  224.92    7.28
  -5   3 -23   16.69    5.61
  -5   4 -22  389.75    8.73
  -4   4 -26    2.81    4.43
  -4   6 -11   21.36    4.07
  -4   7 -16    3.77    5.36
  -3   7 -24    0.34    5.32
  -3   8 -19   69.63    5.72
  -3   8 -18   82.11    5.83
  -3   8 -17   44.89    5.27
  -5   2 -23   -2.04    5.71
  -5   2  -8    1.91    3.37
  -5   3  -9   94.91    4.27
  -5   5 -20  322.61    8.04
  -5   5 -13  115.41    5.56
  -4   7 -17  170.14    6.76
  -3   6 -26   65.04    5.39
  -2   7 -26   22.56    4.37
  -5  -3 -17  773.99    9.98
  -5  -1  -8  592.99    6.81
  -5   4 -11   78.21    4.64
  -5   5 -14  398.03    7.60
  -4   3 -26   85.10    5.22
  -5  -2  -9   77.78    4.59
  -5  -1 -21   65.10    5.60
  -5   3 -22   20.09    5.39
  -5   4 -21  221.31    7.34
  -5   5 -17  377.69    8.91
  -5   5 -16   15.27    6.42
  -5   5 -15  257.74    7.03
  -4   4 -25   15.51    5.61
  -4   6 -22    0.78    5.96
  -4   6 -12   24.41    4.32
  -3   7 -23   48.79    5.72
  -5  -3 -16  888.10   10.43
  -5  -3 -12  352.96    7.29
  -5  -2 -19  276.00    7.60
  -5   1 -22   62.19    5.42
  -5   2 -22    0.32    5.07
  -5   2  -9   18.09    4.15
  -5   3 -10   55.82    4.18
  -5   4 -20  122.54    7.41
  -5   4 -12    5.24    4.90
  -5  -3 -15  313.31    7.34
  -5  -3 -14  239.29    6.86
  -5  -3 -13  822.96    9.66
  -5  -1 -20  121.88    6.79
  -5   3 -21  117.22    7.18
  -4   6 -21    1.01    6.07
  -4   6 -13    5.22    4.47
  -2   7 -25   27.49    4.82
  -5  -2 -18  270.02    7.72
  -5  -2 -10   13.31    4.12
  -5  -1  -9  727.85    7.67
  -5   1 -21   18.11    6.02
  -5   2 -21    2.99    6.11
  -5   4 -19  115.13    6.71
  -5   4 -13   43.69    4.97
  -4  -3 -22  477.84    7.69
  -4   3 -25  186.53    6.42
  -4   5 -23   68.75    6.40
  -3   5 -26   25.52    5.18
  -3   7 -22    3.69    4.99
  -3   7 -13   17.98    3.49
  -5   0  -9 1127.24    9.11
  -5   3 -20  228.90    8.13
  -5   4 -18  187.86    7.23
  -5   4 -14  735.58    9.70
  -4  -1 -24  276.73    6.88
  -4   1 -25  162.13    6.38
  -4   2 -25  100.74    6.17
  -4   4 -24   -3.32    4.79
  -4   6 -20  143.94    6.38
  -3   7 -21    1.55    5.50
  -5  -2 -17  392.73    7.94
  -5  -2 -11  103.90    5.16
  -5  -1 -19   79.48    5.79
  -5   0 -20   40.81    5.51
  -5   4 -17  159.24    6.91
  -5   4 -15  139.94    6.32
  -4  -2 -23  303.36    6.64
  -2   7 -24    8.47    5.47
  -5  -2 -16  390.33    8.03
  -5  -2 -12  419.97    7.34
  -5  -1 -18  117.12    6.87
  -5  -1 -10  100.98    4.38
  -5   1 -20    7.70    5.42
  -5   3 -19   72.87    6.36
  -4   3 -24   13.06    5.58
  -4   5 -22   35.97    5.59
  -4   6 -18   26.48    5.36
  -4   6 -17   40.02    5.40
  -4   6 -16  147.54    6.03
  -3   7 -20  109.76    6.20
  -3   7 -15  231.62    6.01
  -2   6 -26   91.69    5.60
  -5  -2 -15  212.84    6.36
  -5  -2 -13  613.83    8.58
  -5   0 -19   74.65    5.96
  -5   0 -10  766.42    7.92
  -5   2 -19   62.70    7.16
  -5   2 -11    0.74    3.95
  -5   3 -18   76.75    6.36
  -5   3 -13  118.56    5.52
  -4  -3 -21  487.09    8.17
  -3   5 -25    6.46    5.35
  -3   7 -19    6.48    5.29
  -5  -1 -11   61.03    4.45
  -5   1 -19   -0.79    5.47
  -5   3 -17   21.99    5.79
  -5   3 -15    0.39    6.23
  -5   3 -14  521.13    8.31
  -4  -2 -22  472.47    8.34
  -4  -1 -23  190.02    6.83
  -4   1 -24   38.47    5.95
  -4   5 -21   87.97    6.21
  -3   4 -26   30.14    5.01
  -3   6 -23   51.98    5.55
  -3   6 -11  710.83    7.14
  -3   7 -18  167.31    5.85
  -3   7 -17  176.73    5.75
  -2   5 -27  333.74    7.12
  -2   7 -23    4.98    5.22
  -5  -1 -16   80.04    6.61
  -5   0 -18   58.03    5.84
  -5   1 -18   51.84    6.95
  -5   1 -11  110.00    4.91
  -5   2 -12   49.46    4.66
  -4   5 -20    9.39    6.33
  -5  -1 -15   28.24    5.87
  -5  -1 -14  166.04    6.77
  -5  -1 -13   95.06    5.29
  -5   1 -17   42.21    6.59
  -5   1 -12  365.87    7.16
  -5   2 -14    9.44    5.71
  -5   2 -13    3.76    4.62
  -4  -3 -20  679.17    9.46
  -4   3 -23   41.41    5.56
  -4   4 -22    5.76    5.43
  -4   4 -10  249.08    5.34
  -2   6 -25   42.26    5.58
  -5   0 -13    8.44    5.47
  -5   1 -13   -3.80    5.24
  -5   2 -15   38.06    5.53
  -4   5 -19   10.06    5.53
  -3   4 -25   24.80    5.83
  -3   6 -12  719.31    7.48
  -2   7 -22   21.25    5.49
  -5   0 -14  105.59    5.74
  -5   1 -15    7.56    5.23
  -5   1 -14  142.36    6.05
  -4  -2 -21  627.28    9.48
  -4  -1 -22  205.05    7.28
  -4   4 -21   23.18    5.78
  -4   5 -18  154.08    6.61
  -4   5 -17    7.14    5.99
  -4   5 -15    6.63    5.42
  -4   5 -14  175.09    5.67
  -3   0 -26  277.43    6.42
  -3   2 -26   48.27    5.50
  -2   7 -13  778.90    7.49
  -4  -3 -19  611.90    9.42
  -4   3 -22   49.29    5.95
  -4   4 -11   -2.98    3.45
  -4   5 -16   65.23    5.52
  -2   7 -21  132.13    6.57
  -4   2 -22    7.67    6.48
  -3  -4 -22   34.23    4.93
  -3  -1 -25  216.39    6.45
  -3   6 -20   99.07    6.49
  -3   6 -13  395.03    6.04
  -2   6 -24   84.14    6.15
  -2   7 -14  336.23    5.93
  -1   6 -26   44.99    5.07
  -4  -2 -20  350.60    8.25
  -4  -1 -21  131.79    6.66
  -4   3 -21    2.12    6.41
  -4   4 -12    5.55    4.25
  -3   4 -24  657.41   10.12
  -3   6 -19   -1.69    5.50
  -2   7 -20  628.99    9.12
  -4   3 -10   12.04    3.84
  -4   4 -19    0.37    5.53
  -3  -3 -23  117.35    5.80
  -3  -2 -24  197.62    6.49
  -3   0 -25   13.31    5.46
  -3   2 -25   45.41    5.86
  -3   6 -15  330.68    6.79
  -2   7 -15  359.33    6.36
  -1   5 -27   94.67    5.38
  -4  -3  -9    5.14    3.51
  -4   2 -21  213.64    7.41
  -4   3 -20   56.68    6.92
  -4   4 -18   17.14    5.61
  -4   4 -13    6.56    4.05
  -3   1 -25  282.82    7.80
  -3   6 -17   37.78    4.82
  -2   5 -25  317.37    7.64
  -2   7 -18   93.59    5.18
  -2   7 -17 1092.93   10.22
  -4  -3 -17  858.38   10.73
  -4  -2 -19  101.22    6.46
  -4  -1 -20  291.19    8.15
  -4   1 -21    9.46    5.52
  -4   4 -17    9.22    5.30
  -4   4 -15    6.07    5.35
  -4   4 -14   38.22    4.66
  -3  -4 -21   85.22    5.76
  -3   4 -23  179.01    7.68
  -2   2 -27  172.79    6.54
  -1   6 -25   17.06    5.29
  -4   3 -19  204.12    7.26
  -4   3 -11    2.90    3.48
  -3  -1 -24  217.86    7.16
  -2   1 -27    6.40    5.03
  -4  -3 -16  530.70    8.98
  -4  -2 -18   75.81    6.50
  -4   1 -20   13.96    6.63
  -3  -2 -23  147.83    6.37
  -3   2 -24  389.18    8.83
   0   6 -26   -1.10    4.94
  -4  -3 -15  538.62    8.71
  -4  -1 -19   33.52    5.43
  -4   2 -10  645.62    6.96
  -4   3 -18   12.30    5.61
  -4   3 -12  428.54    6.45
  -3   0 -24  137.21    5.97
  -3   1 -24    3.88    5.63
  -3   4 -22  163.02    7.55
  -3   5 -12  510.47    6.59
  -1   5 -26   68.49    5.63
  -1   7 -21  676.11    9.07
  -4  -3 -14  936.38   10.05
  -4  -3 -12    9.01    4.61
  -4  -2 -17   62.11    6.33
  -4   1 -19    1.22    6.30
  -4   3 -17   66.53    5.86
  -4   3 -16  246.90    7.61
  -4   3 -14  439.08    7.63
  -4   3 -13   -1.54    3.95
  -3  -4 -20    4.06    5.15
  -3   3 -23  328.49    8.10
  -2   6 -21  285.56    7.56
  -1   6 -24  108.63    6.22
  -4  -2 -10  128.59    4.54
  -4  -1 -18   -0.82    5.78
  -4   2 -11  107.70    4.31
  -4   3 -15  667.16    8.81
  -3   5 -13  474.79    6.75
  -2   2 -26  133.04    6.82
  -4  -2 -16  881.26   10.25
  -4   1 -18   78.59    6.81
  -4   1 -10  681.98    7.07
  -3  -2 -22  284.80    7.89
  -3   2 -23  245.15    7.51
  -3   5 -14  378.18    6.72
  -2   0 -26    0.13    4.90
  -2   1 -26   18.74    5.62
  -2   6 -20  177.98    6.70
   0   5 -27    1.35    4.62
  -4  -2 -15  451.12    8.18
  -4  -1 -17  135.86    6.28
  -4  -1 -10  754.25    7.67
  -4   2 -16  718.13    9.93
  -4   2 -13  696.08    8.43
  -4   2 -12  351.98    6.09
  -3  -4 -19   40.50    5.70
  -3   1 -23   47.08    5.73
  -3   5 -15  104.68    4.96
  -2  -4 -23   13.83    4.76
  -2   6 -19   22.53    5.32
  -2   6 -13 1696.33   10.39
  -1   5 -25   73.42    6.08
   0   6 -25   -3.90    4.83
  -4  -2 -14  103.84    5.24
  -4  -2 -13  116.86    5.53
  -4  -2 -12  107.99    4.61
  -4  -1 -16  223.86    7.35
  -4   1 -17  460.87    8.52
  -4   1 -11 1627.70   10.63
  -4   2 -15  538.35    8.23
  -4   2 -14  457.35    7.37
  -2  -3 -24    6.12    4.72
  -4  -1 -15  137.30    6.50
  -4  -1 -11  976.42    8.63
  -4   1 -12 1174.42    9.86
  -3  -3 -20   34.89    5.91
  -3   2 -22   46.66    6.74
  -1   4 -26  160.93    6.31
  -4  -1 -14  669.68    8.56
  -4  -1 -13   35.68    4.72
  -4  -1 -12  193.66    5.09
  -4   1 -15  557.40    8.36
  -4   1 -14  627.14    8.26
  -4   1 -13  682.51    8.10
  -3   1 -22  177.64    7.83
  -3   4 -19  187.64    6.75
  -2   2 -25  117.03    6.09
  -2   6 -16  882.27    8.85
  -3   4 -18  265.41    7.63
  -2   0 -25    8.05    5.69
  -2   3 -24  650.78   10.37
  -1   5 -24   26.17    5.78
   0   3 -28   43.61    4.99
   0   5 -26    2.73    4.60
   0   6 -24   47.45    5.41
  -3   2 -21  666.78   10.65
  -3   3 -20  410.68    8.56
  -3   4 -12 1007.52    8.32
  -2  -4 -22  101.27    5.98
  -1   0 -27   35.98    5.21
  -1   1 -27    3.24    4.92
   0   4 -27    0.88    5.01
  -3  -4 -17  136.19    6.33
  -3  -3 -19   52.31    5.21
  -3   0 -21    9.09    6.23
  -3   1 -21  197.41    7.83
  -3   4 -17   41.84    5.16
  -3   4 -16   23.15    5.23
  -3   4 -13   91.49    4.22
  -2  -3 -23   10.28    5.35
  -1   4 -25  139.53    6.73
  -1   6 -21  408.86    7.95
  -3   3 -19  589.76    9.74
  -3   4 -15  166.77    5.35
  -3   4 -14    2.61    3.73
  -2  -5 -20  311.38    7.24
  -2  -1 -24   34.92    5.65
   0   6 -23   17.66    5.64
  -3  -4 -16  164.04    6.51
  -3  -3 -18    7.22    5.39
  -2   0 -24    7.02    5.66
  -2   1 -24   10.64    6.10
  -2   3 -23  939.81   11.85
  -1   5 -23   63.23    6.09
  -1   6 -20  269.93    6.94
   0   5 -25   33.78    5.55
  -3  -2 -19   35.09    5.95
  -3   0 -20  289.22    8.18
  -3   1 -20  389.03    8.92
  -3   3 -18   48.43    5.51
  -2  -2 -23    5.82    5.28
  -1  -5 -23  259.85    6.42
  -1  -3 -25  365.67    7.42
  -1   2 -26   21.19    5.25
   0   3 -27   11.31    5.19
  -3  -4 -15   59.03    5.54
  -3   3 -17  191.42    6.88
  -2  -4 -21  129.02    6.34
  -2  -3 -22    1.69    5.50
  -2   5 -18    8.28    5.13
  -1  -4 -24  225.48    6.33
  -1  -1 -26   87.92    5.42
  -1   1 -26    2.89    5.36
  -1   4 -24  114.01    6.76
  -1   6 -19  389.04    7.33
   0   4 -26   12.88    5.51
  -3  -4 -14   25.78    4.89
  -3   3 -16  630.08    8.75
  -3   3 -12  339.28    5.79
  -2  -5 -19  400.60    7.96
  -2   3 -22 1080.32   12.40
  -2   5 -17    3.66    4.91
  -2   5 -13 1467.61    9.78
  -1   0 -26  102.95    5.88
  -1   5 -22   63.81    6.26
   1   3 -28  256.25    6.52
   1   4 -27   65.56    5.31
  -3  -4 -13    5.12    4.39
  -3  -2 -18   27.71    5.67
  -3   1 -19  387.11    8.19
  -3   2 -18  913.78   10.57
  -3   3 -15  797.23    8.98
  -3   3 -14  516.39    7.31
  -3   3 -13   80.53    4.50
  -2  -1 -23   39.78    5.35
  -2   1 -23   54.56    6.76
  -2   5 -15  619.10    7.60
  -2   5 -14  444.84    6.41
  -3  -4 -11   -3.07    3.80
  -3  -3 -16    4.29    5.17
  -2   0 -23    2.06    5.17
  -1   2 -25   76.55    6.38
  -1   6 -17  303.13    5.91
  -1   6 -16 1954.04   11.99
  -1   6 -15  859.81    8.15
  -1   6 -14  850.69    7.64
  -3  -2 -17   75.67    5.91
  -2  -4 -20  278.50    7.44
  -2  -3 -21   12.31    5.54
  -2  -2 -22   11.93    4.98
  -2   2 -22  380.29    9.12
  -1  -5 -22  448.88    7.83
  -1   4 -23   14.04    5.81
  -1   5 -21   15.76    5.47
   0   4 -25    7.96    5.72
   0   6 -21   61.87    5.37
  -3  -3 -15   13.15    4.89
  -3   0 -18  524.93    8.67
  -2  -5 -18  529.26    8.50
  -1  -4 -23  355.03    7.54
  -1  -1 -25   57.91    5.85
  -1   1 -25    3.60    5.84
  -3  -3 -14    5.92    4.47
  -3  -2 -16    2.27    5.08
  -3   1 -17  458.43    8.01
  -3   2 -12  869.26    7.96
  -2  -1 -22   16.70    5.29
  -2   1 -22   49.70    5.94
  -1   0 -25   76.36    5.53
   0  -3 -26  417.81    7.48
   0   6 -20  200.04    6.18
  -3   1 -16  995.91   10.44
  -3   2 -14 1007.12    9.08
  -3   2 -13  437.58    6.23
  -2  -4 -19  137.23    6.35
  -2   0 -22    3.29    5.32
  -2   3 -20  302.96    8.00
  -1   4 -22    3.09    5.61
  -1   5 -20  178.77    6.05
   1   1 -28  182.71    6.16
   1   4 -26   -2.84    5.06
  -3  -3 -12   14.07    3.73
  -3  -3 -11   54.00    3.84
  -3  -2 -15    7.46    4.89
  -2  -2 -21    2.94    4.91
  -2   2 -21 1073.49   11.90
   0   2 -26  117.06    6.58
  -3  -2 -14   23.94    4.73
  -3   1 -15 1242.59   10.54
  -2   1 -21  274.90    8.18
  -1  -5 -21  653.77    9.15
  -1   3 -23   89.78    6.09
  -1   5 -19   40.64    5.26
   0  -2 -26   57.36    5.44
   0   4 -24   14.57    5.56
   0   6 -19  360.19    6.89
   1   5 -24  105.06    5.92
  -3   0 -15  713.47    8.53
  -3   1 -13 2077.22   12.01
  -3   1 -12 1453.66    9.70
  -2  -1 -21   84.85    5.96
  -2   0 -21  128.34    7.12
  -2   3 -19  594.46    8.91
  -1  -4 -22  279.03    7.29
  -1  -3 -23  219.98    7.07
  -1  -1 -24    9.36    4.96
  -1   1 -24   -1.52    5.18
   0   1 -26  105.11    6.44
   0   5 -22   15.87    5.16
  -3  -2 -12  304.46    5.44
  -3  -1 -14  223.73    5.62
  -3   0 -14 1342.84   10.47
  -2  -5 -16  463.01    7.86
  -2  -4 -18  633.79    9.03
  -2   2 -20  442.88    8.47
  -1   4 -21   15.14    5.01
  -1   5 -18    6.57    4.67
   0  -1 -26   87.08    5.61
   0   0 -26  152.83    6.74
  -3  -1 -13  316.06    5.77
  -3  -1 -12  419.55    6.18
  -3  -1 -11  458.94    6.08
  -3   0 -13 2706.96   13.70
  -3   0 -12 1448.40    9.80
  -2  -3 -19   -5.53    5.39
  -2   3 -18  476.23    7.90
  -1   3 -22  106.22    6.95
  -1   5 -17   84.15    4.94
   0  -3 -25  637.46    9.20
   0   6 -17   57.92    4.47
   1   4 -25   -0.18    5.24
  -2  -5 -15  851.83    9.43
  -2   0 -20  197.82    7.45
  -2   1 -20   96.93    6.07
  -2   2 -19  237.78    7.55
  -1   4 -20   35.40    5.70
   0  -4 -24  219.01    6.66
   0   2 -25   37.76    5.96
   0   4 -23   82.89    6.22
   0   5 -21    3.76    5.06
   0   6 -16  383.84    6.16
   1  -2 -27   17.03    4.44
   1   1 -27  316.58    7.63
   2   4 -26   20.14    4.92
  -2  -4 -17  142.56    6.01
  -2   3 -17  406.89    7.15
  -1  -5 -20  403.49    7.99
  -1  -1 -23   54.52    6.22
  -1   1 -23   25.29    5.56
  -1   5 -16  225.05    5.20
   1  -1 -27   32.71    5.21
  -2  -2 -19   -5.03    4.78
  -1  -3 -22  140.97    5.97
  -1   0 -23    9.35    5.34
  -1   5 -15 1052.64    8.56
  -1   5 -14  941.93    7.91
   0  -2 -25   43.14    5.09
   1   0 -27  203.57    6.38
  -2  -5 -14  664.61    8.35
  -2  -1 -19  108.51    6.53
  -2   2 -18  279.32    6.80
  -1   2 -22   11.13    5.37
  -1   4 -19   27.16    5.51
   0  -1 -25    8.40    5.55
   0   0 -25   65.30    6.28
   0   5 -20   51.52    5.16
  -2  -4 -16  515.57    8.02
  -2   0 -19    2.30    5.08
  -2   3 -15   96.11    4.36
   0  -6 -21  154.27    6.32
   0   4 -22  139.99    5.99
   1   5 -22  449.09    8.03
  -2  -3 -17   10.43    5.33
  -2   1 -18  501.75    8.61
  -2   2 -17 1065.39   10.22
  -2   3 -14   69.98    3.85
  -2   3 -13   43.22    3.44
  -1  -5 -19  306.35    7.42
  -1   1 -22   61.33    6.57
   0   2 -24  106.76    6.10
   2   4 -25   57.76    5.46
   3   3 -27    5.15    4.32
  -2  -4 -15   93.50    5.10
  -2  -1 -18    4.52    5.47
  -1  -4 -20  278.34    7.32
  -1  -3 -21  192.49    7.07
  -1   0 -22   23.40    6.25
  -1   2 -21  171.02    7.18
  -1   4 -18    0.81    4.16
   0  -5 -22  273.71    7.08
   0   5 -19  286.28    6.52
   1  -2 -26   -2.24    5.00
   2   5 -23  667.90    8.96
  -2   0 -18   29.58    5.04
  -2   2 -16  556.11    7.53
   0  -2 -24   91.70    6.16
   0   4 -21   63.24    5.67
   1  -6 -23   17.58    4.57
   1  -5 -24   11.27    4.55
   1  -1 -26    8.81    5.28
   1   0 -26  162.74    6.58
  -2   1 -17  453.64    7.50
   0  -1 -24   26.84    6.08
   0   0 -24  108.61    6.74
   1   4 -23  174.14    6.72
  -2  -4 -14    3.43    4.16
  -2  -1 -17   47.78    5.54
  -2   2 -15  382.65    6.23
  -1  -5 -18  191.72    6.63
  -1   3 -19  166.76    6.01
  -1   4 -16   68.60    4.40
   1   3 -24    4.72    5.38
   2  -2 -27   27.81    4.85
   2   0 -27  149.36    6.32
   3   4 -25   -0.53    5.01
  -2   2 -14  435.50    6.14
  -1  -3 -20   81.60    6.04
  -1  -1 -21   11.79    5.89
  -1   2 -20  165.16    6.32
   0  -6 -20  132.59    6.04
   1  -3 -25   20.28    5.50
   2  -1 -27    2.80    4.40
   3   2 -27    8.66    4.66
  -2  -4 -13  125.29    4.37
  -2  -3 -15   12.90    4.05
  -2  -2 -16   43.89    4.63
  -2   2 -13  310.39    5.22
  -1  -4 -19  347.91    7.27
  -1   4 -15  184.53    4.56
   0  -5 -21  344.37    7.65
   0  -4 -22  175.45    6.71
   0   4 -20  394.77    7.24
   1   5 -20   98.03    5.42
   2   5 -22  210.45    6.29
   3   3 -26    9.14    4.83
  -2  -4 -12  219.49    5.15
  -2  -1 -16  158.94    5.42
  -2   0 -16  585.38    7.79
  -1   4 -14  126.72    4.00
   0   5 -16   55.84    3.97
   1  -4 -24   -5.40    4.92
   1  -2 -25    0.07    5.24
   2  -5 -25   50.84    4.69
  -2  -4 -11   85.72    4.02
  -2  -2 -15    2.92    4.47
  -2   1 -14  121.77    4.70
  -1   1 -20  209.20    6.71
   0  -1 -23  123.09    7.04
   0   0 -23  235.57    7.82
   0   2 -22   30.67    6.02
   0   5 -15    7.52    3.31
   1  -6 -22   -3.39    4.63
   1  -5 -23    1.91    4.93
   1   0 -25  288.71    7.39
   2  -6 -24  194.18    5.73
   2  -3 -26    5.22    4.69
  -2  -1 -15  182.53    5.69
  -2   0 -15  998.74    9.15
  -1   0 -20   98.95    5.94
   0   4 -19   23.29    4.87
   1   3 -23  142.36    6.52
   4   3 -26   20.22    4.30
  -2  -3 -13    3.69    3.24
  -2  -2 -14   61.05    4.52
  -2   1 -13  618.59    6.68
  -1  -4 -18  170.64    5.87
   0  -6 -19   66.97    5.55
   1   5 -19    6.15    4.40
   2  -2 -26    1.28    5.09
   2   4 -23  251.62    7.04
   2   5 -21  403.11    7.32
   3   4 -24    8.60    4.74
  -2  -3 -12   50.98    3.74
  -2   0 -14  348.93    5.81
  -1   1 -19  185.92    6.30
  -1   2 -18   43.17    5.29
   0  -5 -20  102.89    5.95
   0  -4 -21   64.73    5.98
   1  -3 -24   13.79    4.56
   2  -1 -26   -5.35    5.10
   3  -2 -27  130.94    5.56
   3   0 -27   -0.15    4.79
   3   2 -26   16.76    5.07
  -2  -2 -13   92.37    4.37
  -2   0 -13  326.43    5.28
   2   3 -24    5.55    4.59
   3  -1 -27   70.66    4.87
   3   3 -25   -1.45    4.92
  -1  -4 -17   61.71    5.32
  -1  -3 -18  203.00    6.78
  -1   0 -19  123.32    5.83
   0   2 -21    9.02    4.94
   1  -4 -23   40.06    5.48
   1  -2 -24   42.06    5.16
   1   0 -24  220.07    7.76
   2  -7 -22  246.49    6.10
   4   1 -27   94.25    5.03
  -1   1 -18   23.60    5.26
  -1   2 -17    2.30    4.02
   0  -6 -18    7.71    4.95
   0   4 -17    7.45    4.05
   1  -6 -21    0.12    4.92
   1  -5 -22   -2.74    5.12
   1  -1 -24  215.18    6.94
   2  -6 -23   95.34    5.25
   2   4 -22  253.40    6.86
   2   5 -20  489.37    7.55
  -1  -5 -15  238.86    6.19
   0   1 -21   37.62    6.08
   1   4 -20  113.69    5.74
   1   5 -17  152.96    4.96
   2  -3 -25    1.03    4.61
   3   1 -26    2.27    5.23
   3   4 -23  172.44    6.11
  -1  -1 -18  403.53    7.82
  -1   0 -18   36.58    4.86
   0  -5 -19  173.44    6.41
   0  -4 -20  189.00    6.76
   0   2 -20    1.94    5.40
   1  -3 -23   18.15    5.48
   2   0 -25   51.08    5.94
   2   2 -24  126.34    6.46
  -1  -4 -16   35.64    4.82
  -1  -3 -17   86.74    5.50
  -1   1 -17   69.66    5.14
  -1   2 -16   70.42    4.21
   0  -2 -21    8.42    5.00
   0   0 -21  685.54   10.13
   0   4 -16    3.36    3.57
   1  -7 -19   78.22    5.39
   2  -2 -25   12.47    4.58
   2  -1 -25   42.55    5.71
   2   3 -23  149.35    5.95
   2   5 -19  726.73    8.33
   3  -5 -25  102.56    4.83
   3  -3 -26   40.17    4.56
   3   0 -26    4.23    5.02
   3   2 -25   10.51    5.42
   4  -1 -27  196.14    5.93
  -1  -5 -14   66.86    4.72
   0  -1 -21  265.03    7.23
   1  -2 -23  103.34    6.70
   1   0 -23  856.37   11.26
   1   3 -21   -1.99    4.49
   1   5 -16  243.16    5.01
   3  -7 -23  155.12    5.35
   3  -6 -24  180.36    5.62
   5   2 -26  172.15    5.23
  -1   0 -17  135.45    5.68
  -1   2 -15  183.18    4.68
   1  -4 -22    8.99    4.63
   1  -1 -23  414.93    8.41
   2   4 -21  672.33    8.82
  -1  -4 -15  114.47    5.18
  -1  -1 -17  324.78    6.60
  -1   1 -16  291.45    6.10
   0   1 -20  203.91    6.49
   0   2 -19    3.73    5.07
   1  -5 -21   12.94    5.16
   1   5 -15  459.26    5.81
   2  -7 -21  239.84    6.40
   3   4 -22  135.27    5.74
   4   1 -26   44.30    4.74
  -1  -3 -16  313.61    6.28
  -1   2 -14   -1.90    3.00
   0  -5 -18   69.20    4.80
   0  -4 -19  148.57    5.69
   0  -2 -20   79.50    6.11
   0   0 -20   97.40    6.29
   2  -3 -24   19.81    4.67
   2   3 -22  273.79    7.23
   3  -4 -25   72.86    4.90
   4   3 -24   31.82    5.32
  -1   0 -16  163.51    5.46
   0  -1 -20  160.97    6.30
   0   3 -17    1.35    3.59
   1  -7 -18  180.32    6.50
   1  -3 -22    5.68    4.82
   1   3 -20  150.44    5.60
   2   0 -24   14.18    5.11
   2   2 -23   24.30    5.00
  -1  -4 -14  107.48    4.69
  -1  -1 -16  323.89    6.49
  -1   1 -15  108.87    4.19
   0  -6 -16    9.67    4.79
   1   0 -22  982.65   11.67
   2   4 -20  830.28    9.26
   3  -8 -21  100.40    5.08
   3  -3 -25   68.06    5.45
   3   3 -23   14.06    5.25
   4  -3 -26  110.25    5.46
  -1  -5 -12  128.32    4.46
  -1  -3 -15  156.12    4.82
   0   2 -18  166.98    5.41
   1  -2 -22    6.95    5.06
   4  -2 -26  407.51    7.70
  -1   0 -15  552.59    7.06
  -1   1 -14   -2.32    3.46
   0  -5 -17   16.91    4.85
   0  -4 -18    1.37    4.97
   1  -6 -19   50.07    5.29
   1   4 -17  182.18    5.03
   3  -7 -22  166.50    5.81
   3  -6 -23  144.94    5.80
   3  -2 -25   96.50    5.34
   3  -1 -25   46.67    5.02
  -1  -5 -11   40.74    3.45
  -1  -4 -13   38.52    3.76
  -1  -1 -15  421.95    6.55
   0  -2 -19  126.35    5.70
   0  -1 -19  720.28    9.59
   0   0 -19  451.80    7.79
   2  -7 -20  399.82    7.55
   2   3 -21   44.86    5.53
   5   0 -26   30.15    4.58
  -1  -3 -14  414.11    6.28
   0  -6 -15  144.31    5.41
   0   1 -18  558.08    8.16
   0   2 -17  140.96    5.33
   1  -3 -21   44.06    5.87
   2  -6 -21  178.30    5.99
   2   4 -19  466.16    7.22
   4  -6 -24    5.79    3.76
   4   3 -23    6.02    4.78
  -1   0 -14  638.04    7.00
   1  -7 -17  374.68    7.20
   2  -2 -23   45.75    6.21
   3   2 -23   48.10    5.63
   4  -4 -25   40.54    4.92
  -1  -1 -14  331.22    5.68
   1  -4 -20   16.58    5.36
   1  -1 -21  804.60   10.63
   1   4 -16  746.32    7.20
   3   0 -24    1.53    5.45
   5  -2 -26  522.51    7.81
  -1  -3 -13 1124.38    8.78
   0  -4 -17   33.20    4.31
   0  -2 -18  358.22    7.46
   0   0 -18  606.39    8.18
   0   3 -14  127.30    3.73
   1  -6 -18  170.68    6.03
   1  -5 -19    6.56    5.05
   1   3 -18  149.26    4.92
   2   1 -22  239.62    7.47
   3  -8 -20   87.27    5.14
   3  -3 -24  242.48    6.60
   3   4 -20   51.52    4.90
  -1   0 -13   90.26    3.67
   0  -6 -14   -4.74    4.04
   0  -1 -18 1287.34   11.16
   0   1 -17  163.59    5.47
   2   4 -18 1517.31   10.90
   3  -7 -21  146.04    5.93
   3  -6 -22  153.67    6.27
   3  -2 -24  126.04    5.86
   3  -1 -24    8.00    4.88
   4  -1 -25  444.06    7.89
   5   2 -24  159.85    5.91
   6   1 -25   85.62    4.67
  -1  -1 -13  426.66    5.83
   1  -3 -20   14.64    5.67
   1   4 -15 1081.81    8.01
   2  -7 -19  388.37    7.28
   2  -6 -20  276.52    7.04
   2  -5 -21   99.67    5.85
   2   2 -21  164.10    6.00
   6   2 -24   73.56    4.73
  -1  -3 -12  885.23    7.37
   1  -7 -16  400.44    7.12
   2  -3 -22   37.34    5.14
   2   0 -22  462.58    8.50
   3  -4 -23   44.09    5.39
   3   3 -21  170.73    6.08
   4   3 -22    7.69    4.97
   5   0 -25   57.61    5.06
   0  -5 -15  227.67    5.38
   0  -2 -17 1160.90   10.56
   0   0 -17 2177.17   13.16
   0   2 -15  446.57    5.90
   1  -1 -20  243.77    6.80
   1   3 -17  362.06    5.85
   2  -2 -22    8.15    5.06
   2  -1 -22   62.92    5.65
   4  -8 -21   -2.92    4.12
   4  -7 -22   37.91    4.70
   4  -6 -23   -1.69    4.09
   4   2 -23   14.95    4.69
   5  -4 -25   15.39    4.17
   0  -6 -13  863.56    8.26
   0  -1 -17  642.55    7.99
   0   1 -16  407.25    6.15
   1  -6 -17  224.57    6.26
   1  -4 -19    2.31    4.44
   2   3 -19  323.91    6.70
   2   4 -17  745.99    7.70
   3   0 -23   20.78    5.96
   3   4 -19   85.52    4.82
   4  -4 -24   46.19    4.84
   6   0 -25   20.44    4.23
   1  -5 -18  108.36    5.19
   2   2 -20    9.52    5.13
   3  -8 -19   58.79    5.07
   5  -3 -25   17.26    4.31
   5  -2 -25  179.96    6.27
   5   1 -24   15.75    4.74
   5   3 -22  438.93    7.54
   0   2 -14 1115.09    8.09
   1   3 -16  466.49    6.39
   2  -7 -18  428.31    7.75
   4  -3 -24  371.53    7.40
   5   2 -23  229.07    6.49
   0  -5 -14   25.74    3.92
   0  -4 -15  250.27    5.90
   2  -6 -19   91.48    5.71
   2  -5 -20  136.40    5.63
   2  -3 -21   11.77    5.59
   3  -7 -20   86.02    5.54
   3  -6 -21   88.06    5.18
   4  -5 -23   -4.05    4.78
   4   3 -21   14.70    4.81
   5  -5 -24   -1.06    4.43
   6   1 -24   58.07    4.82
   7   1 -24    3.51    3.68
   0  -6 -12   -2.35    3.45
   0  -2 -16 1592.00   11.18
   0  -1 -16  644.05    7.51
   0   1 -15  144.53    4.22
   1  -2 -19  186.01    6.10
   1  -1 -19  905.89    9.96
   2  -2 -21   -1.98    5.59
   2   4 -16 1343.93    9.37
   3   2 -21   15.38    5.15
   3   4 -18   62.93    4.47
   4   2 -22   69.75    5.46
   6  -3 -25   55.54    4.54
   6  -2 -25   -1.69    4.05
   1  -6 -16  107.02    5.27
   1  -4 -18    8.21    4.40
   1   1 -18    5.51    4.05
   2   3 -18 1924.37   12.18
   3  -4 -22   71.74    5.28
   4  -8 -20    8.68    4.99
   4  -6 -22    1.75    4.83
   5   0 -24   31.13    4.66
   1  -5 -17   95.40    4.94
   1   3 -15 1791.31   10.20
   2   1 -20   23.40    4.79
   2   2 -19    6.58    4.75
   3   0 -22   16.34    5.05
   4  -7 -21    6.39    4.60
   4  -4 -23  132.24    6.12
   5  -9 -20   86.44    4.57
   5  -4 -24    2.36    4.34
   0  -5 -13    0.46    3.30
   0  -4 -14  465.88    6.52
   0   0 -15  269.45    4.92
   0   1 -14  365.05    5.23
   1  -7 -14    5.06    4.49
   1  -3 -18    2.64    4.89
   3  -8 -18  216.05    6.27
   3  -3 -22  376.09    7.84
   5  -3 -24  342.10    7.36
   5   1 -23    3.06    5.05
   5   3 -21  531.01    7.90
   6   0 -24   13.27    4.56
   0  -2 -15  914.08    8.31
   0  -1 -15 1513.26   10.17
   2  -7 -17   63.64    5.40
   2  -5 -19  171.73    6.41
   2   0 -20   87.36    5.97
   2   4 -15 1538.07    9.42
   3   3 -19  226.64    5.90
   4  -3 -23  244.15    7.34
   4  -1 -23  209.42    7.16
   5  -2 -24  349.38    7.13
   5   2 -22   95.20    5.59
   6  -5 -24   37.61    4.23
   7   0 -24   20.94    4.01
   1  -1 -18 1082.14   10.21
   1   1 -17  148.77    5.21
   2  -6 -18  376.36    7.48
   2  -3 -20    4.35    4.73
   2   3 -17  816.77    8.23
   3  -7 -19    7.16    4.97
   3  -6 -20   42.60    5.26
   3   4 -17   98.98    4.32
   4   1 -22   33.58    5.48
   0  -3 -14  904.51    8.17
   1  -6 -15   82.26    4.74
   1  -4 -17  271.61    6.19
   2  -2 -20  131.52    5.90
   3   2 -20  376.20    6.95
   4  -9 -18    2.58    4.18
   4  -5 -22    3.95    4.27
   4   2 -21   14.97    5.06
   5  -5 -23    5.57    4.33
   6  -1 -24   13.59    4.60
   6   1 -23   55.08    5.05
   6   2 -22  490.19    7.54
   7   1 -23   -2.11    3.96
   0  -5 -12  162.94    4.28
   1  -5 -16   28.36    4.09
   2   1 -19    7.95    4.36
   2   2 -18   18.59    4.45
   3  -4 -21  129.49    5.85
   5   0 -23   83.63    5.81
   6  -6 -23    2.01    4.08
   6  -3 -24   70.41    5.21
   6  -2 -24   18.38    4.69
   7  -1 -24   14.68    4.04
   0  -4 -13  324.11    5.15
   0  -2 -14 1909.05   10.88
   0  -1 -14  760.82    7.05
   1  -7 -13   -0.63    3.87
   1  -3 -17    9.54    4.70
   1   0 -17  837.15    8.77
   3   0 -21  136.38    5.95
   4  -8 -19   11.47    4.74
   4  -6 -21    8.53    4.77
   3  -8 -17   18.87    4.78
   3   3 -18 1041.43    9.37
   4  -7 -20   78.81    5.54
   4  -4 -22  254.31    6.73
   5  -9 -19   39.29    4.40
   5  -4 -23  119.91    5.32
   5  -1 -23   26.29    5.32
   5   3 -20  109.47    5.33
   6  -7 -22   14.23    4.31
   1  -2 -17  188.71    5.42
   1  -1 -17  539.56    7.32
   1   1 -16  160.46    4.50
   2  -3 -19    4.64    5.35
   2   0 -19  199.66    5.98
   2   3 -16 1728.92   10.43
   4   3 -19   81.93    4.99
   5  -8 -20   54.01    4.87
   5  -7 -21   33.92    4.91
   5  -3 -23   51.28    5.36
   5  -2 -23  337.29    7.68
   5   1 -22  224.01    6.64
   5   2 -21  121.14    5.73
   6  -8 -21   49.44    4.46
   7  -3 -24   35.84    3.98
   0  -5 -11    3.88    3.03
   0  -3 -13  985.90    7.78
   1  -6 -14   22.00    3.89
   1  -4 -16   45.54    4.23
   2  -6 -17  293.17    6.34
   2  -2 -19   14.15    5.26
   2  -1 -19  479.06    8.23
   3  -7 -18   -0.58    4.87
   3   2 -19   37.53    4.22
   4  -3 -22  541.15    8.81
   4   1 -21    0.76    5.11
   7   0 -23   40.02    4.40
   0  -4 -12  851.62    7.10
   0  -2 -13 2277.05   11.17
   1  -5 -15   70.38    4.17
   2   1 -18  101.12    4.87
   2   2 -17    4.84    3.37
   4  -9 -17   55.83    5.24
   4  -5 -21    3.31    5.19
   4   2 -20    8.45    4.61
   6   1 -22  272.04    6.66
   1  -3 -16  226.50    5.80
   1   0 -16  218.60    4.99
   1   2 -14 1414.80    8.76
   3  -4 -20   82.60    5.36
   5  -5 -22    4.83    4.17
   6   2 -21  542.47    7.88
   7   1 -22   24.57    4.25
   1  -1 -16  717.62    7.90
   1   1 -15  456.06    5.83
   2   3 -15 1957.62   10.57
   5   0 -22    6.55    4.43
   6  -3 -23   52.33    5.19
   6  -2 -23   11.70    4.65
   7  -5 -23  324.83    6.87
   7  -1 -23  217.47    5.95
   8  -1 -23  398.05    6.54
   1  -2 -16  490.80    6.79
   2  -7 -15  106.35    5.12
   3  -3 -20   96.22    5.59
   4  -8 -18    4.17    4.76
   4  -7 -19   -2.30    4.69
   4  -4 -21  229.84    7.13
   5  -4 -22   82.01    5.87
   5   3 -19  491.75    7.29
   1  -4 -15  157.49    4.68
   2  -6 -16  920.44    9.59
   2  -5 -17  121.19    5.11
   2  -3 -18   -0.36    4.27
   3  -8 -16   12.51    4.58
   3  -2 -20  309.06    7.15
   3   2 -18   42.07    4.70
   4   3 -18    3.80    4.16
   5   2 -20  452.45    7.58
   6  -7 -21   24.77    4.72
   1  -5 -14   -3.71    3.18
   2  -2 -18    8.37    4.39
   2   2 -16    5.95    3.00
   3  -7 -17    4.17    4.68
   3  -6 -18  129.98    5.73
   4  -3 -21 1069.93   11.40
   4   1 -20   46.70    5.26
   5  -8 -19   58.78    5.14
   5  -3 -22  119.23    5.70
   5  -2 -22  197.88    6.39
   6  -8 -20   10.74    4.42
   6   0 -22    2.16    4.26
   7  -3 -23  163.58    5.44
   1  -3 -15  466.37    6.67
   1   0 -15   53.45    3.49
   7  -6 -22  198.18    5.93
   3  -4 -19  154.73    5.81
   3   0 -19   76.84    5.04
   4  -5 -20   27.50    4.74
 -12   7  -4   29.26    4.09
 -11   9  -2   20.46    4.96
 -10   9  -3  169.44    6.03
 -10  10   1    3.86    4.98
 -10  10   7   21.94    4.64
  -8   8  -6  216.03    6.02
  -8  10   2  157.15    5.62
  -8  10   6  470.81    7.74
 -11   7  -6    5.98    4.54
 -11  10   5   37.82    4.73
 -11  10   6   45.45    4.57
 -10   7  -7   18.48    4.93
 -10  10   8   19.34    4.23
  -9   9  -4  593.02    8.78
  -9  10   0  182.29    6.12
  -9  10   8  114.71    5.11
  -6   9  -1   11.27    3.71
 -11  10   2   31.59    4.85
 -11  10   7   61.04    4.31
  -8   6  -9    9.01    4.18
  -8   7  -8   65.72    4.87
  -8  10   0  100.76    5.27
  -7   8  -6   -2.23    3.92
  -6   4 -10  163.72    4.34
  -6   8  -5  591.84    7.17
  -4   8   3  472.46    5.35
  -4   8   4  344.56    5.02
 -12   9  -1   87.25    4.84
 -11   8  -5   13.77    4.68
 -11   9  -3   26.71    4.80
 -11  10   1    2.13    4.59
 -10   8  -6    5.15    4.23
 -10   9  -4  154.14    5.81
  -9  10  -1  135.78    5.79
  -7   6  -9   12.23    3.45
  -7   7  -8   65.84    4.65
  -7   9  -4   35.50    4.96
  -7  10   2   48.23    5.02
  -5   7  -6  394.10    5.44
  -4   8   5  146.83    3.86
 -12   6  -6   39.93    4.24
 -11  10   8   10.43    3.71
 -10  10  -1  111.04    5.45
  -9   6  -9  211.51    6.09
  -8   5 -10   12.29    4.00
  -8  10  -1   18.49    4.56
  -7   5 -10  139.47    4.58
  -7  10   1   -2.44    4.01
  -5   9   3  179.15    4.70
  -4   8   0  236.20    4.48
 -11  10   0   12.36    4.12
  -9   8  -7  541.17    8.46
  -9  10  -2  196.55    6.27
  -8   9  -5  752.79    9.24
  -6   9  -3   48.13    4.57
  -5   5  -9  224.51    4.38
  -5   6  -8  789.99    7.14
  -5   9   1 1210.56    9.27
  -5   9   2 1335.75    9.46
  -5   9   4 1151.30    8.71
  -5   9   5 1399.87    9.63
 -12   8  -4   18.37    3.90
 -11   9  -4    5.98    4.60
 -10   9  -5  316.76    7.47
 -10  10  -2  144.93    5.73
  -8  10  -2   42.42    4.82
  -7   8  -7   19.04    4.71
  -7  10   7    6.67    4.51
  -6   6  -9  713.35    7.40
  -6   8  -6 1038.63    9.08
  -5   9   0 1126.88    9.06
 -10   7  -8    0.90    4.60
 -10   8  -7  116.46    5.68
  -9  10  -3  105.71    5.54
  -7   9  -5   11.55    4.26
  -7  10  -1   17.38    4.31
  -6   5 -10  253.49    5.01
  -6   7  -8  163.85    5.00
 -11   6  -8  124.22    5.16
 -10   6  -9  239.88    6.19
 -10  10  -3   74.62    5.73
  -9   9  -6  508.11    8.53
  -8   7  -9   61.48    4.95
  -5   7  -7 1040.04    8.22
  -5   8  -5  444.91    6.24
 -12   7  -6   50.70    4.07
 -12   9  -3   11.28    4.11
 -11  10  -2   45.16    4.44
  -9   7  -9    0.06    4.34
  -8   6 -10   20.02    4.43
  -7   7  -9  105.87    4.92
  -7  10  -2   61.99    4.72
  -6  10   2  560.81    7.70
  -6  10   3   98.93    4.78
  -4   8  -2   52.20    3.16
 -12   8  -5   -2.30    3.97
 -10  11   3   33.88    4.35
 -10  11   4   11.04    4.24
 -10  11   5   33.33    4.42
  -9   8  -8  355.58    7.28
  -9  10  -4  169.07    6.03
  -9  11   5  302.25    6.70
  -7   6 -10    6.92    3.60
  -6   8  -7 1385.16   10.57
  -6  10   1  921.94    8.97
  -6  10   4  351.15    5.95
 -10  10  -4   27.36    5.07
 -10  11   1   57.28    4.60
 -10  11   6    5.57    4.17
  -9  11   6  204.66    5.85
  -7  10  -3   -3.35    4.18
  -6   9  -5  187.00    5.64
  -6  10   0  277.90    5.92
  -6  10   5  223.99    5.57
  -4   8  -3  624.12    6.51
 -11   7  -8   25.49    4.28
 -11   8  -7    0.96    4.23
 -11  11   3    4.31    4.08
 -11  11   4   26.14    4.16
 -11  11   5    1.41    3.72
 -10  11   0   20.07    4.22
  -8  11   1   22.23    5.07
  -8  11   3  443.47    7.38
  -5   6  -9  958.77    7.85
  -5   8  -6  203.07    5.02
 -11  11   1   14.12    4.44
 -10   7  -9   26.01    4.61
 -10   8  -8   30.56    4.49
 -10  11  -1   -1.52    4.76
 -10  11   7  113.36    4.64
  -9  10  -5  158.52    5.90
  -9  11  -1   15.88    4.45
  -9  11   7  451.50    7.12
  -8  11   5  364.19    7.01
  -7  10  -4   41.84    5.17
  -6   6 -10  441.69    6.18
  -6   7  -9   78.58    4.29
  -5   5 -10   64.19    3.46
 -11  11   0    7.71    4.19
 -10   9  -7  191.17    6.19
 -10  10  -5   21.72    5.11
  -8   7 -10  282.22    6.10
  -8  10  -5  347.27    7.15
  -8  11  -1   78.43    5.62
  -8  11   6  389.28    6.90
  -6  10  -2    1.49    3.85
  -8   8  -9  129.93    5.05
  -7   9  -7   23.82    4.28
  -6   5 -11   35.95    3.81
  -5   9  -4   37.90    4.09
 -11  11  -1    5.10    3.99
  -9   7 -10    0.61    4.41
  -8  11  -2  194.31    6.06
  -7   8  -9   -3.00    4.29
  -7  10  -5   37.61    5.12
  -7  11   1   11.69    4.74
  -7  11   2  235.51    6.25
  -7  11   3   24.43    4.63
  -6  10  -3   -1.90    3.88
 -10  11  -3   32.93    4.89
  -9   9  -8  682.85    9.14
  -9  11  -3   24.95    4.62
  -8   6 -11    3.03    3.70
  -7   6 -11    0.78    3.84
  -7  11   0   41.46    4.44
  -5   8  -7 1004.71    8.52
  -4   7  -7  240.24    4.67
  -4   9   1  998.48    8.00
  -4   9   2 1005.36    7.80
  -4   9   3   14.16    3.07
 -11   8  -8    1.28    3.78
 -10  10  -6    2.61    4.00
  -8  11  -3  199.36    6.11
  -6  10  -4   55.05    4.96
  -5  10   2  773.24    7.99
  -4   8  -5  533.96    6.05
  -4   9   0  208.44    4.30
 -11   7  -9   -4.75    3.68
 -11   9  -7    0.31    3.89
 -10   7 -10  128.01    5.21
  -9  11  -4  104.26    5.82
  -7   9  -8   79.00    4.76
  -7  11  -2   62.22    5.31
  -6   7 -10  368.16    6.29
  -6   9  -7  694.48    8.11
  -5   6 -10  547.36    6.29
  -5  10   0  849.37    8.48
  -5  10   1 1196.57    9.46
  -5  10   3  405.62    6.18
  -4   9  -1  301.00    4.97
 -11  11  -3  153.52    5.46
 -10  11  -4   43.73    4.40
  -9  10  -7  341.99    7.52
  -8  11  -4   25.51    5.40
  -7  10  -6    1.49    4.25
  -6   6 -11  120.46    4.34
  -5  10  -1  247.26    5.82
  -9   8 -10   81.21    5.16
  -8   7 -11   63.65    4.70
  -8  10  -7  634.23    8.68
  -7  11  -3   28.60    5.08
  -6  10  -5    6.20    4.77
  -5   5 -11   77.60    3.55
  -4   6  -9    6.90    3.08
 -10  12   1   11.33    4.54
 -10  12   3    4.52    3.71
 -10  12   4    4.53    3.72
  -9   9  -9  380.14    7.29
  -9  11  -5   17.07    4.43
  -9  12   1    5.88    4.40
  -9  12   3    7.63    4.36
  -8   9  -9  474.42    7.49
  -7   7 -11   24.86    3.95
  -7   8 -10    5.51    4.14
  -5   8  -8  494.40    6.47
  -5   9  -6   12.45    3.55
  -4   8  -6  204.89    4.41
 -11   8  -9    5.55    4.07
 -11   9  -8    9.36    4.05
 -10  11  -5    0.85    3.81
 -10  12   5   31.02    3.91
  -9   7 -11   71.28    4.61
  -8  11  -5    8.63    4.45
  -7  10  -7   49.06    5.20
  -6   9  -8  307.59    6.62
  -6  11   0  235.76    6.14
  -6  11   1  692.10    8.16
  -6  11   2  144.46    4.84
  -6  11   3  106.47    4.92
  -4   7  -8  191.17    4.21
  -4   9  -3  308.19    5.15
 -10   8 -10   -0.05    4.20
 -10   9  -9   68.33    4.94
 -10  12  -1   25.16    4.30
  -9  12  -1    2.30    4.00
  -9  12   5  180.79    5.36
  -8  12   1  576.82    8.49
  -8  12   2  731.61    9.15
  -7  11  -4   39.97    4.66
  -6  10  -6    2.59    4.60
  -6  11  -1    7.74    4.49
  -5  10  -3  794.67    8.21
 -11  10  -7   13.90    4.16
 -11  12   0    8.02    3.39
 -10  12  -2   24.92    4.53
 -10  12   6    5.97    3.35
  -9  11  -6  125.89    5.83
  -9  12  -2   20.71    4.77
  -8  10  -8  783.29    9.34
  -8  12   0  194.33    5.75
  -8  12   3  428.07    7.11
  -7   6 -12  160.35    4.96
  -5   7 -10  585.46    6.81
  -4   9  -4   68.23    4.01
 -11  12  -1   54.22    4.35
 -10  10  -8   70.84    5.09
 -10  11  -6    4.18    4.30
  -8  11  -6  173.28    5.87
  -7  11  -5    5.62    4.94
  -6   7 -11  345.71    6.09
  -6   8 -10   50.40    4.00
  -5   6 -11  114.14    3.97
  -5   9  -7   43.50    3.91
  -5  10  -4  414.55    6.49
  -4   8  -7  306.94    5.34
 -10  12  -3    2.05    4.44
  -9   9 -10   71.50    5.22
  -9  12  -3   15.87    4.16
  -8   8 -11  377.48    6.45
  -8  12  -2  225.82    6.12
  -8  12   5  509.92    7.37
  -7  10  -8  316.48    7.00
  -6  11  -3   80.96    4.76
 -11  12  -2   23.44    3.73
  -9   8 -11   39.68    4.61
  -7   8 -11   53.19    4.66
  -6   6 -12  296.72    5.63
  -6   9  -9   65.81    4.51
  -6  10  -7    1.28    4.03
  -4   6 -10    6.76    3.05
  -4   9  -5  260.95    5.29
 -11   9  -9   -4.92    3.64
 -10  12  -4   -1.59    4.28
  -9  10  -9  117.93    5.54
  -9  12  -4   24.37    4.26
  -8   7 -12   21.82    3.97
  -8  11  -7  222.89    6.64
  -7   7 -12   -0.11    3.92
  -7   9 -10   -1.52    3.90
  -7  12   2  162.14    5.56
  -6  11  -4    8.83    4.11
  -5  10  -5  176.55    5.13
 -11  12  -3   86.26    4.32
 -10  11  -7   17.74    4.03
  -8  12  -4  175.40    6.24
  -7  12  -1  250.10    6.10
  -5   5 -12  148.88    4.30
  -5   9  -8  488.54    6.80
  -4  10   1  802.30    7.68
 -10   8 -11    7.26    4.03
  -9  12  -5   56.13    5.03
  -7  10  -9  151.46    5.87
  -6  11  -5    4.01    4.72
  -4   8  -8  160.39    4.27
  -4  10  -1  304.66    5.51
  -4  10   0  624.79    6.84
  -3   8  -5   15.52    2.89
 -11  12  -4  139.95    4.98
 -10  12  -5    1.22    4.19
  -7  11  -7  325.70    7.19
  -7  12  -3   88.04    5.62
  -6   8 -11  220.13    5.29
  -5   7 -11  748.68    7.63
  -5   8 -10  992.10    8.93
  -5  10  -6  286.19    5.88
  -5  11  -1  321.06    6.30
  -5  11   0  743.03    8.32
  -5  11   1  852.51    8.40
  -4   9  -6  270.31    5.13
  -4  10  -2  349.60    5.96
  -4  10   3  230.65    4.96
  -3   9   1  143.64    3.88
  -9   9 -11   10.70    4.34
  -8   8 -12   27.13    4.36
  -8   9 -11  207.99    5.56
  -8  11  -8  106.66    5.66
  -6   7 -12  335.57    5.88
  -5  11  -2  313.08    6.39
  -5  11   3  220.43    5.48
  -3   9   2    8.38    2.93
 -10  13   2   -2.99    3.47
  -9   8 -12    5.18    4.36
  -9  10 -10  191.47    5.87
  -9  12  -6   41.75    4.77
  -9  13   0   91.08    5.08
  -9  13   1  180.38    5.55
  -9  13   2  203.07    5.55
  -7   9 -11    1.36    4.31
  -5   6 -12   43.54    3.48
  -5   9  -9  645.60    7.89
  -3   8  -6   42.34    3.29
 -11  10  -9   46.66    3.83
 -10  12  -6   -2.65    3.78
  -9  13   3  253.98    5.72
  -8  12  -6   12.63    4.84
  -7   8 -12   22.52    3.58
  -5  10  -7   15.64    3.94
  -4   9  -7  340.36    5.61
  -3   7  -8    5.72    2.63
 -10   9 -11    6.75    3.97
 -10  10 -10    4.90    3.95
  -9  13   4  427.54    6.41
  -7  11  -8  248.12    6.24
  -7  12  -5  159.93    6.12
  -6  10  -9   -3.24    3.92
  -6  12  -1    1.59    4.30
  -6  12   0   41.52    4.17
  -6  12   1    0.55    3.62
  -6  12   2    3.24    4.27
  -4   8  -9   88.50    3.82
  -4  10  -4  451.62    6.31
  -9  12  -7    1.75    4.44
  -9  13  -3    5.49    4.25
  -8  11  -9  157.00    5.88
  -8  13  -1  274.37    6.52
  -8  13   0  228.73    6.15
  -8  13   1  571.38    7.99
  -8  13   2  456.66    7.23
  -7   7 -13    7.84    3.64
  -6  12   3    6.37    4.10
 -10  12  -7   33.69    4.21
  -8  12  -7    5.71    4.68
  -8  13   3  326.92    6.30
  -6   8 -12  269.05    5.94
  -5  10  -8   70.63    4.94
  -4  10  -5  346.23    6.12
  -3   8  -7   49.14    3.50
  -3   9  -4   -1.43    3.21
 -10  13  -4   18.03    4.07
  -9  10 -11  323.95    6.66
  -9  13  -4   -1.92    4.20
  -8   9 -12   50.38    4.64
  -8  10 -11  697.27    8.79
  -8  13  -3  246.73    6.37
  -5   7 -12  784.55    7.77
  -5  11  -5  442.40    6.95
  -4   5 -12   85.27    3.43
  -4   9  -8   14.82    3.42
  -9   9 -12   61.90    4.13
  -8  13   4  230.62    5.51
  -7   9 -12  120.08    5.26
  -6   7 -13  118.99    4.70
  -6  11  -8   48.64    5.13
  -9  11 -10  236.95    6.13
  -9  12  -8   12.13    3.77
  -9  13  -5    7.52    4.20
  -8   8 -13   21.27    3.89
  -8  13  -4  399.07    7.04
  -7   8 -13    8.82    4.03
  -7  10 -11   41.59    4.70
  -7  12  -7   34.79    5.06
  -5  11  -6  583.27    8.05
  -4   7 -11  222.28    4.48
  -4  10  -6  509.44    6.79
 -10  12  -8    4.44    3.94
 -10  13  -5   20.77    3.66
  -7  13  -2  294.00    6.72
  -6  12  -5   54.31    4.61
  -5  10  -9    6.73    4.44
 -10   9 -12    3.67    3.64
 -10  11 -10   14.38    3.96
  -8  13  -5  206.02    5.72
  -4   9  -9   96.31    4.60
  -4  11  -1  164.38    5.06
  -4  11   0  142.03    4.82
  -3   8  -8    7.94    2.86
  -9  13  -6   -1.76    3.55
  -7  13   3   22.71    3.96
  -6   9 -12   73.32    4.69
  -6  11  -9   20.43    4.28
  -6  12  -6   31.92    4.46
  -5   8 -12  940.22    8.83
  -5  12   0  259.09    5.88
  -4  10  -7  150.10    4.78
  -4  11   1 1002.47    8.49
  -3   9  -6   -2.62    2.75
  -9  10 -12  322.71    6.29
  -8  10 -12  577.27    7.73
  -8  12  -9   29.55    4.86
  -8  13  -6  173.50    5.84
  -7  12  -8   33.04    4.46
  -7  13  -4  642.90    8.42
  -6   8 -13  621.70    7.54
  -5  12  -2   85.16    4.93
  -5  12  -1   34.87    3.96
  -4  11   2  201.17    5.04
  -3  10  -1  101.16    4.10
  -3  10   0   78.96    3.75
  -3  10   1   11.75    3.07
  -9   9 -13   22.61    4.28
  -8  11 -11  398.52    7.23
  -7   9 -13    2.90    3.94
  -7  10 -12   87.42    4.90
  -6  12  -7   18.47    4.87
  -5   7 -13  442.13    6.25
  -5  12   2   84.30    4.57
  -3  10  -2  205.55    4.43
  -3  10   2   -0.69    3.29
 -10  13  -7    6.63    3.67
  -9  14  -1   93.47    4.43
  -9  14   0   25.44    3.80
  -9  14   1  188.01    4.94
  -5  11  -8   -4.77    3.93
  -4   7 -12  488.00    6.22
  -4  10  -8  300.54    6.16
  -3   6 -11  722.73    6.36
  -3   8  -9   11.37    2.98
  -3   9  -7   20.16    3.13
 -10  10 -12   51.78    3.79
 -10  11 -11   13.01    3.58
  -9  14  -2    4.95    3.38
  -9  14   2   50.73    3.67
  -8  13  -7   63.73    4.38
  -6   7 -14  122.25    4.63
  -6  11 -10    5.23    4.02
  -6  13   0   10.12    4.37
  -4   9 -10   34.59    3.73
  -4  11  -5  972.02    9.30
  -8  12 -10   59.68    4.88
  -8  14  -1  275.42    6.11
  -7   8 -14    0.07    3.69
  -6  12  -8   -3.33    4.81
  -6  13  -3  137.79    5.62
  -6  13   1    2.36    4.16
  -5  12  -5  334.67    6.47
 -10  12 -10    1.59    3.55
  -9  13  -8   40.09    4.09
  -9  14  -4    2.13    3.84
  -8  14  -2  268.92    6.14
  -8  14   1  191.31    5.17
  -6   9 -13  309.57    6.26
  -6  10 -12   32.71    4.72
  -5   8 -13 1309.65   10.07
  -5   9 -12  394.27    6.41
  -5  11  -9   17.33    4.71
  -4  11  -6 1185.94   10.17
  -3  10  -5  219.00    5.13
  -2   8  -6  665.42    6.21
  -9  10 -13  138.66    5.08
  -9  11 -12  403.63    6.71
  -8  10 -13  362.20    6.58
  -8  13  -8   67.53    4.34
  -8  14   2   72.55    4.04
  -7  13  -7  156.38    5.40
  -5  12  -6  140.01    5.20
  -4  10  -9    0.20    3.70
  -2   9  -2  639.32    6.32
  -2   9   0  400.99    5.07
  -8   9 -14   62.18    4.13
  -7  10 -13    6.22    4.25
  -7  12 -10   39.27    4.31
  -6   8 -14   35.28    4.34
  -6  11 -11   32.76    4.94
  -6  12  -9   79.51    5.31
  -6  13  -5  257.87    6.10
  -4   8 -12 1246.88    9.54
  -3   7 -11   84.77    3.28
  -9  12 -11  122.92    4.87
  -9  13  -9    8.79    3.90
  -7   9 -14   18.06    4.10
  -5  12  -7  160.50    6.01
  -4  11  -7  704.48    8.12
  -2   8  -7   78.64    3.26
  -9  14  -6    6.50    3.45
  -8  13  -9   17.33    4.16
  -7  13  -8   29.23    4.20
  -7  14  -1  174.27    5.44
  -7  14   0  138.89    5.08
  -5   7 -14  506.04    6.59
  -4   7 -13  158.62    4.43
  -3   6 -12  702.31    6.24
  -3   9  -9   -0.60    3.12
  -8  14  -6  162.21    5.45
  -7  14  -3  476.43    7.33
  -7  14   1  108.01    4.63
  -4  10 -10    5.10    3.80
  -4  12  -1    9.57    3.91
  -3  10  -7   12.54    3.89
  -2   7  -9  525.66    5.50
  -9  14  -7   12.33    3.68
  -7  12 -11  126.60    4.98
  -7  14   2   61.40    4.46
  -6   9 -14    3.56    3.77
  -6  10 -13   69.60    4.35
  -6  12 -10   99.21    5.41
  -5  12  -8   52.05    4.55
  -4  12  -2   76.33    4.22
  -4  12   0  159.98    4.96
  -2   9  -5  132.50    3.78
  -9  11 -13  313.38    5.90
  -9  13 -10    5.45    3.75
  -8  11 -13  478.62    7.19
  -7  13  -9   56.28    4.38
  -5   8 -14  277.63    5.62
  -5  13  -3  187.66    5.75
  -5  13  -2   14.14    4.33
  -5  13  -1   11.61    4.10
  -5  13   0   10.06    4.25
  -3  11  -2  228.46    5.28
  -3  11  -1   10.76    3.65
  -3  11   0   31.14    3.54
  -2   8  -8  104.29    3.51
  -9  10 -14   53.52    4.09
  -9  12 -12  104.18    4.56
  -8  12 -12  367.50    6.66
  -8  13 -10   25.85    3.69
  -8  14  -7  198.20    5.35
  -7  10 -14  215.80    5.64
  -7  11 -13  326.32    6.50
  -5  11 -11   32.12    4.89
  -5  13  -4  105.51    5.38
  -5  13   1   19.11    4.00
  -4   8 -13 1809.22   11.30
  -4  12   2   46.74    4.40
  -3   7 -12  214.78    4.50
  -3   9 -10   14.84    3.84
  -3  10  -8   95.65    4.66
  -3  11  -3  569.14    6.85
  -3  11   1  141.28    4.51
  -2   9  -6  423.08    5.51
  -7  14  -6  275.66    5.94
  -6  13  -8    8.88    4.05
  -4   6 -14  243.00    4.56
  -4  10 -11   24.59    4.50
  -8  14  -8  148.52    5.05
  -7   9 -15    2.35    3.88
  -7  13 -10    8.65    4.27
  -6   8 -15  427.24    6.38
  -4  12  -6 1121.38   10.00
  -7  14  -7  439.67    6.93
  -6  13  -9   13.27    4.59
  -6  14  -1    6.71    4.06
  -6  14   0    8.30    4.05
  -5  10 -13  115.25    5.32
  -5  13  -6   48.68    4.40
  -3  10  -9    6.54    4.07
  -2   9  -7  172.67    4.20
  -9  14  -9   45.70    3.80
  -8  13 -11   45.32    4.02
  -6  10 -14  101.21    4.47
  -6  11 -13   28.17    4.47
  -6  14  -4  149.77    5.00
  -6  14   1   17.00    4.10
  -5   9 -14  379.14    6.26
  -5  12 -10  194.22    6.24
  -4  11 -10  209.81    6.13
  -3   6 -13  378.45    4.94
  -3   8 -12   53.05    3.78
  -2  10  -3   34.04    3.50
  -2  10  -1  586.59    6.32
  -2  10   0   76.05    3.48
  -8  11 -14  516.09    7.13
  -8  12 -13  215.20    5.59
  -8  15  -3   22.38    3.71
  -8  15  -1   50.68    3.44
  -7  14  -8  426.45    7.17
  -5  11 -12   13.37    4.04
  -5  13  -7   33.01    4.28
  -3   9 -11   48.56    3.72
  -9  11 -14  204.90    4.77
  -8  10 -15  130.87    4.52
  -8  15  -4  163.47    4.55
  -7  11 -14  264.29    5.98
  -7  13 -11   33.24    3.92
  -6  12 -12    0.22    4.32
  -6  14  -6  223.98    6.07
  -5   8 -15  168.38    5.02
  -4  12  -8 1801.95   12.73
  -3   7 -13   17.93    3.17
  -3  11  -7  707.83    7.89
  -2   9  -8  172.98    4.24
  -2  10   1   74.78    3.54
  -6  13 -10   44.92    4.31
  -5  13  -8   41.34    4.92
  -4   8 -14  679.72    7.23
  -3  10 -10   98.79    4.46
  -2   7 -11 1600.69    9.22
  -2   8 -10  390.78    5.33
  -2  10  -5   74.33    3.74
  -8  14 -10   95.51    4.58
  -8  15  -6    9.77    3.59
  -7  14  -9  210.73    5.63
  -6  14  -7   96.44    5.06
  -5  12 -11  303.48    6.38
  -2  10  -6  488.41    6.47
  -7  15  -2   31.02    3.79
  -5  10 -14  228.19    5.51
  -4  12  -9  732.96    8.90
  -4  13  -3  286.47    6.28
  -4  13  -2   17.75    4.15
  -2   9  -9   44.47    3.44
  -1   8  -6 1502.03    8.81
  -8  15  -7   12.89    3.42
  -7  13 -12   11.38    3.91
  -7  15  -5  248.87    5.77
  -7  15  -4  195.93    5.09
  -7  15   0   33.76    3.53
  -6  10 -15    1.36    3.96
  -6  14  -8  413.58    7.14
  -5   9 -15  669.42    7.84
  -5  13  -9   84.56    4.75
  -4  13  -1   33.76    4.05
  -3   8 -13    3.53    3.39
  -3  12  -2    2.75    3.77
  -2   6 -12  881.56    6.69
  -2  10  -7   90.45    4.34
  -8  11 -15  351.01    5.80
  -8  12 -14  407.97    6.30
  -7  14 -10  269.81    5.98
  -5  14  -4   57.39    4.52
  -5  14  -3   -4.35    3.97
  -5  14  -2    8.74    4.15
  -5  14  -1    0.80    3.96
  -4   7 -15  302.38    5.29
  -4  13  -5   13.97    3.98
  -4  13   0  111.24    4.70
  -3   6 -14   84.16    3.36
  -3  10 -11  301.77    5.83
  -3  11  -9  935.36    9.04
  -3  12  -4  213.69    5.23
  -8  14 -11   45.02    3.81
  -7  11 -15  382.73    6.40
  -5  14  -5    7.00    4.34
  -5  14   0   38.76    4.39
  -3  12   0    6.72    3.73
  -2   8 -11  167.63    4.15
  -1   8  -7  672.40    6.23
  -1   9  -2 1492.73    8.78
  -8  13 -13   48.34    4.01
  -8  15  -8   55.12    3.65
  -7  15  -7  171.43    5.22
  -6   9 -16  127.02    4.63
  -6  14  -9   70.92    4.34
  -5  13 -10   25.38    4.20
  -4   8 -15   79.64    4.09
  -4  13  -7  525.72    7.86
  -3   7 -14   -2.53    2.95
  -3  12   1   18.29    3.72
  -2   7 -12  328.31    4.72
  -2   9 -10  329.07    5.39
  -2  10  -8  234.90    5.05
  -1   9  -3  676.50    6.20
  -7  10 -16  181.20    4.83
  -7  14 -11   77.76    4.68
  -6  13 -12   45.66    4.11
  -5   8 -16  142.36    4.80
  -5  11 -14  210.10    5.83
  -2  11  -3  221.15    5.27
  -2  11  -2   47.80    3.89
  -6  11 -15   52.39    4.41
  -6  15  -4   88.57    4.73
  -6  15  -2   27.85    3.99
  -5  14  -7   29.53    4.02
  -4  12 -11  116.31    5.48
  -4  13  -8  285.27    6.57
  -2  11  -4   55.32    3.73
  -2  11  -1   61.79    3.73
  -1   8  -8  893.67    7.06
  -8  14 -12   68.99    3.92
  -7  15  -8  615.73    7.44
  -6  10 -16   -4.60    3.78
  -6  12 -14  141.86    4.79
  -6  15  -5   54.93    4.31
  -6  15  -1    5.19    3.47
  -5  12 -13  106.66    5.25
  -5  13 -11    2.80    3.90
  -4  10 -14   55.91    4.19
  -4  11 -13  257.93    6.34
  -3   8 -14  301.80    5.48
  -2  10  -9  446.08    6.34
  -2  11   0  136.00    4.37
  -1   9  -6 1951.04   10.54
  -8  12 -15  424.78    6.07
  -5   9 -16  871.62    8.71
  -5  14  -8    3.21    3.74
  -4   9 -15  613.98    7.51
  -3  11 -11   48.11    4.82
  -3  12  -8 1067.45    9.78
  -2   6 -13 1625.36    8.85
  -2   9 -11  344.72    5.60
  -2  11  -6   31.29    3.80
  -8  13 -14   20.14    3.48
  -7  12 -15  377.47    6.22
  -7  14 -12  284.54    5.76
  -7  15  -9  335.45    6.10
  -6  13 -13    8.88    4.00
  -4  13  -9  678.88    8.42
  -2  11  -7    1.40    4.08
  -2  11   1    9.26    3.43
  -1   7 -10    1.48    2.54
  -7  11 -16  378.33    6.00
  -7  13 -14   17.00    3.81
  -6  14 -11  137.61    4.73
  -6  15  -7   66.53    4.37
  -5  13 -12    8.39    4.38
  -5  14  -9   -2.92    3.72
  -4  12 -12  176.94    5.89
  -3  12  -9  821.15    8.88
  -2   7 -13  757.07    6.67
  -2  10 -10  185.41    4.97
  -6  15  -8  233.29    5.78
  -5  11 -15   24.05    3.87
  -3   6 -15  313.98    4.73
  -3   7 -15  225.21    4.58
  -2  11  -8   17.31    4.32
  -7  15 -10  385.85    6.06
  -6  11 -16    4.21    3.77
  -6  12 -15   -3.08    4.00
  -5  10 -16  289.91    6.04
  -5  14 -10   -4.09    4.18
  -4  14  -5   22.89    4.26
  -4  14  -4   16.84    4.24
  -4  14  -3   21.84    4.15
  -4  14  -2  113.15    4.89
  -3  11 -12   39.92    4.77
  -3  13  -3  189.48    5.38
  -2   9 -12   -3.58    3.28
  -1   9  -8  905.66    7.62
  -6  14 -12  301.89    6.09
  -4  14  -6    7.63    4.36
  -4  14  -1   73.46    4.41
  -3   8 -15  409.05    6.01
  -3  12 -10  487.55    7.33
  -3  13  -5   14.73    3.73
  -3  13  -2   13.03    3.87
  -2   8 -13   67.95    3.49
  -1   8 -10  561.62    6.04
  -1  10  -4 1421.56    9.27
  -1  10  -3  405.37    5.45
  -1  10  -2  877.02    7.43
  -6  15  -9  217.46    5.35
  -5  15  -5    0.19    4.02
  -5  15  -4   29.22    4.10
  -5  15  -3    5.64    3.78
  -4   9 -16  688.43    7.72
  -4  13 -11  190.47    6.13
  -3  13  -1   11.18    3.88
  -2  11  -9  330.20    6.11
  -1   9  -9 1490.24    9.76
  -1  10  -1   67.73    3.37
  -7  12 -16   45.19    3.76
  -7  15 -11  268.19    5.25
  -6  10 -17   34.23    3.78
  -5  14 -11    3.44    4.13
  -5  15  -6   -3.43    3.96
  -5  15  -2   19.59    3.82
  -3  13   0   69.09    4.22
  -2   6 -14  551.95    5.63
  -2  12  -4   21.68    4.09
  -2  12  -3   64.68    4.29
  -1  10  -6  810.25    7.52
  -1  10   0  121.50    3.74
  -7  13 -15   43.63    3.54
  -6  15 -10  244.80    5.74
  -5   9 -17  441.51    6.52
  -5  15  -1    0.33    3.56
  -3   9 -15   11.31    3.99
  -3  12 -11  925.02    9.42
  -3  13  -8   63.63    4.96
  -2   7 -14  341.71    5.17
  -2  11 -10  936.30    9.28
  -2  12  -5    0.40    3.52
  -1   6 -12  507.44    5.32
  -1  10  -7 1300.55    9.55
  -6  14 -13  208.72    5.47
  -5  12 -15   70.37    4.23
  -4  11 -15   35.98    4.69
  -2  12  -1   51.54    4.10
  -1   8 -11  262.22    4.68
  -7  15 -12  166.13    4.60
  -6  12 -16    6.26    3.47
  -6  13 -15   10.89    3.90
  -5  13 -14    2.91    4.04
  -5  15  -8    3.06    3.39
  -4  10 -16  289.14    6.21
  -4  12 -14  208.37    6.15
  -4  13 -12   54.52    4.45
  -4  14  -9  393.19    6.75
  -3  13  -9  131.76    5.59
  -1   7 -12  305.51    4.86
  -1   9 -10 1760.38   10.58
  -1  10  -8  610.95    7.22
  -6  11 -17   88.15    4.27
  -6  15 -11  296.21    5.65
  -6  16  -5   55.32    3.80
  -6  16  -4   55.24    3.70
  -6  16  -3    6.42    3.20
  -5  10 -17  266.90    5.84
  -5  14 -12    7.31    3.58
  -4   8 -17  343.08    5.92
  -3   7 -16   93.47    3.93
  -3  12 -12  409.45    7.00
  -2  11 -11    0.09    4.44
  -2  12   0    7.13    3.70
  -6  16  -2    7.30    3.05
  -5  15  -9    5.36    3.35
  -4  14 -10  396.25    7.10
  -3  10 -15   54.63    4.62
  -1  10  -9 1202.71    9.55
  -7  13 -16   87.84    3.82
  -6  14 -14   35.70    3.87
  -6  16  -7    5.61    3.32
  -4   9 -17  862.50    8.38
  -4  13 -13  145.62    5.53
  -2  10 -13   95.85    4.96
  -2  12  -9   10.98    4.54
  -1   9 -11  595.60    6.77
  -1  11  -4  128.80    4.62
  -7  12 -17  412.38    5.67
  -5  12 -16   55.63    4.44
  -5  15 -10    2.93    3.87
  -2   6 -15 1756.46    9.38
  -2   7 -15  348.99    5.17
  -1   6 -13  846.65    6.60
  -1  11  -5  309.63    5.53
  -1  11  -3   72.45    3.74
  -1  11  -2   25.66    3.52
   0   7  -9   -0.21    2.85
  -5  11 -17   54.74    4.33
  -4  11 -16  169.96    5.09
  -4  14 -11  473.38    7.17
  -3   9 -16    2.39    3.26
  -3  12 -13  178.86    5.49
  -3  13 -11  533.41    8.09
  -3  14  -5   14.03    4.38
  -3  14  -4  132.44    5.10
  -2  11 -12   21.64    4.12
  -1   7 -13  462.79    5.60
  -1  10 -10  638.96    7.33
   0   8  -8  584.08    6.07
  -6  12 -17    7.19    3.59
  -6  13 -16   74.01    4.20
  -6  16  -9  143.51    4.37
  -5  15 -11    6.40    3.90
  -4  15  -5    1.26    3.58
  -4  15  -4   30.39    4.12
  -4  15  -3   21.73    3.92
  -3  14  -7   -0.30    4.23
  -3  14  -6    5.72    3.65
  -3  14  -3  650.91    7.88
  -2   8 -15  594.18    6.83
  -2  12 -10   54.52    4.49
  -1  11  -1   39.26    3.76
   0   9  -4  958.55    7.22
   0   9  -3  198.14    3.91
   0   9  -2  430.00    5.11
  -4  13 -14  250.77    6.12
  -4  15  -7   47.23    3.84
  -4  15  -2    1.04    3.58
  -2  13  -5  183.75    5.48
  -2  13  -4  234.40    5.67
  -1   9 -12  115.18    4.28
  -1  11  -8  593.37    7.58
   0   9  -6 2594.23   11.87
  -6  11 -18   -0.45    3.30
  -6  15 -13  248.61    5.05
  -5  10 -18  360.11    6.09
  -4  14 -12  432.90    6.86
  -3  10 -16  129.66    5.08
  -3  12 -14  214.26    6.06
  -3  13 -12  641.94    8.51
  -2  11 -13    6.00    4.52
  -2  12 -11   48.15    4.97
  -2  13  -3  132.92    4.79
   0   8  -9  757.98    6.69
   0   9  -7 1364.87    9.12
   0   9  -1   34.28    2.76
  -5  15 -12   21.18    3.99
  -5  16  -6    1.17    3.39
  -5  16  -5    6.08    3.35
  -5  16  -4   14.18    3.45
  -3   8 -17   41.26    3.79
  -2   9 -15   11.87    3.48
  -2  13  -2    1.08    4.01
  -1  11  -9  723.96    8.02
  -5  12 -17   74.33    4.14
  -5  13 -16    8.00    3.83
  -5  16  -7    4.36    3.56
  -5  16  -3   35.35    3.39
  -4  11 -17  209.33    5.62
  -4  12 -16    6.18    4.09
  -4  15  -9   11.00    3.47
   0   9  -8  550.18    6.27
   0   9   0   77.56    3.11
  -5  11 -18  110.76    4.71
  -5  16  -8    3.21    3.49
  -4   9 -18  504.71    6.74
  -4  13 -15   74.36    4.85
  -4  14 -13  413.42    6.65
  -3   9 -17   35.96    3.92
  -3  13 -13  714.78    8.80
  -3  14 -10  167.34    5.77
  -2   7 -16 1232.06    8.55
  -2  12 -12   -2.23    4.58
  -2  13  -9   -2.45    4.42
  -2  13  -1   11.65    3.75
  -1   6 -14  835.25    6.51
  -1   7 -14  696.85    6.72
  -1   9 -13    6.55    3.49
  -1  11 -10    8.52    4.47
   0   8 -10   88.37    3.52
  -6  13 -17   14.07    3.26
  -6  15 -14  198.97    4.55
  -5  14 -15   77.08    4.32
  -3  11 -16   45.22    4.72
  -2   6 -16  838.57    6.90
  -2   8 -16  670.23    7.20
  -2  10 -15  248.15    6.04
  -2  11 -14   -2.65    4.42
  -1   8 -14   72.44    4.03
   0   7 -11  139.06    3.60
   0   9  -9 1929.75   11.07
  -6  12 -18  125.60    4.01
  -6  14 -16    3.50    3.25
  -5  15 -13   24.61    3.56
  -4  10 -18  426.57    6.64
  -3  12 -15   67.03    4.54
  -3  14 -11  351.14    6.82
  -1  12  -6  133.15    4.75
  -1  12  -4    3.89    3.46
  -1  12  -3   25.98    3.89
   0  10  -3    9.40    3.27
  -5  16 -10    5.68    3.36
  -4  14 -14  586.55    7.70
  -4  15 -11  100.85    4.29
  -3  10 -17  201.22    5.45
  -2   9 -16  128.43    4.94
  -2  12 -13    4.33    4.63
  -1  11 -11  222.49    5.60
  -1  12  -2   10.09    3.83
   0   8 -11   73.33    3.54
   0  10  -7  482.03    6.64
   0  10  -2  203.25    4.29
  -5  13 -17   -3.76    3.67
  -4  12 -17   33.88    4.49
  -3  13 -14  593.70    7.85
  -1  12  -8    2.78    3.91
   0   9 -10 2634.15   12.82
  -5  12 -18    2.27    3.57
  -5  16 -11   53.23    3.83
  -4  15 -12   54.67    4.27
  -3  14 -12  535.70    7.48
  -3  15  -6   61.74    4.58
  -3  15  -5   83.15    4.57
  -2  13 -11    6.04    4.06
  -1  12  -9   30.45    4.17
  -1  12  -1   78.31    4.14
   0  10  -8  405.80    6.09
   0  10  -1   91.61    3.61
  -4  11 -18  191.81    5.39
  -3  15  -7  114.61    4.57
  -2  10 -16   24.41    4.47
  -1   6 -15  871.65    6.84
  -1   7 -15  506.07    5.85
  -1  11 -12  269.61    5.98
   0   9 -11 1747.21   10.98
   0  10  -9  846.54    8.41
  -4  14 -15  224.33    5.56
  -4  16  -6  112.67    4.37
  -4  16  -4   45.33    3.63
  -3   9 -18  493.13    6.67
  -3  11 -17   29.83    3.91
  -3  15  -8   -0.18    3.39
  -3  15  -3  341.32    5.89
  -2  12 -14  143.26    5.22
  -2  13 -12   27.17    4.83
  -2  14  -7   24.69    4.37
  -2  14  -6   65.59    4.24
  -2  14  -5   93.05    4.33
  -2  14  -4  187.89    5.47
  -1   8 -15   34.14    3.39
   0   8 -12   19.80    3.20
  -4  15 -13   19.84    3.86
  -4  16  -8   24.98    3.87
  -3  13 -15  164.70    5.17
  -2   7 -17 1069.46    8.10
  -2  14  -3  261.21    5.83
  -1  10 -14  247.23    5.63
   0  10 -10 1469.03   10.65
   0  10   0   38.60    3.24
  -5  15 -15    0.02    3.20
  -4  10 -19  334.55    6.15
  -3  10 -18  161.80    5.22
  -3  15 -10   27.91    4.11
  -2   9 -17   73.62    4.30
  -1   5 -15 1038.28    6.87
  -1   9 -15  159.23    4.80
  -1  11 -13  806.83    8.74
  -1  12 -11  307.47    6.32
   0   6 -13   35.13    3.00
   0   7 -13  106.54    3.89
   0  11  -6   13.52    4.18
   0  11  -5   82.03    4.52
   1   8  -4    0.70    2.67
  -5  13 -18    4.00    3.27
  -4  12 -18   85.64    4.49
  -4  13 -17   39.12    4.22
  -2  13 -13  188.24    5.56
  -2  14  -2  142.12    4.82
  -1  13  -6   19.94    4.36
   0   9 -12  680.21    7.38
   0  11  -4    8.70    3.37
   0  11  -3   58.55    3.93
   1   8  -6   12.29    2.62
  -5  14 -17    6.95    3.37
  -3  12 -17   69.86    4.79
  -3  14 -14  465.21    7.17
  -3  15 -11  116.67    4.94
  -2  14 -10   -3.62    3.80
  -1  13  -7  175.51    5.19
  -1  13  -5  261.29    5.58
  -1  13  -4   14.27    4.05
   0  10 -11  680.59    7.75
   0  11  -8  231.94    5.45
   1   8  -7   17.07    2.79
  -5  12 -19    6.42    3.14
  -4  11 -19  334.30    5.89
  -4  14 -16  126.47    4.62
  -3  13 -16  409.72    6.93
  -2  10 -17   -2.60    3.58
  -1   7 -16  823.60    7.31
  -1  12 -12  419.92    7.05
   0  11  -9  302.04    6.34
   0  11  -2    4.65    3.49
   1   7  -9   86.40    3.21
  -4  16 -11    2.01    3.13
  -2  13 -14  305.66    6.67
  -1   6 -16 1938.82    9.94
  -1  13  -9   13.41    4.12
   0   9 -13   10.24    4.18
  -3   9 -19  299.80    5.56
  -3  15 -12  147.63    4.67
  -2   8 -18   86.75    4.46
  -1  12 -13  129.19    5.65
  -1  13 -10   -2.32    4.46
  -1  13  -2   83.23    4.39
   0   6 -14   63.71    3.25
   0   7 -14   33.65    3.05
   0  10 -12  737.25    8.09
   0  11 -10   81.63    4.61
   0  11  -1   97.05    3.98
   1   7 -10   35.46    3.24
   1   9  -5   -1.03    3.08
  -4  15 -15   69.19    3.95
  -4  16 -12   21.57    3.55
  -3  14 -15  225.03    5.30
  -2   9 -18   57.56    4.22
  -2  11 -17   57.32    4.76
  -2  14 -12   84.14    4.58
   1   9  -7  108.11    3.80
  -4  12 -19   20.21    3.88
  -3  10 -19  237.10    5.49
  -3  15 -13  328.96    6.13
  -1  11 -15  478.98    7.55
  -1  13 -11    4.28    4.09
   0  11 -11  230.50    5.75
   1   8 -10    3.08    3.40
   1   9  -8   22.24    3.30
   1   9  -3   69.61    3.01
  -3  16  -7  211.14    5.01
  -3  16  -6  176.91    4.78
  -2  10 -18   17.95    4.13
  -2  13 -15  168.38    5.24
  -2  14 -13  291.33    6.46
  -2  15  -6   20.48    4.10
  -1  10 -16  118.12    4.73
  -1  12 -14    7.54    4.72
   0   5 -14   87.38    3.02
   0   9 -14    2.00    3.72
   0  10 -13  886.21    8.77
   0  12  -7 1040.01    9.64
   0  12  -6  314.40    6.23
   0  12  -5  813.09    8.53
   1   6 -11  197.59    3.75
   1   7 -11    9.25    3.15
  -4  16 -13   -3.13    2.97
  -3  16  -9  118.43    4.52
  -3  16  -5  425.15    6.04
  -2  15  -9   47.64    4.41
  -2  15  -8   14.76    3.85
  -2  15  -5   68.89    4.43
  -1   7 -17  548.62    6.31
  -1   8 -17  137.68    4.63
  -1  13 -12    6.11    4.70
   0  11 -12  450.08    7.41
   1   9  -9   51.79    3.70
  -4  15 -16    8.46    3.19
  -3  14 -16  172.92    5.02
  -2  15  -4  700.57    7.61
  -1   9 -17  167.89    5.28
   0   7 -15  236.19    4.88
   0   8 -15   27.59    4.04
   0  12  -9   24.64    4.23
   0  12  -3  270.05    5.65
   1   8 -11   11.44    3.20
   1   9 -10  182.97    5.11
  -2  11 -18    5.75    4.18
  -2  14 -14  353.21    6.63
  -1   6 -17  298.19    5.05
  -1  14  -8   15.69    4.47
  -1  14  -7   65.47    4.72
  -1  14  -6    0.45    4.06
  -1  14  -5   81.43    4.73
   0  10 -14  865.36    9.04
   0  12 -10   64.32    5.09
   1   9  -1  293.75    4.36
   1  10  -6   26.16    3.52
   1  10  -5   46.74    3.87
  -4  13 -19   38.03    3.58
  -4  14 -18  112.64    4.20
  -2  13 -16  145.14    4.96
  -2  15 -11   41.49    4.30
  -1  10 -17  110.30    4.97
  -1  12 -15   88.77    4.80
  -1  14  -4   39.55    4.76
   0  11 -13  520.14    7.84
   0  12  -2  315.81    5.63
   1   7 -12   38.88    3.16
   1  10  -8   56.13    4.04
   1  10  -4   10.03    3.10
  -3  12 -19  110.76    4.73
  -3  13 -18  198.02    5.14
[truncated: 2,735,893 more chars]
