# Supplementary material for: Controlling Near‐Infrared Fluorescence‐to‐Phosphorescence Ratios and Triplet Lifetimes in Rhodium(I) Dimers via Primary and Secondary Coordination Sphere Effects
Source: Angew Chem Int Ed Engl. 2026 Apr 9;65(21):e6066376. doi: 10.1002/anie.6066376 (PMC13182202; doi:10.1002/anie.6066376)
Supplement: Supplementary file 2 — Supporting File 2: anie72080‐sup‐0002‐Data.zip. [file ANIE-65-e6066376-s001.zip › nv105_150k_new_2.cif]

data_nv105_150k_new
_audit_creation_date               2026-01-18
_audit_creation_method
;
Olex2 1.5
(compiled 2025.05.31 svn.r86d253d1 for OlexSys, GUI svn.r7254)
;
_shelx_SHELXL_version_number       '2019/3'
loop_
  _audit_author_name
  _audit_author_address
 'Vanitha Reddy, Naina '
;
    Department of Chemistry
    University of Basel
    St. Johanns-Ring 19
    4056, Basel
    Switzerland
;

_audit_contact_author
;
      Vanitha R. Naina
      Department of Chemistry
      University of Basel
      St. Johanns-Ring 19
      4056, Basel
      Switzerland
;
_audit_contact_author_address      ?
_audit_contact_author_email        ?
_audit_contact_author_fax          ''
_audit_contact_author_name         ''
_audit_contact_author_phone        ?
_audit_contact_letter
;
;
_publ_contact_author_id_orcid      ?
_publ_requested_coeditor_name
;
;
#==============================================================================
_publ_requested_journal            'xxx'
_publ_section_abstract
;
;
_publ_section_comment
;
;
_publ_section_experimental
;
;
_publ_section_figure_captions
;
;
_publ_section_references
;
Dolomanov, O.V., Bourhis, L.J., Gildea, R.J, Howard, J.A.K. & Puschmann, H.
 (2009), J. Appl. Cryst. 42, 339-341.

Sheldrick, G.M. (2015). Acta Cryst. A71, 3-8.

Sheldrick, G.M. (2015). Acta Cryst. C71, 3-8.
;
_publ_section_title
;
;
#===================================================
_chemical_name_common              ?
_chemical_name_systematic          ?
_chemical_formula_moiety          
 'C190 H220 N4 O2 P4 Rh2, 2(B F4), 1.5(C4 H8 O), 1.8[C4H8O], 2.2[C4H8O]'
_chemical_formula_sum              'C212 H264 B2 F8 N4 O7.50 P4 Rh2'
_chemical_formula_weight           3491.58
_chemical_melting_point            ?
loop_
  _atom_type_symbol
  _atom_type_description
  _atom_type_scat_dispersion_real
  _atom_type_scat_dispersion_imag
  _atom_type_scat_source
 'C' 'C' 0.0181 0.0091 'International Tables Vol C Tables 4.2.6.8 and 6.1.1.4'
 'H' 'H' 0.0000 0.0000 'International Tables Vol C Tables 4.2.6.8 and 6.1.1.4'
 'B' 'B' 0.0090 0.0039 'International Tables Vol C Tables 4.2.6.8 and 6.1.1.4'
 'F' 'F' 0.0727 0.0534 'International Tables Vol C Tables 4.2.6.8 and 6.1.1.4'
 'N' 'N' 0.0311 0.0180 'International Tables Vol C Tables 4.2.6.8 and 6.1.1.4'
 'O' 'O' 0.0492 0.0322 'International Tables Vol C Tables 4.2.6.8 and 6.1.1.4'
 'P' 'P' 0.2955 0.4335 'International Tables Vol C Tables 4.2.6.8 and 6.1.1.4'
 'Rh' 'Rh' 0.0927 3.6045 'International Tables Vol C Tables 4.2.6.8 and 6.1.1.4'

_shelx_space_group_comment
;
The symmetry employed for this shelxl refinement is uniquely defined
by the following loop, which should always be used as a source of
symmetry information in preference to the above space-group names.
They are only intended as comments.
;
_space_group_crystal_system        'monoclinic'
_space_group_IT_number             14
_space_group_name_H-M_alt          'P 1 21/c 1'
_space_group_name_Hall             '-P 2ybc'
loop_
  _space_group_symop_operation_xyz
 'x, y, z'
 '-x, y+1/2, -z+1/2'
 '-x, -y, -z'
 'x, -y-1/2, z-1/2'

_cell_length_a                     20.2259(4)
_cell_length_b                     19.4967(6)
_cell_length_c                     25.4877(5)
_cell_angle_alpha                  90
_cell_angle_beta                   104.665(2)
_cell_angle_gamma                  90
_cell_volume                       9723.3(4)
_cell_formula_units_Z              2
_cell_measurement_reflns_used      61306
_cell_measurement_temperature      150.00
_cell_measurement_theta_max        74.75
_cell_measurement_theta_min        4.70
_shelx_estimated_absorpt_T_max     ?
_shelx_estimated_absorpt_T_min     ?
_exptl_absorpt_coefficient_mu      2.188
_exptl_absorpt_correction_T_max    0.0856
_exptl_absorpt_correction_T_min    0.0449
_exptl_absorpt_correction_type     multi-scan
_exptl_absorpt_process_details
;
STOE X-Red32, absorption correction by Gaussian integration, analogous to
P. Coppens in: F. R. Ahmed (Editor), "Crystallographic Computing", Munksgaard,
Copenhagen (1970), 255 - 270. Afterwards scaling of reflection intensities was
performed within STOE LANA. J. Koziskova, F. Hahn, J. Richter, J. Kozisek, Acta
Chimica Slovaca, vol. 9, no. 2, 2016, pp. 136 - 140.
Finally a spherical absorption correction was done within STOE LANA.
;
_exptl_absorpt_special_details     ?
_exptl_crystal_colour              blue
_exptl_crystal_density_diffrn      1.193
_exptl_crystal_density_meas        ?
_exptl_crystal_density_method      ?
_exptl_crystal_description         'plate'
_exptl_crystal_F_000               3712
loop_
  _exptl_crystal_face_index_h
  _exptl_crystal_face_index_k
  _exptl_crystal_face_index_l
  _exptl_crystal_face_perp_dist
 -2 -1 30 0.2025
 -29 -30 -6 0.0967
 -30 4 15 0.0432
 -6 0 1 0.0561
 15 13 2 0.0822
 1 -2 -30 0.1934
 6 0 -1 0.0310
 -30 23 -6 0.1134
 -6 -1 3 0.0356
 30 -6 -19 0.0496

_exptl_crystal_size_max            0.800
_exptl_crystal_size_mid            0.600
_exptl_crystal_size_min            0.200
_exptl_transmission_factor_max     ?
_exptl_transmission_factor_min     ?
_diffrn_reflns_av_R_equivalents    0.0679
_diffrn_reflns_av_unetI/netI       0.0527
_diffrn_reflns_Laue_measured_fraction_full  0.996
_diffrn_reflns_Laue_measured_fraction_max  0.987
_diffrn_reflns_limit_h_max         25
_diffrn_reflns_limit_h_min         -23
_diffrn_reflns_limit_k_max         24
_diffrn_reflns_limit_k_min         -22
_diffrn_reflns_limit_l_max         16
_diffrn_reflns_limit_l_min         -31
_diffrn_reflns_number              105264
_diffrn_reflns_point_group_measured_fraction_full  0.996
_diffrn_reflns_point_group_measured_fraction_max  0.987
_diffrn_reflns_theta_full          67.686
_diffrn_reflns_theta_max           75.171
_diffrn_reflns_theta_min           5.058
_diffrn_ambient_temperature        150.00
_diffrn_detector                   Pilatus300K
_diffrn_detector_area_resol_mean   13.33
_diffrn_detector_type              'DECTRIS PILATUS 300K'
_diffrn_measured_fraction_theta_full  0.996
_diffrn_measured_fraction_theta_max  0.987
_diffrn_measurement_details
;
2039 frames, detector distance = 40 mm
;
_diffrn_measurement_device         'Eulerian 4-circle diffractometer'
_diffrn_measurement_device_type    'STOE STADIVARI'
_diffrn_measurement_method         'rotation method, \w scans'
_diffrn_radiation_type             CuK\a
_diffrn_radiation_wavelength       1.54186
_diffrn_source                     'Axo Cu'
_reflns_Friedel_coverage           0.000
_reflns_Friedel_fraction_full      .
_reflns_Friedel_fraction_max       .
_reflns_number_gt                  13381
_reflns_number_total               19805
_reflns_special_details
;
 Reflections were merged by SHELXL according to the crystal
 class for the calculation of statistics and refinement.
 
 Structure factors included contributions from the .fab file.
 
 _reflns_Friedel_fraction is defined as the number of unique
 Friedel pairs measured divided by the number that would be
 possible theoretically, ignoring centric projections and
 systematic absences.
;
_reflns_threshold_expression       'I > 2\s(I)'
_computing_cell_refinement         ?
_computing_data_collection         ?
_computing_data_reduction          ?
_computing_molecular_graphics      'Olex2 1.5 (Dolomanov et al., 2009)'
_computing_publication_material    'Olex2 1.5 (Dolomanov et al., 2009)'
_computing_structure_refinement    'SHELXL 2019/3 (Sheldrick, 2015)'
_computing_structure_solution      'SHELXT 2018/2 (Sheldrick, 2018)'
_refine_diff_density_max           0.659
_refine_diff_density_min           -0.394
_refine_diff_density_rms           0.066
_refine_ls_extinction_coef         .
_refine_ls_extinction_method       none
_refine_ls_goodness_of_fit_ref     0.838
_refine_ls_hydrogen_treatment      constr
_refine_ls_matrix_type             full
_refine_ls_number_parameters       1173
_refine_ls_number_reflns           19805
_refine_ls_number_restraints       1386
_refine_ls_R_factor_all            0.0835
_refine_ls_R_factor_gt             0.0523
_refine_ls_restrained_S_all        0.832
_refine_ls_shift/su_max            0.001
_refine_ls_shift/su_mean           0.000
_refine_ls_structure_factor_coef   Fsqd
_refine_ls_weighting_details      
 'w=1/[\s^2^(Fo^2^)+(0.0800P)^2^+20.0000P] where P=(Fo^2^+2Fc^2^)/3'
_refine_ls_weighting_scheme        calc
_refine_ls_wR_factor_gt            0.1259
_refine_ls_wR_factor_ref           0.1515
_refine_special_details            ?
_olex2_refinement_description
;
1. Fixed Uiso
 At 1.2 times of:
  All C(H) groups, All C(H,H) groups
 At 1.5 times of:
  All C(H,H,H) groups
2. Restrained distances
 O4-C99 = O4-C96
 1.44 with sigma of 0.02
 C99-C98 = C97-C96
 1.53 with sigma of 0.02
 C98-C97
 1.54 with sigma of 0.02
 O4-C98 = O4-C97 = C99-C97 = C98-C96
 2.38 with sigma of 0.04
 F2A-B1 \\sim F2B-B1
 with sigma of 0.02
 C50-C53A \\sim C50-C23A
 with sigma of 0.02
 C99-C98 \\sim C98-C97 \\sim C97-C96
 with sigma of 0.02
 O4-C99 \\sim O4-C96
 with sigma of 0.02
 O4-C98 \\sim O4-C97
 with sigma of 0.04
 C98-C96 \\sim C99-C97
 with sigma of 0.04
 F4A-B1 \\sim F4B-B1
 with sigma of 0.02
 B1-F3A \\sim B1-F3B
 with sigma of 0.02
 C56-C60A \\sim C56-C60B
 with sigma of 0.02
 C60A-C61A \\sim C60B-C63B
 with sigma of 0.02
 C60A-C62A \\sim C60B-C61B
 with sigma of 0.02
 C60A-C63A \\sim C60B-C62B
 with sigma of 0.02
 C56-C61A \\sim C56-C63B
 with sigma of 0.04
 C56-C62A \\sim C56-C61B
 with sigma of 0.04
 C56-C63A \\sim C56-C62B
 with sigma of 0.04
 C61A-C62A \\sim C63B-C61B
 with sigma of 0.04
 C61A-C63A \\sim C63B-C62B
 with sigma of 0.04
 C62A-C63A \\sim C61B-C62B
 with sigma of 0.04
 C48-C020 \\sim C48-C0
 with sigma of 0.02
 C020-C61 \\sim C0-C29A
 with sigma of 0.02
 C020-C64 \\sim C0-C58A
 with sigma of 0.02
 C020-C63 \\sim C0-C62
 with sigma of 0.02
 C48-C61 \\sim C48-C29A
 with sigma of 0.04
 C48-C64 \\sim C48-C58A
 with sigma of 0.04
 C48-C63 \\sim C48-C62
 with sigma of 0.04
 C61-C64 \\sim C29A-C58A
 with sigma of 0.04
 C61-C63 \\sim C29A-C62
 with sigma of 0.04
 C64-C63 \\sim C58A-C62
 with sigma of 0.04
 C65A-C64B \\sim C67B-C64B
 with sigma of 0.02
 C66A-C64B \\sim C65B-C64B
 with sigma of 0.02
 C67A-C64B \\sim C66B-C64B
 with sigma of 0.02
3. Uiso/Uaniso restraints and constraints
F1 \\sim B1 \\sim F2A \\sim F4A \\sim F3A \\sim F3B \\sim F4B \\sim F2B: within
2.5A with sigma of 0.01 and sigma for terminal atoms of 0.02 within 2.5A
C53A \\sim C23A \\sim C50: within 2.5A with sigma of 0.01 and sigma for
terminal atoms of 0.02 within 2.5A
O4 \\sim C99 \\sim C98 \\sim C97 \\sim C96: within 2A with sigma of 0.04 and
sigma for terminal atoms of 0.08 within 2A
C60A \\sim C61A \\sim C62A \\sim C62B \\sim C61B \\sim C63B \\sim C60B \\sim
C63A: within 2.5A with sigma of 0.01 and sigma for terminal atoms of 0.02
within 2.5A
C020 \\sim C61 \\sim C64 \\sim C63 \\sim C0 \\sim C29A \\sim C62 \\sim C58A:
within 2.5A with sigma of 0.01 and sigma for terminal atoms of 0.02 within 2.5A
C66B \\sim C65A \\sim C67B \\sim C66A \\sim C65B \\sim C67A: within 2.5A with
sigma of 0.01 and sigma for terminal atoms of 0.02 within 2.5A
All non-hydrogen atoms restrained to be isotropic: with sigma of 0.1 and sigma
for terminal atoms of 0.2
4. Rigid body (RIGU) restrains
 O4, C99, C98, C97, C96
 with sigma for 1-2 distances of 0.004 and sigma for 1-3 distances of 0.004
5. Others
 Sof(F3B)=Sof(F4B)=Sof(F2B)=1-FVAR(1)
 Sof(F2A)=Sof(F4A)=Sof(F3A)=FVAR(1)
 Sof(C62B)=Sof(H62D)=Sof(H62E)=Sof(H62F)=Sof(C61B)=Sof(H61G)=Sof(H61H)=
 Sof(H61I)=Sof(C63B)=Sof(H63G)=Sof(H63H)=Sof(H63I)=Sof(C60B)=1-FVAR(2)
 Sof(C60A)=Sof(C61A)=Sof(H61D)=Sof(H61E)=Sof(H61F)=Sof(C62A)=Sof(H62A)=
 Sof(H62B)=Sof(H62C)=Sof(C63A)=Sof(H63D)=Sof(H63E)=Sof(H63F)=FVAR(2)
 Sof(C0)=Sof(C29A)=Sof(H29D)=Sof(H29E)=Sof(H29F)=Sof(C62)=Sof(H62G)=Sof(H62H)=
 Sof(H62I)=Sof(C58A)=Sof(H58A)=Sof(H58B)=Sof(H58C)=1-FVAR(3)
 Sof(C020)=Sof(C61)=Sof(H61A)=Sof(H61B)=Sof(H61C)=Sof(C64)=Sof(H64A)=Sof(H64B)=
 Sof(H64C)=Sof(C63)=Sof(H63A)=Sof(H63B)=Sof(H63C)=FVAR(3)
 Sof(C65B)=Sof(H65D)=Sof(H65E)=Sof(H65F)=Sof(C67B)=Sof(H67D)=Sof(H67E)=
 Sof(H67F)=Sof(C66B)=Sof(H66D)=Sof(H66E)=Sof(H66F)=1-FVAR(4)
 Sof(C65A)=Sof(H65A)=Sof(H65B)=Sof(H65C)=Sof(C66A)=Sof(H66A)=Sof(H66B)=
 Sof(H66C)=Sof(C67A)=Sof(H67A)=Sof(H67B)=Sof(H67C)=FVAR(4)
 Fixed Sof: C53A(0.7) H53A(0.7) H53B(0.7) H53C(0.7) O4(0.75) C99(0.75)
 H99A(0.75) H99B(0.75) C98(0.75) H98A(0.75) H98B(0.75) C97(0.75) H97A(0.75)
 H97B(0.75) C96(0.75) H96A(0.75) H96B(0.75) C23A(0.3) H23D(0.3) H23E(0.3)
 H23F(0.3)
6.a Secondary CH2 refined with riding coordinates:
 C3(H3A,H3B), C99(H99A,H99B), C98(H98A,H98B), C97(H97A,H97B), C96(H96A,H96B)
6.b Aromatic/amide H refined with riding coordinates:
 C8(H8), C14(H14), C12(H12), C35(H35), C57(H57), C17(H17), C6(H6), C91(H91),
 C59(H59), C31(H31), C55(H55), C79(H79), C19(H19), C45(H45), C21(H21), C49(H49),
  C75(H75), C81(H81), C33(H33), C73(H73), C82(H82), C47(H47), C90(H90),
 C76(H76), C69(H69), C72(H72), C71(H71), C78(H78), C83(H83), C85(H85), C77(H77),
  C87(H87), C70(H70), C84(H84), C89(H89), C88(H88)
6.c Idealised Me refined as rotating group:
 C37(H37A,H37B,H37C), C39(H39A,H39B,H39C), C27(H27A,H27B,H27C), C28(H28A,H28B,
 H28C), C38(H38A,H38B,H38C), C41(H41A,H41B,H41C), C43(H43A,H43B,H43C), C29(H29A,
 H29B,H29C), C42(H42A,H42B,H42C), C52(H52A,H52B,H52C), C25(H25A,H25B,H25C),
 C53A(H53A,H53B,H53C), C24(H24A,H24B,H24C), C51(H51A,H51B,H51C), C23(H23A,H23B,
 H23C), C61(H61A,H61B,H61C), C61A(H61D,H61E,H61F), C64(H64A,H64B,H64C),
 C63(H63A,H63B,H63C), C62A(H62A,H62B,H62C), C63A(H63D,H63E,H63F), C62B(H62D,
 H62E,H62F), C61B(H61G,H61H,H61I), C63B(H63G,H63H,H63I), C65A(H65A,H65B,H65C),
 C66A(H66A,H66B,H66C), C67A(H67A,H67B,H67C), C29A(H29D,H29E,H29F), C62(H62G,
 H62H,H62I), C58A(H58A,H58B,H58C), C23A(H23D,H23E,H23F), C65B(H65D,H65E,H65F),
 C67B(H67D,H67E,H67F), C66B(H66D,H66E,H66F)
;
_atom_sites_solution_hydrogens     geom
_atom_sites_solution_primary       dual
_atom_sites_solution_secondary     ?
loop_
  _atom_site_label
  _atom_site_type_symbol
  _atom_site_fract_x
  _atom_site_fract_y
  _atom_site_fract_z
  _atom_site_U_iso_or_equiv
  _atom_site_adp_type
  _atom_site_occupancy
  _atom_site_site_symmetry_order
  _atom_site_calc_flag
  _atom_site_refinement_flags_posn
  _atom_site_refinement_flags_adp
  _atom_site_refinement_flags_occupancy
  _atom_site_disorder_assembly
  _atom_site_disorder_group
 Rh01 Rh 0.43151(2) 0.45573(2) 0.47152(2) 0.03096(8) Uani 1 1 d . U . . .
 P1 P 0.46248(4) 0.44594(4) 0.38979(3) 0.03409(19) Uani 1 1 d . U . . .
 P2 P 0.58712(4) 0.53967(5) 0.44158(3) 0.03388(18) Uani 1 1 d . U . . .
 O1 O 0.64875(11) 0.33123(11) 0.51293(10) 0.0354(5) Uani 1 1 d . U . . .
 N2 N 0.51649(14) 0.32383(14) 0.50107(11) 0.0339(6) Uani 1 1 d . U . . .
 N1 N 0.69643(14) 0.45072(14) 0.55746(12) 0.0341(6) Uani 1 1 d . U . . .
 C4 C 0.74470(17) 0.40297(17) 0.54923(13) 0.0330(7) Uani 1 1 d . U . . .
 C2 C 0.48790(17) 0.37544(18) 0.49111(14) 0.0345(7) Uani 1 1 d . U . . .
 C9 C 0.71881(16) 0.34261(17) 0.52276(14) 0.0328(7) Uani 1 1 d . U . . .
 C10 C 0.55462(17) 0.26720(17) 0.52372(14) 0.0332(7) Uani 1 1 d . U . . .
 C15 C 0.52432(17) 0.21132(17) 0.54356(14) 0.0351(7) Uani 1 1 d . U . . .
 C8 C 0.76068(17) 0.29717(18) 0.50482(14) 0.0354(7) Uani 1 1 d . U . . .
 H8 H 0.741952 0.257686 0.484607 0.042 Uiso 1 1 calc R U . . .
 C11 C 0.62587(17) 0.27190(17) 0.53218(14) 0.0336(7) Uani 1 1 d . U . . .
 C5 C 0.81495(17) 0.41811(17) 0.56174(13) 0.0330(7) Uani 1 1 d . U . . .
 C30 C 0.44883(17) 0.20672(18) 0.53815(15) 0.0362(7) Uani 1 1 d . U . . .
 C1 C 0.64560(17) 0.48073(17) 0.54977(13) 0.0333(7) Uani 1 1 d . U . . .
 C86 C 0.67752(18) 0.5370(2) 0.44115(14) 0.0427(8) Uani 1 1 d . U . . .
 C14 C 0.56721(18) 0.16026(18) 0.57073(15) 0.0384(8) Uani 1 1 d . U . . .
 H14 H 0.547696 0.121215 0.583324 0.046 Uiso 1 1 calc R U . . .
 C7 C 0.83100(17) 0.30992(17) 0.51675(14) 0.0348(7) Uani 1 1 d . U . . .
 C13 C 0.63843(17) 0.16435(17) 0.58024(14) 0.0351(7) Uani 1 1 d . U . . .
 C12 C 0.66722(17) 0.22117(17) 0.56123(14) 0.0361(7) Uani 1 1 d . U . . .
 H12 H 0.715494 0.225053 0.568269 0.043 Uiso 1 1 calc R U . . .
 C44 C 0.68279(18) 0.10897(18) 0.60911(15) 0.0371(7) Uani 1 1 d . U . . .
 C54 C 0.87669(17) 0.25898(18) 0.50056(14) 0.0350(7) Uani 1 1 d . U . . .
 C35 C 0.42735(18) 0.18172(18) 0.58266(15) 0.0389(8) Uani 1 1 d . U . . .
 H35 H 0.460325 0.169631 0.615035 0.047 Uiso 1 1 calc R U . . .
 C57 C 0.96011(19) 0.16032(19) 0.47361(16) 0.0436(8) Uani 1 1 d . U . . .
 H57 H 0.988756 0.126112 0.464502 0.052 Uiso 1 1 calc R U . . .
 C17 C 0.83208(18) 0.49852(19) 0.64111(15) 0.0391(8) Uani 1 1 d . U . . .
 H17 H 0.796555 0.475562 0.652331 0.047 Uiso 1 1 calc R U . . .
 C74 C 0.4545(2) 0.35933(19) 0.36056(14) 0.0408(8) Uani 1 1 d . U . . .
 C3 C 0.55534(17) 0.45993(18) 0.40551(14) 0.0352(7) Uani 1 1 d . U . . .
 H3A H 0.578136 0.420851 0.427657 0.042 Uiso 1 1 calc R U . . .
 H3B H 0.569443 0.459245 0.371043 0.042 Uiso 1 1 calc R U . . .
 C6 C 0.85654(17) 0.36948(18) 0.54496(14) 0.0350(7) Uani 1 1 d . U . . .
 H6 H 0.904393 0.377540 0.553225 0.042 Uiso 1 1 calc R U . . .
 C91 C 0.7085(2) 0.4788(2) 0.42730(15) 0.0484(9) Uani 1 1 d . U . . .
 H91 H 0.682917 0.437717 0.418254 0.058 Uiso 1 1 calc R U . . .
 C16 C 0.84717(17) 0.47946(18) 0.59272(14) 0.0355(7) Uani 1 1 d . U . . .
 C59 C 0.94118(18) 0.24689(19) 0.53387(15) 0.0384(8) Uani 1 1 d . U . . .
 H59 H 0.956270 0.272592 0.566369 0.046 Uiso 1 1 calc R U . . .
 C68 C 0.42714(19) 0.49690(19) 0.32894(14) 0.0399(8) Uani 1 1 d . U . . .
 C31 C 0.40066(19) 0.22449(19) 0.49114(15) 0.0402(8) Uani 1 1 d . U . . .
 H31 H 0.415445 0.240581 0.460813 0.048 Uiso 1 1 calc R U . . .
 C55 C 0.85434(19) 0.22091(19) 0.45297(16) 0.0412(8) Uani 1 1 d . U . . .
 H55 H 0.810364 0.229528 0.429791 0.049 Uiso 1 1 calc R U . . .
 C79 C 0.5074(3) 0.3113(2) 0.3722(2) 0.0592(11) Uani 1 1 d . U . . .
 H79 H 0.550446 0.323677 0.395331 0.071 Uiso 1 1 calc R U . . .
 C19 C 0.9193(2) 0.5838(2) 0.65544(16) 0.0445(9) Uani 1 1 d . U . . .
 H19 H 0.943591 0.619905 0.676980 0.053 Uiso 1 1 calc R U . . .
 C45 C 0.66941(19) 0.07698(19) 0.65454(15) 0.0421(8) Uani 1 1 d . U . . .
 H45 H 0.630113 0.089989 0.666135 0.051 Uiso 1 1 calc R U . . .
 C21 C 0.89962(19) 0.51371(18) 0.57651(15) 0.0393(8) Uani 1 1 d . U . . .
 H21 H 0.910273 0.500726 0.543669 0.047 Uiso 1 1 calc R U . . .
 C49 C 0.73997(19) 0.08896(18) 0.59191(16) 0.0400(8) Uani 1 1 d . U . . .
 H49 H 0.749475 0.110889 0.561338 0.048 Uiso 1 1 calc R U . . .
 C48 C 0.78337(19) 0.03772(19) 0.61841(17) 0.0443(8) Uani 1 1 d D U . . .
 C75 C 0.3927(2) 0.3398(2) 0.32670(16) 0.0521(10) Uani 1 1 d . U . . .
 H75 H 0.356131 0.371827 0.317879 0.063 Uiso 1 1 calc R U . . .
 C81 C 0.4864(2) 0.63076(19) 0.38580(15) 0.0465(9) Uani 1 1 d . U . . .
 H81 H 0.460856 0.615142 0.410028 0.056 Uiso 1 1 calc R U . . .
 C33 C 0.31111(19) 0.1941(2) 0.53225(16) 0.0452(9) Uani 1 1 d . U . . .
 H33 H 0.263747 0.190069 0.530326 0.054 Uiso 1 1 calc R U . . .
 C58 C 0.98448(18) 0.19772(19) 0.52067(16) 0.0422(8) Uani 1 1 d . U . . .
 C73 C 0.4618(2) 0.5009(2) 0.28789(15) 0.0469(9) Uani 1 1 d . U . . .
 H73 H 0.503288 0.476459 0.291445 0.056 Uiso 1 1 calc R U . . .
 C36 C 0.3328(2) 0.1449(2) 0.62740(17) 0.0492(9) Uani 1 1 d . U . . .
 C82 C 0.4573(3) 0.6778(2) 0.34552(17) 0.0590(11) Uani 1 1 d . U . . .
 H82 H 0.412216 0.694164 0.342174 0.071 Uiso 1 1 calc R U . . .
 C18 C 0.8681(2) 0.5504(2) 0.67305(15) 0.0425(8) Uani 1 1 d . U . . .
 C47 C 0.76858(19) 0.00765(19) 0.66360(16) 0.0428(8) Uani 1 1 d . U . . .
 H47 H 0.797953 -0.027409 0.682217 0.051 Uiso 1 1 calc R U . . .
 C90 C 0.7771(2) 0.4802(3) 0.42658(17) 0.0610(12) Uani 1 1 d . U . . .
 H90 H 0.798386 0.440109 0.417364 0.073 Uiso 1 1 calc R U . . .
 C46 C 0.7123(2) 0.02681(19) 0.68283(15) 0.0429(8) Uani 1 1 d . U . . .
 C34 C 0.35812(19) 0.17446(19) 0.57983(16) 0.0415(8) Uani 1 1 d . U . . .
 C76 C 0.3834(3) 0.2735(3) 0.30525(18) 0.0640(13) Uani 1 1 d . U . . .
 H76 H 0.340641 0.260545 0.281963 0.077 Uiso 1 1 calc R U . . .
 C56 C 0.8956(2) 0.1705(2) 0.43896(16) 0.0443(8) Uani 1 1 d D U . . .
 C69 C 0.3661(2) 0.5315(2) 0.32170(16) 0.0483(9) Uani 1 1 d . U . . .
 H69 H 0.341425 0.528419 0.348756 0.058 Uiso 1 1 calc R U . . .
 C32 C 0.33074(19) 0.2193(2) 0.48734(16) 0.0441(8) Uani 1 1 d . U . . .
 C37 C 0.3920(2) 0.1262(3) 0.67599(18) 0.0595(11) Uani 1 1 d . U . . .
 H37A H 0.421760 0.092673 0.664713 0.089 Uiso 1 1 calc R U . . .
 H37B H 0.373737 0.106459 0.704785 0.089 Uiso 1 1 calc R U . . .
 H37C H 0.418317 0.167582 0.689554 0.089 Uiso 1 1 calc R U . . .
 C72 C 0.4359(2) 0.5403(2) 0.24238(17) 0.0550(10) Uani 1 1 d . U . . .
 H72 H 0.459895 0.542998 0.214835 0.066 Uiso 1 1 calc R U . . .
 C40 C 0.2790(2) 0.2386(3) 0.43406(16) 0.0528(10) Uani 1 1 d . U . . .
 C26 C 0.8581(2) 0.5697(2) 0.72879(16) 0.0504(10) Uani 1 1 d . U . . .
 C80 C 0.5525(2) 0.60623(19) 0.39107(14) 0.0420(8) Uani 1 1 d . U . . .
 C71 C 0.3758(2) 0.5756(2) 0.23663(17) 0.0578(11) Uani 1 1 d . U . . .
 H71 H 0.358782 0.603537 0.205612 0.069 Uiso 1 1 calc R U . . .
 C39 C 0.2882(2) 0.1986(3) 0.64627(18) 0.0612(12) Uani 1 1 d . U . . .
 H39A H 0.315548 0.239620 0.659043 0.092 Uiso 1 1 calc R U . . .
 H39B H 0.271036 0.179572 0.675883 0.092 Uiso 1 1 calc R U . . .
 H39C H 0.249560 0.210868 0.615914 0.092 Uiso 1 1 calc R U . . .
 C20 C 0.93645(19) 0.56646(19) 0.60762(16) 0.0416(8) Uani 1 1 d . U . . .
 C78 C 0.4980(3) 0.2459(2) 0.3506(2) 0.0690(14) Uani 1 1 d . U . . .
 H78 H 0.534529 0.213809 0.358400 0.083 Uiso 1 1 calc R U . . .
 C83 C 0.4948(3) 0.7007(2) 0.31026(19) 0.0704(15) Uani 1 1 d . U . . .
 H83 H 0.475478 0.732903 0.282650 0.084 Uiso 1 1 calc R U . . .
 C85 C 0.5891(3) 0.6301(2) 0.35529(16) 0.0539(10) Uani 1 1 d . U . . .
 H85 H 0.634367 0.614324 0.358267 0.065 Uiso 1 1 calc R U . . .
 C77 C 0.4357(3) 0.2274(3) 0.3178(2) 0.0688(14) Uani 1 1 d . U . . .
 H77 H 0.428988 0.182055 0.303792 0.083 Uiso 1 1 calc R U . . .
 C87 C 0.7152(2) 0.5968(3) 0.45501(18) 0.0617(12) Uani 1 1 d . U . . .
 H87 H 0.694493 0.636501 0.465465 0.074 Uiso 1 1 calc R U . . .
 C020 C 0.8424(5) 0.0141(6) 0.5948(4) 0.060(2) Uani 0.613(7) 1 d D U P A 1
 C70 C 0.3400(2) 0.5705(2) 0.27583(18) 0.0558(10) Uani 1 1 d . U . . .
 H70 H 0.297672 0.593674 0.271386 0.067 Uiso 1 1 calc R U . . .
 C27 C 0.9238(3) 0.5531(3) 0.77207(19) 0.0691(13) Uani 1 1 d . U . . .
 H27A H 0.933750 0.504019 0.771075 0.104 Uiso 1 1 calc R U . . .
 H27B H 0.917980 0.565233 0.807948 0.104 Uiso 1 1 calc R U . . .
 H27C H 0.961814 0.579553 0.764889 0.104 Uiso 1 1 calc R U . . .
 C22 C 0.9959(2) 0.6047(2) 0.59305(19) 0.0528(10) Uani 1 1 d . U . . .
 C84 C 0.5595(3) 0.6768(3) 0.31545(18) 0.0678(14) Uani 1 1 d . U . . .
 H84 H 0.584865 0.692617 0.291119 0.081 Uiso 1 1 calc R U . . .
 C28 C 0.8422(3) 0.6463(3) 0.7306(2) 0.0727(14) Uani 1 1 d . U . . .
 H28A H 0.878376 0.672952 0.720855 0.109 Uiso 1 1 calc R U . . .
 H28B H 0.839684 0.658774 0.767325 0.109 Uiso 1 1 calc R U . . .
 H28C H 0.798310 0.656201 0.704887 0.109 Uiso 1 1 calc R U . . .
 C89 C 0.8137(2) 0.5395(4) 0.43919(19) 0.0754(16) Uani 1 1 d . U . . .
 H89 H 0.860320 0.540489 0.438113 0.090 Uiso 1 1 calc R U . . .
 C38 C 0.2905(3) 0.0803(3) 0.6085(2) 0.0770(15) Uani 1 1 d . U . . .
 H38A H 0.251935 0.091705 0.577881 0.116 Uiso 1 1 calc R U . . .
 H38B H 0.273277 0.062192 0.638420 0.116 Uiso 1 1 calc R U . . .
 H38C H 0.319216 0.045670 0.597263 0.116 Uiso 1 1 calc R U . . .
 C41 C 0.2873(2) 0.1883(3) 0.39021(19) 0.0671(13) Uani 1 1 d . U . . .
 H41A H 0.333788 0.191791 0.385436 0.101 Uiso 1 1 calc R U . . .
 H41B H 0.254280 0.199467 0.355963 0.101 Uiso 1 1 calc R U . . .
 H41C H 0.279233 0.141503 0.401095 0.101 Uiso 1 1 calc R U . . .
 C60A C 0.8726(6) 0.1285(5) 0.3868(4) 0.060(2) Uani 0.632(7) 1 d D U P B 1
 C43 C 0.2051(2) 0.2353(3) 0.43865(19) 0.0694(14) Uani 1 1 d . U . . .
 H43A H 0.193736 0.187917 0.445744 0.104 Uiso 1 1 calc R U . . .
 H43B H 0.174356 0.251119 0.404652 0.104 Uiso 1 1 calc R U . . .
 H43C H 0.199963 0.264778 0.468506 0.104 Uiso 1 1 calc R U . . .
 C29 C 0.7998(3) 0.5299(3) 0.7425(2) 0.0797(17) Uani 1 1 d . U . . .
 H29A H 0.756983 0.540054 0.715470 0.120 Uiso 1 1 calc R U . . .
 H29B H 0.795565 0.543442 0.778523 0.120 Uiso 1 1 calc R U . . .
 H29C H 0.809270 0.480630 0.742250 0.120 Uiso 1 1 calc R U . . .
 C50 C 0.7005(2) -0.0067(2) 0.73439(17) 0.0543(10) Uani 1 1 d D U . . .
 C42 C 0.2925(3) 0.3123(3) 0.41795(19) 0.0658(13) Uani 1 1 d . U . . .
 H42A H 0.283250 0.344462 0.444819 0.099 Uiso 1 1 calc R U . . .
 H42B H 0.262434 0.322831 0.382214 0.099 Uiso 1 1 calc R U . . .
 H42C H 0.340262 0.316711 0.416574 0.099 Uiso 1 1 calc R U . . .
 C52 C 0.7574(4) 0.0174(3) 0.7823(2) 0.0847(17) Uani 1 1 d . U . . .
 H52A H 0.801860 0.004731 0.776331 0.127 Uiso 1 1 calc R U . . .
 H52B H 0.752060 -0.004491 0.815632 0.127 Uiso 1 1 calc R U . . .
 H52C H 0.754991 0.067284 0.785841 0.127 Uiso 1 1 calc R U . . .
 C25 C 1.0047(3) 0.5851(3) 0.5381(2) 0.0856(19) Uani 1 1 d . U . . .
 H25A H 1.011955 0.535531 0.536917 0.128 Uiso 1 1 calc R U . . .
 H25B H 1.044335 0.609274 0.531489 0.128 Uiso 1 1 calc R U . . .
 H25C H 0.963615 0.597877 0.510154 0.128 Uiso 1 1 calc R U . . .
 C53A C 0.6343(5) 0.0165(7) 0.7483(5) 0.076(3) Uani 0.7 1 d D U P C 1
 H53A H 0.638401 0.064725 0.759381 0.114 Uiso 0.7 1 calc R U P C 1
 H53B H 0.626517 -0.011692 0.778022 0.114 Uiso 0.7 1 calc R U P C 1
 H53C H 0.595753 0.011109 0.716340 0.114 Uiso 0.7 1 calc R U P C 1
 C24 C 0.9854(3) 0.6815(2) 0.5951(3) 0.0797(17) Uani 1 1 d . U . . .
 H24A H 0.941876 0.693989 0.569791 0.120 Uiso 1 1 calc R U . . .
 H24B H 1.022868 0.705279 0.584746 0.120 Uiso 1 1 calc R U . . .
 H24C H 0.984514 0.694957 0.631932 0.120 Uiso 1 1 calc R U . . .
 C88 C 0.7840(3) 0.5982(3) 0.4535(2) 0.0801(17) Uani 1 1 d . U . . .
 H88 H 0.809944 0.639089 0.462223 0.096 Uiso 1 1 calc R U . . .
 C51 C 0.7042(3) -0.0850(3) 0.7303(2) 0.0751(15) Uani 1 1 d . U . . .
 H51A H 0.669186 -0.100939 0.698646 0.113 Uiso 1 1 calc R U . . .
 H51B H 0.696276 -0.105842 0.763214 0.113 Uiso 1 1 calc R U . . .
 H51C H 0.749481 -0.098390 0.726559 0.113 Uiso 1 1 calc R U . . .
 C23 C 1.0631(3) 0.5871(4) 0.6357(3) 0.094(2) Uani 1 1 d . U . . .
 H23A H 1.057827 0.597189 0.672138 0.141 Uiso 1 1 calc R U . . .
 H23B H 1.100556 0.614716 0.628890 0.141 Uiso 1 1 calc R U . . .
 H23C H 1.073489 0.538318 0.633215 0.141 Uiso 1 1 calc R U . . .
 C61 C 0.8838(4) -0.0436(5) 0.6288(4) 0.071(2) Uani 0.613(7) 1 d D U P A 1
 H61A H 0.921049 -0.057304 0.612909 0.106 Uiso 0.613(7) 1 calc R U P A 1
 H61B H 0.853863 -0.082985 0.629346 0.106 Uiso 0.613(7) 1 calc R U P A 1
 H61C H 0.902772 -0.027302 0.665973 0.106 Uiso 0.613(7) 1 calc R U P A 1
 C61A C 0.8810(6) 0.0512(4) 0.4007(4) 0.079(2) Uani 0.632(7) 1 d D U P B 1
 H61D H 0.928943 0.041529 0.418765 0.119 Uiso 0.632(7) 1 calc R U P B 1
 H61E H 0.867330 0.024184 0.367284 0.119 Uiso 0.632(7) 1 calc R U P B 1
 H61F H 0.852169 0.038949 0.424896 0.119 Uiso 0.632(7) 1 calc R U P B 1
 C64 C 0.8865(4) 0.0743(5) 0.5915(5) 0.081(2) Uani 0.613(7) 1 d D U P A 1
 H64A H 0.907753 0.091029 0.628178 0.122 Uiso 0.613(7) 1 calc R U P A 1
 H64B H 0.858672 0.110758 0.570413 0.122 Uiso 0.613(7) 1 calc R U P A 1
 H64C H 0.922230 0.060560 0.573853 0.122 Uiso 0.613(7) 1 calc R U P A 1
 C63 C 0.8108(5) -0.0157(5) 0.5370(3) 0.076(2) Uani 0.613(7) 1 d D U P A 1
 H63A H 0.847406 -0.033050 0.521684 0.114 Uiso 0.613(7) 1 calc R U P A 1
 H63B H 0.785676 0.020516 0.513474 0.114 Uiso 0.613(7) 1 calc R U P A 1
 H63C H 0.779486 -0.053198 0.539439 0.114 Uiso 0.613(7) 1 calc R U P A 1
 F1 F 0.7455(2) 0.3147(2) 0.34940(18) 0.1111(12) Uani 1 1 d . U . . .
 F2A F 0.6343(4) 0.3579(3) 0.3304(4) 0.094(2) Uani 0.597(9) 1 d D U P D 1
 F4A F 0.6508(5) 0.2500(5) 0.3087(4) 0.114(2) Uani 0.597(9) 1 d D U P D 1
 B1 B 0.6783(4) 0.2992(4) 0.3445(3) 0.0753(16) Uani 1 1 d D U . . .
 F3A F 0.6654(4) 0.2832(7) 0.3940(3) 0.114(3) Uani 0.597(9) 1 d D U P D 1
 C62A C 0.9191(5) 0.1450(5) 0.3485(3) 0.077(2) Uani 0.632(7) 1 d D U P B 1
 H62A H 0.912413 0.192870 0.336624 0.116 Uiso 0.632(7) 1 calc R U P B 1
 H62B H 0.907172 0.114734 0.316764 0.116 Uiso 0.632(7) 1 calc R U P B 1
 H62C H 0.966987 0.137749 0.367816 0.116 Uiso 0.632(7) 1 calc R U P B 1
 C63A C 0.8000(5) 0.1427(6) 0.3555(4) 0.099(3) Uani 0.632(7) 1 d D U P B 1
 H63D H 0.769032 0.133965 0.378744 0.148 Uiso 0.632(7) 1 calc R U P B 1
 H63E H 0.787869 0.112688 0.323636 0.148 Uiso 0.632(7) 1 calc R U P B 1
 H63F H 0.795803 0.190735 0.343696 0.148 Uiso 0.632(7) 1 calc R U P B 1
 O4 O 0.8096(4) 0.2022(3) 0.7265(3) 0.126(2) Uani 0.75 1 d D U P . .
 C99 C 0.7515(5) 0.2518(4) 0.7115(3) 0.085(2) Uani 0.75 1 d D U P . .
 H99A H 0.711339 0.228685 0.687749 0.102 Uiso 0.75 1 calc R U P . .
 H99B H 0.738883 0.267214 0.744633 0.102 Uiso 0.75 1 calc R U P . .
 C98 C 0.7692(5) 0.3085(4) 0.6845(4) 0.099(3) Uani 0.75 1 d D U P . .
 H98A H 0.735002 0.315850 0.649623 0.119 Uiso 0.75 1 calc R U P . .
 H98B H 0.771573 0.350290 0.706962 0.119 Uiso 0.75 1 calc R U P . .
 C97 C 0.8312(5) 0.2945(5) 0.6759(4) 0.115(3) Uani 0.75 1 d D U P . .
 H97A H 0.862521 0.333095 0.689740 0.138 Uiso 0.75 1 calc R U P . .
 H97B H 0.826439 0.290795 0.636401 0.138 Uiso 0.75 1 calc R U P . .
 C96 C 0.8605(5) 0.2326(5) 0.7015(5) 0.129(4) Uani 0.75 1 d D U P . .
 H96A H 0.903259 0.242603 0.729373 0.155 Uiso 0.75 1 calc R U P . .
 H96B H 0.871038 0.200852 0.674428 0.155 Uiso 0.75 1 calc R U P . .
 F3B F 0.6772(6) 0.2398(6) 0.3762(5) 0.106(3) Uani 0.403(9) 1 d D U P D 2
 F4B F 0.6524(8) 0.2883(8) 0.2925(4) 0.121(3) Uani 0.403(9) 1 d D U P D 2
 F2B F 0.6574(6) 0.3496(7) 0.3681(7) 0.113(3) Uani 0.403(9) 1 d D U P D 2
 C62B C 0.8605(9) 0.1761(8) 0.3394(5) 0.080(3) Uani 0.368(7) 1 d D U P B 2
 H62D H 0.823409 0.208288 0.339830 0.120 Uiso 0.368(7) 1 calc R U P B 2
 H62E H 0.848740 0.149427 0.305716 0.120 Uiso 0.368(7) 1 calc R U P B 2
 H62F H 0.902770 0.201777 0.341435 0.120 Uiso 0.368(7) 1 calc R U P B 2
 C61B C 0.9237(9) 0.0732(9) 0.3830(7) 0.089(4) Uani 0.368(7) 1 d D U P B 2
 H61G H 0.965916 0.095479 0.379774 0.134 Uiso 0.368(7) 1 calc R U P B 2
 H61H H 0.905484 0.044619 0.351007 0.134 Uiso 0.368(7) 1 calc R U P B 2
 H61I H 0.933438 0.044435 0.415630 0.134 Uiso 0.368(7) 1 calc R U P B 2
 C63B C 0.8017(8) 0.0943(9) 0.3879(7) 0.086(4) Uani 0.368(7) 1 d D U P B 2
 H63G H 0.808763 0.061708 0.418047 0.130 Uiso 0.368(7) 1 calc R U P B 2
 H63H H 0.783630 0.069965 0.353582 0.130 Uiso 0.368(7) 1 calc R U P B 2
 H63I H 0.769150 0.129656 0.392313 0.130 Uiso 0.368(7) 1 calc R U P B 2
 C60B C 0.8707(9) 0.1283(9) 0.3873(6) 0.065(3) Uani 0.368(7) 1 d D U P B 2
 C65A C 1.0978(4) 0.1339(5) 0.5350(5) 0.085(3) Uani 0.613(8) 1 d D U P E 1
 H65A H 1.078758 0.088087 0.536970 0.127 Uiso 0.613(8) 1 calc R U P E 1
 H65B H 1.145389 0.135000 0.556519 0.127 Uiso 0.613(8) 1 calc R U P E 1
 H65C H 1.096016 0.144929 0.497122 0.127 Uiso 0.613(8) 1 calc R U P E 1
 C66A C 1.0526(5) 0.1723(7) 0.6126(4) 0.085(3) Uani 0.613(8) 1 d D U P E 1
 H66A H 1.032288 0.211610 0.626678 0.127 Uiso 0.613(8) 1 calc R U P E 1
 H66B H 1.098768 0.164175 0.635454 0.127 Uiso 0.613(8) 1 calc R U P E 1
 H66C H 1.024411 0.131495 0.612842 0.127 Uiso 0.613(8) 1 calc R U P E 1
 C67A C 1.0970(3) 0.2562(4) 0.5579(4) 0.063(2) Uani 0.613(8) 1 d D U P E 1
 H67A H 1.096510 0.269157 0.520629 0.094 Uiso 0.613(8) 1 calc R U P E 1
 H67B H 1.144399 0.249935 0.578979 0.094 Uiso 0.613(8) 1 calc R U P E 1
 H67C H 1.075472 0.292422 0.574409 0.094 Uiso 0.613(8) 1 calc R U P E 1
 C64B C 1.0562(2) 0.1866(2) 0.55727(19) 0.0573(11) Uani 1 1 d D U . . .
 C0 C 0.8498(7) 0.0185(8) 0.6025(7) 0.062(3) Uani 0.387(7) 1 d D U P A 2
 C29A C 0.8497(8) -0.0584(6) 0.5890(7) 0.074(3) Uani 0.387(7) 1 d D U P A 2
 H29D H 0.842406 -0.085198 0.619578 0.111 Uiso 0.387(7) 1 calc R U P A 2
 H29E H 0.893732 -0.070975 0.582231 0.111 Uiso 0.387(7) 1 calc R U P A 2
 H29F H 0.812923 -0.068039 0.556578 0.111 Uiso 0.387(7) 1 calc R U P A 2
 C62 C 0.8575(7) 0.0577(7) 0.5511(6) 0.069(3) Uani 0.387(7) 1 d D U P A 2
 H62G H 0.818519 0.047019 0.520575 0.103 Uiso 0.387(7) 1 calc R U P A 2
 H62H H 0.899925 0.043509 0.542363 0.103 Uiso 0.387(7) 1 calc R U P A 2
 H62I H 0.858835 0.107121 0.558183 0.103 Uiso 0.387(7) 1 calc R U P A 2
 C58A C 0.9125(6) 0.0344(7) 0.6475(6) 0.073(3) Uani 0.387(7) 1 d D U P A 2
 H58A H 0.917833 0.084205 0.651553 0.110 Uiso 0.387(7) 1 calc R U P A 2
 H58B H 0.952910 0.014820 0.638594 0.110 Uiso 0.387(7) 1 calc R U P A 2
 H58C H 0.907273 0.014459 0.681529 0.110 Uiso 0.387(7) 1 calc R U P A 2
 C23A C 0.6232(9) -0.0008(17) 0.7311(10) 0.071(6) Uani 0.3 1 d D U P C 2
 H23D H 0.610458 0.047742 0.731137 0.106 Uiso 0.3 1 calc R U P C 2
 H23E H 0.613293 -0.023736 0.762497 0.106 Uiso 0.3 1 calc R U P C 2
 H23F H 0.596820 -0.022536 0.697692 0.106 Uiso 0.3 1 calc R U P C 2
 C65B C 1.0672(10) 0.2115(11) 0.6130(6) 0.088(5) Uani 0.387(8) 1 d D U P E 2
 H65D H 1.067450 0.261807 0.613109 0.132 Uiso 0.387(8) 1 calc R U P E 2
 H65E H 1.111159 0.194557 0.634932 0.132 Uiso 0.387(8) 1 calc R U P E 2
 H65F H 1.030349 0.194955 0.628372 0.132 Uiso 0.387(8) 1 calc R U P E 2
 C67B C 1.0683(7) 0.1042(6) 0.5668(6) 0.074(3) Uani 0.387(8) 1 d D U P E 2
 H67D H 1.040896 0.087454 0.590808 0.111 Uiso 0.387(8) 1 calc R U P E 2
 H67E H 1.116762 0.095332 0.583380 0.111 Uiso 0.387(8) 1 calc R U P E 2
 H67F H 1.054434 0.080399 0.531841 0.111 Uiso 0.387(8) 1 calc R U P E 2
 C66B C 1.1079(7) 0.2026(9) 0.5259(7) 0.083(4) Uani 0.387(8) 1 d D U P E 2
 H66D H 1.092272 0.184016 0.489073 0.125 Uiso 0.387(8) 1 calc R U P E 2
 H66E H 1.151874 0.181871 0.544012 0.125 Uiso 0.387(8) 1 calc R U P E 2
 H66F H 1.113300 0.252448 0.523983 0.125 Uiso 0.387(8) 1 calc R U P E 2

loop_
  _atom_site_aniso_label
  _atom_site_aniso_U_11
  _atom_site_aniso_U_22
  _atom_site_aniso_U_33
  _atom_site_aniso_U_23
  _atom_site_aniso_U_13
  _atom_site_aniso_U_12
 Rh01 0.03086(13) 0.03189(13) 0.03251(13) 0.00039(10) 0.01243(9) 0.00340(10)
 P1 0.0348(4) 0.0376(5) 0.0321(4) -0.0025(3) 0.0126(3) -0.0008(4)
 P2 0.0336(4) 0.0374(4) 0.0334(4) -0.0001(3) 0.0137(3) -0.0002(4)
 O1 0.0288(11) 0.0303(12) 0.0494(14) 0.0038(10) 0.0140(10) 0.0007(9)
 N2 0.0318(14) 0.0346(15) 0.0379(15) 0.0003(12) 0.0134(12) 0.0012(12)
 N1 0.0305(14) 0.0325(14) 0.0415(15) 0.0017(12) 0.0131(12) 0.0002(12)
 C4 0.0338(17) 0.0339(17) 0.0339(17) 0.0030(13) 0.0131(13) 0.0054(14)
 C2 0.0339(17) 0.0377(19) 0.0361(18) -0.0046(14) 0.0168(14) -0.0021(15)
 C9 0.0279(16) 0.0330(17) 0.0382(17) 0.0027(13) 0.0095(13) 0.0006(13)
 C10 0.0318(17) 0.0303(16) 0.0384(18) -0.0017(13) 0.0109(14) 0.0032(13)
 C15 0.0295(17) 0.0351(18) 0.0407(18) -0.0020(14) 0.0089(14) -0.0023(14)
 C8 0.0317(17) 0.0357(18) 0.0405(18) -0.0039(14) 0.0123(14) 0.0005(14)
 C11 0.0336(17) 0.0292(16) 0.0414(18) -0.0008(13) 0.0154(14) 0.0002(13)
 C5 0.0319(17) 0.0346(17) 0.0345(17) 0.0010(13) 0.0122(13) 0.0006(14)
 C30 0.0292(17) 0.0357(18) 0.0444(19) -0.0031(14) 0.0105(14) -0.0019(14)
 C1 0.0358(18) 0.0308(16) 0.0334(17) -0.0014(13) 0.0087(13) 0.0005(14)
 C86 0.0345(18) 0.062(2) 0.0342(18) 0.0003(16) 0.0142(14) -0.0042(17)
 C14 0.0357(18) 0.0326(18) 0.048(2) 0.0003(15) 0.0133(15) 0.0014(14)
 C7 0.0329(17) 0.0356(18) 0.0379(18) -0.0001(14) 0.0128(14) 0.0054(14)
 C13 0.0316(17) 0.0337(17) 0.0416(18) -0.0007(14) 0.0120(14) 0.0008(14)
 C12 0.0270(16) 0.0366(18) 0.0453(19) -0.0015(14) 0.0101(14) 0.0003(14)
 C44 0.0345(18) 0.0345(18) 0.0430(19) 0.0022(14) 0.0113(15) 0.0013(14)
 C54 0.0310(17) 0.0364(18) 0.0399(18) 0.0019(14) 0.0132(14) 0.0025(14)
 C35 0.0341(18) 0.0390(19) 0.045(2) 0.0000(15) 0.0126(15) 0.0005(15)
 C57 0.040(2) 0.0368(19) 0.058(2) -0.0005(16) 0.0199(17) 0.0057(16)
 C17 0.0358(18) 0.0414(19) 0.0425(19) 0.0007(15) 0.0141(15) -0.0040(15)
 C74 0.048(2) 0.043(2) 0.0358(18) -0.0055(15) 0.0185(16) -0.0080(16)
 C3 0.0339(17) 0.0373(18) 0.0378(17) -0.0020(14) 0.0154(14) 0.0016(14)
 C6 0.0295(16) 0.0388(18) 0.0391(18) -0.0005(14) 0.0132(14) 0.0006(14)
 C91 0.0371(19) 0.073(3) 0.0366(19) 0.0060(18) 0.0114(15) 0.0064(18)
 C16 0.0332(17) 0.0377(18) 0.0369(18) 0.0002(14) 0.0115(14) -0.0005(14)
 C59 0.0344(18) 0.0412(19) 0.0419(19) 0.0004(15) 0.0141(15) 0.0006(15)
 C68 0.0414(19) 0.044(2) 0.0361(18) -0.0010(15) 0.0138(15) -0.0059(16)
 C31 0.0383(19) 0.043(2) 0.044(2) -0.0017(15) 0.0174(16) -0.0012(15)
 C55 0.0342(18) 0.043(2) 0.048(2) -0.0049(16) 0.0129(15) 0.0005(15)
 C79 0.066(3) 0.051(2) 0.069(3) -0.012(2) 0.031(2) 0.000(2)
 C19 0.044(2) 0.042(2) 0.048(2) -0.0069(16) 0.0137(17) -0.0088(17)
 C45 0.041(2) 0.041(2) 0.048(2) 0.0020(16) 0.0187(16) 0.0015(16)
 C21 0.0423(19) 0.0378(19) 0.0424(19) -0.0026(15) 0.0193(16) -0.0022(15)
 C49 0.0374(19) 0.0360(18) 0.048(2) 0.0047(15) 0.0135(16) 0.0028(15)
 C48 0.0383(19) 0.039(2) 0.059(2) 0.0039(17) 0.0171(17) 0.0037(16)
 C75 0.064(3) 0.050(2) 0.044(2) -0.0046(17) 0.0164(19) -0.012(2)
 C81 0.061(3) 0.038(2) 0.0374(19) -0.0027(15) 0.0074(17) -0.0006(18)
 C33 0.0329(18) 0.056(2) 0.049(2) -0.0023(17) 0.0149(16) -0.0011(17)
 C58 0.0332(18) 0.043(2) 0.054(2) 0.0061(16) 0.0173(16) 0.0049(15)
 C73 0.048(2) 0.055(2) 0.039(2) -0.0056(17) 0.0145(17) -0.0023(18)
 C36 0.036(2) 0.061(3) 0.053(2) 0.0053(19) 0.0155(17) -0.0060(18)
 C82 0.078(3) 0.041(2) 0.047(2) -0.0004(18) -0.005(2) 0.006(2)
 C18 0.045(2) 0.047(2) 0.0372(18) -0.0036(16) 0.0121(15) -0.0018(17)
 C47 0.040(2) 0.039(2) 0.048(2) 0.0086(16) 0.0085(16) 0.0052(16)
 C90 0.044(2) 0.099(4) 0.042(2) 0.005(2) 0.0159(18) 0.012(2)
 C46 0.049(2) 0.040(2) 0.042(2) 0.0003(15) 0.0139(16) -0.0012(16)
 C34 0.0354(19) 0.043(2) 0.048(2) 0.0018(16) 0.0155(16) -0.0021(15)
 C76 0.085(4) 0.064(3) 0.043(2) -0.009(2) 0.015(2) -0.029(3)
 C56 0.043(2) 0.044(2) 0.049(2) -0.0059(17) 0.0173(17) 0.0045(17)
 C69 0.047(2) 0.057(2) 0.042(2) 0.0044(17) 0.0129(17) -0.0031(18)
 C32 0.0332(18) 0.055(2) 0.045(2) -0.0048(17) 0.0108(15) 0.0005(16)
 C37 0.053(2) 0.073(3) 0.057(3) 0.021(2) 0.021(2) 0.003(2)
 C72 0.063(3) 0.065(3) 0.039(2) 0.0045(19) 0.0163(19) -0.004(2)
 C40 0.035(2) 0.081(3) 0.042(2) 0.001(2) 0.0086(16) 0.004(2)
 C26 0.055(2) 0.060(2) 0.038(2) -0.0112(18) 0.0152(17) -0.011(2)
 C80 0.055(2) 0.0378(19) 0.0339(18) 0.0004(14) 0.0123(16) -0.0026(17)
 C71 0.066(3) 0.060(3) 0.042(2) 0.0122(19) 0.0041(19) -0.011(2)
 C39 0.043(2) 0.094(4) 0.051(2) 0.004(2) 0.0198(19) 0.006(2)
 C20 0.0401(19) 0.0393(19) 0.048(2) 0.0012(16) 0.0166(16) -0.0026(16)
 C78 0.085(4) 0.047(3) 0.084(4) -0.017(2) 0.038(3) -0.001(2)
 C83 0.105(4) 0.046(3) 0.046(2) 0.0087(19) -0.007(3) -0.014(3)
 C85 0.073(3) 0.052(2) 0.039(2) -0.0009(17) 0.019(2) -0.016(2)
 C77 0.108(4) 0.048(3) 0.062(3) -0.014(2) 0.043(3) -0.020(3)
 C87 0.055(3) 0.082(3) 0.053(3) -0.014(2) 0.022(2) -0.020(2)
 C020 0.053(4) 0.055(4) 0.083(5) 0.023(4) 0.035(4) 0.020(4)
 C70 0.046(2) 0.061(3) 0.055(2) 0.011(2) 0.0032(19) 0.002(2)
 C27 0.077(3) 0.084(4) 0.045(2) -0.003(2) 0.013(2) 0.002(3)
 C22 0.054(2) 0.047(2) 0.064(3) -0.0050(19) 0.028(2) -0.0126(19)
 C84 0.102(4) 0.057(3) 0.042(2) 0.008(2) 0.015(2) -0.020(3)
 C28 0.101(4) 0.073(3) 0.048(3) -0.010(2) 0.025(3) 0.010(3)
 C89 0.042(2) 0.138(5) 0.052(3) -0.005(3) 0.023(2) -0.010(3)
 C38 0.078(4) 0.078(4) 0.082(4) 0.002(3) 0.033(3) -0.035(3)
 C41 0.049(3) 0.102(4) 0.052(3) -0.020(3) 0.015(2) -0.010(3)
 C60A 0.062(4) 0.060(4) 0.058(4) -0.023(3) 0.017(3) 0.006(3)
 C43 0.039(2) 0.118(4) 0.050(3) -0.003(3) 0.0086(19) 0.005(3)
 C29 0.080(4) 0.115(5) 0.054(3) -0.022(3) 0.035(3) -0.030(3)
 C50 0.068(3) 0.056(2) 0.044(2) 0.0073(18) 0.023(2) 0.005(2)
 C42 0.065(3) 0.086(4) 0.045(2) 0.013(2) 0.012(2) 0.015(3)
 C52 0.121(5) 0.083(4) 0.047(3) 0.003(2) 0.015(3) -0.005(4)
 C25 0.098(4) 0.092(4) 0.088(4) -0.026(3) 0.061(4) -0.050(3)
 C53A 0.088(6) 0.094(7) 0.058(7) 0.012(5) 0.043(5) 0.015(5)
 C24 0.098(4) 0.050(3) 0.110(4) 0.003(3) 0.061(4) -0.016(3)
 C88 0.058(3) 0.117(5) 0.072(3) -0.020(3) 0.028(3) -0.039(3)
 C51 0.104(4) 0.060(3) 0.072(3) 0.013(2) 0.042(3) -0.009(3)
 C23 0.047(3) 0.133(6) 0.104(5) 0.009(4) 0.025(3) -0.018(3)
 C61 0.051(4) 0.075(5) 0.093(5) 0.023(4) 0.031(4) 0.031(4)
 C61A 0.102(6) 0.065(4) 0.072(5) -0.028(4) 0.026(4) -0.017(4)
 C64 0.050(4) 0.075(5) 0.129(7) 0.025(5) 0.043(5) 0.006(4)
 C63 0.079(5) 0.085(5) 0.075(5) 0.017(4) 0.040(4) 0.038(4)
 F1 0.086(2) 0.117(3) 0.139(3) 0.010(2) 0.045(2) -0.002(2)
 F2A 0.092(4) 0.083(4) 0.114(5) 0.009(3) 0.040(4) 0.014(3)
 F4A 0.121(4) 0.103(5) 0.121(5) -0.050(4) 0.035(4) -0.010(4)
 B1 0.084(4) 0.074(4) 0.071(4) -0.015(3) 0.026(3) 0.006(3)
 F3A 0.095(4) 0.170(7) 0.071(4) 0.020(4) 0.010(3) -0.010(5)
 C62A 0.098(5) 0.087(5) 0.055(4) -0.019(4) 0.032(4) -0.005(4)
 C63A 0.089(5) 0.114(6) 0.083(5) -0.055(5) 0.001(4) 0.010(5)
 O4 0.136(6) 0.100(5) 0.128(6) 0.002(4) 0.010(4) -0.023(4)
 C99 0.124(6) 0.063(4) 0.062(4) -0.007(3) 0.011(4) -0.012(4)
 C98 0.142(7) 0.072(5) 0.099(6) 0.035(4) 0.057(6) 0.029(5)
 C97 0.116(7) 0.126(7) 0.098(6) 0.050(6) 0.019(5) -0.004(6)
 C96 0.109(7) 0.075(6) 0.204(11) 0.003(6) 0.038(7) -0.020(5)
 F3B 0.099(6) 0.093(6) 0.119(6) 0.019(5) 0.015(5) -0.010(5)
 F4B 0.136(6) 0.125(7) 0.091(6) -0.003(6) 0.007(5) -0.003(6)
 F2B 0.099(5) 0.113(6) 0.137(6) -0.044(6) 0.050(5) 0.003(5)
 C62B 0.092(7) 0.089(7) 0.058(6) -0.021(5) 0.018(6) -0.006(6)
 C61B 0.096(8) 0.085(7) 0.083(7) -0.033(6) 0.013(6) 0.018(7)
 C63B 0.093(7) 0.082(7) 0.078(7) -0.033(6) 0.012(6) -0.035(6)
 C60B 0.069(6) 0.067(6) 0.060(5) -0.024(5) 0.019(5) 0.003(5)
 C65A 0.043(4) 0.072(5) 0.127(7) -0.005(5) 0.002(4) 0.023(4)
 C66A 0.052(5) 0.106(7) 0.084(6) 0.034(5) -0.003(4) -0.001(5)
 C67A 0.028(3) 0.063(4) 0.089(5) 0.006(4) 0.001(3) -0.004(3)
 C64B 0.034(2) 0.071(3) 0.066(3) 0.011(2) 0.0120(19) 0.014(2)
 C0 0.051(5) 0.059(5) 0.085(6) 0.024(5) 0.035(5) 0.022(5)
 C29A 0.066(6) 0.070(6) 0.097(7) 0.014(6) 0.041(5) 0.015(5)
 C62 0.059(6) 0.078(6) 0.085(6) 0.020(6) 0.047(5) 0.019(5)
 C58A 0.047(5) 0.076(6) 0.103(7) 0.015(6) 0.030(5) 0.010(5)
 C23A 0.093(10) 0.090(13) 0.048(11) 0.034(9) 0.051(8) 0.019(9)
 C65B 0.064(8) 0.093(9) 0.087(8) -0.008(8) -0.016(7) 0.030(8)
 C67B 0.056(6) 0.080(7) 0.082(7) 0.007(6) 0.010(5) 0.034(6)
 C66B 0.047(6) 0.089(8) 0.108(9) 0.023(7) 0.011(6) -0.002(6)

_geom_special_details
;
 All esds (except the esd in the dihedral angle between two l.s. planes)
 are estimated using the full covariance matrix.  The cell esds are taken
 into account individually in the estimation of esds in distances, angles
 and torsion angles; correlations between esds in cell parameters are only
 used when they are defined by crystal symmetry.  An approximate (isotropic)
 treatment of cell esds is used for estimating esds involving l.s. planes.
;
loop_
  _geom_bond_atom_site_label_1
  _geom_bond_atom_site_label_2
  _geom_bond_distance
  _geom_bond_site_symmetry_2
  _geom_bond_publ_flag
 Rh01 Rh01 3.2753(5) 3_666 ?
 Rh01 P1 2.3299(8) . ?
 Rh01 P2 2.3408(8) 3_666 ?
 Rh01 C2 1.927(4) . ?
 Rh01 C1 1.958(3) 3_666 ?
 P1 C74 1.836(4) . ?
 P1 C3 1.839(3) . ?
 P1 C68 1.828(4) . ?
 P2 C86 1.832(4) . ?
 P2 C3 1.837(4) . ?
 P2 C80 1.837(4) . ?
 O1 C9 1.393(4) . ?
 O1 C11 1.381(4) . ?
 N2 C2 1.156(4) . ?
 N2 C10 1.386(4) . ?
 N1 C4 1.403(4) . ?
 N1 C1 1.156(4) . ?
 C4 C9 1.391(5) . ?
 C4 C5 1.407(5) . ?
 C9 C8 1.381(4) . ?
 C10 C15 1.405(5) . ?
 C10 C11 1.405(5) . ?
 C15 C30 1.501(5) . ?
 C15 C14 1.385(5) . ?
 C8 H8 0.9500 . ?
 C8 C7 1.399(5) . ?
 C11 C12 1.383(5) . ?
 C5 C6 1.404(4) . ?
 C5 C16 1.489(5) . ?
 C30 C35 1.401(5) . ?
 C30 C31 1.383(5) . ?
 C86 C91 1.385(6) . ?
 C86 C87 1.388(6) . ?
 C14 H14 0.9500 . ?
 C14 C13 1.401(5) . ?
 C7 C54 1.484(4) . ?
 C7 C6 1.394(5) . ?
 C13 C12 1.394(5) . ?
 C13 C44 1.476(5) . ?
 C12 H12 0.9500 . ?
 C44 C45 1.401(5) . ?
 C44 C49 1.392(5) . ?
 C54 C59 1.384(5) . ?
 C54 C55 1.396(5) . ?
 C35 H35 0.9500 . ?
 C35 C34 1.391(5) . ?
 C57 H57 0.9500 . ?
 C57 C58 1.383(6) . ?
 C57 C56 1.393(6) . ?
 C17 H17 0.9500 . ?
 C17 C16 1.394(5) . ?
 C17 C18 1.384(5) . ?
 C74 C79 1.397(6) . ?
 C74 C75 1.380(6) . ?
 C3 H3A 0.9900 . ?
 C3 H3B 0.9900 . ?
 C6 H6 0.9500 . ?
 C91 H91 0.9500 . ?
 C91 C90 1.392(6) . ?
 C16 C21 1.401(5) . ?
 C59 H59 0.9500 . ?
 C59 C58 1.396(5) . ?
 C68 C73 1.401(5) . ?
 C68 C69 1.377(6) . ?
 C31 H31 0.9500 . ?
 C31 C32 1.397(5) . ?
 C55 H55 0.9500 . ?
 C55 C56 1.393(5) . ?
 C79 H79 0.9500 . ?
 C79 C78 1.384(6) . ?
 C19 H19 0.9500 . ?
 C19 C18 1.391(5) . ?
 C19 C20 1.391(5) . ?
 C45 H45 0.9500 . ?
 C45 C46 1.383(5) . ?
 C21 H21 0.9500 . ?
 C21 C20 1.394(5) . ?
 C49 H49 0.9500 . ?
 C49 C48 1.387(5) . ?
 C48 C47 1.391(5) . ?
 C48 C020 1.537(9) . ?
 C48 C0 1.545(12) . ?
 C75 H75 0.9500 . ?
 C75 C76 1.399(6) . ?
 C81 H81 0.9500 . ?
 C81 C82 1.391(6) . ?
 C81 C80 1.394(6) . ?
 C33 H33 0.9500 . ?
 C33 C34 1.392(6) . ?
 C33 C32 1.393(5) . ?
 C58 C64B 1.529(6) . ?
 C73 H73 0.9500 . ?
 C73 C72 1.378(6) . ?
 C36 C34 1.542(5) . ?
 C36 C37 1.532(6) . ?
 C36 C39 1.538(6) . ?
 C36 C38 1.529(6) . ?
 C82 H82 0.9500 . ?
 C82 C83 1.388(7) . ?
 C18 C26 1.532(5) . ?
 C47 H47 0.9500 . ?
 C47 C46 1.399(5) . ?
 C90 H90 0.9500 . ?
 C90 C89 1.367(8) . ?
 C46 C50 1.539(5) . ?
 C76 H76 0.9500 . ?
 C76 C77 1.364(8) . ?
 C56 C60A 1.530(9) . ?
 C56 C60B 1.525(13) . ?
 C69 H69 0.9500 . ?
 C69 C70 1.383(6) . ?
 C32 C40 1.536(6) . ?
 C37 H37A 0.9800 . ?
 C37 H37B 0.9800 . ?
 C37 H37C 0.9800 . ?
 C72 H72 0.9500 . ?
 C72 C71 1.374(7) . ?
 C40 C41 1.527(6) . ?
 C40 C43 1.530(6) . ?
 C40 C42 1.539(7) . ?
 C26 C27 1.532(7) . ?
 C26 C28 1.531(7) . ?
 C26 C29 1.524(6) . ?
 C80 C85 1.393(5) . ?
 C71 H71 0.9500 . ?
 C71 C70 1.377(6) . ?
 C39 H39A 0.9800 . ?
 C39 H39B 0.9800 . ?
 C39 H39C 0.9800 . ?
 C20 C22 1.538(5) . ?
 C78 H78 0.9500 . ?
 C78 C77 1.371(8) . ?
 C83 H83 0.9500 . ?
 C83 C84 1.364(8) . ?
 C85 H85 0.9500 . ?
 C85 C84 1.382(7) . ?
 C77 H77 0.9500 . ?
 C87 H87 0.9500 . ?
 C87 C88 1.401(7) . ?
 C020 C61 1.533(11) . ?
 C020 C64 1.488(13) . ?
 C020 C63 1.564(13) . ?
 C70 H70 0.9500 . ?
 C27 H27A 0.9800 . ?
 C27 H27B 0.9800 . ?
 C27 H27C 0.9800 . ?
 C22 C25 1.505(6) . ?
 C22 C24 1.514(6) . ?
 C22 C23 1.550(8) . ?
 C84 H84 0.9500 . ?
 C28 H28A 0.9800 . ?
 C28 H28B 0.9800 . ?
 C28 H28C 0.9800 . ?
 C89 H89 0.9500 . ?
 C89 C88 1.384(8) . ?
 C38 H38A 0.9800 . ?
 C38 H38B 0.9800 . ?
 C38 H38C 0.9800 . ?
 C41 H41A 0.9800 . ?
 C41 H41B 0.9800 . ?
 C41 H41C 0.9800 . ?
 C60A C61A 1.549(13) . ?
 C60A C62A 1.550(12) . ?
 C60A C63A 1.510(13) . ?
 C43 H43A 0.9800 . ?
 C43 H43B 0.9800 . ?
 C43 H43C 0.9800 . ?
 C29 H29A 0.9800 . ?
 C29 H29B 0.9800 . ?
 C29 H29C 0.9800 . ?
 C50 C52 1.525(7) . ?
 C50 C53A 1.538(9) . ?
 C50 C51 1.534(7) . ?
 C50 C23A 1.550(16) . ?
 C42 H42A 0.9800 . ?
 C42 H42B 0.9800 . ?
 C42 H42C 0.9800 . ?
 C52 H52A 0.9800 . ?
 C52 H52B 0.9800 . ?
 C52 H52C 0.9800 . ?
 C25 H25A 0.9800 . ?
 C25 H25B 0.9800 . ?
 C25 H25C 0.9800 . ?
 C53A H53A 0.9800 . ?
 C53A H53B 0.9800 . ?
 C53A H53C 0.9800 . ?
 C24 H24A 0.9800 . ?
 C24 H24B 0.9800 . ?
 C24 H24C 0.9800 . ?
 C88 H88 0.9500 . ?
 C51 H51A 0.9800 . ?
 C51 H51B 0.9800 . ?
 C51 H51C 0.9800 . ?
 C23 H23A 0.9800 . ?
 C23 H23B 0.9800 . ?
 C23 H23C 0.9800 . ?
 C61 H61A 0.9800 . ?
 C61 H61B 0.9800 . ?
 C61 H61C 0.9800 . ?
 C61A H61D 0.9800 . ?
 C61A H61E 0.9800 . ?
 C61A H61F 0.9800 . ?
 C64 H64A 0.9800 . ?
 C64 H64B 0.9800 . ?
 C64 H64C 0.9800 . ?
 C63 H63A 0.9800 . ?
 C63 H63B 0.9800 . ?
 C63 H63C 0.9800 . ?
 F1 B1 1.365(8) . ?
 F2A B1 1.440(9) . ?
 F4A B1 1.344(9) . ?
 B1 F3A 1.388(9) . ?
 B1 F3B 1.415(11) . ?
 B1 F4B 1.314(12) . ?
 B1 F2B 1.279(10) . ?
 C62A H62A 0.9800 . ?
 C62A H62B 0.9800 . ?
 C62A H62C 0.9800 . ?
 C63A H63D 0.9800 . ?
 C63A H63E 0.9800 . ?
 C63A H63F 0.9800 . ?
 O4 C99 1.494(9) . ?
 O4 C96 1.466(9) . ?
 C99 H99A 0.9900 . ?
 C99 H99B 0.9900 . ?
 C99 C98 1.395(8) . ?
 C98 H98A 0.9900 . ?
 C98 H98B 0.9900 . ?
 C98 C97 1.353(9) . ?
 C97 H97A 0.9900 . ?
 C97 H97B 0.9900 . ?
 C97 C96 1.426(9) . ?
 C96 H96A 0.9900 . ?
 C96 H96B 0.9900 . ?
 C62B H62D 0.9800 . ?
 C62B H62E 0.9800 . ?
 C62B H62F 0.9800 . ?
 C62B C60B 1.509(17) . ?
 C61B H61G 0.9800 . ?
 C61B H61H 0.9800 . ?
 C61B H61I 0.9800 . ?
 C61B C60B 1.542(17) . ?
 C63B H63G 0.9800 . ?
 C63B H63H 0.9800 . ?
 C63B H63I 0.9800 . ?
 C63B C60B 1.548(17) . ?
 C65A H65A 0.9800 . ?
 C65A H65B 0.9800 . ?
 C65A H65C 0.9800 . ?
 C65A C64B 1.525(9) . ?
 C66A H66A 0.9800 . ?
 C66A H66B 0.9800 . ?
 C66A H66C 0.9800 . ?
 C66A C64B 1.457(10) . ?
 C67A H67A 0.9800 . ?
 C67A H67B 0.9800 . ?
 C67A H67C 0.9800 . ?
 C67A C64B 1.587(8) . ?
 C64B C65B 1.465(14) . ?
 C64B C67B 1.634(12) . ?
 C64B C66B 1.502(12) . ?
 C0 C29A 1.537(15) . ?
 C0 C62 1.557(17) . ?
 C0 C58A 1.510(17) . ?
 C29A H29D 0.9800 . ?
 C29A H29E 0.9800 . ?
 C29A H29F 0.9800 . ?
 C62 H62G 0.9800 . ?
 C62 H62H 0.9800 . ?
 C62 H62I 0.9800 . ?
 C58A H58A 0.9800 . ?
 C58A H58B 0.9800 . ?
 C58A H58C 0.9800 . ?
 C23A H23D 0.9800 . ?
 C23A H23E 0.9800 . ?
 C23A H23F 0.9800 . ?
 C65B H65D 0.9800 . ?
 C65B H65E 0.9800 . ?
 C65B H65F 0.9800 . ?
 C67B H67D 0.9800 . ?
 C67B H67E 0.9800 . ?
 C67B H67F 0.9800 . ?
 C66B H66D 0.9800 . ?
 C66B H66E 0.9800 . ?
 C66B H66F 0.9800 . ?

loop_
  _geom_angle_atom_site_label_1
  _geom_angle_atom_site_label_2
  _geom_angle_atom_site_label_3
  _geom_angle
  _geom_angle_site_symmetry_1
  _geom_angle_site_symmetry_3
  _geom_angle_publ_flag
 P1 Rh01 Rh01 92.91(2) . 3_666 ?
 P1 Rh01 P2 173.35(3) . 3_666 ?
 P2 Rh01 Rh01 83.17(2) 3_666 3_666 ?
 C2 Rh01 Rh01 86.24(10) . 3_666 ?
 C2 Rh01 P1 83.66(10) . . ?
 C2 Rh01 P2 90.71(10) . 3_666 ?
 C2 Rh01 C1 164.52(14) . 3_666 ?
 C1 Rh01 Rh01 108.33(10) 3_666 3_666 ?
 C1 Rh01 P1 100.35(10) 3_666 . ?
 C1 Rh01 P2 86.00(10) 3_666 3_666 ?
 C74 P1 Rh01 114.97(11) . . ?
 C74 P1 C3 101.83(16) . . ?
 C3 P1 Rh01 106.50(11) . . ?
 C68 P1 Rh01 125.32(12) . . ?
 C68 P1 C74 100.38(17) . . ?
 C68 P1 C3 105.22(16) . . ?
 C86 P2 Rh01 113.99(12) . 3_666 ?
 C86 P2 C3 101.32(17) . . ?
 C86 P2 C80 102.72(18) . . ?
 C3 P2 Rh01 112.71(11) . 3_666 ?
 C80 P2 Rh01 120.79(12) . 3_666 ?
 C80 P2 C3 102.95(17) . . ?
 C11 O1 C9 119.1(3) . . ?
 C2 N2 C10 168.3(3) . . ?
 C1 N1 C4 159.0(3) . . ?
 N1 C4 C5 121.9(3) . . ?
 C9 C4 N1 116.3(3) . . ?
 C9 C4 C5 121.5(3) . . ?
 N2 C2 Rh01 173.9(3) . . ?
 C4 C9 O1 117.6(3) . . ?
 C8 C9 O1 121.3(3) . . ?
 C8 C9 C4 121.1(3) . . ?
 N2 C10 C15 121.3(3) . . ?
 N2 C10 C11 116.9(3) . . ?
 C11 C10 C15 121.3(3) . . ?
 C10 C15 C30 122.7(3) . . ?
 C14 C15 C10 117.5(3) . . ?
 C14 C15 C30 119.8(3) . . ?
 C9 C8 H8 120.4 . . ?
 C9 C8 C7 119.3(3) . . ?
 C7 C8 H8 120.4 . . ?
 O1 C11 C10 115.0(3) . . ?
 O1 C11 C12 125.3(3) . . ?
 C12 C11 C10 119.6(3) . . ?
 C4 C5 C16 124.8(3) . . ?
 C6 C5 C4 116.0(3) . . ?
 C6 C5 C16 119.2(3) . . ?
 C35 C30 C15 117.6(3) . . ?
 C31 C30 C15 122.8(3) . . ?
 C31 C30 C35 119.6(3) . . ?
 N1 C1 Rh01 168.3(3) . 3_666 ?
 C91 C86 P2 122.8(3) . . ?
 C91 C86 C87 119.8(4) . . ?
 C87 C86 P2 117.3(3) . . ?
 C15 C14 H14 118.9 . . ?
 C15 C14 C13 122.1(3) . . ?
 C13 C14 H14 118.9 . . ?
 C8 C7 C54 119.4(3) . . ?
 C6 C7 C8 118.9(3) . . ?
 C6 C7 C54 121.7(3) . . ?
 C14 C13 C44 120.9(3) . . ?
 C12 C13 C14 119.1(3) . . ?
 C12 C13 C44 120.0(3) . . ?
 C11 C12 C13 120.3(3) . . ?
 C11 C12 H12 119.8 . . ?
 C13 C12 H12 119.8 . . ?
 C45 C44 C13 121.2(3) . . ?
 C49 C44 C13 119.8(3) . . ?
 C49 C44 C45 119.0(3) . . ?
 C59 C54 C7 120.0(3) . . ?
 C59 C54 C55 119.3(3) . . ?
 C55 C54 C7 120.7(3) . . ?
 C30 C35 H35 119.7 . . ?
 C34 C35 C30 120.5(3) . . ?
 C34 C35 H35 119.7 . . ?
 C58 C57 H57 118.4 . . ?
 C58 C57 C56 123.1(3) . . ?
 C56 C57 H57 118.4 . . ?
 C16 C17 H17 119.5 . . ?
 C18 C17 H17 119.5 . . ?
 C18 C17 C16 121.0(3) . . ?
 C79 C74 P1 123.1(3) . . ?
 C75 C74 P1 118.7(3) . . ?
 C75 C74 C79 118.2(4) . . ?
 P1 C3 H3A 108.2 . . ?
 P1 C3 H3B 108.2 . . ?
 P2 C3 P1 116.30(17) . . ?
 P2 C3 H3A 108.2 . . ?
 P2 C3 H3B 108.2 . . ?
 H3A C3 H3B 107.4 . . ?
 C5 C6 H6 118.4 . . ?
 C7 C6 C5 123.2(3) . . ?
 C7 C6 H6 118.4 . . ?
 C86 C91 H91 119.9 . . ?
 C86 C91 C90 120.3(4) . . ?
 C90 C91 H91 119.9 . . ?
 C17 C16 C5 121.3(3) . . ?
 C17 C16 C21 119.0(3) . . ?
 C21 C16 C5 119.3(3) . . ?
 C54 C59 H59 119.3 . . ?
 C54 C59 C58 121.4(4) . . ?
 C58 C59 H59 119.3 . . ?
 C73 C68 P1 120.1(3) . . ?
 C69 C68 P1 121.6(3) . . ?
 C69 C68 C73 118.2(4) . . ?
 C30 C31 H31 119.3 . . ?
 C30 C31 C32 121.4(3) . . ?
 C32 C31 H31 119.3 . . ?
 C54 C55 H55 119.5 . . ?
 C56 C55 C54 121.0(4) . . ?
 C56 C55 H55 119.5 . . ?
 C74 C79 H79 119.6 . . ?
 C78 C79 C74 120.8(5) . . ?
 C78 C79 H79 119.6 . . ?
 C18 C19 H19 118.6 . . ?
 C20 C19 H19 118.6 . . ?
 C20 C19 C18 122.7(4) . . ?
 C44 C45 H45 119.4 . . ?
 C46 C45 C44 121.3(3) . . ?
 C46 C45 H45 119.4 . . ?
 C16 C21 H21 119.4 . . ?
 C20 C21 C16 121.3(3) . . ?
 C20 C21 H21 119.4 . . ?
 C44 C49 H49 119.3 . . ?
 C48 C49 C44 121.5(3) . . ?
 C48 C49 H49 119.3 . . ?
 C49 C48 C47 117.7(3) . . ?
 C49 C48 C020 118.9(5) . . ?
 C49 C48 C0 122.2(7) . . ?
 C47 C48 C020 123.3(5) . . ?
 C47 C48 C0 119.9(7) . . ?
 C74 C75 H75 119.6 . . ?
 C74 C75 C76 120.7(5) . . ?
 C76 C75 H75 119.6 . . ?
 C82 C81 H81 119.6 . . ?
 C82 C81 C80 120.9(4) . . ?
 C80 C81 H81 119.6 . . ?
 C34 C33 H33 118.7 . . ?
 C34 C33 C32 122.6(3) . . ?
 C32 C33 H33 118.7 . . ?
 C57 C58 C59 117.6(4) . . ?
 C57 C58 C64B 121.9(3) . . ?
 C59 C58 C64B 120.4(4) . . ?
 C68 C73 H73 119.8 . . ?
 C72 C73 C68 120.3(4) . . ?
 C72 C73 H73 119.8 . . ?
 C37 C36 C34 112.2(3) . . ?
 C37 C36 C39 108.0(4) . . ?
 C39 C36 C34 109.2(3) . . ?
 C38 C36 C34 109.4(4) . . ?
 C38 C36 C37 108.6(4) . . ?
 C38 C36 C39 109.4(4) . . ?
 C81 C82 H82 120.3 . . ?
 C83 C82 C81 119.5(5) . . ?
 C83 C82 H82 120.3 . . ?
 C17 C18 C19 118.4(3) . . ?
 C17 C18 C26 123.5(3) . . ?
 C19 C18 C26 117.9(3) . . ?
 C48 C47 H47 118.6 . . ?
 C48 C47 C46 122.8(3) . . ?
 C46 C47 H47 118.6 . . ?
 C91 C90 H90 120.1 . . ?
 C89 C90 C91 119.7(5) . . ?
 C89 C90 H90 120.1 . . ?
 C45 C46 C47 117.7(3) . . ?
 C45 C46 C50 122.2(3) . . ?
 C47 C46 C50 120.1(4) . . ?
 C35 C34 C33 118.3(3) . . ?
 C35 C34 C36 121.8(3) . . ?
 C33 C34 C36 119.9(3) . . ?
 C75 C76 H76 120.1 . . ?
 C77 C76 C75 119.8(5) . . ?
 C77 C76 H76 120.1 . . ?
 C57 C56 C55 117.6(4) . . ?
 C57 C56 C60A 120.3(5) . . ?
 C57 C56 C60B 121.5(8) . . ?
 C55 C56 C60A 122.0(5) . . ?
 C55 C56 C60B 120.9(8) . . ?
 C68 C69 H69 119.4 . . ?
 C68 C69 C70 121.3(4) . . ?
 C70 C69 H69 119.4 . . ?
 C31 C32 C40 119.6(3) . . ?
 C33 C32 C31 117.6(4) . . ?
 C33 C32 C40 122.8(3) . . ?
 C36 C37 H37A 109.5 . . ?
 C36 C37 H37B 109.5 . . ?
 C36 C37 H37C 109.5 . . ?
 H37A C37 H37B 109.5 . . ?
 H37A C37 H37C 109.5 . . ?
 H37B C37 H37C 109.5 . . ?
 C73 C72 H72 119.8 . . ?
 C71 C72 C73 120.4(4) . . ?
 C71 C72 H72 119.8 . . ?
 C32 C40 C42 109.8(4) . . ?
 C41 C40 C32 108.3(4) . . ?
 C41 C40 C43 108.7(4) . . ?
 C41 C40 C42 110.2(4) . . ?
 C43 C40 C32 112.4(3) . . ?
 C43 C40 C42 107.5(4) . . ?
 C18 C26 C27 108.8(4) . . ?
 C28 C26 C18 110.3(4) . . ?
 C28 C26 C27 109.5(4) . . ?
 C29 C26 C18 112.2(3) . . ?
 C29 C26 C27 108.0(4) . . ?
 C29 C26 C28 108.0(4) . . ?
 C81 C80 P2 119.8(3) . . ?
 C85 C80 P2 121.5(3) . . ?
 C85 C80 C81 118.6(4) . . ?
 C72 C71 H71 120.0 . . ?
 C72 C71 C70 120.0(4) . . ?
 C70 C71 H71 120.0 . . ?
 C36 C39 H39A 109.5 . . ?
 C36 C39 H39B 109.5 . . ?
 C36 C39 H39C 109.5 . . ?
 H39A C39 H39B 109.5 . . ?
 H39A C39 H39C 109.5 . . ?
 H39B C39 H39C 109.5 . . ?
 C19 C20 C21 117.5(3) . . ?
 C19 C20 C22 118.5(3) . . ?
 C21 C20 C22 124.0(3) . . ?
 C79 C78 H78 120.1 . . ?
 C77 C78 C79 119.9(5) . . ?
 C77 C78 H78 120.1 . . ?
 C82 C83 H83 120.2 . . ?
 C84 C83 C82 119.7(4) . . ?
 C84 C83 H83 120.2 . . ?
 C80 C85 H85 120.1 . . ?
 C84 C85 C80 119.9(5) . . ?
 C84 C85 H85 120.1 . . ?
 C76 C77 C78 120.6(4) . . ?
 C76 C77 H77 119.7 . . ?
 C78 C77 H77 119.7 . . ?
 C86 C87 H87 120.2 . . ?
 C86 C87 C88 119.6(5) . . ?
 C88 C87 H87 120.2 . . ?
 C48 C020 C63 107.9(7) . . ?
 C61 C020 C48 111.4(7) . . ?
 C61 C020 C63 107.1(8) . . ?
 C64 C020 C48 108.8(8) . . ?
 C64 C020 C61 111.2(8) . . ?
 C64 C020 C63 110.3(9) . . ?
 C69 C70 H70 120.1 . . ?
 C71 C70 C69 119.7(4) . . ?
 C71 C70 H70 120.1 . . ?
 C26 C27 H27A 109.5 . . ?
 C26 C27 H27B 109.5 . . ?
 C26 C27 H27C 109.5 . . ?
 H27A C27 H27B 109.5 . . ?
 H27A C27 H27C 109.5 . . ?
 H27B C27 H27C 109.5 . . ?
 C20 C22 C23 108.9(4) . . ?
 C25 C22 C20 112.7(4) . . ?
 C25 C22 C24 109.5(4) . . ?
 C25 C22 C23 107.9(4) . . ?
 C24 C22 C20 110.3(4) . . ?
 C24 C22 C23 107.5(5) . . ?
 C83 C84 C85 121.5(5) . . ?
 C83 C84 H84 119.2 . . ?
 C85 C84 H84 119.2 . . ?
 C26 C28 H28A 109.5 . . ?
 C26 C28 H28B 109.5 . . ?
 C26 C28 H28C 109.5 . . ?
 H28A C28 H28B 109.5 . . ?
 H28A C28 H28C 109.5 . . ?
 H28B C28 H28C 109.5 . . ?
 C90 C89 H89 119.5 . . ?
 C90 C89 C88 121.0(4) . . ?
 C88 C89 H89 119.5 . . ?
 C36 C38 H38A 109.5 . . ?
 C36 C38 H38B 109.5 . . ?
 C36 C38 H38C 109.5 . . ?
 H38A C38 H38B 109.5 . . ?
 H38A C38 H38C 109.5 . . ?
 H38B C38 H38C 109.5 . . ?
 C40 C41 H41A 109.5 . . ?
 C40 C41 H41B 109.5 . . ?
 C40 C41 H41C 109.5 . . ?
 H41A C41 H41B 109.5 . . ?
 H41A C41 H41C 109.5 . . ?
 H41B C41 H41C 109.5 . . ?
 C56 C60A C61A 109.2(7) . . ?
 C56 C60A C62A 109.8(7) . . ?
 C61A C60A C62A 107.3(8) . . ?
 C63A C60A C56 113.7(7) . . ?
 C63A C60A C61A 109.6(9) . . ?
 C63A C60A C62A 107.1(9) . . ?
 C40 C43 H43A 109.5 . . ?
 C40 C43 H43B 109.5 . . ?
 C40 C43 H43C 109.5 . . ?
 H43A C43 H43B 109.5 . . ?
 H43A C43 H43C 109.5 . . ?
 H43B C43 H43C 109.5 . . ?
 C26 C29 H29A 109.5 . . ?
 C26 C29 H29B 109.5 . . ?
 C26 C29 H29C 109.5 . . ?
 H29A C29 H29B 109.5 . . ?
 H29A C29 H29C 109.5 . . ?
 H29B C29 H29C 109.5 . . ?
 C46 C50 C23A 107.1(10) . . ?
 C52 C50 C46 107.8(4) . . ?
 C52 C50 C53A 104.5(6) . . ?
 C52 C50 C51 108.7(4) . . ?
 C52 C50 C23A 124.5(11) . . ?
 C53A C50 C46 113.8(6) . . ?
 C51 C50 C46 110.2(4) . . ?
 C51 C50 C53A 111.6(7) . . ?
 C51 C50 C23A 97.8(13) . . ?
 C40 C42 H42A 109.5 . . ?
 C40 C42 H42B 109.5 . . ?
 C40 C42 H42C 109.5 . . ?
 H42A C42 H42B 109.5 . . ?
 H42A C42 H42C 109.5 . . ?
 H42B C42 H42C 109.5 . . ?
 C50 C52 H52A 109.5 . . ?
 C50 C52 H52B 109.5 . . ?
 C50 C52 H52C 109.5 . . ?
 H52A C52 H52B 109.5 . . ?
 H52A C52 H52C 109.5 . . ?
 H52B C52 H52C 109.5 . . ?
 C22 C25 H25A 109.5 . . ?
 C22 C25 H25B 109.5 . . ?
 C22 C25 H25C 109.5 . . ?
 H25A C25 H25B 109.5 . . ?
 H25A C25 H25C 109.5 . . ?
 H25B C25 H25C 109.5 . . ?
 C50 C53A H53A 109.5 . . ?
 C50 C53A H53B 109.5 . . ?
 C50 C53A H53C 109.5 . . ?
 H53A C53A H53B 109.5 . . ?
 H53A C53A H53C 109.5 . . ?
 H53B C53A H53C 109.5 . . ?
 C22 C24 H24A 109.5 . . ?
 C22 C24 H24B 109.5 . . ?
 C22 C24 H24C 109.5 . . ?
 H24A C24 H24B 109.5 . . ?
 H24A C24 H24C 109.5 . . ?
 H24B C24 H24C 109.5 . . ?
 C87 C88 H88 120.3 . . ?
 C89 C88 C87 119.5(5) . . ?
 C89 C88 H88 120.3 . . ?
 C50 C51 H51A 109.5 . . ?
 C50 C51 H51B 109.5 . . ?
 C50 C51 H51C 109.5 . . ?
 H51A C51 H51B 109.5 . . ?
 H51A C51 H51C 109.5 . . ?
 H51B C51 H51C 109.5 . . ?
 C22 C23 H23A 109.5 . . ?
 C22 C23 H23B 109.5 . . ?
 C22 C23 H23C 109.5 . . ?
 H23A C23 H23B 109.5 . . ?
 H23A C23 H23C 109.5 . . ?
 H23B C23 H23C 109.5 . . ?
 C020 C61 H61A 109.5 . . ?
 C020 C61 H61B 109.5 . . ?
 C020 C61 H61C 109.5 . . ?
 H61A C61 H61B 109.5 . . ?
 H61A C61 H61C 109.5 . . ?
 H61B C61 H61C 109.5 . . ?
 C60A C61A H61D 109.5 . . ?
 C60A C61A H61E 109.5 . . ?
 C60A C61A H61F 109.5 . . ?
 H61D C61A H61E 109.5 . . ?
 H61D C61A H61F 109.5 . . ?
 H61E C61A H61F 109.5 . . ?
 C020 C64 H64A 109.5 . . ?
 C020 C64 H64B 109.5 . . ?
 C020 C64 H64C 109.5 . . ?
 H64A C64 H64B 109.5 . . ?
 H64A C64 H64C 109.5 . . ?
 H64B C64 H64C 109.5 . . ?
 C020 C63 H63A 109.5 . . ?
 C020 C63 H63B 109.5 . . ?
 C020 C63 H63C 109.5 . . ?
 H63A C63 H63B 109.5 . . ?
 H63A C63 H63C 109.5 . . ?
 H63B C63 H63C 109.5 . . ?
 F1 B1 F2A 112.7(6) . . ?
 F1 B1 F3A 112.2(6) . . ?
 F1 B1 F3B 106.8(7) . . ?
 F4A B1 F1 116.8(6) . . ?
 F4A B1 F2A 105.9(7) . . ?
 F4A B1 F3A 108.5(8) . . ?
 F3A B1 F2A 99.1(6) . . ?
 F4B B1 F1 105.1(9) . . ?
 F4B B1 F3B 112.5(9) . . ?
 F2B B1 F1 103.1(7) . . ?
 F2B B1 F3B 107.8(10) . . ?
 F2B B1 F4B 120.3(11) . . ?
 C60A C62A H62A 109.5 . . ?
 C60A C62A H62B 109.5 . . ?
 C60A C62A H62C 109.5 . . ?
 H62A C62A H62B 109.5 . . ?
 H62A C62A H62C 109.5 . . ?
 H62B C62A H62C 109.5 . . ?
 C60A C63A H63D 109.5 . . ?
 C60A C63A H63E 109.5 . . ?
 C60A C63A H63F 109.5 . . ?
 H63D C63A H63E 109.5 . . ?
 H63D C63A H63F 109.5 . . ?
 H63E C63A H63F 109.5 . . ?
 C96 O4 C99 102.7(7) . . ?
 O4 C99 H99A 109.5 . . ?
 O4 C99 H99B 109.5 . . ?
 H99A C99 H99B 108.1 . . ?
 C98 C99 O4 110.8(7) . . ?
 C98 C99 H99A 109.5 . . ?
 C98 C99 H99B 109.5 . . ?
 C99 C98 H98A 110.4 . . ?
 C99 C98 H98B 110.4 . . ?
 H98A C98 H98B 108.6 . . ?
 C97 C98 C99 106.5(7) . . ?
 C97 C98 H98A 110.4 . . ?
 C97 C98 H98B 110.4 . . ?
 C98 C97 H97A 109.0 . . ?
 C98 C97 H97B 109.0 . . ?
 C98 C97 C96 113.0(7) . . ?
 H97A C97 H97B 107.8 . . ?
 C96 C97 H97A 109.0 . . ?
 C96 C97 H97B 109.0 . . ?
 O4 C96 H96A 110.4 . . ?
 O4 C96 H96B 110.4 . . ?
 C97 C96 O4 106.5(7) . . ?
 C97 C96 H96A 110.4 . . ?
 C97 C96 H96B 110.4 . . ?
 H96A C96 H96B 108.6 . . ?
 H62D C62B H62E 109.5 . . ?
 H62D C62B H62F 109.5 . . ?
 H62E C62B H62F 109.5 . . ?
 C60B C62B H62D 109.5 . . ?
 C60B C62B H62E 109.5 . . ?
 C60B C62B H62F 109.5 . . ?
 H61G C61B H61H 109.5 . . ?
 H61G C61B H61I 109.5 . . ?
 H61H C61B H61I 109.5 . . ?
 C60B C61B H61G 109.5 . . ?
 C60B C61B H61H 109.5 . . ?
 C60B C61B H61I 109.5 . . ?
 H63G C63B H63H 109.5 . . ?
 H63G C63B H63I 109.5 . . ?
 H63H C63B H63I 109.5 . . ?
 C60B C63B H63G 109.5 . . ?
 C60B C63B H63H 109.5 . . ?
 C60B C63B H63I 109.5 . . ?
 C56 C60B C61B 110.7(12) . . ?
 C56 C60B C63B 108.9(11) . . ?
 C62B C60B C56 108.3(12) . . ?
 C62B C60B C61B 109.2(14) . . ?
 C62B C60B C63B 109.5(14) . . ?
 C61B C60B C63B 110.3(14) . . ?
 H65A C65A H65B 109.5 . . ?
 H65A C65A H65C 109.5 . . ?
 H65B C65A H65C 109.5 . . ?
 C64B C65A H65A 109.5 . . ?
 C64B C65A H65B 109.5 . . ?
 C64B C65A H65C 109.5 . . ?
 H66A C66A H66B 109.5 . . ?
 H66A C66A H66C 109.5 . . ?
 H66B C66A H66C 109.5 . . ?
 C64B C66A H66A 109.5 . . ?
 C64B C66A H66B 109.5 . . ?
 C64B C66A H66C 109.5 . . ?
 H67A C67A H67B 109.5 . . ?
 H67A C67A H67C 109.5 . . ?
 H67B C67A H67C 109.5 . . ?
 C64B C67A H67A 109.5 . . ?
 C64B C67A H67B 109.5 . . ?
 C64B C67A H67C 109.5 . . ?
 C58 C64B C67A 107.2(4) . . ?
 C58 C64B C67B 108.3(6) . . ?
 C65A C64B C58 113.3(5) . . ?
 C65A C64B C67A 104.1(6) . . ?
 C66A C64B C58 110.2(5) . . ?
 C66A C64B C65A 113.5(7) . . ?
 C66A C64B C67A 107.9(7) . . ?
 C65B C64B C58 115.6(7) . . ?
 C65B C64B C67B 101.7(10) . . ?
 C65B C64B C66B 119.5(12) . . ?
 C66B C64B C58 109.0(7) . . ?
 C66B C64B C67B 100.7(9) . . ?
 C48 C0 C62 112.3(11) . . ?
 C29A C0 C48 110.1(10) . . ?
 C29A C0 C62 106.6(12) . . ?
 C58A C0 C48 111.7(11) . . ?
 C58A C0 C29A 108.9(13) . . ?
 C58A C0 C62 107.1(12) . . ?
 C0 C29A H29D 109.5 . . ?
 C0 C29A H29E 109.5 . . ?
 C0 C29A H29F 109.5 . . ?
 H29D C29A H29E 109.5 . . ?
 H29D C29A H29F 109.5 . . ?
 H29E C29A H29F 109.5 . . ?
 C0 C62 H62G 109.5 . . ?
 C0 C62 H62H 109.5 . . ?
 C0 C62 H62I 109.5 . . ?
 H62G C62 H62H 109.5 . . ?
 H62G C62 H62I 109.5 . . ?
 H62H C62 H62I 109.5 . . ?
 C0 C58A H58A 109.5 . . ?
 C0 C58A H58B 109.5 . . ?
 C0 C58A H58C 109.5 . . ?
 H58A C58A H58B 109.5 . . ?
 H58A C58A H58C 109.5 . . ?
 H58B C58A H58C 109.5 . . ?
 C50 C23A H23D 109.5 . . ?
 C50 C23A H23E 109.5 . . ?
 C50 C23A H23F 109.5 . . ?
 H23D C23A H23E 109.5 . . ?
 H23D C23A H23F 109.5 . . ?
 H23E C23A H23F 109.5 . . ?
 C64B C65B H65D 109.5 . . ?
 C64B C65B H65E 109.5 . . ?
 C64B C65B H65F 109.5 . . ?
 H65D C65B H65E 109.5 . . ?
 H65D C65B H65F 109.5 . . ?
 H65E C65B H65F 109.5 . . ?
 C64B C67B H67D 109.5 . . ?
 C64B C67B H67E 109.5 . . ?
 C64B C67B H67F 109.5 . . ?
 H67D C67B H67E 109.5 . . ?
 H67D C67B H67F 109.5 . . ?
 H67E C67B H67F 109.5 . . ?
 C64B C66B H66D 109.5 . . ?
 C64B C66B H66E 109.5 . . ?
 C64B C66B H66F 109.5 . . ?
 H66D C66B H66E 109.5 . . ?
 H66D C66B H66F 109.5 . . ?
 H66E C66B H66F 109.5 . . ?

loop_
  _geom_torsion_atom_site_label_1
  _geom_torsion_atom_site_label_2
  _geom_torsion_atom_site_label_3
  _geom_torsion_atom_site_label_4
  _geom_torsion
  _geom_torsion_site_symmetry_1
  _geom_torsion_site_symmetry_2
  _geom_torsion_site_symmetry_3
  _geom_torsion_site_symmetry_4
  _geom_torsion_publ_flag
 Rh01 P1 C74 C79 -89.9(3) . . . . ?
 Rh01 P1 C74 C75 88.1(3) . . . . ?
 Rh01 P1 C3 P2 -54.2(2) . . . . ?
 Rh01 P1 C68 C73 162.0(3) . . . . ?
 Rh01 P1 C68 C69 -18.7(4) . . . . ?
 Rh01 P2 C86 C91 108.5(3) 3_666 . . . ?
 Rh01 P2 C86 C87 -72.1(3) 3_666 . . . ?
 Rh01 P2 C3 P1 64.2(2) 3_666 . . . ?
 Rh01 P2 C80 C81 -41.8(4) 3_666 . . . ?
 Rh01 P2 C80 C85 142.2(3) 3_666 . . . ?
 P1 C74 C79 C78 177.7(3) . . . . ?
 P1 C74 C75 C76 -177.4(3) . . . . ?
 P1 C68 C73 C72 -178.8(3) . . . . ?
 P1 C68 C69 C70 179.3(3) . . . . ?
 P2 C86 C91 C90 178.6(3) . . . . ?
 P2 C86 C87 C88 -177.8(4) . . . . ?
 P2 C80 C85 C84 175.6(3) . . . . ?
 O1 C9 C8 C7 -178.5(3) . . . . ?
 O1 C11 C12 C13 177.9(3) . . . . ?
 N2 C10 C15 C30 4.4(5) . . . . ?
 N2 C10 C15 C14 -173.2(3) . . . . ?
 N2 C10 C11 O1 -4.6(4) . . . . ?
 N2 C10 C11 C12 171.2(3) . . . . ?
 N1 C4 C9 O1 -7.7(4) . . . . ?
 N1 C4 C9 C8 169.5(3) . . . . ?
 N1 C4 C5 C6 -171.9(3) . . . . ?
 N1 C4 C5 C16 10.6(5) . . . . ?
 C4 N1 C1 Rh01 -90.0(17) . . . 3_666 ?
 C4 C9 C8 C7 4.3(5) . . . . ?
 C4 C5 C6 C7 1.0(5) . . . . ?
 C4 C5 C16 C17 47.5(5) . . . . ?
 C4 C5 C16 C21 -140.3(4) . . . . ?
 C2 N2 C10 C15 91.7(16) . . . . ?
 C2 N2 C10 C11 -80.5(16) . . . . ?
 C9 O1 C11 C10 175.6(3) . . . . ?
 C9 O1 C11 C12 0.1(5) . . . . ?
 C9 C4 C5 C6 1.2(5) . . . . ?
 C9 C4 C5 C16 -176.3(3) . . . . ?
 C9 C8 C7 C54 176.2(3) . . . . ?
 C9 C8 C7 C6 -2.1(5) . . . . ?
 C10 C15 C30 C35 -139.1(4) . . . . ?
 C10 C15 C30 C31 42.4(5) . . . . ?
 C10 C15 C14 C13 2.3(5) . . . . ?
 C10 C11 C12 C13 2.5(5) . . . . ?
 C15 C10 C11 O1 -176.8(3) . . . . ?
 C15 C10 C11 C12 -0.9(5) . . . . ?
 C15 C30 C35 C34 -178.3(3) . . . . ?
 C15 C30 C31 C32 179.7(3) . . . . ?
 C15 C14 C13 C12 -0.8(5) . . . . ?
 C15 C14 C13 C44 -179.7(3) . . . . ?
 C8 C7 C54 C59 -143.4(3) . . . . ?
 C8 C7 C54 C55 34.1(5) . . . . ?
 C8 C7 C6 C5 -0.6(5) . . . . ?
 C11 O1 C9 C4 -123.7(3) . . . . ?
 C11 O1 C9 C8 59.1(4) . . . . ?
 C11 C10 C15 C30 176.3(3) . . . . ?
 C11 C10 C15 C14 -1.4(5) . . . . ?
 C5 C4 C9 O1 178.8(3) . . . . ?
 C5 C4 C9 C8 -4.0(5) . . . . ?
 C5 C16 C21 C20 -172.7(3) . . . . ?
 C30 C15 C14 C13 -175.5(3) . . . . ?
 C30 C35 C34 C33 -1.4(6) . . . . ?
 C30 C35 C34 C36 177.9(3) . . . . ?
 C30 C31 C32 C33 -1.4(6) . . . . ?
 C30 C31 C32 C40 -179.1(4) . . . . ?
 C1 N1 C4 C9 -30.3(10) . . . . ?
 C1 N1 C4 C5 143.1(8) . . . . ?
 C86 P2 C3 P1 -173.54(19) . . . . ?
 C86 P2 C80 C81 -170.1(3) . . . . ?
 C86 P2 C80 C85 13.9(4) . . . . ?
 C86 C91 C90 C89 -0.5(6) . . . . ?
 C86 C87 C88 C89 -1.2(8) . . . . ?
 C14 C15 C30 C35 38.5(5) . . . . ?
 C14 C15 C30 C31 -140.0(4) . . . . ?
 C14 C13 C12 C11 -1.6(5) . . . . ?
 C14 C13 C44 C45 -41.1(5) . . . . ?
 C14 C13 C44 C49 140.4(4) . . . . ?
 C7 C54 C59 C58 177.9(3) . . . . ?
 C7 C54 C55 C56 -176.6(3) . . . . ?
 C13 C44 C45 C46 -177.6(4) . . . . ?
 C13 C44 C49 C48 179.2(4) . . . . ?
 C12 C13 C44 C45 140.0(4) . . . . ?
 C12 C13 C44 C49 -38.5(5) . . . . ?
 C44 C13 C12 C11 177.3(3) . . . . ?
 C44 C45 C46 C47 -1.8(6) . . . . ?
 C44 C45 C46 C50 177.1(4) . . . . ?
 C44 C49 C48 C47 -1.2(6) . . . . ?
 C44 C49 C48 C020 175.3(6) . . . . ?
 C44 C49 C48 C0 -175.5(8) . . . . ?
 C54 C7 C6 C5 -178.8(3) . . . . ?
 C54 C59 C58 C57 -1.4(5) . . . . ?
 C54 C59 C58 C64B 178.3(3) . . . . ?
 C54 C55 C56 C57 -1.1(6) . . . . ?
 C54 C55 C56 C60A -179.4(6) . . . . ?
 C54 C55 C56 C60B 179.2(9) . . . . ?
 C35 C30 C31 C32 1.2(5) . . . . ?
 C57 C58 C64B C65A 3.1(7) . . . . ?
 C57 C58 C64B C66A -125.4(7) . . . . ?
 C57 C58 C64B C67A 117.4(5) . . . . ?
 C57 C58 C64B C65B -160.4(11) . . . . ?
 C57 C58 C64B C67B -47.1(7) . . . . ?
 C57 C58 C64B C66B 61.6(9) . . . . ?
 C57 C56 C60A C61A 53.8(10) . . . . ?
 C57 C56 C60A C62A -63.5(9) . . . . ?
 C57 C56 C60A C63A 176.6(8) . . . . ?
 C57 C56 C60B C62B -115.7(12) . . . . ?
 C57 C56 C60B C61B 3.9(17) . . . . ?
 C57 C56 C60B C63B 125.3(12) . . . . ?
 C17 C16 C21 C20 -0.4(6) . . . . ?
 C17 C18 C26 C27 114.2(5) . . . . ?
 C17 C18 C26 C28 -125.7(5) . . . . ?
 C17 C18 C26 C29 -5.2(6) . . . . ?
 C74 P1 C3 P2 -174.94(19) . . . . ?
 C74 P1 C68 C73 -67.0(3) . . . . ?
 C74 P1 C68 C69 112.3(3) . . . . ?
 C74 C79 C78 C77 -0.9(7) . . . . ?
 C74 C75 C76 C77 0.0(6) . . . . ?
 C3 P1 C74 C79 24.8(4) . . . . ?
 C3 P1 C74 C75 -157.2(3) . . . . ?
 C3 P1 C68 C73 38.4(3) . . . . ?
 C3 P1 C68 C69 -142.3(3) . . . . ?
 C3 P2 C86 C91 -12.8(4) . . . . ?
 C3 P2 C86 C87 166.6(3) . . . . ?
 C3 P2 C80 C81 85.0(3) . . . . ?
 C3 P2 C80 C85 -91.0(3) . . . . ?
 C6 C5 C16 C17 -129.9(4) . . . . ?
 C6 C5 C16 C21 42.3(5) . . . . ?
 C6 C7 C54 C59 34.8(5) . . . . ?
 C6 C7 C54 C55 -147.8(3) . . . . ?
 C91 C86 C87 C88 1.7(7) . . . . ?
 C91 C90 C89 C88 1.0(7) . . . . ?
 C16 C5 C6 C7 178.7(3) . . . . ?
 C16 C17 C18 C19 0.8(6) . . . . ?
 C16 C17 C18 C26 -174.7(4) . . . . ?
 C16 C21 C20 C19 0.1(6) . . . . ?
 C16 C21 C20 C22 178.2(4) . . . . ?
 C59 C54 C55 C56 0.9(5) . . . . ?
 C59 C58 C64B C65A -176.6(6) . . . . ?
 C59 C58 C64B C66A 54.9(8) . . . . ?
 C59 C58 C64B C67A -62.3(5) . . . . ?
 C59 C58 C64B C65B 19.9(12) . . . . ?
 C59 C58 C64B C67B 133.2(7) . . . . ?
 C59 C58 C64B C66B -118.1(8) . . . . ?
 C68 P1 C74 C79 132.9(3) . . . . ?
 C68 P1 C74 C75 -49.1(3) . . . . ?
 C68 P1 C3 P2 80.7(2) . . . . ?
 C68 C73 C72 C71 -0.4(7) . . . . ?
 C68 C69 C70 C71 -0.5(7) . . . . ?
 C31 C30 C35 C34 0.2(5) . . . . ?
 C31 C32 C40 C41 64.6(5) . . . . ?
 C31 C32 C40 C43 -175.4(4) . . . . ?
 C31 C32 C40 C42 -55.7(5) . . . . ?
 C55 C54 C59 C58 0.4(5) . . . . ?
 C55 C56 C60A C61A -127.9(7) . . . . ?
 C55 C56 C60A C62A 114.7(7) . . . . ?
 C55 C56 C60A C63A -5.2(12) . . . . ?
 C55 C56 C60B C62B 64.0(14) . . . . ?
 C55 C56 C60B C61B -176.4(11) . . . . ?
 C55 C56 C60B C63B -55.0(15) . . . . ?
 C79 C74 C75 C76 0.7(6) . . . . ?
 C79 C78 C77 C76 1.6(7) . . . . ?
 C19 C18 C26 C27 -61.3(5) . . . . ?
 C19 C18 C26 C28 58.8(5) . . . . ?
 C19 C18 C26 C29 179.2(4) . . . . ?
 C19 C20 C22 C25 -175.0(4) . . . . ?
 C19 C20 C22 C24 -52.4(6) . . . . ?
 C19 C20 C22 C23 65.4(5) . . . . ?
 C45 C44 C49 C48 0.7(6) . . . . ?
 C45 C46 C50 C52 -110.6(5) . . . . ?
 C45 C46 C50 C53A 4.7(8) . . . . ?
 C45 C46 C50 C51 130.9(5) . . . . ?
 C45 C46 C50 C23A 25.5(13) . . . . ?
 C21 C20 C22 C25 6.9(6) . . . . ?
 C21 C20 C22 C24 129.6(5) . . . . ?
 C21 C20 C22 C23 -112.7(5) . . . . ?
 C49 C44 C45 C46 0.9(6) . . . . ?
 C49 C48 C47 C46 0.2(6) . . . . ?
 C49 C48 C020 C61 -178.8(7) . . . . ?
 C49 C48 C020 C64 58.2(10) . . . . ?
 C49 C48 C020 C63 -61.5(9) . . . . ?
 C49 C48 C0 C29A -124.0(11) . . . . ?
 C49 C48 C0 C62 -5.5(15) . . . . ?
 C49 C48 C0 C58A 114.9(11) . . . . ?
 C48 C47 C46 C45 1.3(6) . . . . ?
 C48 C47 C46 C50 -177.7(4) . . . . ?
 C75 C74 C79 C78 -0.3(6) . . . . ?
 C75 C76 C77 C78 -1.2(7) . . . . ?
 C81 C82 C83 C84 0.1(7) . . . . ?
 C81 C80 C85 C84 -0.4(6) . . . . ?
 C33 C32 C40 C41 -113.0(4) . . . . ?
 C33 C32 C40 C43 7.0(6) . . . . ?
 C33 C32 C40 C42 126.7(4) . . . . ?
 C58 C57 C56 C55 0.1(6) . . . . ?
 C58 C57 C56 C60A 178.4(6) . . . . ?
 C58 C57 C56 C60B 179.7(9) . . . . ?
 C73 C68 C69 C70 -1.4(6) . . . . ?
 C73 C72 C71 C70 -1.6(7) . . . . ?
 C82 C81 C80 P2 -175.7(3) . . . . ?
 C82 C81 C80 C85 0.3(6) . . . . ?
 C82 C83 C84 C85 -0.2(7) . . . . ?
 C18 C17 C16 C5 172.1(3) . . . . ?
 C18 C17 C16 C21 -0.1(6) . . . . ?
 C18 C19 C20 C21 0.6(6) . . . . ?
 C18 C19 C20 C22 -177.6(4) . . . . ?
 C47 C48 C020 C61 -2.6(11) . . . . ?
 C47 C48 C020 C64 -125.5(8) . . . . ?
 C47 C48 C020 C63 114.8(7) . . . . ?
 C47 C48 C0 C29A 61.8(14) . . . . ?
 C47 C48 C0 C62 -179.7(9) . . . . ?
 C47 C48 C0 C58A -59.3(13) . . . . ?
 C47 C46 C50 C52 68.2(5) . . . . ?
 C47 C46 C50 C53A -176.4(6) . . . . ?
 C47 C46 C50 C51 -50.2(6) . . . . ?
 C47 C46 C50 C23A -155.6(13) . . . . ?
 C90 C89 C88 C87 -0.1(8) . . . . ?
 C34 C33 C32 C31 0.1(6) . . . . ?
 C34 C33 C32 C40 177.8(4) . . . . ?
 C56 C57 C58 C59 1.1(6) . . . . ?
 C56 C57 C58 C64B -178.6(4) . . . . ?
 C69 C68 C73 C72 1.9(6) . . . . ?
 C32 C33 C34 C35 1.2(6) . . . . ?
 C32 C33 C34 C36 -178.1(4) . . . . ?
 C37 C36 C34 C35 0.5(6) . . . . ?
 C37 C36 C34 C33 179.9(4) . . . . ?
 C72 C71 C70 C69 2.0(7) . . . . ?
 C80 P2 C86 C91 -119.0(3) . . . . ?
 C80 P2 C86 C87 60.4(3) . . . . ?
 C80 P2 C3 P1 -67.5(2) . . . . ?
 C80 C81 C82 C83 -0.2(6) . . . . ?
 C80 C85 C84 C83 0.3(7) . . . . ?
 C39 C36 C34 C35 120.2(4) . . . . ?
 C39 C36 C34 C33 -60.4(5) . . . . ?
 C20 C19 C18 C17 -1.0(6) . . . . ?
 C20 C19 C18 C26 174.7(4) . . . . ?
 C87 C86 C91 C90 -0.8(6) . . . . ?
 C020 C48 C47 C46 -176.1(6) . . . . ?
 C38 C36 C34 C35 -120.0(4) . . . . ?
 C38 C36 C34 C33 59.3(5) . . . . ?
 O4 C99 C98 C97 7.0(12) . . . . ?
 C99 O4 C96 C97 0.9(11) . . . . ?
 C99 C98 C97 C96 -6.5(14) . . . . ?
 C98 C97 C96 O4 3.5(15) . . . . ?
 C96 O4 C99 C98 -4.9(10) . . . . ?
 C0 C48 C47 C46 174.7(8) . . . . ?

_smtbx_masks_special_details
;
A solvent mask was calculated, and 79 electrons were 
found in a volume of 382\%A^3^ in 3 voids per asymmetric unit. 
This is consistent with the presence of 
0.9[C4H8O], 1.1[C4H8O] per asymmetric unit 
which accounts for 80 electrons 
per asymmetric unit.
;
loop_
  _smtbx_masks_void_nr
  _smtbx_masks_void_average_x
  _smtbx_masks_void_average_y
  _smtbx_masks_void_average_z
  _smtbx_masks_void_volume
  _smtbx_masks_void_count_electrons
  _smtbx_masks_void_content
 1 0.076 0.151 0.216 204.9 33.6 '0.9 C4H8O'
 2 -0.076 -0.151 0.784 204.9 33.3 '0.9 C4H8O'
 3 0.076 0.349 0.716 204.9 33.6 '0.9 C4H8O'
 4 -0.076 0.651 0.284 204.9 33.3 '0.9 C4H8O'
 5 0.500 0.500 0.000 329.2 89.9 '2.2 C4H8O'
 6 0.500 0.000 0.500 329.2 89.9 '2.2 C4H8O'
 7 0.456 0.648 0.784 13.3 0.0 ?
 8 0.456 0.852 0.284 13.3 0.0 ?
 9 0.544 0.148 0.716 13.3 0.0 ?
 10 0.544 0.352 0.216 13.3 0.0 ?

_smtbx_masks_void_probe_radius     1.2
_smtbx_masks_void_truncation_radius  1.2
_shelx_res_file
;
TITL nv105_150k_new_a.res in P2(1)/c
    nv105_150k_new.res
    created by SHELXL-2019/3 at 16:53:03 on 12-Jan-2026
REM Old TITL
REM SHELXT solution in P2(1)/c: R1 0.158, Rweak 0.007, Alpha 0.035
REM <I/s> 0.353 for 603 systematic absences, Orientation as input
REM Formula found by SHELXT: C92 N13 O4 P2 Rh B6 F
CELL 1.54186 20.2259 19.4967 25.4877 90 104.665 90
ZERR 2 0.0004 0.0006 0.0005 0 0.002 0
LATT 1
SYMM -X,0.5+Y,0.5-Z
SFAC C H B F N O P Rh
UNIT 424 528 4 16 8 15 8 4
EQIV $1 1-X,1-Y,1-Z
DFIX 1.44 O4 C99 O4 C96
SADI F2A B1 F2B B1
SIMU 0.01 0.02 2.5 F1 B1 F2A F4A F3A F3B F4B F2B
DANG 2.38 O4 C98 O4 C97 C99 C97 C98 C96
SADI C50 C53A C50 C23A
DFIX 1.53 C99 C98 C97 C96
SIMU 0.01 0.02 2.5 C53A C23A C50
DFIX 1.54 C98 C97
SADI C99 C98 C98 C97 C97 C96
ISOR
SADI O4 C99 O4 C96
SADI 0.04 O4 C98 O4 C97
SADI 0.04 C98 C96 C99 C97
SIMU O4 C99 C98 C97 C96
RIGU O4 C99 C98 C97 C96
SADI F4A B1 F4B B1
SADI B1 F3A B1 F3B
SADI C56 C60A C56 C60B
SADI C60A C61A C60B C63B
SADI C60A C62A C60B C61B
SADI C60A C63A C60B C62B
SADI 0.04 C56 C61A C56 C63B
SADI 0.04 C56 C62A C56 C61B
SADI 0.04 C56 C63A C56 C62B
SADI 0.04 C61A C62A C63B C61B
SADI 0.04 C61A C63A C63B C62B
SADI 0.04 C62A C63A C61B C62B
SIMU 0.01 0.02 2.5 C60A C61A C62A C62B C61B C63B C60B C63A
SADI C48 C020 C48 C0
SADI C020 C61 C0 C29A
SADI C020 C64 C0 C58A
SADI C020 C63 C0 C62
SADI 0.04 C48 C61 C48 C29A
SADI 0.04 C48 C64 C48 C58A
SADI 0.04 C48 C63 C48 C62
SADI 0.04 C61 C64 C29A C58A
SADI 0.04 C61 C63 C29A C62
SADI 0.04 C64 C63 C58A C62
SIMU 0.01 0.02 2.5 C020 C61 C64 C63 C0 C29A C62 C58A
SADI C65A C64B C67B C64B
SADI C66A C64B C65B C64B
SADI C67A C64B C66B C64B
SIMU 0.01 0.02 2.5 C66B C65A C67B C66A C65B C67A

L.S. 20
PLAN  40
TEMP -123.15
CONF
BIND Rh01 Rh01_$1
BOND
list 4
MORE -1
BOND $H
ABIN
fmap 2
acta
OMIT -3 1 3
OMIT -2 2 1
OMIT -1 0 4
OMIT -1 3 2
OMIT 0 2 2
OMIT 1 0 2
OMIT 1 1 2
OMIT 1 2 0
OMIT 1 2 3
OMIT 2 2 1
REM <olex2.extras>
REM <HklSrc "%.\\nv105_150k_new.hkl">
REM </olex2.extras>

WGHT    0.080000   20.000000
FVAR       0.20351   0.59689   0.63227   0.61322   0.61264
RH01  8    0.431505    0.455732    0.471519    11.00000    0.03086    0.03189 =
         0.03251    0.00039    0.01243    0.00340
P1    7    0.462480    0.445939    0.389794    11.00000    0.03479    0.03758 =
         0.03214   -0.00249    0.01262   -0.00080
P2    7    0.587118    0.539673    0.441575    11.00000    0.03358    0.03744 =
         0.03343   -0.00010    0.01369   -0.00017
O1    6    0.648752    0.331234    0.512929    11.00000    0.02875    0.03029 =
         0.04936    0.00381    0.01405    0.00065
N2    5    0.516494    0.323830    0.501073    11.00000    0.03177    0.03461 =
         0.03790    0.00026    0.01340    0.00116
N1    5    0.696435    0.450719    0.557460    11.00000    0.03047    0.03253 =
         0.04150    0.00166    0.01313    0.00016
C4    1    0.744697    0.402969    0.549226    11.00000    0.03377    0.03386 =
         0.03387    0.00305    0.01311    0.00538
C2    1    0.487901    0.375442    0.491108    11.00000    0.03388    0.03769 =
         0.03615   -0.00461    0.01676   -0.00213
C9    1    0.718807    0.342612    0.522755    11.00000    0.02790    0.03297 =
         0.03816    0.00272    0.00952    0.00059
C10   1    0.554619    0.267199    0.523724    11.00000    0.03184    0.03028 =
         0.03843   -0.00168    0.01091    0.00322
C15   1    0.524324    0.211323    0.543556    11.00000    0.02954    0.03510 =
         0.04066   -0.00204    0.00891   -0.00227
C8    1    0.760679    0.297165    0.504818    11.00000    0.03172    0.03569 =
         0.04052   -0.00387    0.01225    0.00049
AFIX  43
H8    2    0.741952    0.257686    0.484607    11.00000   -1.20000
AFIX   0
C11   1    0.625867    0.271898    0.532183    11.00000    0.03355    0.02916 =
         0.04140   -0.00083    0.01539    0.00016
C5    1    0.814955    0.418111    0.561739    11.00000    0.03194    0.03457 =
         0.03453    0.00100    0.01217    0.00055
C30   1    0.448835    0.206719    0.538151    11.00000    0.02916    0.03573 =
         0.04438   -0.00305    0.01048   -0.00188
C1    1    0.645597    0.480728    0.549772    11.00000    0.03579    0.03082 =
         0.03342   -0.00136    0.00875    0.00049
C86   1    0.677516    0.537003    0.441154    11.00000    0.03446    0.06247 =
         0.03416    0.00031    0.01419   -0.00424
C14   1    0.567206    0.160264    0.570730    11.00000    0.03574    0.03259 =
         0.04832    0.00030    0.01334    0.00138
AFIX  43
H14   2    0.547696    0.121215    0.583324    11.00000   -1.20000
AFIX   0
C7    1    0.831002    0.309922    0.516750    11.00000    0.03291    0.03560 =
         0.03786   -0.00008    0.01280    0.00539
C13   1    0.638432    0.164346    0.580244    11.00000    0.03162    0.03368 =
         0.04156   -0.00072    0.01199    0.00078
C12   1    0.667221    0.221167    0.561232    11.00000    0.02696    0.03656 =
         0.04532   -0.00145    0.01008    0.00028
AFIX  43
H12   2    0.715494    0.225053    0.568269    11.00000   -1.20000
AFIX   0
C44   1    0.682795    0.108966    0.609106    11.00000    0.03452    0.03453 =
         0.04302    0.00224    0.01127    0.00126
C54   1    0.876686    0.258976    0.500565    11.00000    0.03101    0.03642 =
         0.03985    0.00192    0.01318    0.00249
C35   1    0.427348    0.181719    0.582664    11.00000    0.03410    0.03902 =
         0.04508   -0.00001    0.01263    0.00052
AFIX  43
H35   2    0.460325    0.169631    0.615035    11.00000   -1.20000
AFIX   0
C57   1    0.960110    0.160321    0.473609    11.00000    0.03996    0.03685 =
         0.05799   -0.00045    0.01987    0.00569
AFIX  43
H57   2    0.988756    0.126112    0.464502    11.00000   -1.20000
AFIX   0
C17   1    0.832084    0.498517    0.641112    11.00000    0.03583    0.04137 =
         0.04246    0.00068    0.01413   -0.00403
AFIX  43
H17   2    0.796555    0.475562    0.652331    11.00000   -1.20000
AFIX   0
C74   1    0.454485    0.359332    0.360561    11.00000    0.04799    0.04292 =
         0.03576   -0.00552    0.01852   -0.00805
C3    1    0.555341    0.459934    0.405509    11.00000    0.03392    0.03733 =
         0.03781   -0.00201    0.01541    0.00158
AFIX  23
H3A   2    0.578136    0.420851    0.427657    11.00000   -1.20000
H3B   2    0.569443    0.459245    0.371043    11.00000   -1.20000
AFIX   0
C6    1    0.856544    0.369476    0.544958    11.00000    0.02954    0.03884 =
         0.03907   -0.00050    0.01324    0.00060
AFIX  43
H6    2    0.904393    0.377540    0.553225    11.00000   -1.20000
AFIX   0
C91   1    0.708547    0.478785    0.427301    11.00000    0.03710    0.07256 =
         0.03659    0.00600    0.01143    0.00642
AFIX  43
H91   2    0.682917    0.437717    0.418254    11.00000   -1.20000
AFIX   0
C16   1    0.847173    0.479456    0.592722    11.00000    0.03321    0.03773 =
         0.03694    0.00023    0.01150   -0.00054
C59   1    0.941176    0.246890    0.533867    11.00000    0.03440    0.04123 =
         0.04192    0.00039    0.01407    0.00063
AFIX  43
H59   2    0.956270    0.272592    0.566369    11.00000   -1.20000
AFIX   0
C68   1    0.427142    0.496897    0.328936    11.00000    0.04137    0.04426 =
         0.03610   -0.00100    0.01382   -0.00594
C31   1    0.400656    0.224491    0.491142    11.00000    0.03830    0.04258 =
         0.04356   -0.00168    0.01744   -0.00123
AFIX  43
H31   2    0.415445    0.240581    0.460813    11.00000   -1.20000
AFIX   0
C55   1    0.854344    0.220905    0.452972    11.00000    0.03420    0.04320 =
         0.04770   -0.00490    0.01292    0.00048
AFIX  43
H55   2    0.810364    0.229528    0.429791    11.00000   -1.20000
AFIX   0
C79   1    0.507426    0.311287    0.372243    11.00000    0.06587    0.05065 =
         0.06872   -0.01250    0.03107    0.00023
AFIX  43
H79   2    0.550446    0.323677    0.395331    11.00000   -1.20000
AFIX   0
C19   1    0.919303    0.583768    0.655444    11.00000    0.04430    0.04239 =
         0.04799   -0.00685    0.01374   -0.00880
AFIX  43
H19   2    0.943591    0.619905    0.676980    11.00000   -1.20000
AFIX   0
C45   1    0.669410    0.076975    0.654536    11.00000    0.04096    0.04131 =
         0.04816    0.00202    0.01866    0.00154
AFIX  43
H45   2    0.630113    0.089989    0.666135    11.00000   -1.20000
AFIX   0
C21   1    0.899620    0.513714    0.576510    11.00000    0.04229    0.03783 =
         0.04236   -0.00257    0.01925   -0.00216
AFIX  43
H21   2    0.910273    0.500726    0.543669    11.00000   -1.20000
AFIX   0
C49   1    0.739968    0.088965    0.591905    11.00000    0.03742    0.03595 =
         0.04813    0.00467    0.01350    0.00277
AFIX  43
H49   2    0.749475    0.110889    0.561338    11.00000   -1.20000
AFIX   0
C48   1    0.783368    0.037724    0.618415    11.00000    0.03835    0.03869 =
         0.05860    0.00391    0.01714    0.00373
C75   1    0.392701    0.339835    0.326705    11.00000    0.06441    0.04968 =
         0.04373   -0.00462    0.01639   -0.01166
AFIX  43
H75   2    0.356131    0.371827    0.317879    11.00000   -1.20000
AFIX   0
C81   1    0.486399    0.630760    0.385800    11.00000    0.06148    0.03787 =
         0.03736   -0.00269    0.00743   -0.00059
AFIX  43
H81   2    0.460856    0.615142    0.410028    11.00000   -1.20000
AFIX   0
C33   1    0.311113    0.194055    0.532250    11.00000    0.03293    0.05579 =
         0.04930   -0.00232    0.01489   -0.00112
AFIX  43
H33   2    0.263747    0.190069    0.530326    11.00000   -1.20000
AFIX   0
C58   1    0.984477    0.197716    0.520669    11.00000    0.03323    0.04257 =
         0.05431    0.00607    0.01730    0.00490
C73   1    0.461780    0.500949    0.287892    11.00000    0.04838    0.05486 =
         0.03932   -0.00556    0.01449   -0.00230
AFIX  43
H73   2    0.503288    0.476459    0.291445    11.00000   -1.20000
AFIX   0
C36   1    0.332828    0.144853    0.627402    11.00000    0.03637    0.06070 =
         0.05270    0.00531    0.01549   -0.00602
C82   1    0.457347    0.677831    0.345516    11.00000    0.07768    0.04121 =
         0.04690   -0.00045   -0.00485    0.00636
AFIX  43
H82   2    0.412216    0.694164    0.342174    11.00000   -1.20000
AFIX   0
C18   1    0.868077    0.550374    0.673055    11.00000    0.04458    0.04656 =
         0.03716   -0.00356    0.01205   -0.00179
C47   1    0.768581    0.007649    0.663603    11.00000    0.04000    0.03879 =
         0.04830    0.00861    0.00854    0.00521
AFIX  43
H47   2    0.797953   -0.027409    0.682217    11.00000   -1.20000
AFIX   0
C90   1    0.777115    0.480203    0.426580    11.00000    0.04385    0.09932 =
         0.04243    0.00502    0.01591    0.01192
AFIX  43
H90   2    0.798386    0.440109    0.417364    11.00000   -1.20000
AFIX   0
C46   1    0.712297    0.026811    0.682831    11.00000    0.04853    0.03951 =
         0.04186    0.00034    0.01394   -0.00120
C34   1    0.358120    0.174459    0.579833    11.00000    0.03545    0.04341 =
         0.04820    0.00183    0.01549   -0.00205
C76   1    0.383354    0.273473    0.305248    11.00000    0.08457    0.06449 =
         0.04261   -0.00906    0.01545   -0.02875
AFIX  43
H76   2    0.340641    0.260545    0.281963    11.00000   -1.20000
AFIX   0
C56   1    0.895575    0.170455    0.438956    11.00000    0.04286    0.04356 =
         0.04940   -0.00592    0.01729    0.00453
C69   1    0.366103    0.531457    0.321700    11.00000    0.04699    0.05665 =
         0.04229    0.00435    0.01293   -0.00310
AFIX  43
H69   2    0.341425    0.528419    0.348756    11.00000   -1.20000
AFIX   0
C32   1    0.330739    0.219272    0.487344    11.00000    0.03320    0.05457 =
         0.04490   -0.00485    0.01083    0.00050
C37   1    0.391990    0.126212    0.675991    11.00000    0.05279    0.07320 =
         0.05653    0.02053    0.02106    0.00282
AFIX 137
H37A  2    0.421760    0.092673    0.664713    11.00000   -1.50000
H37B  2    0.373737    0.106459    0.704785    11.00000   -1.50000
H37C  2    0.418317    0.167582    0.689554    11.00000   -1.50000
AFIX   0
C72   1    0.435945    0.540288    0.242379    11.00000    0.06308    0.06507 =
         0.03879    0.00445    0.01626   -0.00430
AFIX  43
H72   2    0.459895    0.542998    0.214835    11.00000   -1.20000
AFIX   0
C40   1    0.279029    0.238571    0.434058    11.00000    0.03494    0.08076 =
         0.04211    0.00077    0.00863    0.00443
C26   1    0.858083    0.569692    0.728793    11.00000    0.05463    0.06015 =
         0.03819   -0.01115    0.01522   -0.01107
C80   1    0.552477    0.606229    0.391069    11.00000    0.05474    0.03779 =
         0.03394    0.00042    0.01229   -0.00256
C71   1    0.375761    0.575593    0.236635    11.00000    0.06608    0.06042 =
         0.04181    0.01221    0.00407   -0.01075
AFIX  43
H71   2    0.358782    0.603537    0.205612    11.00000   -1.20000
AFIX   0
C39   1    0.288197    0.198601    0.646271    11.00000    0.04277    0.09410 =
         0.05101    0.00397    0.01976    0.00637
AFIX 137
H39A  2    0.315548    0.239620    0.659043    11.00000   -1.50000
H39B  2    0.271036    0.179572    0.675883    11.00000   -1.50000
H39C  2    0.249560    0.210868    0.615914    11.00000   -1.50000
AFIX   0
C20   1    0.936450    0.566458    0.607620    11.00000    0.04014    0.03934 =
         0.04824    0.00116    0.01660   -0.00263
C78   1    0.497961    0.245856    0.350587    11.00000    0.08481    0.04724 =
         0.08421   -0.01681    0.03844   -0.00115
AFIX  43
H78   2    0.534529    0.213809    0.358400    11.00000   -1.20000
AFIX   0
C83   1    0.494812    0.700726    0.310264    11.00000    0.10546    0.04584 =
         0.04565    0.00871   -0.00699   -0.01424
AFIX  43
H83   2    0.475478    0.732903    0.282650    11.00000   -1.20000
AFIX   0
C85   1    0.589128    0.630105    0.355292    11.00000    0.07339    0.05185 =
         0.03920   -0.00090    0.01950   -0.01602
AFIX  43
H85   2    0.634367    0.614324    0.358267    11.00000   -1.20000
AFIX   0
C77   1    0.435712    0.227369    0.317837    11.00000    0.10758    0.04841 =
         0.06167   -0.01416    0.04250   -0.02027
AFIX  43
H77   2    0.428988    0.182055    0.303792    11.00000   -1.20000
AFIX   0
C87   1    0.715201    0.596783    0.455015    11.00000    0.05531    0.08182 =
         0.05263   -0.01386    0.02216   -0.02003
AFIX  43
H87   2    0.694493    0.636501    0.465465    11.00000   -1.20000
AFIX   0
PART 1
C020  1    0.842424    0.014140    0.594824    41.00000    0.05295    0.05454 =
         0.08293    0.02253    0.03517    0.02015
PART 0
C70   1    0.340042    0.570484    0.275835    11.00000    0.04620    0.06140 =
         0.05475    0.01122    0.00321    0.00177
AFIX  43
H70   2    0.297672    0.593674    0.271386    11.00000   -1.20000
AFIX   0
C27   1    0.923828    0.553133    0.772074    11.00000    0.07690    0.08395 =
         0.04524   -0.00260    0.01332    0.00200
AFIX 137
H27A  2    0.933750    0.504019    0.771075    11.00000   -1.50000
H27B  2    0.917980    0.565233    0.807948    11.00000   -1.50000
H27C  2    0.961814    0.579553    0.764889    11.00000   -1.50000
AFIX   0
C22   1    0.995865    0.604746    0.593050    11.00000    0.05380    0.04719 =
         0.06417   -0.00505    0.02758   -0.01261
C84   1    0.559546    0.676811    0.315447    11.00000    0.10221    0.05744 =
         0.04189    0.00761    0.01459   -0.01952
AFIX  43
H84   2    0.584865    0.692617    0.291119    11.00000   -1.20000
AFIX   0
C28   1    0.842183    0.646297    0.730630    11.00000    0.10066    0.07271 =
         0.04803   -0.01050    0.02485    0.00990
AFIX 137
H28A  2    0.878376    0.672952    0.720855    11.00000   -1.50000
H28B  2    0.839684    0.658774    0.767325    11.00000   -1.50000
H28C  2    0.798310    0.656201    0.704887    11.00000   -1.50000
AFIX   0
C89   1    0.813722    0.539524    0.439190    11.00000    0.04194    0.13790 =
         0.05219   -0.00481    0.02267   -0.00952
AFIX  43
H89   2    0.860320    0.540489    0.438113    11.00000   -1.20000
AFIX   0
C38   1    0.290515    0.080309    0.608548    11.00000    0.07780    0.07767 =
         0.08226    0.00193    0.03261   -0.03463
AFIX 137
H38A  2    0.251935    0.091705    0.577881    11.00000   -1.50000
H38B  2    0.273277    0.062192    0.638420    11.00000   -1.50000
H38C  2    0.319216    0.045670    0.597263    11.00000   -1.50000
AFIX   0
C41   1    0.287325    0.188335    0.390212    11.00000    0.04851    0.10241 =
         0.05163   -0.01997    0.01477   -0.00975
AFIX 137
H41A  2    0.333788    0.191791    0.385436    11.00000   -1.50000
H41B  2    0.254280    0.199467    0.355963    11.00000   -1.50000
H41C  2    0.279233    0.141503    0.401095    11.00000   -1.50000
AFIX   0
PART 1
C60A  1    0.872621    0.128533    0.386761    31.00000    0.06195    0.06016 =
         0.05829   -0.02295    0.01716    0.00622
PART 0
C43   1    0.205131    0.235303    0.438653    11.00000    0.03897    0.11762 =
         0.05006   -0.00258    0.00856    0.00473
AFIX 137
H43A  2    0.193736    0.187917    0.445744    11.00000   -1.50000
H43B  2    0.174356    0.251119    0.404652    11.00000   -1.50000
H43C  2    0.199963    0.264778    0.468506    11.00000   -1.50000
AFIX   0
C29   1    0.799771    0.529903    0.742481    11.00000    0.08021    0.11480 =
         0.05363   -0.02241    0.03473   -0.03029
AFIX 137
H29A  2    0.756983    0.540054    0.715470    11.00000   -1.50000
H29B  2    0.795565    0.543442    0.778523    11.00000   -1.50000
H29C  2    0.809270    0.480630    0.742250    11.00000   -1.50000
AFIX   0
C50   1    0.700541   -0.006716    0.734390    11.00000    0.06766    0.05591 =
         0.04405    0.00729    0.02267    0.00521
C42   1    0.292463    0.312339    0.417955    11.00000    0.06534    0.08557 =
         0.04520    0.01271    0.01167    0.01500
AFIX 137
H42A  2    0.283250    0.344462    0.444819    11.00000   -1.50000
H42B  2    0.262434    0.322831    0.382214    11.00000   -1.50000
H42C  2    0.340262    0.316711    0.416574    11.00000   -1.50000
AFIX   0
C52   1    0.757448    0.017353    0.782333    11.00000    0.12074    0.08317 =
         0.04693    0.00339    0.01516   -0.00511
AFIX 137
H52A  2    0.801860    0.004731    0.776331    11.00000   -1.50000
H52B  2    0.752060   -0.004491    0.815632    11.00000   -1.50000
H52C  2    0.754991    0.067284    0.785841    11.00000   -1.50000
AFIX   0
C25   1    1.004715    0.585147    0.538110    11.00000    0.09774    0.09153 =
         0.08756   -0.02644    0.06059   -0.05017
AFIX 137
H25A  2    1.011955    0.535531    0.536917    11.00000   -1.50000
H25B  2    1.044335    0.609274    0.531489    11.00000   -1.50000
H25C  2    0.963615    0.597877    0.510154    11.00000   -1.50000
AFIX   0
PART 1
C53A  1    0.634294    0.016458    0.748295    10.70000    0.08785    0.09430 =
         0.05810    0.01201    0.04276    0.01546
AFIX 137
H53A  2    0.638401    0.064725    0.759381    10.70000   -1.50000
H53B  2    0.626517   -0.011692    0.778022    10.70000   -1.50000
H53C  2    0.595753    0.011109    0.716340    10.70000   -1.50000
AFIX   0
PART 0
C24   1    0.985353    0.681516    0.595057    11.00000    0.09802    0.05037 =
         0.10966    0.00297    0.06107   -0.01615
AFIX 137
H24A  2    0.941876    0.693989    0.569791    11.00000   -1.50000
H24B  2    1.022868    0.705279    0.584746    11.00000   -1.50000
H24C  2    0.984514    0.694957    0.631932    11.00000   -1.50000
AFIX   0
C88   1    0.783963    0.598182    0.453496    11.00000    0.05792    0.11656 =
         0.07194   -0.01991    0.02772   -0.03949
AFIX  43
H88   2    0.809944    0.639089    0.462223    11.00000   -1.20000
AFIX   0
C51   1    0.704201   -0.085041    0.730337    11.00000    0.10364    0.06010 =
         0.07201    0.01272    0.04173   -0.00917
AFIX 137
H51A  2    0.669186   -0.100939    0.698646    11.00000   -1.50000
H51B  2    0.696276   -0.105842    0.763214    11.00000   -1.50000
H51C  2    0.749481   -0.098390    0.726559    11.00000   -1.50000
AFIX   0
C23   1    1.063119    0.587121    0.635750    11.00000    0.04710    0.13279 =
         0.10437    0.00896    0.02464   -0.01763
AFIX 137
H23A  2    1.057827    0.597189    0.672138    11.00000   -1.50000
H23B  2    1.100556    0.614716    0.628890    11.00000   -1.50000
H23C  2    1.073489    0.538318    0.633215    11.00000   -1.50000
AFIX   0
PART 1
C61   1    0.883752   -0.043564    0.628828    41.00000    0.05114    0.07469 =
         0.09350    0.02265    0.03053    0.03056
AFIX 137
H61A  2    0.921049   -0.057304    0.612909    41.00000   -1.50000
H61B  2    0.853863   -0.082985    0.629346    41.00000   -1.50000
H61C  2    0.902772   -0.027302    0.665973    41.00000   -1.50000
AFIX   0
C61A  1    0.881039    0.051201    0.400707    31.00000    0.10166    0.06540 =
         0.07229   -0.02825    0.02595   -0.01722
AFIX 137
H61D  2    0.928943    0.041529    0.418765    31.00000   -1.50000
H61E  2    0.867330    0.024184    0.367284    31.00000   -1.50000
H61F  2    0.852169    0.038949    0.424896    31.00000   -1.50000
AFIX   0
C64   1    0.886535    0.074253    0.591536    41.00000    0.04962    0.07543 =
         0.12939    0.02482    0.04303    0.00612
AFIX 137
H64A  2    0.907753    0.091029    0.628178    41.00000   -1.50000
H64B  2    0.858672    0.110758    0.570413    41.00000   -1.50000
H64C  2    0.922230    0.060560    0.573853    41.00000   -1.50000
AFIX   0
C63   1    0.810797   -0.015681    0.536956    41.00000    0.07935    0.08531 =
         0.07490    0.01672    0.04017    0.03813
AFIX 137
H63A  2    0.847406   -0.033050    0.521684    41.00000   -1.50000
H63B  2    0.785676    0.020516    0.513474    41.00000   -1.50000
H63C  2    0.779486   -0.053198    0.539439    41.00000   -1.50000
AFIX   0

PART 0
F1    4    0.745474    0.314651    0.349399    11.00000    0.08604    0.11685 =
         0.13949    0.00984    0.04550   -0.00161
PART 1
F2A   4    0.634257    0.357939    0.330363    21.00000    0.09198    0.08256 =
         0.11376    0.00946    0.04031    0.01423
F4A   4    0.650846    0.249961    0.308684    21.00000    0.12062    0.10335 =
         0.12131   -0.04969    0.03529   -0.01008
PART 0
B1    3    0.678337    0.299196    0.344512    11.00000    0.08375    0.07395 =
         0.07140   -0.01532    0.02565    0.00644
PART 1
F3A   4    0.665406    0.283220    0.394049    21.00000    0.09496    0.17028 =
         0.07079    0.02011    0.00966   -0.00952

C62A  1    0.919067    0.144983    0.348472    31.00000    0.09774    0.08677 =
         0.05457   -0.01870    0.03181   -0.00474
AFIX 137
H62A  2    0.912413    0.192870    0.336624    31.00000   -1.50000
H62B  2    0.907172    0.114734    0.316764    31.00000   -1.50000
H62C  2    0.966987    0.137749    0.367816    31.00000   -1.50000
AFIX   0
C63A  1    0.799957    0.142725    0.355464    31.00000    0.08857    0.11401 =
         0.08263   -0.05456    0.00079    0.00978
AFIX 137
H63D  2    0.769032    0.133965    0.378744    31.00000   -1.50000
H63E  2    0.787869    0.112688    0.323636    31.00000   -1.50000
H63F  2    0.795803    0.190735    0.343696    31.00000   -1.50000
AFIX   0

PART 0
O4    6    0.809600    0.202229    0.726530    10.75000    0.13623    0.10026 =
         0.12844    0.00190    0.00962   -0.02279
C99   1    0.751529    0.251779    0.711466    10.75000    0.12376    0.06292 =
         0.06242   -0.00736    0.01134   -0.01151
AFIX  23
H99A  2    0.711339    0.228685    0.687749    10.75000   -1.20000
H99B  2    0.738883    0.267214    0.744633    10.75000   -1.20000
AFIX   0
C98   1    0.769243    0.308471    0.684534    10.75000    0.14188    0.07209 =
         0.09874    0.03486    0.05714    0.02918
AFIX  23
H98A  2    0.735002    0.315850    0.649623    10.75000   -1.20000
H98B  2    0.771573    0.350290    0.706962    10.75000   -1.20000
AFIX   0
C97   1    0.831151    0.294487    0.675918    10.75000    0.11635    0.12630 =
         0.09757    0.05040    0.01900   -0.00384
AFIX  23
H97A  2    0.862521    0.333095    0.689740    10.75000   -1.20000
H97B  2    0.826439    0.290795    0.636401    10.75000   -1.20000
AFIX   0
C96   1    0.860479    0.232643    0.701489    10.75000    0.10924    0.07462 =
         0.20351    0.00350    0.03765   -0.01967
AFIX  23
H96A  2    0.903259    0.242603    0.729373    10.75000   -1.20000
H96B  2    0.871038    0.200852    0.674428    10.75000   -1.20000
AFIX   0

PART 2
F3B   4    0.677178    0.239840    0.376187   -21.00000    0.09866    0.09250 =
         0.11912    0.01880    0.01498   -0.00979
F4B   4    0.652445    0.288262    0.292492   -21.00000    0.13602    0.12549 =
         0.09126   -0.00331    0.00742   -0.00347
F2B   4    0.657413    0.349603    0.368114   -21.00000    0.09933    0.11349 =
         0.13725   -0.04440    0.05009    0.00269

C62B  1    0.860509    0.176144    0.339370   -31.00000    0.09232    0.08859 =
         0.05775   -0.02140    0.01825   -0.00565
AFIX 137
H62D  2    0.823409    0.208288    0.339830   -31.00000   -1.50000
H62E  2    0.848740    0.149427    0.305716   -31.00000   -1.50000
H62F  2    0.902770    0.201777    0.341435   -31.00000   -1.50000
AFIX   0
C61B  1    0.923709    0.073194    0.383038   -31.00000    0.09591    0.08451 =
         0.08283   -0.03304    0.01341    0.01813
AFIX 137
H61G  2    0.965916    0.095479    0.379774   -31.00000   -1.50000
H61H  2    0.905484    0.044619    0.351007   -31.00000   -1.50000
H61I  2    0.933438    0.044435    0.415630   -31.00000   -1.50000
AFIX   0
C63B  1    0.801733    0.094294    0.387861   -31.00000    0.09335    0.08211 =
         0.07844   -0.03267    0.01198   -0.03469
AFIX 137
H63G  2    0.808763    0.061708    0.418047   -31.00000   -1.50000
H63H  2    0.783630    0.069965    0.353582   -31.00000   -1.50000
H63I  2    0.769150    0.129656    0.392313   -31.00000   -1.50000
AFIX   0
C60B  1    0.870679    0.128332    0.387292   -31.00000    0.06871    0.06670 =
         0.06044   -0.02417    0.01930    0.00302
PART 1
C65A  1    1.097810    0.133946    0.534978    51.00000    0.04331    0.07235 =
         0.12736   -0.00489    0.00197    0.02328
AFIX 137
H65A  2    1.078758    0.088087    0.536970    51.00000   -1.50000
H65B  2    1.145389    0.135000    0.556519    51.00000   -1.50000
H65C  2    1.096016    0.144929    0.497122    51.00000   -1.50000
AFIX   0
C66A  1    1.052624    0.172298    0.612588    51.00000    0.05208    0.10633 =
         0.08423    0.03373   -0.00325   -0.00073
AFIX 137
H66A  2    1.032288    0.211610    0.626678    51.00000   -1.50000
H66B  2    1.098768    0.164175    0.635454    51.00000   -1.50000
H66C  2    1.024411    0.131495    0.612842    51.00000   -1.50000
AFIX   0
C67A  1    1.097049    0.256177    0.557880    51.00000    0.02840    0.06299 =
         0.08875    0.00608    0.00110   -0.00411
AFIX 137
H67A  2    1.096510    0.269157    0.520629    51.00000   -1.50000
H67B  2    1.144399    0.249935    0.578979    51.00000   -1.50000
H67C  2    1.075472    0.292422    0.574409    51.00000   -1.50000
AFIX   0
PART 0
C64B  1    1.056200    0.186591    0.557272    11.00000    0.03431    0.07094 =
         0.06612    0.01132    0.01201    0.01353
PART 2
C0    1    0.849814    0.018453    0.602508   -41.00000    0.05113    0.05881 =
         0.08496    0.02429    0.03498    0.02186
C29A  1    0.849709   -0.058407    0.588999   -41.00000    0.06643    0.06971 =
         0.09715    0.01424    0.04082    0.01494
AFIX 137
H29D  2    0.842406   -0.085198    0.619578   -41.00000   -1.50000
H29E  2    0.893732   -0.070975    0.582231   -41.00000   -1.50000
H29F  2    0.812923   -0.068039    0.556578   -41.00000   -1.50000
AFIX   0
C62   1    0.857484    0.057658    0.551148   -41.00000    0.05918    0.07836 =
         0.08461    0.02034    0.04725    0.01909
AFIX 137
H62G  2    0.818519    0.047019    0.520575   -41.00000   -1.50000
H62H  2    0.899925    0.043509    0.542363   -41.00000   -1.50000
H62I  2    0.858835    0.107121    0.558183   -41.00000   -1.50000
AFIX   0
C58A  1    0.912456    0.034382    0.647495   -41.00000    0.04713    0.07550 =
         0.10277    0.01539    0.02956    0.00974
AFIX 137
H58A  2    0.917833    0.084205    0.651553   -41.00000   -1.50000
H58B  2    0.952910    0.014820    0.638594   -41.00000   -1.50000
H58C  2    0.907273    0.014459    0.681529   -41.00000   -1.50000
AFIX   0
C23A  1    0.623160   -0.000764    0.731129    10.30000    0.09303    0.08954 =
         0.04822    0.03442    0.05081    0.01872
AFIX 137
H23D  2    0.610458    0.047742    0.731137    10.30000   -1.50000
H23E  2    0.613293   -0.023736    0.762497    10.30000   -1.50000
H23F  2    0.596820   -0.022536    0.697692    10.30000   -1.50000
AFIX   0
C65B  1    1.067200    0.211542    0.613036   -51.00000    0.06449    0.09290 =
         0.08677   -0.00774   -0.01587    0.03000
AFIX 137
H65D  2    1.067450    0.261807    0.613109   -51.00000   -1.50000
H65E  2    1.111159    0.194557    0.634932   -51.00000   -1.50000
H65F  2    1.030349    0.194955    0.628372   -51.00000   -1.50000
AFIX   0
C67B  1    1.068281    0.104203    0.566776   -51.00000    0.05587    0.07971 =
         0.08210    0.00721    0.01044    0.03434
AFIX 137
H67D  2    1.040896    0.087454    0.590808   -51.00000   -1.50000
H67E  2    1.116762    0.095332    0.583380   -51.00000   -1.50000
H67F  2    1.054434    0.080399    0.531841   -51.00000   -1.50000
AFIX   0
C66B  1    1.107905    0.202625    0.525855   -51.00000    0.04742    0.08906 =
         0.10833    0.02340    0.01072   -0.00234
AFIX 137
H66D  2    1.092272    0.184016    0.489073   -51.00000   -1.50000
H66E  2    1.151874    0.181871    0.544012   -51.00000   -1.50000
H66F  2    1.113300    0.252448    0.523983   -51.00000   -1.50000
AFIX   0
HKLF 4


REM  nv105_150k_new_a.res in P2(1)/c
REM wR2 = 0.1515, GooF = S = 0.838, Restrained GooF = 0.832 for all data
REM R1 = 0.0523 for 13381 Fo > 4sig(Fo) and 0.0835 for all 19805 data
REM 1173 parameters refined using 1386 restraints

END

WGHT      0.0707      4.5372

REM Highest difference peak  0.659,  deepest hole -0.394,  1-sigma level  0.066
Q1    1   0.8908  0.1991  0.7160  11.00000  0.05    0.66
Q2    1   0.7914  0.3213  0.7097  11.00000  0.05    0.63
Q3    1   0.7909  0.2904  0.6710  11.00000  0.05    0.62
Q4    1   0.4085  0.4093  0.4581  11.00000  0.05    0.60
Q5    1   0.8528  0.2439  0.6623  11.00000  0.05    0.54
Q6    1   0.7677  0.3227  0.6722  11.00000  0.05    0.54
Q7    1   0.4543  0.4093  0.4903  11.00000  0.05    0.54
Q8    1   0.7407  0.2899  0.6725  11.00000  0.05    0.54
Q9    1   0.4636  0.4982  0.4841  11.00000  0.05    0.51
Q10   1   1.0490  0.5593  0.5975  11.00000  0.05    0.50
Q11   1   0.8668  0.2474  0.7183  11.00000  0.05    0.44
Q12   1   0.7682  0.2707  0.6925  11.00000  0.05    0.43
Q13   1   0.9581  0.6195  0.5164  11.00000  0.05    0.40
Q14   1   0.6635  0.3179  0.3907  11.00000  0.05    0.38
Q15   1   0.6019  0.4908  0.5328  11.00000  0.05    0.38
Q16   1   0.5679  0.5816  0.4203  11.00000  0.05    0.36
Q17   1   0.6380  0.3346  0.3010  11.00000  0.05    0.35
Q18   1   0.9016  0.2299  0.6833  11.00000  0.05    0.35
Q19   1   0.5522  0.5131  0.4231  11.00000  0.05    0.33
Q20   1   0.6865  0.2255  0.3437  11.00000  0.05    0.32
Q21   1   0.7805  0.1591  0.7010  11.00000  0.05    0.32
Q22   1   0.8095  0.1437  0.7271  11.00000  0.05    0.30
Q23   1   0.7955  0.3125  0.4993  11.00000  0.05    0.30
Q24   1   0.5977  0.5475  0.4907  11.00000  0.05    0.30
Q25   1   0.7296  0.3342  0.4943  11.00000  0.05    0.29
Q26   1   0.3964  0.4749  0.4283  11.00000  0.05    0.29
Q27   1   0.7797  0.1162  0.3741  11.00000  0.05    0.29
Q28   1   0.6727  0.2507  0.3907  11.00000  0.05    0.28
Q29   1   0.8378  0.1876  0.7710  11.00000  0.05    0.28
Q30   1   0.7813  0.6015  0.7180  11.00000  0.05    0.28
Q31   1   0.7064  0.5281  0.7081  11.00000  0.05    0.27
Q32   1   0.5907  0.2800  0.5283  11.00000  0.05    0.27
Q33   1   0.1910  0.1713  0.4417  11.00000  0.05    0.27
Q34   1   0.7124  0.0622  0.7817  11.00000  0.05    0.27
Q35   1   0.7260  0.3335  0.3232  11.00000  0.05    0.26
Q36   1   0.4490  0.4051  0.3807  11.00000  0.05    0.26
Q37   1   0.9828  0.6247  0.5603  11.00000  0.05    0.26
Q38   1   0.7002  0.5081  0.7213  11.00000  0.05    0.26
Q39   1   1.0904  0.1522  0.5688  11.00000  0.05    0.26
Q40   1   0.4241  0.5385  0.3414  11.00000  0.05    0.25
;
_shelx_res_checksum                91823
_shelx_hkl_file
;
 -13  -5 -12   91.11   11.92
 -13  -5 -11    7.34    9.04
 -13  -5 -10   97.21   11.25
 -13  -4 -13  347.36   14.81
 -13  -4 -12   16.07   10.26
 -13  -4 -11  227.13   14.39
 -13  -4 -10   -6.47    9.93
 -13  -4  -9   83.82   11.21
 -13  -3 -13   16.23    9.61
 -13  -3 -12  133.68   13.65
 -13  -3 -11    2.53    9.68
 -13  -3 -10    6.27   10.50
 -13  -3  -9   35.29   11.26
 -13  -2 -12    8.86    9.48
 -13  -2 -11    5.00    9.91
 -13  -2 -10   10.94    9.18
 -12  -8 -13   68.91   10.88
 -12  -8 -12   32.30   10.28
 -12  -8 -11  232.42   12.46
 -12  -8 -10   85.87   11.37
 -12  -7 -14    1.38    8.26
 -12  -7 -13    9.13    9.80
 -12  -7 -12    4.34    9.13
 -12  -7 -11    5.86    9.28
 -12  -7 -10    4.26    9.61
 -12  -7  -9   -4.49    8.12
 -12  -7  -8    9.48    8.46
 -12  -7  -7   -2.73    7.79
 -12  -6 -17   67.22   10.40
 -12  -6 -15   88.97   12.03
 -12  -6 -14   -1.56    8.51
 -12  -6 -13   11.64    9.84
 -12  -6 -11    9.06    9.24
 -12  -6 -10   40.72   12.08
 -12  -6  -9    5.41    8.68
 -12  -6  -7   -7.33    8.85
 -12  -6  -6    1.47    7.88
 -12  -5 -17    2.62    7.88
 -12  -5 -14   65.32   11.22
 -12  -5 -13   -4.34    9.97
 -12  -5 -12  242.98   14.82
 -12  -5 -11    8.38    9.81
 -12  -5 -10  287.42   14.93
 -12  -5  -9    0.92    8.84
 -12  -5  -8  259.24   13.76
 -12  -5  -7   70.83   11.32
 -12  -5  -6   28.06    9.49
 -12  -4 -18    8.76    7.53
 -12  -4 -16   14.57    9.12
 -12  -4 -15  279.65   14.43
 -12  -4 -14    4.43    9.72
 -12  -4 -12   -8.05    8.97
 -12  -4 -11   47.22   11.01
 -12  -4 -10   -1.26    9.14
 -12  -4  -9   89.29   12.81
 -12  -4  -8   51.88   11.91
 -12  -4  -6   87.50   11.72
 -12  -3 -18   84.15   10.53
 -12  -3 -15    3.70    9.36
 -12  -3 -14   25.52   12.43
 -12  -3 -13    9.64    9.66
 -12  -3 -12   97.43   11.68
 -12  -3 -10   26.20   11.54
 -12  -3  -9    2.31    9.77
 -12  -3  -8    8.95    9.37
 -12  -3  -7  107.42   11.98
 -12  -3  -5  162.76   10.79
 -12  -2 -15   40.19   12.12
 -12  -2 -14   -5.22    8.93
 -12  -2 -13   19.71   11.27
 -12  -2 -12    1.99    9.72
 -12  -2 -11   22.48   10.05
 -12  -2 -10   11.60   10.91
 -12  -2  -9   82.73   10.98
 -12  -2  -8   39.19   11.74
 -12  -2  -7   11.67    9.09
 -12  -2  -6  429.46   14.27
 -12  -1 -16    2.69    8.75
 -12  -1 -15   11.62    9.83
 -12  -1 -14   62.87   12.76
 -12  -1 -13   10.21    9.83
 -12  -1 -12   50.88   11.04
 -12  -1 -11   -4.54    8.98
 -12  -1 -10   92.42   12.70
 -12  -1  -8   90.95   12.52
 -12  -1  -7  286.64   14.01
 -12  -1  -6   -2.23    8.79
 -12   0 -16   41.17   11.59
 -12   0 -15    0.86    9.71
 -12   0 -14  109.39   12.74
 -12   0 -13    8.10    9.58
 -12   0 -12   17.64    9.48
 -12   0 -11    2.31    9.13
 -12   0 -10   26.00   11.88
 -12   0  -9   -8.09    8.57
 -12   0  -7    2.01    9.26
 -12   1 -14   69.35   11.61
 -12   1 -13   11.34    9.22
 -12   1 -12   43.04   12.31
 -12   1 -11    0.32   10.10
 -12   1 -10   73.95   12.24
 -12   1  -9  160.97   12.64
 -12   1  -8   89.95   10.39
 -11 -10 -13   12.70    7.64
 -11 -10 -12    8.73    7.36
 -11 -10 -11   25.66    9.61
 -11 -10 -10   47.19    9.84
 -11  -9 -16   25.67    9.57
 -11  -9 -14   32.08   11.78
 -11  -9 -13  113.18   11.56
 -11  -9 -12   68.42   11.42
 -11  -9 -11  118.61   11.91
 -11  -9 -10   -3.38    7.50
 -11  -9  -9    9.75    8.78
 -11  -9  -7    7.14    7.38
 -11  -8 -18    0.28    6.92
 -11  -8 -17   47.77    9.90
 -11  -8 -15   68.63   11.31
 -11  -8 -14   49.41   10.56
 -11  -8 -13  116.89   12.36
 -11  -8  -9   26.15   11.16
 -11  -8  -8    3.12    8.08
 -11  -8  -7    7.04    8.54
 -11  -8  -6   59.69    9.64
 -11  -7 -19   -0.81    6.58
 -11  -7 -18   68.17   10.40
 -11  -7 -16   82.48   10.96
 -11  -7 -15    6.83    8.57
 -11  -7 -14  156.75   13.30
 -11  -7 -13   36.52   10.56
 -11  -7 -12   86.96   12.30
 -11  -7 -11   37.05   11.25
 -11  -7 -10   50.17   11.35
 -11  -7  -9   38.81   11.33
 -11  -7  -7   59.19   10.83
 -11  -7  -6   39.33    9.52
 -11  -6 -19   35.20    9.31
 -11  -6 -15   45.67   11.43
 -11  -6 -14   33.19   12.16
 -11  -6 -13   70.15   12.19
 -11  -6 -12    0.13    9.58
 -11  -6 -11   85.91   12.65
 -11  -6 -10   19.86    9.09
 -11  -6  -9  111.94   12.74
 -11  -6  -8    9.27    8.90
 -11  -6  -7    9.89    9.12
 -11  -6  -6   58.18   10.23
 -11  -6  -5  210.74   12.06
 -11  -5 -20    7.69    6.97
 -11  -5 -17   19.15    8.98
 -11  -5 -16   79.92   11.30
 -11  -5 -15    3.06    9.30
 -11  -5 -14   38.68   12.77
 -11  -5 -12    3.85    9.21
 -11  -5 -10   28.37   11.61
 -11  -5  -9   13.70    9.14
 -11  -5  -8   55.08   11.64
 -11  -5  -7    8.44    8.90
 -11  -5  -6  165.67   11.01
 -11  -4 -20   -5.31    7.58
 -11  -4 -17  150.05   12.98
 -11  -4 -15  132.83   13.19
 -11  -4 -14   72.06   12.51
 -11  -4 -13   29.17   12.29
 -11  -4 -12  139.26   13.84
 -11  -4 -11   -4.84   10.28
 -11  -4 -10   13.45    9.02
 -11  -4  -9    6.86    9.32
 -11  -4  -8   31.10   10.32
 -11  -4  -7   24.75    9.99
 -11  -4  -6   -1.61    8.51
 -11  -3 -20   14.63    8.20
 -11  -3 -19   18.36    8.72
 -11  -3 -16   48.56   12.65
 -11  -3 -15   14.76    9.58
 -11  -3 -14   17.22    9.80
 -11  -3 -12   39.35   12.85
 -11  -3 -11   16.06   10.70
 -11  -3 -10    6.84    9.03
 -11  -3  -9   14.33    9.31
 -11  -3  -8    7.49    8.50
 -11  -3  -7  146.72   11.28
 -11  -2 -20   56.72    9.59
 -11  -2 -19   64.95    9.88
 -11  -2 -17   37.59   10.95
 -11  -2 -16    3.10    9.32
 -11  -2 -15   33.20   12.06
 -11  -2 -13   33.60   11.55
 -11  -2 -12  100.32   12.42
 -11  -2 -11   -2.73    8.96
 -11  -2 -10   12.87    9.30
 -11  -2  -9   36.54   11.51
 -11  -2  -7    0.48    9.02
 -11  -1 -20    1.81    7.47
 -11  -1 -17    8.56    8.97
 -11  -1 -16   13.05    9.57
 -11  -1 -15   70.55   12.24
 -11  -1 -12   42.57   12.93
 -11  -1 -11   57.57   12.89
 -11  -1 -10   12.72    9.15
 -11  -1  -8   14.02    8.55
 -11  -1  -7  110.34   11.59
 -11   0 -19    0.85    7.41
 -11   0 -17    2.29    8.63
 -11   0 -16  123.80   12.81
 -11   0 -15   -3.61    8.97
 -11   0 -14  270.24   14.85
 -11   0 -13   -3.66    8.93
 -11   0 -12   30.88   13.98
 -11   0 -11   -1.17    8.88
 -11   0 -10   81.64   10.98
 -11   0  -9   -6.34    9.27
 -11   0  -8  664.28   17.75
 -11   0  -7    4.04    8.69
 -11   1 -17    0.31    9.16
 -11   1 -16    8.44    9.05
 -11   1 -15   87.15   12.85
 -11   1 -14   85.66   12.59
 -11   1 -13  185.15   13.95
 -11   1 -12   37.67   11.92
 -11   1 -11   78.65   12.36
 -11   1  -9  183.75   12.16
 -11   1  -8   23.51    9.57
 -11   1  -7  108.20   10.20
 -11   2 -16   -4.50    8.27
 -11   2 -15   30.10   13.02
 -11   2 -14   72.49   12.41
 -11   2 -13   33.03   11.71
 -11   2 -11    9.78    8.89
 -11   2 -10    9.37    9.66
 -11   2  -9   29.41    9.91
 -11   2  -7   -0.21    7.15
 -11   3 -15    4.81    8.60
 -11   3 -14   16.05    8.52
 -11   3 -13   58.71   11.65
 -11   3 -11   17.80    9.63
 -11   3 -10   -0.85    7.63
 -11   3  -9   14.39    8.88
 -10 -11 -13   77.13    9.36
 -10 -11 -12    9.82    6.93
 -10 -11 -11   11.59    6.64
 -10 -10 -17   -0.23    6.33
 -10 -10 -16  129.25   10.58
 -10 -10 -13   11.01    8.51
 -10 -10 -12   35.81   10.44
 -10 -10 -10   23.26    9.68
 -10 -10  -9   -2.38    6.78
 -10  -9 -19    4.61    6.38
 -10  -9 -14   27.96   11.04
 -10  -9 -13   99.02   10.96
 -10  -9 -12    8.12    8.35
 -10  -9 -11   33.29   10.22
 -10  -9 -10   12.72    9.20
 -10  -9  -9   47.95   10.25
 -10  -9  -8   -6.35    7.15
 -10  -9  -7   67.42   10.15
 -10  -8 -20    9.87    6.26
 -10  -8 -19   16.33    7.01
 -10  -8 -16   37.58   10.57
 -10  -8 -15   44.19   10.37
 -10  -8 -14   23.82   11.55
 -10  -8 -12   23.68   10.81
 -10  -8 -11   -1.59    8.24
 -10  -8 -10  102.44   12.13
 -10  -8  -9    9.05    8.01
 -10  -8  -8    8.92    7.92
 -10  -8  -7   35.33    9.60
 -10  -8  -6   31.39    9.40
 -10  -7 -21    8.40    6.65
 -10  -7 -20   25.72    9.45
 -10  -7 -19   -2.24    7.60
 -10  -7 -17   -2.62    9.05
 -10  -7 -16   33.34   11.59
 -10  -7 -14   17.42    9.18
 -10  -7 -13    3.49   10.15
 -10  -7 -12   -0.75    9.01
 -10  -7 -11    4.00    9.70
 -10  -7 -10   46.29   11.41
 -10  -7  -9   21.53    9.00
 -10  -7  -8   16.47    8.08
 -10  -7  -7    3.93    8.22
 -10  -7  -6  379.10   12.85
 -10  -6 -22   -6.09    5.43
 -10  -6 -21   -3.39    6.40
 -10  -6 -20   -0.58    7.02
 -10  -6 -19   35.41   10.38
 -10  -6 -17  118.80   12.49
 -10  -6 -16   11.81    9.31
 -10  -6 -13   -0.12    9.42
 -10  -6 -12   -3.58    8.87
 -10  -6 -11    8.35    8.93
 -10  -6 -10   14.05    9.82
 -10  -6  -9   47.79   10.25
 -10  -6  -8    1.79    7.77
 -10  -6  -7   65.28    9.80
 -10  -5 -22    2.74    5.97
 -10  -5 -21   -1.22    7.02
 -10  -5 -20   18.26    7.79
 -10  -5 -18   65.46   11.75
 -10  -5 -17  -11.49    9.94
 -10  -5 -16   84.23   13.17
 -10  -5 -15    1.82   10.19
 -10  -5 -14  127.05   11.98
 -10  -5 -13   -3.35   10.08
 -10  -5 -12   -1.60    9.84
 -10  -5 -11   -1.93   10.05
 -10  -5  -9   -2.50    8.17
 -10  -5  -8   85.11   10.41
 -10  -4 -22    8.78    6.66
 -10  -4 -21    1.17    6.99
 -10  -4 -20   -6.20    7.77
 -10  -4 -18   15.41    9.89
 -10  -4 -17   66.71   12.20
 -10  -4 -15   28.94   12.51
 -10  -4 -14  198.37   14.14
 -10  -4 -13    5.47    9.60
 -10  -4 -12   87.89   11.31
 -10  -4 -11    7.84    8.96
 -10  -4 -10    1.05    8.93
 -10  -4  -9    2.98    8.27
 -10  -4  -8   64.48   10.72
 -10  -3 -22    4.28    6.60
 -10  -3 -21    8.06    7.19
 -10  -3 -20    5.13    8.17
 -10  -3 -17   65.03   12.01
 -10  -3 -16   11.51    9.55
 -10  -3 -15  154.38   13.70
 -10  -3 -14    3.15   10.21
 -10  -3 -12    3.52    9.21
 -10  -3 -11   13.30    9.06
 -10  -3 -10   -2.58    8.94
 -10  -3  -9   39.57    9.85
 -10  -3  -8    9.70    8.11
 -10  -2 -21    4.45    7.43
 -10  -2 -20   35.59   10.42
 -10  -2 -18    1.14    8.85
 -10  -2 -17   -1.32   10.45
 -10  -2 -16   78.45   13.43
 -10  -2 -15   37.36   13.03
 -10  -2 -14  251.70   13.34
 -10  -2 -13   94.97   13.18
 -10  -2 -11   41.37   12.21
 -10  -2 -10   60.25   11.30
 -10  -2  -9   26.69   10.82
 -10  -1 -22   -1.18    6.85
 -10  -1 -21   91.25    9.88
 -10  -1 -20   36.51   10.19
 -10  -1 -18   49.26   12.45
 -10  -1 -17   34.58   12.26
 -10  -1 -16   51.43   12.45
 -10  -1 -15  291.17   15.40
 -10  -1 -14   43.07   14.07
 -10  -1 -13  510.67   16.96
 -10  -1 -12   13.69    9.38
 -10  -1 -11  209.29   13.28
 -10  -1 -10   11.10    9.58
 -10  -1  -9    3.57    7.85
 -10   0 -21    1.82    7.11
 -10   0 -20    5.38    7.69
 -10   0 -17    6.61    9.88
 -10   0 -16  324.02   15.36
 -10   0 -15    4.28   10.72
 -10   0 -13   -5.79   10.36
 -10   0 -12  147.24   13.25
 -10   0 -11   -6.73    9.12
 -10   0 -10    4.12    8.70
 -10   0  -9    3.24    8.17
 -10   1 -21   81.31    9.14
 -10   1 -20   22.68   11.30
 -10   1 -18   64.23   11.63
 -10   1 -17   46.77   11.46
 -10   1 -16   54.25   12.12
 -10   1 -15  296.83   13.80
 -10   1 -14   34.11   12.45
 -10   1 -13  483.35   15.28
 -10   1 -12   -0.58    8.77
 -10   1 -11  218.16   12.33
 -10   1  -9   -0.16    7.84
 -10   2 -20   35.13    9.10
 -10   2 -18    6.19    8.12
 -10   2 -17    9.42    8.68
 -10   2 -16   73.15   12.19
 -10   2 -15   37.58   11.29
 -10   2 -14  248.39   14.30
 -10   2 -11   50.90   10.56
 -10   2 -10   64.82   11.36
 -10   2  -9   20.22    8.10
 -10   3 -18   -0.53    7.74
 -10   3 -17   43.58   10.79
 -10   3 -16   12.44    8.50
 -10   3 -15  157.54   12.65
 -10   3 -14   -2.69    8.98
 -10   3 -13  380.11   14.95
 -10   3 -12    3.27    8.51
 -10   3 -11   24.90    9.11
 -10   3 -10    4.67    7.82
 -10   4 -16   95.95   10.49
 -10   4 -15   45.84   10.49
 -10   4 -14  212.42   12.84
 -10   4 -13    4.30    7.93
 -10   4 -12   83.87   10.64
 -10   4 -11    6.09    7.97
 -10   4 -10    0.41    7.66
 -10   4  -9   -2.15    7.62
  -9 -11 -18   24.90    7.80
  -9 -11 -17   76.53    8.90
  -9 -11 -16    1.29    6.63
  -9 -11 -14   -1.08    7.57
  -9 -11 -13   64.35    9.94
  -9 -11 -12   21.04    7.42
  -9 -10 -20    1.63    5.62
  -9 -10 -19    5.53    6.15
  -9 -10 -18   13.49    7.28
  -9 -10 -17    6.02    7.21
  -9 -10 -14   78.65   11.02
  -9 -10 -12  230.77   11.94
  -9 -10 -11    0.47    7.61
  -9 -10 -10   62.39   10.40
  -9 -10  -9    3.03    7.99
  -9  -9 -20   40.91    8.87
  -9  -9 -19    5.13    7.48
  -9  -9 -18    4.80    7.82
  -9  -9 -16    6.92    8.48
  -9  -9 -15  120.11   11.88
  -9  -9 -14    5.52    8.22
  -9  -9 -13   98.35   11.98
  -9  -9 -12   -0.39    8.75
  -9  -9 -11  118.68   11.87
  -9  -9 -10   13.15    7.97
  -9  -9  -9   47.59   10.15
  -9  -9  -8    2.05    7.24
  -9  -9  -7   17.28    7.06
  -9  -8 -21   26.97    8.82
  -9  -8 -20   -0.48    6.78
  -9  -8 -19   23.41    9.89
  -9  -8 -17    2.40    8.84
  -9  -8 -15   11.76    9.84
  -9  -8 -13   40.50   11.78
  -9  -8 -12    1.28    8.92
  -9  -8 -11   83.00   11.90
  -9  -8 -10   64.74   10.79
  -9  -8  -8   79.01   10.45
  -9  -8  -7    7.61    6.95
  -9  -7 -23   -0.88    4.96
  -9  -7 -22   -1.01    5.83
  -9  -7 -21   -1.75    7.40
  -9  -7 -17   -4.42    8.43
  -9  -7 -16   17.71    9.45
  -9  -7 -15   41.07   11.21
  -9  -7 -14    3.95    9.37
  -9  -7 -13   12.73    9.00
  -9  -7 -12   32.98   11.48
  -9  -7 -11   77.01   11.54
  -9  -7 -10   27.60   10.61
  -9  -7  -8   74.98   10.30
  -9  -6 -23   37.48    8.28
  -9  -6 -22    5.38    6.82
  -9  -6 -21   50.33   10.11
  -9  -6 -20   10.65    8.04
  -9  -6 -18    5.12    8.70
  -9  -6 -17   47.26   12.30
  -9  -6 -16    9.58    9.97
  -9  -6 -15    7.77    9.24
  -9  -6 -12    4.75    9.80
  -9  -6 -10   52.08    9.77
  -9  -6  -9   24.11   11.76
  -9  -5 -23   -1.73    6.47
  -9  -5 -22   34.72    9.53
  -9  -5 -19   17.49    9.03
  -9  -5 -18   15.04    9.23
  -9  -5 -17    6.08    9.18
  -9  -5 -16   38.06   11.43
  -9  -5 -15    4.68    9.38
  -9  -5 -14   31.56   11.26
  -9  -5 -13    1.91    9.10
  -9  -5 -12   87.48   11.79
  -9  -5 -11   34.64   10.67
  -9  -5  -9   18.82    8.23
  -9  -4 -24    2.06    5.38
  -9  -4 -23   31.24    8.45
  -9  -4 -21   24.10    8.05
  -9  -4 -19   41.64   12.04
  -9  -4 -18    2.63    9.07
  -9  -4 -17  107.94   13.23
  -9  -4 -16   19.21   11.02
  -9  -4 -15   33.83   14.09
  -9  -4 -14   67.45   11.98
  -9  -4 -13   16.11    9.88
  -9  -4 -12    7.96   10.34
  -9  -3 -23    2.71    6.31
  -9  -3 -22   21.37    9.87
  -9  -3 -21   22.50    8.18
  -9  -3 -19   62.54   12.17
  -9  -3 -18   34.45   11.30
  -9  -3 -17   35.05   12.85
  -9  -3 -16   30.58   13.01
  -9  -3 -15   78.70   13.00
  -9  -3 -13  197.83   14.04
  -9  -3 -11  112.93   12.36
  -9  -3 -10   22.71    8.57
  -9  -2 -24   27.29    7.67
  -9  -2 -23   11.97    6.99
  -9  -2 -22    0.56    7.23
  -9  -2 -21   -1.63    8.68
  -9  -2 -19   27.03   13.20
  -9  -2 -18   29.98   11.99
  -9  -2 -17    0.58    9.27
  -9  -2 -15   28.71   11.72
  -9  -2 -14  364.26   16.02
  -9  -2 -13   -8.69    8.78
  -9  -2 -12  223.66   12.87
  -9  -2 -11   31.19   10.17
  -9  -2 -10  220.62   12.53
  -9  -1 -23   35.27    8.96
  -9  -1 -22    8.88    7.93
  -9  -1 -21   -5.05    7.84
  -9  -1 -19    1.90   10.09
  -9  -1 -17  112.27   13.10
  -9  -1 -15  616.85   17.10
  -9  -1 -14   11.48    9.63
  -9  -1 -13  352.29   14.49
  -9  -1 -12   27.27   13.24
  -9  -1 -11   23.86   10.92
  -9  -1 -10    0.88    7.95
  -9   0 -23    0.40    6.22
  -9   0 -22    7.11    6.90
  -9   0 -19   -4.54    9.24
  -9   0 -18   42.37   11.55
  -9   0 -17    0.01    9.14
  -9   0 -16  225.27   14.00
  -9   0 -15    0.74    9.25
  -9   0 -14  267.76   14.75
  -9   0 -13   -0.30    8.62
  -9   0 -12  121.02   11.85
  -9   0 -11   -4.36    7.80
  -9   1 -22   13.68    7.20
  -9   1 -21    4.68    7.27
  -9   1 -19    0.82    8.55
  -9   1 -18    4.79    9.34
  -9   1 -17   93.82   12.87
  -9   1 -16   10.95    9.79
  -9   1 -15  544.37   16.93
  -9   1 -14   17.58    9.25
  -9   1 -13  317.95   14.77
  -9   1 -12    4.91    9.17
  -9   1 -11   30.15   10.94
  -9   2 -21   -3.26    6.85
  -9   2 -18   19.04    9.44
  -9   2 -17    6.34    9.43
  -9   2 -16  256.91   13.98
  -9   2 -15   12.13   10.16
  -9   2 -14  369.89   14.57
  -9   2 -11   41.49   10.84
  -9   3 -20   42.67    9.84
  -9   3 -19   40.64   10.45
  -9   3 -17   26.84   12.70
  -9   3 -16   31.29   11.28
  -9   3 -15   66.25   11.36
  -9   3 -14    7.99    8.98
  -9   3 -13  178.75   11.88
  -9   3 -11  113.73   10.83
  -9   4 -18   -8.32    7.03
  -9   4 -17   77.82   11.00
  -9   4 -16   34.26   11.07
  -9   4 -15   24.14   10.59
  -9   4 -14   70.43   11.39
  -9   4 -13   15.56    8.08
  -9   4 -12    5.79    7.81
  -9   4 -11   30.35    9.70
  -9   5 -17    5.55    7.54
  -9   5 -15    0.69    7.95
  -9   5 -14   24.20   10.06
  -9   5 -13   11.26    8.30
  -9   5 -11   38.64    9.69
  -9   5 -10   -0.79    6.76
  -8 -12 -19    6.44    4.49
  -8 -12 -18    3.31    5.09
  -8 -11 -21    1.70    4.37
  -8 -11 -20    3.87    5.10
  -8 -11 -19    2.66    6.24
  -8 -11 -18   11.59    6.55
  -8 -11 -15  100.32   10.55
  -8 -11 -14    4.38    7.26
  -8 -11 -13  142.33   10.97
  -8 -11 -12   36.82    9.69
  -8 -10 -22    8.94    4.95
  -8 -10 -21   16.63    7.78
  -8 -10 -20    0.08    6.20
  -8 -10 -19    2.34    6.93
  -8 -10 -18   44.48    9.93
  -8 -10 -14  112.21   11.38
  -8 -10 -13   10.76    8.79
  -8 -10 -12   42.20   10.67
  -8 -10 -11    5.25    8.33
  -8 -10 -10   21.08    9.23
  -8  -9 -23    3.36    5.01
  -8  -9 -22   35.18    8.02
  -8  -9 -21    6.75    6.73
  -8  -9 -20   18.72    7.88
  -8  -9 -19    3.36    8.04
  -8  -9 -17  107.83   11.60
  -8  -9 -16    1.99    8.79
  -8  -9 -15  129.58   11.85
  -8  -9 -14   11.73    8.51
  -8  -9 -13  188.66   12.27
  -8  -9 -12   -2.39    8.04
  -8  -9 -11   64.84   10.36
  -8  -9 -10   35.97   10.55
  -8  -9  -9   14.77    7.37
  -8  -8 -22   -0.07    6.05
  -8  -8 -20   -1.96    7.79
  -8  -8 -18   17.03    8.46
  -8  -8 -17   29.55   11.05
  -8  -8 -16  133.21   12.49
  -8  -8 -15   34.22   11.07
  -8  -8 -14  117.37   12.36
  -8  -8 -13  126.19   11.94
  -8  -8 -12   31.57   11.18
  -8  -8 -11  142.90   11.75
  -8  -8 -10    7.63    7.82
  -8  -8  -9    7.51    7.16
  -8  -7 -24   57.05    7.57
  -8  -7 -23    8.50    6.02
  -8  -7 -22    4.68    6.83
  -8  -7 -21    6.14    7.44
  -8  -7 -19   11.24    8.47
  -8  -7 -18   -4.34    9.59
  -8  -7 -17   32.79   11.85
  -8  -7 -15   39.62   12.35
  -8  -7 -14  250.35   14.13
  -8  -7 -13   13.65    9.65
  -8  -7 -11    1.73    8.47
  -8  -7 -10   64.61   11.16
  -8  -7  -9   -4.56    7.21
  -8  -6 -25   76.70    7.14
  -8  -6 -23   19.77    9.11
  -8  -6 -22    6.59    7.19
  -8  -6 -19   67.15   11.19
  -8  -6 -18   -4.04    9.70
  -8  -6 -17   13.72    9.45
  -8  -6 -16   14.70    9.61
  -8  -6 -15   69.55   12.66
  -8  -6 -14   -7.05   10.08
  -8  -6 -13  229.81   13.64
  -8  -6 -12    2.26    8.73
  -8  -6 -10   16.04    8.32
  -8  -5 -24   67.19    8.70
  -8  -5 -23    8.50    7.34
  -8  -5 -22   47.46    9.52
  -8  -5 -21    2.34    8.08
  -8  -5 -20   65.77   11.42
  -8  -5 -19    5.24    9.03
  -8  -5 -18   43.19   12.15
  -8  -5 -16    0.50   10.28
  -8  -5 -15   67.73   13.13
  -8  -5 -14   95.76   12.20
  -8  -5 -13    1.85   10.06
  -8  -5 -12  138.44   12.38
  -8  -5 -11   -6.18    8.10
  -8  -4 -25  120.42    8.09
  -8  -4 -24   -1.18    5.94
  -8  -4 -23   22.67    9.40
  -8  -4 -22    2.19    8.01
  -8  -4 -20  -10.18    9.68
  -8  -4 -19   80.50   11.90
  -8  -4 -18   10.34   10.28
  -8  -4 -17   -3.04    9.22
  -8  -4 -16   63.55   11.62
  -8  -4 -15   60.12   12.56
  -8  -4 -13  246.91   12.76
  -8  -4 -12   66.70   11.40
  -8  -4 -11  114.41   11.53
  -8  -3 -25    0.20    5.31
  -8  -3 -24   40.56    8.63
  -8  -3 -23    3.83    7.20
  -8  -3 -20  138.85   12.85
  -8  -3 -19   -0.89    8.81
  -8  -3 -18   52.43   12.83
  -8  -3 -17   25.23   11.69
  -8  -3 -16   -6.39    9.29
  -8  -3 -15  141.46   13.42
  -8  -3 -14   68.32   13.14
  -8  -3 -12  126.56   11.93
  -8  -3 -11   38.09   10.61
  -8  -2 -25   21.71    7.45
  -8  -2 -24    1.40    6.81
  -8  -2 -23    8.42    7.77
  -8  -2 -22    5.99    7.77
  -8  -2 -19   45.74   12.13
  -8  -2 -18   12.25    9.65
  -8  -2 -17    7.69   11.04
  -8  -2 -15    5.84   10.96
  -8  -2 -14  136.66   12.16
  -8  -2 -13   42.04   12.20
  -8  -2 -12   51.26   11.20
  -8  -2 -11   92.62   11.56
  -8  -1 -25    6.40    5.09
  -8  -1 -24    4.72    6.70
  -8  -1 -23    5.09    7.77
  -8  -1 -22  -11.82    7.36
  -8  -1 -18   12.72   10.81
  -8  -1 -17  140.62   13.40
  -8  -1 -16   16.46    9.67
  -8  -1 -14   92.29   12.87
  -8  -1 -13  273.66   13.86
  -8  -1 -12  155.51   11.21
  -8   0 -24   93.60    8.67
  -8   0 -22   56.22   10.17
  -8   0 -20    3.88    8.55
  -8   0 -19   -1.46    8.55
  -8   0 -18  129.18   13.48
  -8   0 -17   -7.09    9.86
  -8   0 -16  207.59   14.25
  -8   0 -15    2.57   10.53
  -8   0 -14  382.88   14.86
  -8   0 -13   -4.71    9.08
  -8   0 -12  646.21   17.09
  -8   1 -23   12.48    7.04
  -8   1 -22   -4.98    7.07
  -8   1 -20   -1.04    9.04
  -8   1 -19    0.06    9.12
  -8   1 -18   -3.04    8.75
  -8   1 -17  139.87   12.32
  -8   1 -16    5.80    9.09
  -8   1 -15  159.91   12.15
  -8   1 -13  302.30   12.66
  -8   1 -12  167.81   11.57
  -8   2 -23    2.99    5.79
  -8   2 -22    9.59    6.84
  -8   2 -20   26.43   10.90
  -8   2 -19   37.34   11.44
  -8   2 -18    9.54    8.70
  -8   2 -17   10.39    8.81
  -8   2 -16   65.10   11.76
  -8   2 -15   -4.13    8.41
  -8   2 -14  125.01   12.67
  -8   2 -13   55.65   10.08
  -8   2 -12   39.95    9.80
  -8   3 -21    4.51    7.22
  -8   3 -20  132.71   11.22
  -8   3 -19    3.66    8.14
  -8   3 -18   53.99   11.47
  -8   3 -17   32.61   11.57
  -8   3 -16   -2.38    8.36
  -8   3 -15  136.91   12.58
  -8   3 -14   69.15   10.92
  -8   3 -12  131.84   11.60
  -8   4 -21   20.62    9.71
  -8   4 -19   59.80   10.49
  -8   4 -18    0.97    8.39
  -8   4 -17  -11.71    8.08
  -8   4 -16   75.05   11.24
  -8   4 -14  222.53   12.04
  -8   4 -13  228.50   12.67
  -8   4 -12   63.26   10.49
  -8   5 -17    6.45    7.30
  -8   5 -16    0.78    7.34
  -8   5 -15   52.04   10.18
  -8   5 -14   97.92   11.15
  -8   5 -13    5.03    7.54
  -8   5 -12  134.91   11.38
  -7 -12 -21    0.89    3.71
  -7 -12 -20   -0.80    4.51
  -7 -12 -19    1.51    5.24
  -7 -12 -18   43.90    8.15
  -7 -12 -17    2.78    6.67
  -7 -12 -15   -4.12    6.94
  -7 -11 -21    0.22    5.29
  -7 -11 -19    4.51    6.57
  -7 -11 -18    7.18    6.79
  -7 -11 -16   -5.38    7.67
  -7 -11 -15  108.87   10.48
  -7 -11 -14   -2.88    7.41
  -7 -11 -13   30.34    9.69
  -7 -11 -12    2.92    7.11
  -7 -10 -23   23.01    6.62
  -7 -10 -22   24.26    7.77
  -7 -10 -21    1.86    6.52
  -7 -10 -20   22.92    9.22
  -7 -10 -19    9.63    8.02
  -7 -10 -17    5.94    8.28
  -7 -10 -16   51.69   11.00
  -7 -10 -15    5.43    8.21
  -7 -10 -14   48.64   10.68
  -7 -10 -13    4.69    7.91
  -7 -10 -12   30.97   10.34
  -7 -10 -10   22.70   10.27
  -7  -9 -24   35.09    6.88
  -7  -9 -23   24.91    7.82
  -7  -9 -22    8.38    6.61
  -7  -9 -21    6.78    6.79
  -7  -9 -20    7.43    7.33
  -7  -9 -18    5.39    9.16
  -7  -9 -17   96.58   11.56
  -7  -9 -16   -9.08    8.29
  -7  -9 -15  191.12   12.95
  -7  -9 -14    2.48    9.07
  -7  -9 -13   69.81   11.80
  -7  -9 -12  102.13   11.40
  -7  -9 -11    7.57    8.27
  -7  -9 -10  224.07   11.89
  -7  -9  -9    3.89    7.54
  -7  -8 -25    9.97    4.21
  -7  -8 -24   19.41    7.54
  -7  -8 -23   -3.20    5.88
  -7  -8 -22   10.01    6.84
  -7  -8 -21    6.91    7.50
  -7  -8 -19   17.64    8.51
  -7  -8 -18   29.67   11.56
  -7  -8 -17   38.04   11.70
  -7  -8 -15   50.73   11.96
  -7  -8 -14   50.45   12.07
  -7  -8 -13  144.72   12.73
  -7  -8 -12   29.12   10.49
  -7  -8 -11  172.25   11.66
  -7  -8 -10   47.58   10.57
  -7  -7 -24   20.22    6.01
  -7  -7 -23    5.46    6.55
  -7  -7 -22    0.61    7.89
  -7  -7 -21    8.45    8.06
  -7  -7 -17   -1.44    9.06
  -7  -7 -16   19.79   10.04
  -7  -7 -15   49.20   12.19
  -7  -7 -14  304.36   14.17
  -7  -7 -13   10.87    9.64
  -7  -7 -12  405.83   15.01
  -7  -7 -11    3.32    8.91
  -7  -6 -26   -1.60    4.05
  -7  -6 -25   75.35    8.04
  -7  -6 -23   24.66    9.45
  -7  -6 -20   14.10    8.82
  -7  -6 -19   17.44   10.46
  -7  -6 -17    5.18   10.17
  -7  -6 -16   17.14   11.05
  -7  -6 -15  100.39   13.58
  -7  -6 -14    7.59    9.48
  -7  -6 -13  450.96   15.91
  -7  -5 -26   79.08    7.32
  -7  -5 -25   -0.17    5.52
  -7  -5 -24   52.04    9.21
  -7  -5 -23   13.18    7.25
  -7  -5 -22   31.19   11.04
  -7  -5 -20   35.87   12.25
  -7  -5 -19    9.42    9.48
  -7  -5 -16   18.88   10.16
  -7  -5 -15    1.43    9.68
  -7  -5 -14  380.92   15.46
  -7  -5 -12   97.58   12.25
  -7  -4 -26   -0.82    5.10
  -7  -4 -25   52.71    8.70
  -7  -4 -24    3.27    7.08
  -7  -4 -23   -2.71    8.24
  -7  -4 -20   33.76   10.92
  -7  -4 -18   43.95   12.05
  -7  -4 -15   20.86   11.30
  -7  -4 -14   -8.38    9.00
  -7  -4 -13  511.04   15.88
  -7  -4 -12    5.17    8.45
  -7  -3 -26   39.79    7.47
  -7  -3 -25    1.66    6.54
  -7  -3 -23    4.52    8.40
  -7  -3 -21   13.38    8.83
  -7  -3 -20   28.79   11.16
  -7  -3 -18   -3.32    9.43
  -7  -3 -16   27.08   13.30
  -7  -3 -14  387.93   14.97
  -7  -3 -12  233.24   12.08
  -7  -2 -23    1.69    7.35
  -7  -2 -20    7.79   10.37
  -7  -2 -19   11.25    9.52
  -7  -2 -17   14.43    9.80
  -7  -2 -16  116.45   13.00
  -7  -2 -15  104.61   12.19
  -7  -2 -14  208.12   13.44
  -7  -2 -13  183.52   13.06
  -7  -1 -26   -2.59    4.48
  -7  -1 -25   25.48    9.64
  -7  -1 -24   18.46    9.21
  -7  -1 -23   26.49    9.84
  -7  -1 -21   34.14   11.15
  -7  -1 -20   -5.22    8.84
  -7  -1 -19   49.24   12.78
  -7  -1 -18   -2.33    9.18
  -7  -1 -17  123.70   13.71
  -7  -1 -16   11.79   10.62
  -7  -1 -15  130.63   13.51
  -7  -1 -14    5.29    8.90
  -7  -1 -13  134.28   12.75
  -7   0 -25    2.13    6.02
  -7   0 -24   51.27    9.11
  -7   0 -23    2.18    7.20
  -7   0 -21   16.11    9.10
  -7   0 -20    4.21    9.48
  -7   0 -19    6.99    9.81
  -7   0 -18  107.85   12.67
  -7   0 -17   -1.81    9.02
  -7   0 -16  363.18   15.30
  -7   0 -15    2.50    9.24
  -7   0 -14  255.37   13.36
  -7   0 -13  -11.39    8.41
  -7   1 -25   17.13    7.29
  -7   1 -24   11.77    6.30
  -7   1 -23   27.67    9.49
  -7   1 -21   15.09    8.29
  -7   1 -20   10.35    8.53
  -7   1 -19   41.18   11.91
  -7   1 -18   10.97    9.52
  -7   1 -17  131.79   13.40
  -7   1 -16    8.68    9.80
  -7   1 -15  133.44   13.24
  -7   1 -13  140.60   12.09
  -7   2 -24   33.01    8.05
  -7   2 -23    2.91    6.51
  -7   2 -21   23.03   10.23
  -7   2 -18  101.26   12.41
  -7   2 -16  106.46   12.55
  -7   2 -15  112.20   12.57
  -7   2 -14  213.94   12.59
  -7   2 -13  181.66   12.35
  -7   3 -23    6.46    6.03
  -7   3 -22   26.18    9.27
  -7   3 -20   24.88   12.07
  -7   3 -19    2.97    8.38
  -7   3 -18    7.11    8.38
  -7   3 -17   77.41   11.26
  -7   3 -16   25.55   11.09
  -7   3 -15  103.13   11.16
  -7   3 -14  401.99   14.29
  -7   3 -13  104.56   10.18
  -7   4 -22   -3.73    6.08
  -7   4 -20   28.55    9.88
  -7   4 -18   49.36   10.86
  -7   4 -17   10.43    8.16
  -7   4 -16   -0.03    7.81
  -7   4 -15   29.90   10.00
  -7   4 -14    1.08    8.54
  -6 -12 -22   25.48    5.54
  -6 -12 -21    1.66    4.47
  -6 -12 -19    9.75    5.98
  -6 -12 -15    3.34    6.73
  -6 -11 -23   15.45    6.08
  -6 -11 -22   -0.72    4.95
  -6 -11 -21   10.43    6.02
  -6 -11 -19   17.73    8.77
  -6 -11 -17  111.89   10.48
  -6 -11 -16    7.49    7.57
  -6 -11 -15   37.52   10.12
  -6 -11 -14   -0.12    7.92
  -6 -11 -13    2.69    7.97
  -6 -10 -24   90.31    7.07
  -6 -10 -23   12.24    5.47
  -6 -10 -22   25.31    8.44
  -6 -10 -21   23.90    8.72
  -6 -10 -18  107.89   11.37
  -6 -10 -17    1.60    8.09
  -6 -10 -16   69.05   10.74
  -6 -10 -15   19.32    8.89
  -6 -10 -14   40.07   12.61
  -6 -10 -12    0.43    7.71
  -6  -9 -25   47.38    6.56
  -6  -9 -23   24.14    8.54
  -6  -9 -22   18.63    9.09
  -6  -9 -21   11.35    7.89
  -6  -9 -19   31.89   10.98
  -6  -9 -18    1.83    8.41
  -6  -9 -17  139.52   12.56
  -6  -9 -16    1.19    9.72
  -6  -9 -15  127.55   12.76
  -6  -9 -13    5.38    9.39
  -6  -9 -12  152.40   12.48
  -6  -9 -10  100.50   10.19
  -6  -8 -25    5.46    5.37
  -6  -8 -24   38.01    8.15
  -6  -8 -23    8.50    6.61
  -6  -8 -21    2.59    8.18
  -6  -8 -20    5.70    8.93
  -6  -8 -18   33.07   11.39
  -6  -8 -17   11.12    9.26
  -6  -8 -16  107.09   13.10
  -6  -8 -15  108.05   12.95
  -6  -8 -14   61.97   11.35
  -6  -8 -12    1.79    8.63
  -6  -8 -11  168.88   11.82
  -6  -7 -26   28.21    6.92
  -6  -7 -25    6.85    6.13
  -6  -7 -24    4.36    6.50
  -6  -7 -23   11.55    7.63
  -6  -7 -22    4.03    7.54
  -6  -7 -20    4.97    8.73
  -6  -7 -19   16.06    9.28
  -6  -7 -17   23.41   10.26
  -6  -7 -16  158.57   13.38
  -6  -7 -15   14.42   10.01
  -6  -7 -14  468.18   16.33
  -6  -7 -13    2.72    8.98
  -6  -6 -27    5.84    3.61
  -6  -6 -24   -3.55    6.46
  -6  -6 -23   10.42    7.68
  -6  -6 -20    2.30    9.22
  -6  -6 -19    3.38    9.51
  -6  -6 -18   12.64   11.36
  -6  -6 -17   25.26   12.46
  -6  -6 -16   24.49   10.28
  -6  -6 -15  380.95   14.85
  -6  -6 -14    6.96    9.65
  -6  -6 -13  408.01   15.02
  -6  -6 -12    6.48    8.80
  -6  -5 -27    1.42    4.37
  -6  -5 -26   81.71    8.25
  -6  -5 -25    6.87    6.32
  -6  -5 -24   25.60   10.60
  -6  -5 -23    8.63    8.51
  -6  -5 -21   16.36    8.93
  -6  -5 -20   12.85    9.32
  -6  -5 -18    4.04   10.03
  -6  -5 -17   -2.57   11.31
  -6  -5 -13   -1.27    8.70
  -6  -4 -27   97.38    7.36
  -6  -4 -25   34.83    8.79
  -6  -4 -24    1.33    7.34
  -6  -4 -21    7.47   10.21
  -6  -4 -20   19.62   10.22
  -6  -4 -19   10.85    9.89
  -6  -4 -18   -0.12   11.16
  -6  -4 -17   55.44   12.45
  -6  -4 -16   13.87   10.18
  -6  -4 -14    3.09    9.20
  -6  -4 -13  270.24   14.06
  -6  -3 -27    1.90    4.39
  -6  -3 -26   34.17    8.22
  -6  -3 -25   13.46    6.78
  -6  -3 -24   26.47    7.75
  -6  -3 -23   77.35   10.80
  -6  -3 -22    0.88    8.76
  -6  -3 -21   26.96   10.58
  -6  -3 -20   -0.33    9.72
  -6  -3 -19   10.81    9.85
  -6  -3 -18   40.87   13.88
  -6  -3 -17   40.35   12.07
  -6  -3 -16   13.26   10.23
  -6  -3 -15   79.17   12.23
  -6  -3 -13    9.03    9.59
  -6  -2 -27   25.44    6.75
  -6  -2 -26   22.46    9.44
  -6  -2 -25   -3.73    6.55
  -6  -2 -24   35.93    9.85
  -6  -2 -21   -0.67    8.79
  -6  -2 -20   88.46   12.16
  -6  -2 -19   -8.68   10.05
  -6  -2 -18   45.63   13.11
  -6  -2 -17    7.86   11.19
  -6  -2 -16   76.10   13.25
  -6  -2 -15   59.50   12.49
  -6  -2 -14   18.86    9.94
  -6  -1 -26    5.53    5.45
  -6  -1 -25   33.13    8.92
  -6  -1 -24    5.01    7.17
  -6  -1 -21   78.76   12.20
  -6  -1 -20   35.75   12.16
  -6  -1 -19   49.47   12.03
  -6  -1 -18   95.72   13.93
  -6  -1 -16   63.82   11.59
  -6  -1 -15   10.72    9.18
  -6  -1 -14   69.89   11.57
  -6   0 -26   69.86    7.93
  -6   0 -25   -3.56    6.48
  -6   0 -24   52.09    9.81
  -6   0 -22  119.45   11.42
  -6   0 -20   85.71   11.62
  -6   0 -19   14.05    9.72
  -6   0 -17   12.23   10.29
  -6   0 -16   95.02   12.44
  -6   0 -15   -7.11    8.79
  -6   0 -14    1.60    9.12
  -6   1 -26    2.23    4.64
  -6   1 -25   31.88    8.27
  -6   1 -24   -2.96    6.58
  -6   1 -23  153.97   11.13
  -6   1 -22  -12.58    7.90
  -6   1 -21   81.56   12.01
  -6   1 -19   39.50   12.17
  -6   1 -18   95.80   12.66
  -6   1 -17  235.09   13.70
  -6   1 -15   24.99   11.52
  -6   1 -14   67.93   10.28
  -6   2 -25   -3.04    5.20
  -6   2 -24   30.79    8.80
  -6   2 -23   -2.43    7.57
  -6   2 -21    9.75    9.10
  -6   2 -20   94.64   12.13
  -6   2 -19   -2.67    8.57
  -6   2 -18   35.35   11.69
  -6   2 -17   -9.07    8.43
  -6   2 -16   81.94   12.32
  -6   2 -15   45.19   11.18
  -6   2 -14   16.42    8.15
  -6   3 -24   28.95    8.06
  -6   3 -23   62.49    9.43
  -6   3 -21   33.11   10.26
  -6   3 -20   11.21    7.93
  -6   3 -19    3.89    8.65
  -6   3 -17   35.27   11.43
  -6   3 -15   80.33   11.49
  -6   3 -14  127.39   11.36
  -6   4 -22   44.17    9.23
  -6   4 -21   10.27    7.96
  -6   4 -20   31.99   10.21
  -6   4 -18   -4.14    7.83
  -6   4 -17   56.38   11.39
  -6   4 -16   -0.76    8.32
  -6   4 -15  563.58   16.00
  -6   4 -14    9.49    7.27
  -5 -12 -23   -0.36    3.39
  -5 -12 -22   39.16    6.67
  -5 -12 -21   -5.81    4.99
  -5 -12 -20   24.31    7.97
  -5 -12 -19    9.19    6.79
  -5 -12 -18   -1.61    6.55
  -5 -12 -16    0.87    7.05
  -5 -12 -15    9.88    7.72
  -5 -11 -24    5.11    3.87
  -5 -11 -23   41.49    7.11
  -5 -11 -22    4.21    5.79
  -5 -11 -21   29.87    8.46
  -5 -11 -20   -2.09    7.23
  -5 -11 -18   -6.05    7.25
  -5 -11 -17   23.90    8.43
  -5 -11 -16   11.15    8.86
  -5 -11 -15   36.89   10.44
  -5 -11 -14    3.55    7.80
  -5 -10 -25    1.64    3.93
  -5 -10 -24   92.43    7.80
  -5 -10 -23   20.74    8.04
  -5 -10 -22   33.87    8.75
  -5 -10 -21   -2.12    7.57
  -5 -10 -19  -10.06    8.29
  -5 -10 -18   56.95   10.55
  -5 -10 -17    4.86    8.96
  -5 -10 -16   -0.48    9.41
  -5 -10 -15   14.22    9.52
  -5 -10 -14   33.54   10.69
  -5 -10 -12   42.27   10.95
  -5 -10 -11  137.23   11.55
  -5  -9 -26    0.61    3.69
  -5  -9 -25   89.57    7.76
  -5  -9 -24    5.28    5.73
  -5  -9 -23   41.75    8.87
  -5  -9 -22   19.54    9.58
  -5  -9 -20   -1.77    7.98
  -5  -9 -18   57.65   12.17
  -5  -9 -17   45.53   12.25
  -5  -9 -15    7.88    9.40
  -5  -9 -14   63.80   12.60
  -5  -9 -12   89.48   11.45
  -5  -9 -11  102.30   11.13
  -5  -8 -26   15.98    6.96
  -5  -8 -25   -6.96    5.37
  -5  -8 -23    6.19    7.56
  -5  -8 -22    9.06    7.89
  -5  -8 -20   28.85   10.43
  -5  -8 -19   44.56   12.34
  -5  -8 -18   82.68   12.99
  -5  -8 -17    3.54   10.11
  -5  -8 -15   98.79   12.77
  -5  -8 -12   52.75   11.36
  -5  -7 -27   -8.08    3.78
  -5  -7 -26    3.01    5.62
  -5  -7 -25    9.37    6.18
  -5  -7 -21   -5.32    9.51
  -5  -7 -19   -8.54    9.49
  -5  -7 -18   44.32   12.83
  -5  -7 -17   65.34   13.10
  -5  -7 -16  234.18   15.04
  -5  -7 -13   -1.11    8.45
  -5  -7 -12  295.23   13.52
  -5  -6 -26   -1.85    5.34
  -5  -6 -25    1.75    7.11
  -5  -6 -24   -7.09    7.86
  -5  -6 -23   11.96    7.98
  -5  -6 -21   42.06   12.12
  -5  -6 -20   23.30   10.76
  -5  -6 -19    7.56   10.77
  -5  -6 -18   27.48   12.18
  -5  -6 -17  128.20   14.47
  -5  -6 -16   -4.25   11.01
  -5  -6 -15  523.62   16.87
  -5  -6 -14    9.23   10.25
  -5  -6 -13  457.09   14.71
  -5  -5 -27    0.22    4.87
  -5  -5 -25    5.24    6.92
  -5  -5 -24    2.25    7.49
  -5  -5 -22   34.47   11.79
  -5  -5 -21   -3.15    9.98
  -5  -5 -20   -2.85   10.18
  -5  -5 -19   -4.82    9.85
  -5  -5 -18   -9.65   10.62
  -5  -5 -17   -8.68    9.89
  -5  -5 -16  222.86   15.12
  -5  -5 -15   -1.28   10.49
  -5  -5 -13   23.13   10.69
  -5  -4 -28   16.62    6.33
  -5  -4 -27   28.13    7.54
  -5  -4 -26   19.88    8.59
  -5  -4 -25    4.96    7.22
  -5  -4 -22   63.11   12.42
  -5  -4 -21   -4.53    9.49
  -5  -4 -20    3.71   10.53
  -5  -4 -18    2.68   10.28
  -5  -4 -17   11.30   11.88
  -5  -4 -16    4.86   10.24
  -5  -4 -14   35.04   11.29
  -5  -3 -28   20.08    6.40
  -5  -3 -26    9.91    6.54
  -5  -3 -25   40.32    9.76
  -5  -3 -24   -6.43    7.90
  -5  -3 -22    2.10    9.98
  -5  -3 -20    8.80   10.68
  -5  -3 -19   61.18   14.04
  -5  -3 -18   10.62   10.24
  -5  -3 -17    1.38   11.65
  -5  -3 -16  203.89   14.06
  -5  -3 -15    1.33    9.01
  -5  -3 -14  505.00   14.79
  -5  -2 -28    1.79    3.96
  -5  -2 -27   -2.08    5.13
  -5  -2 -26   46.21    8.74
  -5  -2 -24   87.97   10.74
  -5  -2 -22   72.49   12.30
  -5  -2 -21   -0.13   10.12
  -5  -2 -20    7.61   10.56
  -5  -2 -18   15.13   10.73
  -5  -2 -17   58.07   13.05
  -5  -2 -16   -3.94   10.71
  -5  -2 -15   36.74   12.36
  -5  -1 -28    1.67    3.48
  -5  -1 -27   47.39    7.59
  -5  -1 -26    0.65    5.90
  -5  -1 -25  211.03   10.98
  -5  -1 -24    7.72    8.30
  -5  -1 -21    3.85   10.16
  -5  -1 -20   26.80   11.07
  -5  -1 -19   77.46   14.06
  -5  -1 -18   47.57   11.86
  -5  -1 -17   39.91   13.66
  -5  -1 -16   13.26    9.92
  -5  -1 -15   34.76   11.52
  -5   0 -27   -2.90    4.48
  -5   0 -26  176.10    9.41
  -5   0 -25    7.68    6.62
  -5   0 -24  205.22   11.12
  -5   0 -22  120.95   12.27
  -5   0 -21    3.23   10.26
  -5   0 -20    8.81   10.87
  -5   0 -19   -7.38    9.69
  -5   0 -18  264.79   14.56
  -5   0 -17   -8.12    9.88
  -5   0 -16   25.08   12.43
  -5   0 -15   -5.20    8.80
  -5   1 -26    1.08    5.54
  -5   1 -25  216.64   10.26
  -5   1 -22    2.09    8.79
  -5   1 -21   -2.77    8.31
  -5   1 -20   35.84   11.47
  -5   1 -19   63.99   12.80
  -5   1 -18   38.22   12.73
  -5   1 -17   45.78   12.71
  -5   1 -16   31.97   10.43
  -5   1 -15   48.35   10.60
  -5   2 -26   47.05    7.25
  -5   2 -24   84.18    9.55
  -5   2 -22   72.22   11.37
  -5   2 -21   -1.49    8.19
  -5   2 -20   -2.09    8.25
  -5   2 -19    8.92    9.37
  -5   2 -18    5.47    9.80
  -5   2 -17   55.63   12.30
  -5   2 -16    9.17    8.65
  -5   2 -15   42.15   10.01
  -5   3 -25   31.19    7.76
  -5   3 -24    2.62    6.07
  -5   3 -23   31.32    9.44
  -5   3 -22    7.43    7.48
  -5   3 -21   12.83    8.05
  -5   3 -20   -1.91    8.79
  -5   3 -19   52.23   10.97
  -5   3 -18    1.23    8.55
  -5   3 -17   -0.83    8.30
  -5   3 -16  201.53   12.89
  -5   3 -15   -2.39    8.21
  -5   4 -21    5.31    7.28
  -5   4 -20   -8.76    7.23
  -5   4 -19   16.34    8.08
  -5   4 -17   32.51    8.41
  -5   4 -16    8.61    8.03
  -5   4 -15  323.31   12.56
  -4 -12 -23    2.03    4.27
  -4 -12 -22   52.80    7.52
  -4 -12 -21   -0.59    5.62
  -4 -12 -20   27.51    8.38
  -4 -12 -19   25.41    8.90
  -4 -12 -17   36.88    9.55
  -4 -12 -16    5.09    7.43
  -4 -11 -25   49.33    5.68
  -4 -11 -24    3.14    4.54
  -4 -11 -23   49.24    7.83
  -4 -11 -20    6.10    7.21
  -4 -11 -18   -6.35    8.18
  -4 -11 -17    2.69    8.36
  -4 -11 -16   -2.14    8.07
  -4 -11 -15   28.65   10.81
  -4 -10 -25   16.41    8.06
  -4 -10 -24   77.61    8.10
  -4 -10 -23    3.23    6.22
  -4 -10 -19   -4.35    8.59
  -4 -10 -18   12.49    9.15
  -4 -10 -16  -12.51    8.63
  -4 -10 -14   27.90   11.62
  -4 -10 -13   -3.09    8.23
  -4  -9 -26    0.57    4.70
  -4  -9 -25  112.05    8.43
  -4  -9 -24    7.26    6.58
  -4  -9 -22   -2.61    7.34
  -4  -9 -20   30.79   11.43
  -4  -9 -19   31.88   11.43
  -4  -9 -18   45.21   12.57
  -4  -9 -17    2.15    9.63
  -4  -9 -16   27.62   12.46
  -4  -9 -15    3.88   10.56
  -4  -9 -14   83.36   12.33
  -4  -9 -13  105.34   11.32
  -4  -8 -27    2.83    4.21
  -4  -8 -26   81.79    7.99
  -4  -8 -25    5.23    6.18
  -4  -8 -24   92.15    9.46
  -4  -8 -21   -6.84    8.78
  -4  -8 -20   37.96   12.24
  -4  -8 -19   30.51   11.46
  -4  -8 -18   -1.90   10.20
  -4  -8 -17   10.30    9.88
  -4  -8 -16   28.18   12.90
  -4  -8 -13  370.40   13.41
  -4  -7 -27    5.27    4.66
  -4  -7 -26   -3.06    5.37
  -4  -7 -25   28.96    9.16
  -4  -7 -24   16.98    8.31
  -4  -7 -23   31.72   10.63
  -4  -7 -21    8.46    9.65
  -4  -7 -20   62.25   12.80
  -4  -7 -19   -9.30   10.92
  -4  -7 -18   95.61   13.44
  -4  -7 -17    0.03   10.42
  -4  -7 -16   75.47   11.75
  -4  -7 -15   20.49    9.49
  -4  -7 -14  227.04   12.47
  -4  -7 -13   68.60   10.27
  -4  -6 -28    5.13    4.11
  -4  -6 -27    2.25    5.40
  -4  -6 -24   -3.96    7.67
  -4  -6 -22   12.70    9.47
  -4  -6 -20    0.58    9.79
  -4  -6 -18   30.03   13.74
  -4  -6 -17   35.33   12.67
  -4  -6 -16   -0.12    9.40
  -4  -6 -14    5.56    9.21
  -4  -5 -28   -1.07    4.20
  -4  -5 -27    5.77    5.88
  -4  -5 -26   -2.10    6.62
  -4  -5 -25    5.74    7.79
  -4  -5 -22   37.58   12.88
  -4  -5 -21   -6.47   10.26
  -4  -5 -20    4.38   10.98
  -4  -5 -19    8.28   11.87
  -4  -5 -18   60.58   12.81
  -4  -5 -17   -1.16   10.40
  -4  -5 -16  217.21   12.65
  -4  -5 -15    7.26    8.77
  -4  -5 -14  385.66   13.93
  -4  -4 -28   14.48    7.02
  -4  -4 -27    2.11    5.57
  -4  -4 -26   42.68    9.18
  -4  -4 -25   11.34    7.45
  -4  -4 -24   19.67    8.50
  -4  -4 -23   41.94   12.41
  -4  -4 -22   -8.84    9.32
  -4  -4 -21   40.99   11.68
  -4  -4 -20   34.81   12.00
  -4  -4 -17   10.02   10.07
  -4  -4 -16    4.53   10.50
  -4  -3 -28   18.89    7.07
  -4  -3 -27   61.03    8.33
  -4  -3 -26    4.21    6.81
  -4  -3 -23   24.10   10.63
  -4  -3 -21   42.72   11.63
  -4  -3 -20   21.78   10.48
  -4  -3 -19   13.72   10.44
  -4  -3 -18   55.13   14.20
  -4  -3 -17  128.14   12.95
  -4  -3 -15   72.14   11.16
  -4  -2 -28   36.12    7.03
  -4  -2 -27   -4.16    6.10
  -4  -2 -26   88.47    9.53
  -4  -2 -25   10.55    8.17
  -4  -2 -23    6.64    8.90
  -4  -2 -22   94.75   13.43
  -4  -2 -20   31.61   15.52
  -4  -2 -19   60.13   14.28
  -4  -2 -18   39.88   13.31
  -4  -2 -17  -13.59    9.25
  -4  -2 -16   16.19    9.31
  -4  -2 -15   32.47   11.32
  -4  -1 -28    2.15    4.50
  -4  -1 -27  101.13    8.51
  -4  -1 -26   -0.79    6.73
  -4  -1 -25  141.24   11.00
  -4  -1 -23   70.30   11.94
  -4  -1 -22   -1.88    9.54
  -4  -1 -21   47.93   12.05
  -4  -1 -20   12.43   10.19
  -4  -1 -19  106.35   13.48
  -4  -1 -18    9.50   11.16
  -4  -1 -17    4.25    9.54
  -4  -1 -15   18.51    8.70
  -4   0 -28   74.61    6.54
  -4   0 -27   -1.06    5.19
  -4   0 -26  137.78    9.43
  -4   0 -25    4.00    7.67
  -4   0 -23   -7.51    8.08
  -4   0 -22   66.06   12.72
  -4   0 -21    7.72    9.77
  -4   0 -20   74.81   12.93
  -4   0 -19    6.32   10.37
  -4   0 -18    2.25   11.04
  -4   0 -17   -1.65    9.07
  -4   0 -16   57.16   12.00
  -4   1 -27   90.73    7.59
  -4   1 -26    5.96    5.84
  -4   1 -23   74.31   11.61
  -4   1 -21   59.72   12.29
  -4   1 -19  103.89   13.21
  -4   1 -18    1.11    9.45
  -4   1 -16   22.29    9.01
  -4   2 -27   -0.86    4.09
  -4   2 -25    9.44    6.36
  -4   2 -24  111.89   10.51
  -4   2 -23    3.48    8.21
  -4   2 -22  105.05   11.29
  -4   2 -21   -1.17    8.50
  -4   2 -20   30.22   12.25
  -4   2 -17  -11.77    9.47
  -4   2 -16   13.62    8.76
  -4   3 -25   29.95    8.27
  -4   3 -22   13.99    8.02
  -4   3 -21   25.81   11.08
  -4   3 -20   28.17   12.79
  -4   3 -19    7.45    9.08
  -4   3 -18   58.89   12.32
  -4   3 -17   96.76   11.89
  -4   3 -16   67.49   11.14
  -4   4 -22   -2.90    6.97
  -4   4 -21   48.29   10.46
  -4   4 -19   41.78   11.15
  -4   4 -18   26.63   10.93
  -4   4 -16    3.92    7.66
  -3 -13 -21    1.00    5.00
  -3 -13 -20    3.49    5.64
  -3 -12 -24   51.14    5.95
  -3 -12 -23    4.75    5.03
  -3 -12 -22   33.93    7.71
  -3 -12 -21   -1.54    5.92
  -3 -12 -20    2.03    7.14
  -3 -12 -18    6.97    7.38
  -3 -12 -17   -0.44    8.21
  -3 -12 -16   79.78   10.75
  -3 -11 -25   97.49    6.70
  -3 -11 -24    1.87    5.18
  -3 -11 -23   66.43    8.27
  -3 -11 -21   10.05    7.10
  -3 -11 -19    2.06    7.95
  -3 -11 -18    3.58    8.99
  -3 -11 -17   13.62    8.53
  -3 -11 -16    1.86    9.02
  -3 -11 -15   36.32   11.30
  -3 -11 -14   -0.67    8.16
  -3 -10 -26   60.42    6.62
  -3 -10 -24   32.96    8.31
  -3 -10 -23    9.02    6.80
  -3 -10 -22   16.50    7.81
  -3 -10 -19    9.84    8.78
  -3 -10 -18    7.17    9.87
  -3 -10 -16   38.68   12.20
  -3 -10 -15   81.25   12.40
  -3 -10 -13   22.03    9.95
  -3 -10 -12  366.19   12.96
  -3  -9 -27   38.88    6.39
  -3  -9 -26    6.40    4.99
  -3  -9 -25   95.35    8.81
  -3  -9 -21    8.21    9.94
  -3  -9 -19   -5.41    9.98
  -3  -9 -16    9.74    9.44
  -3  -9 -15  117.03   11.54
  -3  -9 -14   -3.45    8.08
  -3  -9 -13  529.65   15.15
  -3  -8 -27   18.88    7.07
  -3  -8 -26   60.37    8.44
  -3  -8 -25   54.70    9.04
  -3  -8 -24   44.91    9.65
  -3  -8 -23   11.50    8.50
  -3  -8 -21   33.55   12.55
  -3  -8 -20   16.15   11.08
  -3  -8 -18   27.83   10.02
  -3  -8 -17  141.20   13.95
  -3  -8 -15  102.00   11.78
  -3  -8 -14  261.15   12.58
  -3  -8 -13    2.71    7.28
  -3  -7 -28   -3.23    4.00
  -3  -7 -27    7.60    5.66
  -3  -7 -25   45.09    9.74
  -3  -7 -24   38.22   10.68
  -3  -7 -22   77.79   12.64
  -3  -7 -21   15.40    9.83
  -3  -7 -19    6.61   10.04
  -3  -7 -17   31.00   12.13
  -3  -7 -16   53.00   12.41
  -3  -7 -15   17.84    8.56
  -3  -7 -14  128.24   10.11
  -3  -6 -28   -2.17    4.64
  -3  -6 -27    4.37    5.68
  -3  -6 -26   -3.07    6.54
  -3  -6 -25   22.01    7.67
  -3  -6 -24   11.52    8.40
  -3  -6 -22   -1.68    9.35
  -3  -6 -21  115.90   12.50
  -3  -6 -20    8.02   10.07
  -3  -6 -19    7.53   10.02
  -3  -6 -18    8.29   10.01
  -3  -6 -17  212.91   14.21
  -3  -6 -16   29.98   10.84
  -3  -6 -15  499.96   14.62
  -3  -6 -14   22.85   10.16
  -3  -5 -29   -2.21    3.48
  -3  -5 -28    2.28    5.03
  -3  -5 -27    5.67    6.00
  -3  -5 -25    5.47    7.98
  -3  -5 -23   29.01   11.99
  -3  -5 -20   97.82   13.19
  -3  -5 -19   97.74   13.30
  -3  -5 -17   19.57    9.51
  -3  -5 -16  348.39   14.08
  -3  -5 -15    0.25    7.69
  -3  -4 -29   -1.16    3.78
  -3  -4 -28    6.23    5.08
  -3  -4 -27   -5.21    6.57
  -3  -4 -26   13.43    7.16
  -3  -4 -25   16.41    8.08
  -3  -4 -23   96.88   13.09
  -3  -4 -22   59.65   11.70
  -3  -4 -21  108.66   13.89
  -3  -4 -20    6.15   10.51
  -3  -4 -17   45.51   12.10
  -3  -4 -15  249.27   12.48
  -3  -3 -29   15.65    6.29
  -3  -3 -28   26.77    7.65
  -3  -3 -27   21.67    8.72
  -3  -3 -23   47.49   12.84
  -3  -3 -22   65.38   11.89
  -3  -3 -21   54.68   13.59
  -3  -3 -20   41.78   13.63
  -3  -3 -19   -3.85   10.11
  -3  -3 -18   -0.87    9.45
  -3  -3 -16  168.49   12.35
  -3  -2 -29   -0.93    3.69
  -3  -2 -28   10.22    5.53
  -3  -2 -27   -2.03    6.03
  -3  -2 -25   17.38    8.42
  -3  -2 -22   13.33   10.57
  -3  -2 -21   84.35   12.65
  -3  -2 -20   32.15   14.25
  -3  -2 -19  -10.47    9.65
  -3  -2 -18   41.11   12.19
  -3  -2 -17    6.11    9.77
  -3  -1 -29   24.91    5.89
  -3  -1 -28    0.22    5.33
  -3  -1 -27   76.51    8.68
  -3  -1 -25  133.13   11.21
  -3  -1 -22   -8.03    9.32
  -3  -1 -21   55.00   13.29
  -3  -1 -20   10.51   10.86
  -3  -1 -19   39.01   13.24
  -3  -1 -17   48.10   11.10
  -3  -1 -16   -4.95    8.72
  -3   0 -28   31.80    6.97
  -3   0 -27    5.80    6.24
  -3   0 -26  139.05   10.01
  -3   0 -25   -4.70    7.82
  -3   0 -22  259.80   14.39
  -3   0 -20   51.05   13.24
  -3   0 -19   -4.89    9.65
  -3   0 -17   -4.04    8.57
  -3   0 -16  168.91   12.08
  -3   1 -28   -1.16    4.02
  -3   1 -27   64.69    8.09
  -3   1 -26   12.41    6.84
  -3   1 -25  110.26   10.30
  -3   1 -23   45.26   11.72
  -3   1 -22   -4.33    8.95
  -3   1 -21   65.24   13.27
  -3   1 -20   -1.86    9.83
  -3   1 -19   33.04   12.87
  -3   1 -18    1.60   10.15
  -3   1 -17   30.00   11.15
  -3   1 -16   -7.22    7.83
  -3   2 -27   -1.28    4.72
  -3   2 -26   38.54    8.23
  -3   2 -25   16.77    7.63
  -3   2 -23   58.05   11.28
  -3   2 -22   11.71    8.80
  -3   2 -21   79.22   12.90
  -3   2 -20   22.49    9.97
  -3   2 -19   -0.35    9.69
  -3   2 -17    0.34    8.39
  -3   2 -16  201.66   12.49
  -3   3 -25   39.79    8.70
  -3   3 -24   79.45    9.74
  -3   3 -23   51.21   10.13
  -3   3 -22   60.32   11.21
  -3   3 -21   69.59   11.36
  -3   3 -20   49.57   11.51
  -3   3 -19    9.17    8.97
  -3   3 -18    3.75    8.54
  -3   3 -17  143.36   12.38
  -3   3 -16  170.48   11.22
  -3   4 -21   90.91   10.99
  -3   4 -20    6.06    7.96
  -3   4 -19   -5.57    7.95
  -3   4 -18   39.48   12.74
  -2 -13 -22   24.09    6.68
  -2 -13 -21    1.61    5.57
  -2 -13 -20    4.28    5.84
  -2 -13 -19    5.19    6.38
  -2 -12 -24    6.70    4.63
  -2 -12 -23    4.69    5.25
  -2 -12 -22    2.03    5.96
  -2 -12 -21    0.22    7.06
  -2 -12 -20    2.87    7.48
  -2 -12 -18   27.81   10.34
  -2 -12 -17   20.89   10.37
  -2 -12 -16  119.91   11.32
  -2 -11 -25   20.83    6.89
  -2 -11 -23   -2.70    6.03
  -2 -11 -21   -5.65    7.36
  -2 -11 -20   14.12    8.30
  -2 -11 -19    8.08    8.55
  -2 -11 -18    5.39    8.57
  -2 -11 -17   48.12   11.86
  -2 -11 -15    8.64    8.48
  -2 -11 -14   21.05   10.47
  -2 -10 -27   -4.52    3.33
  -2 -10 -26   96.26    7.57
  -2 -10 -25   -0.33    5.46
  -2 -10 -24   11.95    7.01
  -2 -10 -23    8.56    7.43
  -2 -10 -20   -8.35    8.67
  -2 -10 -19    8.25    9.02
  -2 -10 -18   -4.54    8.79
  -2 -10 -17    9.76   10.09
  -2 -10 -15   35.25   10.16
  -2 -10 -13   13.39    7.38
  -2  -9 -27   30.91    7.05
  -2  -9 -26   -1.10    5.80
  -2  -9 -25   33.22    8.62
  -2  -9 -23   -0.94    8.07
  -2  -9 -21   14.07   10.20
  -2  -9 -20   -1.37    9.85
  -2  -9 -19    6.47   10.42
  -2  -9 -18   -2.33    9.49
  -2  -9 -16   13.75    9.63
  -2  -9 -15  123.82   11.73
  -2  -9 -14   26.81    9.65
  -2  -8 -28    3.91    4.04
  -2  -8 -26   25.43    8.56
  -2  -8 -25   78.43    9.59
  -2  -8 -24    0.54    7.68
  -2  -8 -22   -1.60    9.02
  -2  -8 -21   29.18   14.55
  -2  -8 -20   -7.54   10.07
  -2  -8 -19   73.59   13.27
  -2  -8 -17   61.59   10.76
  -2  -8 -16    9.42    9.59
  -2  -8 -15    1.80    7.71
  -2  -7 -28   35.39    7.28
  -2  -7 -27    8.93    5.86
  -2  -7 -26   79.14    9.78
  -2  -7 -25   21.10   10.13
  -2  -7 -24  164.52   12.65
  -2  -7 -22  216.91   13.88
  -2  -7 -21   -6.09    9.40
  -2  -7 -20   61.09   12.64
  -2  -7 -19   39.11   11.61
  -2  -7 -18   29.81   11.11
  -2  -7 -17   41.73   11.97
  -2  -7 -16  169.18   12.07
  -2  -7 -15   55.64   10.29
  -2  -7 -14   10.96    7.01
  -2  -6 -29    4.53    3.94
  -2  -6 -26   11.06    7.27
  -2  -6 -25  120.11   10.76
  -2  -6 -23  201.19   14.14
  -2  -6 -22    3.21    9.53
  -2  -6 -21   90.43   13.14
  -2  -6 -20    6.93   10.13
  -2  -6 -19   73.26   12.84
  -2  -6 -18    5.22    9.10
  -2  -6 -17   63.00   10.74
  -2  -6 -16  110.39   11.37
  -2  -5 -29   -3.80    4.02
  -2  -5 -28   -1.23    5.26
  -2  -5 -27    3.06    6.34
  -2  -5 -26   53.19   10.37
  -2  -5 -25   11.34    8.70
  -2  -5 -23   44.05   12.58
  -2  -5 -22   97.58   13.95
  -2  -5 -21    8.67   10.03
  -2  -5 -19    0.27    9.27
  -2  -5 -18   95.56   11.04
  -2  -5 -17   91.55   11.35
  -2  -5 -15   12.24    7.35
  -2  -4 -29    1.41    4.59
  -2  -4 -28    4.06    6.12
  -2  -4 -27   22.74    9.21
  -2  -4 -26   -1.72    7.30
  -2  -4 -25  122.93   11.84
  -2  -4 -23  160.57   13.99
  -2  -4 -22    6.50    9.89
  -2  -4 -21   95.85   13.83
  -2  -4 -20    0.07   10.83
  -2  -4 -19  125.09   13.55
  -2  -4 -17  306.96   13.48
  -2  -4 -16   36.68    9.01
  -2  -3 -29    1.98    4.74
  -2  -3 -28    1.92    6.20
  -2  -3 -27    0.09    7.37
  -2  -3 -24   85.57   11.33
  -2  -3 -23   -5.52   10.11
  -2  -3 -21   85.14   13.81
  -2  -3 -20    4.21   10.27
  -2  -3 -18  150.85   12.89
  -2  -3 -17    1.17    8.99
  -2  -3 -16  113.29   10.47
  -2  -2 -29    3.04    4.45
  -2  -2 -28   18.31    7.95
  -2  -2 -26   28.21   10.50
  -2  -2 -24    9.24    9.68
  -2  -2 -23   28.86   12.84
  -2  -2 -22    8.66    9.95
  -2  -2 -21    9.06   10.06
  -2  -2 -20   -0.81   10.13
  -2  -2 -18    1.24    9.37
  -2  -2 -16   83.46    9.32
  -2  -1 -29   18.04    6.55
  -2  -1 -28   -4.12    5.27
  -2  -1 -27   72.23    9.23
  -2  -1 -26    2.53    7.67
  -2  -1 -24   23.27    9.15
  -2  -1 -22   12.41    9.85
  -2  -1 -21   12.96   11.31
  -2  -1 -20    2.01    9.99
  -2  -1 -19    9.13    9.36
  -2  -1 -18   34.13   11.04
  -2   0 -29    3.14    4.04
  -2   0 -28   53.28    7.78
  -2   0 -26   78.30   10.21
  -2   0 -24   19.65    9.36
  -2   0 -23   -7.65   10.32
  -2   0 -22   -7.70    9.29
  -2   0 -18  212.95   12.85
  -2   0 -17    9.10    8.67
  -2   1 -28    4.21    4.84
  -2   1 -26   -4.01    7.17
  -2   1 -25    4.75    7.57
  -2   1 -24   20.23    8.52
  -2   1 -23    2.78    8.79
  -2   1 -21   -1.23    9.36
  -2   1 -19    8.61    9.20
  -2   1 -18   18.60    8.74
  -2   1 -17   96.79   10.02
  -2   2 -27    1.21    5.38
  -2   2 -26   39.85    8.78
  -2   2 -25    2.32    7.33
  -2   2 -23   12.64    8.79
  -2   2 -22    1.66    9.91
  -2   2 -21    1.23    9.13
  -2   2 -20   -3.22    9.04
  -2   2 -19   30.19   11.66
  -2   2 -18    9.06    8.38
  -2   2 -17   31.99    9.38
  -2   3 -25   34.35    9.03
  -2   3 -23    7.24    7.74
  -2   3 -21   91.95   12.35
  -2   3 -20   21.30    9.85
  -2   3 -19   14.16    9.15
  -2   3 -18  167.51   12.58
  -2   4 -21   82.09   11.66
  -2   4 -20   -3.77    9.00
  -1 -13 -23   15.39    7.24
  -1 -13 -22    6.13    5.08
  -1 -13 -21   -3.34    5.69
  -1 -13 -20   -0.22    6.20
  -1 -13 -19   -0.65    6.66
  -1 -12 -25    3.70    4.03
  -1 -12 -24    6.06    5.04
  -1 -12 -23    3.91    5.70
  -1 -12 -22    7.83    6.44
  -1 -12 -21   23.70    9.47
  -1 -12 -19    6.90    8.37
  -1 -12 -18   53.89   10.99
  -1 -11 -26    1.41    4.21
  -1 -11 -25   -1.09    5.34
  -1 -11 -24   -3.41    5.77
  -1 -11 -23   18.28    9.09
  -1 -11 -20    0.67    8.56
  -1 -11 -18    9.72    8.54
  -1 -11 -17   58.31   11.48
  -1 -11 -16   53.89   10.53
  -1 -11 -14  159.34   11.25
  -1 -10 -27    1.35    4.15
  -1 -10 -24   -6.64    7.01
  -1 -10 -21   -0.92    8.35
  -1 -10 -20   24.33   11.42
  -1 -10 -19   18.35    9.19
  -1 -10 -18   64.84   10.88
  -1 -10 -17   -4.36    8.41
  -1 -10 -16   73.19   10.96
  -1 -10 -15    8.87    8.47
  -1 -10 -14   99.87   10.10
  -1 -10 -13   -1.65    6.33
  -1  -9 -26   44.82    8.71
  -1  -9 -25   -2.14    6.77
  -1  -9 -24   95.31   10.65
  -1  -9 -21    7.28   10.17
  -1  -9 -20   91.46   12.61
  -1  -9 -19   88.42   12.39
  -1  -9 -18   54.76   12.07
  -1  -9 -17    0.40    8.53
  -1  -9 -16   22.65   10.04
  -1  -8 -28    4.56    5.01
  -1  -8 -26   31.91    9.47
  -1  -8 -25  117.27   10.32
  -1  -8 -24   -2.47    8.04
  -1  -8 -22   -7.45    8.96
  -1  -8 -21  141.56   13.45
  -1  -8 -20   20.24   10.21
  -1  -8 -19   39.74   11.85
  -1  -8 -18  158.54   12.91
  -1  -8 -17   53.98   11.31
  -1  -8 -16   73.11    9.85
  -1  -8 -14  108.79    9.04
  -1  -7 -29    4.59    4.30
  -1  -7 -28   32.32    7.64
  -1  -7 -27    7.65    6.37
  -1  -7 -26   63.81   10.17
  -1  -7 -25    8.08    8.68
  -1  -7 -23   19.07    9.44
  -1  -7 -22  131.98   13.36
  -1  -7 -21    3.25    9.21
  -1  -7 -20   34.03   11.86
  -1  -7 -19   56.78   12.12
  -1  -7 -18   84.99   11.81
  -1  -7 -17    0.91    7.98
  -1  -7 -16   70.04    9.92
  -1  -7 -15    4.93    7.69
  -1  -6 -29    5.57    4.82
  -1  -6 -28   -3.47    5.40
  -1  -6 -27   87.58    9.37
  -1  -6 -26    9.80    8.11
  -1  -6 -25  128.07   11.84
  -1  -6 -23  238.78   14.31
  -1  -6 -22   26.31   12.19
  -1  -6 -21   93.33   12.67
  -1  -6 -20   23.66   10.64
  -1  -6 -19  218.33   13.70
  -1  -6 -18   -5.82    9.17
  -1  -6 -17   33.09   10.59
  -1  -6 -15    2.44    6.63
  -1  -5 -29   -0.20    5.10
  -1  -5 -28   13.76    6.03
  -1  -5 -27   10.71    6.98
  -1  -5 -26  100.58   11.47
  -1  -5 -24  452.05   16.01
  -1  -5 -23   -0.29    9.27
  -1  -5 -22  228.14   14.59
  -1  -5 -21    6.00    9.30
  -1  -5 -20   74.72   12.37
  -1  -5 -18    8.39    9.37
  -1  -5 -17    1.96    8.36
  -1  -5 -16   22.36   10.39
  -1  -4 -29   -3.33    4.77
  -1  -4 -27   49.76    9.96
  -1  -4 -26    3.17    8.03
  -1  -4 -24    5.58    9.40
  -1  -4 -23  221.73   14.75
  -1  -4 -21   14.88   10.86
  -1  -4 -20    0.01    9.12
  -1  -4 -19    0.07    8.63
  -1  -4 -18   63.29    9.55
  -1  -4 -17    9.76    7.51
  -1  -3 -30   -3.66    3.52
  -1  -3 -29    5.76    4.96
  -1  -3 -28    5.51    6.56
  -1  -3 -27    4.69    8.17
  -1  -3 -24   91.36   12.14
  -1  -3 -23   -1.01   10.25
  -1  -3 -20  128.57   12.14
  -1  -3 -19    1.55    8.38
  -1  -3 -18    0.05    7.71
  -1  -3 -17    5.01    7.29
  -1  -2 -29   -4.11    5.16
  -1  -2 -28    6.43    6.12
  -1  -2 -24   -3.84   10.12
  -1  -2 -23  173.89   13.96
  -1  -2 -19   20.10    8.63
  -1  -2 -18  128.96   10.30
  -1  -2 -17    2.13    7.00
  -1  -1 -29   17.19    8.31
  -1  -1 -28   -0.37    5.68
  -1  -1 -27   14.68    7.04
  -1  -1 -26    3.46    8.29
  -1  -1 -24    0.19    9.14
  -1  -1 -23   57.76   13.05
  -1  -1 -22    6.14    9.73
  -1  -1 -21   43.41   12.73
  -1  -1 -20   21.01   10.28
  -1  -1 -19   -1.99    8.30
  -1  -1 -18    3.22    8.39
  -1  -1 -17   50.05    9.86
  -1   0 -28   54.90    8.20
  -1   0 -27    3.42    6.96
  -1   0 -26   -7.68    8.01
  -1   0 -23    0.74   10.57
  -1   0 -22   86.14   12.59
  -1   0 -21    8.65    9.95
  -1   0 -20   65.14   10.70
  -1   0 -19   -1.37    8.18
  -1   0 -18  280.65   12.60
  -1   0 -17   -2.69    7.74
  -1   1 -29   14.73    6.18
  -1   1 -28    3.07    5.18
  -1   1 -27   19.71    9.83
  -1   1 -26    8.67    7.75
  -1   1 -24   -2.71    8.48
  -1   1 -23   61.33   11.56
  -1   1 -22    2.86    9.79
  -1   1 -21   65.84   11.73
  -1   1 -20   12.91   10.14
  -1   1 -19   -2.75    8.22
  -1   1 -18   12.02    7.61
  -1   1 -17   46.47    8.95
  -1   2 -27   10.01    5.77
  -1   2 -24    7.12    8.21
  -1   2 -23  158.60   12.57
  -1   2 -22   36.88   13.99
  -1   2 -21   37.88   11.76
  -1   2 -20    0.38    9.78
  -1   2 -18  135.25   10.55
  -1   2 -17    1.27    6.94
  -1   3 -26   24.16    8.66
  -1   3 -25   -0.32    6.75
  -1   3 -24   80.76   10.87
  -1   3 -23   -2.17    8.23
  -1   3 -22   93.59   11.76
  -1   3 -21   41.01   12.15
  -1   3 -20  149.10   12.06
  -1   3 -19   -0.85    8.38
  -1   3 -17    1.25    7.51
   0 -13 -23   25.40    6.97
   0 -13 -21    9.13    6.48
   0 -13 -20    1.55    6.73
   0 -12 -23    0.51    6.14
   0 -12 -22   29.45    9.21
   0 -12 -21    2.14    7.78
   0 -12 -19   -3.44    8.20
   0 -12 -18   26.85   12.03
   0 -12 -17   25.33   10.02
   0 -12 -16   10.78    8.31
   0 -11 -26   -1.30    4.78
   0 -11 -25    7.98    6.12
   0 -11 -23  137.88   10.58
   0 -11 -22   46.60   10.84
   0 -11 -20   -7.96    8.11
   0 -11 -19   55.04   11.23
   0 -11 -18   -4.87    7.90
   0 -11 -17   76.97   10.66
   0 -10 -27    3.95    4.58
   0 -10 -25   -0.37    6.55
   0 -10 -24   94.40   10.12
   0 -10 -23   10.44    8.18
   0 -10 -21    0.80    8.50
   0 -10 -20  117.04   11.76
   0 -10 -19   -6.59    8.33
   0 -10 -18   38.79   10.43
   0 -10 -17   27.41    9.66
   0 -10 -16    3.18    8.25
   0 -10 -15   18.59    8.81
   0 -10 -14  143.50   10.05
   0 -10 -13   53.54    8.34
   0  -9 -27   -0.74    5.71
   0  -9 -26   32.79    8.93
   0  -9 -25   50.81   10.35
   0  -9 -24   37.94   11.12
   0  -9 -22   12.63    8.93
   0  -9 -21   33.21   11.78
   0  -9 -20   45.48   11.68
   0  -9 -18    5.41    8.45
   0  -9 -17   11.14    8.85
   0  -8 -29    2.77    3.81
   0  -8 -28    1.39    5.37
   0  -8 -26    9.26    8.04
   0  -8 -25   56.10   11.00
   0  -8 -22   67.26   11.30
   0  -8 -21  180.99   13.21
   0  -8 -20   38.69   10.13
   0  -8 -19   20.31    8.84
   0  -8 -18    5.17    8.25
   0  -8 -16   88.82   10.25
   0  -8 -15    9.49    7.04
   0  -7 -26  102.41   10.49
   0  -7 -25    2.44    8.74
   0  -7 -23   57.51   11.28
   0  -7 -22  236.76   14.23
   0  -7 -21   41.45   10.77
   0  -7 -20   39.39   11.46
   0  -7 -19    3.26    9.44
   0  -7 -18  165.63   12.06
   0  -7 -17    4.08    8.29
   0  -7 -15   34.24    8.68
   0  -6 -29    1.61    5.37
   0  -6 -28    1.00    5.96
   0  -6 -27   31.94    9.44
   0  -6 -26   -3.88    8.31
   0  -6 -24    2.83   10.20
   0  -6 -23  348.62   14.31
   0  -6 -22    0.45    9.29
   0  -6 -21  104.01   12.00
   0  -6 -20   47.18   11.87
   0  -6 -19  116.31   11.81
   0  -6 -18   64.90   10.05
   0  -6 -16    9.85    6.69
   0  -5 -30    5.45    4.00
   0  -5 -29   -3.21    5.51
   0  -5 -28   -1.20    6.21
   0  -5 -27    2.75    7.53
   0  -5 -26   73.19   11.16
   0  -5 -24  277.95   14.01
   0  -5 -22   60.41   12.73
   0  -5 -21   15.00    9.17
   0  -5 -20   64.04   12.04
   0  -5 -18   14.00    7.70
   0  -5 -17   18.64    8.13
   0  -5 -16   54.37    8.01
   0  -4 -30   16.53    6.60
   0  -4 -29    7.46    5.42
   0  -4 -28   -5.37    6.88
   0  -4 -27   44.48   10.11
   0  -4 -26   37.63   11.43
   0  -4 -24   -1.27    9.56
   0  -4 -23   80.16   13.06
   0  -4 -22   53.63   10.66
   0  -4 -21   -2.67    9.88
   0  -4 -18   23.32    9.98
   0  -4 -17   -4.83    6.99
   0  -3 -30   -0.60    4.37
   0  -3 -29   19.04    9.33
   0  -3 -28   51.32    9.50
   0  -3 -27   -2.86    7.41
   0  -3 -25   29.48    9.60
   0  -3 -23   49.66   12.56
   0  -3 -22  187.63   12.88
   0  -3 -21  274.14   13.89
   0  -3 -20  106.16   10.96
   0  -3 -19   29.89   10.74
   0  -3 -18    3.86    7.39
   0  -3 -17   64.69    8.54
   0  -2 -30   18.46    6.58
   0  -2 -29   -1.69    5.62
   0  -2 -28    0.90    6.46
   0  -2 -26   46.10   11.50
   0  -2 -25   45.99   12.35
   0  -2 -24   48.23   12.56
   0  -2 -23  150.87   13.07
   0  -2 -20   89.54   11.02
   0  -2 -19   17.52    8.20
   0  -2 -18    3.41    7.82
   0  -2 -17    3.31    6.60
   0  -1 -30    1.05    4.06
   0  -1 -29   24.06    7.54
   0  -1 -28    8.08    6.28
   0  -1 -27    4.71    7.35
   0  -1 -26   -3.85    8.91
   0  -1 -25  106.03   12.73
   0  -1 -24   13.73    9.61
   0  -1 -22   10.51    9.26
   0  -1 -21   86.37   11.53
   0  -1 -20    6.83    8.71
   0  -1 -19    2.00    7.74
   0  -1 -18   -0.97    6.75
   0  -1 -17   49.88    9.20
   0   0 -29   -1.11    5.02
   0   0 -28   22.89    8.49
   0   0 -27   -4.06    7.45
   0   0 -26    2.02    8.08
   0   0 -24  214.88   13.90
   0   0 -22   98.87   12.27
   0   0 -21   -2.03    8.33
   0   0 -19    6.53    7.89
   0   0 -18   36.05    8.39
   0   1 -28   16.12    7.88
   0   1 -27    1.62    7.04
   0   1 -26   -2.76    8.24
   0   1 -24   18.38    8.92
   0   1 -22    5.59    9.00
   0   1 -21   84.91   12.10
   0   1 -20   -4.93    7.83
   0   1 -18    7.02    7.45
   0   2 -28   -0.48    5.08
   0   2 -27   27.59    8.61
   0   2 -26   49.08    9.74
   0   2 -24   57.03   11.25
   0   2 -23  162.77   12.19
   0   2 -22   33.19   11.61
   0   2 -21  165.26   12.87
   0   2 -20   91.29   10.75
   0   2 -19   21.43    8.47
   0   3 -26   61.82    9.50
   0   3 -24  197.88   12.15
   0   3 -23   25.93    9.38
   0   3 -22  204.29   12.82
   0   3 -21  284.81   12.90
   0   3 -20  122.21   12.10
   0   3 -19   30.58   11.26
   0   3 -18   -1.18    6.78
   1 -13 -24    2.39    4.27
   1 -13 -23  113.71    8.02
   1 -13 -22    4.20    5.99
   1 -13 -21   42.36    8.94
   1 -13 -20   10.02    7.01
   1 -12 -26    0.09    3.64
   1 -12 -25    4.39    4.96
   1 -12 -24   89.11    8.60
   1 -12 -23    3.87    6.95
   1 -12 -22  106.15   10.36
   1 -12 -21   20.39   10.03
   1 -12 -20   21.31   10.50
   1 -12 -19    1.28    8.55
   1 -11 -27   -0.49    4.05
   1 -11 -26    4.83    5.27
   1 -11 -25   74.00    8.86
   1 -11 -24    2.20    7.56
   1 -11 -23  216.62   11.60
   1 -11 -20   -0.70    7.87
   1 -11 -19  186.78   11.57
   1 -11 -18   48.81    9.91
   1 -11 -16   98.26   10.41
   1 -11 -14   23.71    8.66
   1 -10 -28   -0.32    3.72
   1 -10 -27    5.28    5.10
   1 -10 -26   63.52    8.82
   1 -10 -25    4.16    7.75
   1 -10 -24  210.32   11.76
   1 -10 -23    8.17    9.13
   1 -10 -22  232.58   12.76
   1 -10 -21    0.71    8.78
   1 -10 -20   74.34   10.53
   1 -10 -18  142.88   11.07
   1 -10 -17   23.12    9.23
   1 -10 -16   32.97    8.85
   1 -10 -15    3.93    6.97
   1 -10 -14   36.46    7.91
   1  -9 -28    1.78    4.97
   1  -9 -27    4.62    5.89
   1  -9 -26    1.53    7.03
   1  -9 -25   87.92   10.59
   1  -9 -24   -2.92    7.96
   1  -9 -22    9.28    9.22
   1  -9 -20   55.55   11.49
   1  -9 -19    4.27    8.46
   1  -9 -18   99.65   10.87
   1  -9 -17    2.55    7.43
   1  -9 -16    1.24    6.99
   1  -9 -15   10.21    7.06
   1  -9 -14   57.95    8.18
   1  -8 -29   26.10    6.96
   1  -8 -28    8.89    5.77
   1  -8 -27   54.38    9.44
   1  -8 -26    6.77    7.39
   1  -8 -25   33.81   10.80
   1  -8 -23   25.45   10.15
   1  -8 -21   32.01   10.62
   1  -8 -20   -2.40    9.15
   1  -8 -19   -6.23    7.62
   1  -8 -18   10.84    7.60
   1  -8 -16   20.22    6.77
   1  -8 -15  234.13    9.96
   1  -7 -28   55.55    8.89
   1  -7 -27    2.26    7.13
   1  -7 -26   84.76   11.18
   1  -7 -25   31.48   11.08
   1  -7 -24   89.03   11.96
   1  -7 -23   51.90   11.93
   1  -7 -22   26.39   11.18
   1  -7 -19   61.15   11.15
   1  -7 -18    5.32    7.64
   1  -7 -17   52.92    8.93
   1  -7 -16   -0.98    6.28
   1  -7 -15   36.19    7.54
   1  -6 -30    5.71    4.20
   1  -6 -29   22.81    7.82
   1  -6 -28   -0.16    6.64
   1  -6 -27    1.45    8.28
   1  -6 -24   48.28   10.77
   1  -6 -23  114.46   12.14
   1  -6 -21    4.56    8.31
   1  -6 -20    3.42    9.32
   1  -6 -19   14.93    7.89
   1  -6 -18   19.62    8.83
   1  -6 -16    9.13    6.98
   1  -5 -30   21.21    7.17
   1  -5 -29    2.54    5.78
   1  -5 -28    2.84    7.45
   1  -5 -27    7.46    8.25
   1  -5 -26   85.93   11.73
   1  -5 -24  100.50   11.90
   1  -5 -23    4.46    9.26
   1  -5 -22    6.75    9.09
   1  -5 -21   43.87   10.37
   1  -5 -20   -0.86    8.83
   1  -5 -19   69.48   10.34
   1  -5 -18    8.44    7.03
   1  -5 -16   98.85    9.40
   1  -4 -30    0.91    4.70
   1  -4 -29   29.62    8.52
   1  -4 -28   11.22    7.00
   1  -4 -27   68.69   11.02
   1  -4 -24   31.07   11.66
   1  -4 -23    0.34    8.64
   1  -4 -22   55.00   11.05
   1  -4 -21   -3.31    9.21
   1  -4 -20   55.84    9.57
   1  -4 -19    3.52    8.50
   1  -4 -18    8.20    6.94
   1  -4 -17   34.63    8.52
   1  -3 -30   28.26    7.18
   1  -3 -29    6.57    6.17
   1  -3 -28   37.76    9.56
   1  -3 -27    6.65    8.04
   1  -3 -25   32.06   13.50
   1  -3 -24   75.33   12.29
   1  -3 -23    3.82    9.15
   1  -3 -22   37.93   10.10
   1  -3 -21   68.64   11.60
   1  -3 -20   13.00    7.97
   1  -3 -19  124.83   10.87
   1  -3 -17  179.09   10.34
   1  -2 -30    5.06    4.62
   1  -2 -29   -3.92    5.75
   1  -2 -28   -1.53    7.46
   1  -2 -27   33.84   10.81
   1  -2 -25   17.62    9.01
   1  -2 -24  128.36   12.23
   1  -2 -23   23.27    9.05
   1  -2 -22  246.68   13.18
   1  -2 -21   41.96   11.23
   1  -2 -20  266.64   11.89
   1  -2 -19    0.68    7.74
   1  -2 -17   19.13    8.75
   1  -1 -30   -4.21    4.49
   1  -1 -29    5.18    5.59
   1  -1 -28   12.44    7.31
   1  -1 -27   -2.25    8.24
   1  -1 -25  102.27   12.65
   1  -1 -23  150.58   12.88
   1  -1 -22   -5.33    8.20
   1  -1 -21  354.60   13.17
   1  -1 -19    6.97    7.16
   1   0 -30   -3.11    4.03
   1   0 -29    6.21    5.71
   1   0 -27    7.45    7.73
   1   0 -25    5.36    8.98
   1   0 -24   53.75   11.95
   1   0 -23   12.31    9.58
   1   0 -22  187.18   12.42
   1   0 -21   -6.60    7.61
   1   0 -19    5.01    6.93
   1   0 -18   -0.97    6.49
   1   1 -29   -1.81    4.68
   1   1 -28    7.56    6.03
   1   1 -27    0.34    7.71
   1   1 -26   -1.44    7.86
   1   1 -25  104.68   12.13
   1   1 -24   -1.57    8.29
   1   1 -23  141.12   11.86
   1   1 -22  -12.13    7.95
   1   1 -21  338.93   13.79
   1   1 -20   53.33    9.98
   1   1 -19    3.43    6.94
   1   1 -18   68.54    9.13
   1   2 -28    0.67    5.50
   1   2 -27   32.55    9.08
   1   2 -26   57.33   10.17
   1   2 -24  125.71   11.83
   1   2 -23   41.45   10.95
   1   2 -22  259.06   12.93
   1   2 -21   40.78   10.79
   1   2 -19    5.38    6.71
   1   2 -18   65.98    9.20
   1   3 -26   36.34    9.69
   1   3 -24   72.48   11.05
   1   3 -23   -2.48    8.64
   1   3 -22   33.20   11.10
   1   3 -19  128.65   10.53
   1   3 -18   -0.90    6.00
   2 -13 -24    9.27    5.00
   2 -13 -23  112.42    8.49
   2 -13 -22    3.30    6.66
   2 -13 -21   85.68    9.58
   2 -13 -20    2.96    7.52
   2 -12 -25   65.56    7.87
   2 -12 -24  163.05    9.50
   2 -12 -23   -2.93    6.61
   2 -12 -22   93.77   10.21
   2 -12 -20  115.78   10.51
   2 -12 -18   58.57    9.86
   2 -12 -17   11.67    6.99
   2 -12 -16   28.49    8.78
   2 -11 -27   27.49    6.85
   2 -11 -25  214.66   10.31
   2 -11 -24   34.42    9.57
   2 -11 -23  216.40   11.40
   2 -11 -21  167.47   11.49
   2 -11 -20    9.24    8.39
   2 -11 -18    6.97    7.21
   2 -11 -17   -4.50    6.70
   2 -11 -16   27.70    8.74
   2 -11 -15   -4.30    6.55
   2 -11 -14    1.32    5.90
   2 -10 -28    1.61    4.42
   2 -10 -27   -2.23    5.77
   2 -10 -26   39.85    9.19
   2 -10 -25   -0.49    7.17
   2 -10 -24  152.22   10.96
   2 -10 -21    8.99    8.07
   2 -10 -20   26.58   10.40
   2 -10 -19   47.15    9.75
   2 -10 -18   33.06    9.21
   2 -10 -17   23.99    8.86
   2 -10 -16    8.34    6.47
   2 -10 -15   34.09    7.83
   2 -10 -14    0.70    5.56
   2  -9 -28    0.90    5.20
   2  -9 -27    4.13    6.96
   2  -9 -26   -2.63    6.86
   2  -9 -25   10.38    8.63
   2  -9 -24   -3.38    8.30
   2  -9 -23   16.97    9.48
   2  -9 -22    3.21    8.16
   2  -9 -21   12.17    8.38
   2  -9 -20   22.09   10.06
   2  -9 -19   11.92    8.68
   2  -9 -17    4.38    6.95
   2  -9 -16  121.49    8.94
   2  -9 -15   23.08    7.20
   2  -9 -14   32.55    7.19
   2  -8 -28    5.69    6.15
   2  -8 -27   51.34    9.71
   2  -8 -26   13.43    8.29
   2  -8 -25    6.42    8.52
   2  -8 -23    0.47    9.38
   2  -8 -22   80.97   11.20
   2  -8 -21   30.41   10.41
   2  -8 -19   12.25    8.18
   2  -8 -18   32.57    8.48
   2  -8 -17  120.11    9.79
   2  -8 -15  379.74   11.64
   2  -7 -30   19.65    6.65
   2  -7 -29   -1.07    5.24
   2  -7 -28   41.01    9.52
   2  -7 -27   -4.86    7.79
   2  -7 -26   33.51    9.81
   2  -7 -24   10.09    8.77
   2  -7 -23  194.85   12.07
   2  -7 -22   39.47   10.50
   2  -7 -21  115.28   11.79
   2  -7 -20   57.15    9.38
   2  -7 -19  157.22   11.48
   2  -7 -18  170.98   10.65
   2  -7 -17   20.86    9.35
   2  -7 -16  153.33    9.77
   2  -6 -30    7.71    4.91
   2  -6 -29   25.85    8.51
   2  -6 -28   10.48    6.90
   2  -6 -27    8.28    7.78
   2  -6 -24    9.14    9.66
   2  -6 -23    2.83    9.19
   2  -6 -22    2.17    8.23
   2  -6 -21   60.42   10.82
   2  -6 -18   70.09    9.67
   2  -6 -17    5.63    6.63
   2  -6 -16    6.18    6.15
   2  -5 -30   23.08    7.55
   2  -5 -29    6.40    6.42
   2  -5 -27   -1.99    7.80
   2  -5 -26   53.54   11.00
   2  -5 -25    1.60    8.86
   2  -5 -23    8.71    8.62
   2  -5 -21   23.61    8.73
   2  -5 -20   25.96   10.13
   2  -5 -19   25.10    8.74
   2  -5 -18   -0.74    7.14
   2  -5 -17   17.08    7.75
   2  -4 -30    2.26    5.18
   2  -4 -29   47.88    8.84
   2  -4 -27   14.92    8.03
   2  -4 -25   96.23   11.53
   2  -4 -24    1.33    8.32
   2  -4 -23   57.99   11.05
   2  -4 -22   17.12    9.15
   2  -4 -21    6.10    8.27
   2  -4 -20   31.84    8.80
   2  -4 -19   -1.35    7.53
   2  -4 -18    5.68    6.67
   2  -4 -17   32.77    8.39
   2  -3 -30   15.73    7.71
   2  -3 -29   -5.29    6.12
   2  -3 -28   22.49   10.24
   2  -3 -27   24.24   10.60
   2  -3 -24   -0.56    8.08
   2  -3 -22   94.97   11.27
   2  -3 -21   80.03   11.12
   2  -3 -20   11.13    7.73
   2  -3 -19    9.61    6.94
   2  -3 -18    0.88    7.28
   2  -3 -17  267.75   10.42
   2  -2 -30    3.23    5.19
   2  -2 -28    7.96    7.19
   2  -2 -25   -0.51    8.84
   2  -2 -24  142.76   12.21
   2  -2 -23   21.98   10.90
   2  -2 -22  524.36   15.39
   2  -2 -21   -7.19    8.46
   2  -2 -20   96.53   10.20
   2  -2 -19   24.49    8.63
   2  -2 -18   61.72    9.16
   2  -1 -30   -3.16    4.91
   2  -1 -29    0.92    6.21
   2  -1 -28   34.41    9.63
   2  -1 -27    4.49    7.92
   2  -1 -25   26.33   10.18
   2  -1 -24   -1.95    8.05
   2  -1 -23  374.38   13.79
   2  -1 -22   11.27    8.24
   2  -1 -21  332.25   12.75
   2  -1 -19   37.38    9.24
   2   0 -30    0.70    4.57
   2   0 -29   -2.65    5.45
   2   0 -28   14.52    7.19
   2   0 -27    3.81    7.88
   2   0 -25    6.84    8.25
   2   0 -23    2.31    8.07
   2   0 -22  222.96   11.88
   2   0 -21   -1.20    7.23
   2   0 -20    8.01    7.14
   2   0 -19   -7.12    6.89
   2   0 -18  127.73    9.32
   2   1 -29   -4.62    5.32
   2   1 -28   33.26    9.05
   2   1 -27   15.49    7.53
   2   1 -25   31.27   11.05
   2   1 -23  367.70   13.83
   2   1 -22    6.76    8.08
   2   1 -21  357.22   13.31
   2   1 -19   40.09    8.75
   2   1 -18   12.35    6.23
   2   2 -28   -2.24    5.67
   2   2 -27    5.97    7.50
   2   2 -26  100.26   11.24
   2   2 -25   -4.53    7.93
   2   2 -23   25.24    8.57
   2   2 -22  515.88   14.37
   2   2 -21   -2.00    7.27
   2   2 -20  112.47   10.46
   2   2 -19   31.52    8.86
   2   2 -18   64.55    8.28
   2   3 -26    1.16    7.72
   2   3 -24    7.77    7.94
   2   3 -23   84.26   11.12
   2   3 -22   97.04   11.02
   2   3 -21   56.71   10.35
   2   3 -20   10.46    7.19
   2   3 -19   25.02    8.09
   2   3 -18    1.70    5.85
   3 -13 -25   56.10    6.09
   3 -13 -24    4.76    4.96
   3 -13 -23   89.58    8.55
   3 -13 -22    6.61    6.63
   3 -13 -21   73.38    9.53
   3 -13 -19   20.80    9.22
   3 -12 -26    0.88    4.49
   3 -12 -25    5.50    5.91
   3 -12 -24   55.08    8.95
   3 -12 -23    9.55    7.54
   3 -12 -19    3.51    7.13
   3 -12 -17    3.98    6.73
   3 -12 -16   -2.44    6.12
   3 -11 -27   52.13    7.26
   3 -11 -26    6.70    5.88
   3 -11 -25  152.48    9.93
   3 -11 -24   -0.53    6.90
   3 -11 -23  108.25   10.30
   3 -11 -21  133.71   11.06
   3 -11 -20    2.73    7.25
   3 -11 -19   31.78    9.71
   3 -11 -18    6.43    7.38
   3 -11 -17    0.53    6.53
   3 -11 -16   22.74    8.35
   3 -11 -15   47.42    8.42
   3 -10 -27    4.50    6.10
   3 -10 -26   10.21    7.18
   3 -10 -24  135.41   11.01
   3 -10 -22  164.16   10.94
   3 -10 -21   11.57    8.14
   3 -10 -19    4.73    8.00
   3 -10 -18   -0.86    6.81
   3 -10 -16   33.03    8.25
   3 -10 -14   19.51    7.25
   3  -9 -29    4.11    4.38
   3  -9 -28   10.74    6.20
   3  -9 -27   -0.02    6.75
   3  -9 -26    0.03    7.87
   3  -9 -23   25.48   11.63
   3  -9 -22   40.43   10.59
   3  -9 -21    5.57    7.84
   3  -9 -20   24.41    9.89
   3  -9 -19   29.63    9.08
   3  -9 -17   55.38    8.68
   3  -9 -16    7.89    6.37
   3  -9 -15   31.35    7.87
   3  -9 -14   21.26    7.37
   3  -8 -29   60.53    7.98
   3  -8 -28   12.75    6.37
   3  -8 -26   57.37   10.68
   3  -8 -25    7.74    7.98
   3  -8 -23   50.39   10.26
   3  -8 -22    4.71    8.37
   3  -8 -21  259.43   12.78
   3  -8 -19  227.19   11.84
   3  -8 -18   38.44    8.92
   3  -8 -17   88.15    9.29
   3  -8 -16   36.82    8.36
   3  -7 -30   25.37    7.24
   3  -7 -29   10.61    6.40
   3  -7 -28   36.17    9.32
   3  -7 -27    4.37    7.76
   3  -7 -26    8.33    8.07
   3  -7 -24    7.34    8.65
   3  -7 -22   50.89   10.72
   3  -7 -19   30.85    9.32
   3  -7 -18  116.15    9.89
   3  -7 -17    6.90    6.37
   3  -7 -16   39.75    8.13
   3  -6 -30   16.21    7.75
   3  -6 -29   18.17    6.33
   3  -6 -28    0.12    7.26
   3  -6 -26   12.53    8.98
   3  -6 -24   35.18   10.32
   3  -6 -23   44.06   10.67
   3  -6 -22    6.82    8.44
   3  -6 -21   87.38   10.98
   3  -6 -20   41.20    8.89
   3  -6 -18    2.47    6.88
   3  -6 -17   15.85    7.49
   3  -6 -16   -5.05    6.41
   3  -5 -30    7.50    5.27
   3  -5 -29    0.75    6.43
   3  -5 -28    9.99    7.40
   3  -5 -27    9.28    7.80
   3  -5 -25   14.88    8.85
   3  -5 -24   10.47    8.41
   3  -5 -23   28.37   11.86
   3  -5 -22  160.79   12.06
   3  -5 -20  143.11   10.43
   3  -5 -19   65.60    9.33
   3  -5 -18   17.66    7.68
   3  -5 -17   35.28    7.81
   3  -4 -31   24.94    6.65
   3  -4 -30    5.78    5.73
   3  -4 -29   16.34    7.55
   3  -4 -28    9.16    7.94
   3  -4 -27   12.04    8.74
   3  -4 -24   11.70    8.48
   3  -4 -22   68.58   10.30
   3  -4 -21  104.16    9.85
   3  -4 -20   49.22    9.45
   3  -4 -19   57.25    9.72
   3  -4 -17   39.61    7.21
   3  -3 -31    1.04    4.23
   3  -3 -30    5.51    5.79
   3  -3 -29    6.47    7.52
   3  -3 -28    5.14    7.84
   3  -3 -27   55.42   11.11
   3  -3 -25  101.37   11.56
   3  -3 -24   71.11   11.39
   3  -3 -21  174.75   11.57
   3  -3 -18   56.37    8.48
   3  -3 -17   27.44    8.40
   3  -2 -30    5.80    5.44
   3  -2 -29   44.17    9.37
   3  -2 -28    7.39    7.90
   3  -2 -25   21.90    9.72
   3  -2 -24  135.91   11.80
   3  -2 -23  238.24   12.87
   3  -2 -21    5.95    7.49
   3  -2 -20   14.00    7.21
   3  -2 -19   65.76    8.11
   3  -2 -18  119.01    9.03
   3  -1 -30   -2.32    5.24
   3  -1 -29    0.04    6.32
   3  -1 -27   11.39    8.63
   3  -1 -25  188.67   12.30
   3  -1 -24   12.71    8.47
   3  -1 -23  473.78   14.39
   3  -1 -22   10.89    7.59
   3  -1 -21  237.49   11.72
   3  -1 -20    2.37    6.85
   3  -1 -19   10.60    6.92
   3  -1 -18   18.46    8.26
   3   0 -30    6.12    4.92
   3   0 -29    9.68    6.72
   3   0 -28    2.46    7.05
   3   0 -27   -0.86    7.57
   3   0 -25    1.51    8.72
   3   0 -24  158.33   11.94
   3   0 -23    8.73    7.60
   3   0 -21    0.64    7.02
   3   0 -20    8.42    6.75
   3   0 -19   -4.25    6.06
   3   1 -29    2.71    5.80
   3   1 -28   10.50    6.80
   3   1 -27   22.71   10.31
   3   1 -25  189.63   11.85
   3   1 -24    2.11    7.83
   3   1 -23  459.48   14.35
   3   1 -22    4.70    8.05
   3   1 -21  245.41   11.88
   3   1 -20    4.56    7.28
   3   1 -19    2.29    6.68
   3   1 -18   17.62    7.85
   3   2 -28    3.25    6.74
   3   2 -27    9.33    7.25
   3   2 -25    7.29    7.96
   3   2 -24  144.96   11.35
   3   2 -20   19.54    9.74
   3   2 -18  118.13    8.93
   3   3 -26    5.18    7.41
   3   3 -25  104.11   11.26
   3   3 -24   62.27   10.60
   3   3 -23  138.41   10.95
   3   3 -22  189.93   11.35
   3   3 -20  216.26   10.90
   3   3 -19   -4.43    6.38
   3   3 -18   47.03    8.35
   4 -13 -25   12.91    4.31
   4 -13 -24    6.84    5.17
   4 -13 -23   52.88    8.51
   4 -13 -22   42.11    8.73
   4 -13 -21    6.53    6.76
   4 -13 -19   -0.73    6.64
   4 -12 -26    2.92    5.01
   4 -12 -25   -1.19    5.81
   4 -12 -24  119.52    9.48
   4 -12 -23    2.68    7.25
   4 -12 -22   66.09    9.72
   4 -12 -20   47.76    9.30
   4 -12 -19   -2.21    6.65
   4 -12 -16   43.58    8.48
   4 -11 -27   47.30    7.55
   4 -11 -26    0.12    5.91
   4 -11 -25  144.87    9.88
   4 -11 -24    0.94    7.04
   4 -11 -23  175.43   10.81
   4 -11 -21   60.24    9.58
   4 -11 -18   11.38    6.90
   4 -11 -16   29.07    8.33
   4 -11 -15   18.84    7.78
   4 -11 -14   -0.51    5.40
   4 -10 -28    3.77    4.90
   4 -10 -27   25.24    8.70
   4 -10 -26   53.89    9.70
   4 -10 -25   -4.10    6.74
   4 -10 -24  213.55   11.47
   4 -10 -22  211.26   11.50
   4 -10 -21    0.06    7.31
   4 -10 -19   -0.90    6.65
   4 -10 -18   -3.42    7.19
   4 -10 -17   15.07    6.76
   4 -10 -16    3.83    6.02
   4 -10 -15    1.22    6.04
   4 -10 -14  137.23    8.65
   4 -10 -13   16.92    7.02
   4  -9 -29   -0.60    4.91
   4  -9 -28    6.13    6.35
   4  -9 -26    1.65    7.81
   4  -9 -25   22.56    9.72
   4  -9 -23  121.57   10.15
   4  -9 -22  133.29   10.86
   4  -9 -21   -0.22    8.11
   4  -9 -20   29.58    9.15
   4  -9 -19   32.92    9.22
   4  -9 -18    8.91    7.01
   4  -9 -17   66.30    9.08
   4  -9 -16   -0.22    5.68
   4  -9 -15   31.46    7.81
   4  -9 -14   25.88    7.11
   4  -8 -30    2.82    4.14
   4  -8 -29    3.73    5.93
   4  -8 -28    0.32    6.42
   4  -8 -27    7.37    7.10
   4  -8 -26   19.43    8.24
   4  -8 -25   33.09    9.62
   4  -8 -23  207.95   11.19
   4  -8 -22    3.43    7.52
   4  -8 -21  302.27   12.63
   4  -8 -19  208.69   10.30
   4  -8 -18    2.86    7.28
   4  -8 -17    0.72    6.13
   4  -8 -16   21.87    7.88
   4  -8 -15   -4.32    5.38
   4  -7 -30    1.60    4.82
   4  -7 -29    8.49    6.67
   4  -7 -27    1.25    7.48
   4  -7 -24   74.26   10.75
   4  -7 -23   26.88   10.19
   4  -7 -22  189.81   11.82
   4  -7 -20  203.78   11.13
   4  -7 -19   11.43    7.00
   4  -7 -18   64.90    9.24
   4  -7 -17   41.59    8.30
   4  -7 -16   32.22    7.50
   4  -6 -30    5.47    5.22
   4  -6 -29    3.27    6.37
   4  -6 -28   10.98    7.39
   4  -6 -27    4.21    7.44
   4  -6 -24   -9.32    7.40
   4  -6 -23  202.95   11.29
   4  -6 -22   14.76    7.73
   4  -6 -20   -0.25    7.25
   4  -6 -18   33.37    8.23
   4  -6 -17   16.94    8.47
   4  -5 -31    2.48    4.05
   4  -5 -29   10.11    6.66
   4  -5 -28   37.14    9.71
   4  -5 -27   -0.59    7.35
   4  -5 -25   -9.93    7.50
   4  -5 -24    5.16    7.66
   4  -5 -23   -1.86    7.31
   4  -5 -22  232.07   11.10
   4  -5 -21    2.41    7.12
   4  -5 -20  358.78   12.77
   4  -5 -17    0.08    5.94
   4  -4 -31    6.37    4.33
   4  -4 -30   -3.31    5.76
   4  -4 -29    3.89    7.49
   4  -4 -28   -7.28    7.48
   4  -4 -27   12.12    8.68
   4  -4 -25    7.14    8.36
   4  -4 -24   33.20   10.80
   4  -4 -23   89.55   11.01
   4  -4 -22   79.82   10.43
   4  -4 -21  171.80   11.44
   4  -4 -19  244.61   11.40
   4  -4 -18   15.02    6.94
   4  -4 -17   25.65    7.62
   4  -3 -31   14.05    6.98
   4  -3 -30    2.51    6.01
   4  -3 -29    4.97    7.43
   4  -3 -28   -9.47    7.51
   4  -3 -27   67.54   10.86
   4  -3 -25  104.76   11.34
   4  -3 -22  181.66   10.68
   4  -3 -21   95.75    9.35
   4  -3 -20  131.16    9.62
   4  -3 -19   14.33    6.55
   4  -3 -18   37.22    7.87
   4  -2 -31    3.93    4.23
   4  -2 -27   -5.71    7.74
   4  -2 -24   53.51   10.76
   4  -2 -23  140.90   11.07
   4  -2 -21  138.92    9.82
   4  -2 -20   44.69    8.07
   4  -2 -19   43.65    7.65
   4  -2 -18    1.18    5.83
   4  -1 -30    2.91    5.60
   4  -1 -29    6.49    6.69
   4  -1 -28   20.27   10.12
   4  -1 -27   44.31   10.63
   4  -1 -25   52.55   10.55
   4  -1 -24   22.35    7.83
   4  -1 -23  178.73   11.60
   4  -1 -22   -0.69    7.91
   4  -1 -19    4.86    6.43
   4  -1 -18   44.87    8.05
   4   0 -30   10.56    5.34
   4   0 -29   -5.31    6.50
   4   0 -28   16.49    7.62
   4   0 -27    5.59    8.19
   4   0 -25   -2.13    7.68
   4   0 -24  125.64   10.68
   4   0 -23   -6.13    7.88
   4   0 -22  248.53   12.04
   4   0 -21   -3.91    6.74
   4   0 -19   -8.13    5.66
   4   1 -28   16.77    7.66
   4   1 -27   40.11   10.27
   4   1 -25   42.31   10.38
   4   1 -24   35.34   10.12
   4   1 -23  170.15   10.56
   4   1 -22    1.69    7.35
   4   1 -21   70.90    9.67
   4   1 -20    3.69    6.84
   4   1 -19    0.39    5.85
   4   1 -18   35.02    7.30
   4   2 -28   21.41   10.66
   4   2 -27   -2.32    7.36
   4   2 -25   42.78   10.08
   4   2 -24   57.00   10.18
   4   2 -23  153.53   10.86
   4   2 -22  314.03   12.40
   4   2 -21  130.08   10.28
   4   2 -20   38.10    8.12
   4   2 -19   38.89    7.63
   4   2 -18   -3.67    5.46
   4   3 -26    4.99    7.89
   4   3 -24  115.85   10.52
   4   3 -22  165.92   10.41
   4   3 -21  115.88    9.91
   4   3 -20  147.62    9.76
   5 -13 -24   20.23    7.64
   5 -13 -23    5.43    6.29
   5 -13 -22   44.24    8.50
   5 -13 -21   23.36    9.66
   5 -12 -26   32.78    7.52
   5 -12 -25    6.68    6.24
   5 -12 -24    6.23    6.27
   5 -12 -22   -1.60    7.06
   5 -12 -20    8.97    6.67
   5 -12 -19    6.08    7.02
   5 -12 -18   26.23    8.49
   5 -12 -17   -0.41    5.76
   5 -12 -16   83.87    8.43
   5 -11 -27   44.69    7.84
   5 -11 -26    4.19    6.14
   5 -11 -23    2.21    7.04
   5 -11 -21   19.59    8.56
   5 -11 -20   12.46    7.54
   5 -11 -19   46.67    8.90
   5 -11 -18   43.99    8.94
   5 -11 -17  278.04   10.75
   5 -11 -16   40.79    8.17
   5 -11 -15  131.53    9.04
   5 -11 -14   74.95    7.97
   5 -10 -28   21.42    9.03
   5 -10 -27   -2.22    6.50
   5 -10 -26  163.10   10.30
   5 -10 -25   -6.35    6.57
   5 -10 -24   75.19    9.96
   5 -10 -22   -0.43    7.11
   5 -10 -21   -1.29    6.83
   5 -10 -20   15.37    7.36
   5 -10 -19    9.17    7.41
   5 -10 -18   71.90    8.84
   5 -10 -17   43.35    8.59
   5 -10 -16   70.41    8.38
   5 -10 -15   27.13    7.46
   5 -10 -14   13.09    5.98
   5 -10 -13   44.63    6.71
   5  -9 -29    1.21    4.92
   5  -9 -28    0.99    6.05
   5  -9 -27    2.20    7.34
   5  -9 -26    1.26    7.03
   5  -9 -25   56.46    9.99
   5  -9 -23   47.21    9.25
   5  -9 -22    8.45    7.24
   5  -9 -21    5.20    7.33
   5  -9 -20   -7.61    7.52
   5  -9 -19   18.40    8.23
   5  -9 -18    1.08    6.72
   5  -9 -17    3.77    6.57
   5  -9 -16    7.43    6.07
   5  -9 -15    3.75    6.08
   5  -9 -14   -0.94    4.97
   5  -8 -30    0.60    4.40
   5  -8 -29   -0.93    5.55
   5  -8 -27   16.83    7.30
   5  -8 -26   32.67    9.90
   5  -8 -25   26.06    9.68
   5  -8 -24   55.75    9.15
   5  -8 -23  150.29   10.47
   5  -8 -22    7.60    7.28
   5  -8 -21   10.37    7.34
   5  -8 -20   13.29    7.51
   5  -8 -19  115.68   10.16
   5  -8 -18    2.83    6.41
   5  -8 -16    0.56    6.54
   5  -8 -15    1.16    5.47
   5  -7 -30    2.98    4.98
   5  -7 -29   -2.51    6.19
   5  -7 -28   17.70    7.38
   5  -7 -27    4.63    7.72
   5  -7 -26   83.93   10.06
   5  -7 -24   88.21   10.70
   5  -7 -23    3.19    7.53
   5  -7 -20  328.05   12.63
   5  -7 -19   39.07    9.17
   5  -7 -17   41.91    7.56
   5  -7 -16   78.54    8.26
   5  -7 -15    4.50    5.94
   5  -6 -30    1.62    5.53
   5  -6 -29   -2.77    6.39
   5  -6 -28   -1.75    6.86
   5  -6 -27    2.74    7.27
   5  -6 -26    0.11    8.47
   5  -6 -25   35.90   10.03
   5  -6 -24    0.42    7.26
   5  -6 -23  237.14   11.92
   5  -6 -22   17.27    7.68
   5  -6 -20   13.39    7.10
   5  -6 -19  246.16   10.61
   5  -6 -18   22.24    7.91
   5  -6 -16   17.40    7.66
   5  -5 -31    2.71    4.30
   5  -5 -30    2.80    5.79
   5  -5 -29   13.96    7.02
   5  -5 -28   -0.10    6.96
   5  -5 -27   -0.77    7.19
   5  -5 -25   -4.73    7.45
   5  -5 -24  144.99   10.15
   5  -5 -23    1.36    7.43
   5  -5 -22  188.09   11.41
   5  -5 -21    4.63    7.21
   5  -5 -20  346.92   12.39
   5  -5 -19   -1.91    6.37
   5  -5 -18   19.33    7.69
   5  -5 -17   25.66    7.30
   5  -4 -31   -3.21    4.45
   5  -4 -30    9.32    6.44
   5  -4 -27   -2.19    7.82
   5  -4 -25    6.11    8.22
   5  -4 -24   42.97   10.36
   5  -4 -23  242.06   11.83
   5  -4 -22   -8.23    6.88
   5  -4 -21  332.90   11.89
   5  -4 -20    6.09    6.70
   5  -4 -18    8.10    6.26
   5  -4 -17   17.06    7.46
   5  -3 -31   18.67    7.31
   5  -3 -30   -3.08    6.39
   5  -3 -28    7.29    7.79
   5  -3 -27   14.79    8.46
   5  -3 -25   41.77   10.38
   5  -3 -24  182.66   10.98
   5  -3 -23   41.63    9.55
   5  -3 -22  342.88   12.92
   5  -3 -21    7.65    7.94
   5  -3 -20  149.98   10.68
   5  -3 -19  107.18    9.56
   5  -3 -18   70.01    8.60
   5  -3 -17   -1.87    5.56
   5  -2 -31    3.70    4.50
   5  -2 -30   29.21    9.03
   5  -2 -28   27.84   10.00
   5  -2 -27    3.63    7.57
   5  -2 -25   38.32   10.19
   5  -2 -24   92.25   10.36
   5  -2 -23   93.29    9.68
   5  -2 -22   -2.34    7.00
   5  -2 -21  182.39   11.17
   5  -2 -20   21.78    8.77
   5  -2 -19   42.66    8.32
   5  -2 -18   32.70    7.03
   5  -1 -31   61.25    6.94
   5  -1 -30    6.26    5.88
   5  -1 -29   30.75    9.57
   5  -1 -28   13.42    8.10
   5  -1 -24   34.69    9.81
   5  -1 -23   78.54   10.33
   5  -1 -22    9.79    7.03
   5  -1 -21   -5.72    6.38
   5  -1 -20   28.09    8.61
   5  -1 -19   16.76    8.27
   5  -1 -18    4.42    5.91
   5   0 -30   39.08    8.52
   5   0 -29    1.05    6.98
   5   0 -28   52.27    9.88
   5   0 -27    2.37    8.06
   5   0 -25    5.94    7.29
   5   0 -23   -4.04    6.82
   5   0 -22   54.30    9.07
   5   0 -21    3.87    7.22
   5   0 -20  185.28   10.46
   5   0 -19    5.46    5.97
   5   1 -29   34.75    9.16
   5   1 -28    3.60    7.46
   5   1 -25   14.45    8.36
   5   1 -24   39.10    9.12
   5   1 -23   72.86   10.09
   5   1 -22   19.91    8.65
   5   1 -19   11.59    6.07
   5   1 -18    0.23    5.44
   5   2 -28   27.01    9.44
   5   2 -27    3.21    7.79
   5   2 -25   42.46    9.89
   5   2 -24  109.09    9.97
   5   2 -23   95.63    9.98
   5   2 -22    1.87    6.56
   5   2 -20   16.97    7.90
   5   2 -19   47.89    7.78
   5   2 -18   24.75    7.59
   5   3 -26   -4.56    7.12
   5   3 -25   42.62    9.58
   5   3 -24  188.24   10.95
   5   3 -23   46.85    9.36
   5   3 -22  386.27   12.16
   5   3 -20  158.10    9.64
   5   3 -19   97.17    8.12
   5   3 -18   70.36    8.05
   6 -13 -24   37.48    7.55
   6 -13 -23    0.26    5.71
   6 -13 -22   49.98    8.36
   6 -13 -21    9.94    6.66
   6 -13 -20   46.85    8.40
   6 -13 -18    9.71    6.26
   6 -12 -26   15.85    7.21
   6 -12 -25   -3.23    5.55
   6 -12 -23    3.53    6.34
   6 -12 -22    1.26    6.42
   6 -12 -20   54.97    8.77
   6 -12 -19   -4.61    6.47
   6 -12 -18  102.75    8.91
   6 -12 -17   17.73    7.75
   6 -12 -16   43.07    8.11
   6 -11 -27    3.85    5.12
   6 -11 -26   22.33    8.44
   6 -11 -25    0.37    6.44
   6 -11 -23    2.55    6.60
   6 -11 -20   24.52    8.99
   6 -11 -19  137.04    9.74
   6 -11 -18   -3.86    6.15
   6 -11 -16   -6.11    5.89
   6 -11 -15    1.52    5.49
   6 -11 -14   11.52    6.03
   6 -10 -28   12.54    5.61
   6 -10 -27    6.08    6.00
   6 -10 -26   18.11    8.82
   6 -10 -25    2.51    7.26
   6 -10 -24   -0.04    6.62
   6 -10 -22   41.30    9.01
   6 -10 -21  103.77    9.39
   6 -10 -20   59.40    9.26
   6 -10 -19   39.99    9.09
   6 -10 -17   34.56    8.47
   6 -10 -16  110.73    8.93
   6 -10 -15   84.46    8.19
   6 -10 -13    1.10    5.01
   6  -9 -29   19.79    7.69
   6  -9 -28    4.30    6.07
   6  -9 -27    2.85    6.44
   6  -9 -26   -3.02    6.81
   6  -9 -25   37.67    9.49
   6  -9 -23   -4.37    7.06
   6  -9 -22  124.50   10.52
   6  -9 -21   39.19    9.50
   6  -9 -20  116.67   10.38
   6  -9 -17  138.63    9.71
   6  -9 -16   38.19    8.10
   6  -9 -15   11.64    5.94
   6  -9 -14    4.37    5.35
   6  -8 -30    8.65    4.44
   6  -8 -29   -0.03    5.77
   6  -8 -28    7.55    6.79
   6  -8 -27    0.30    7.12
   6  -8 -26    2.36    6.80
   6  -8 -25   48.16   10.10
   6  -8 -23  121.62   10.03
   6  -8 -22   -5.81    6.80
   6  -8 -21   97.31    9.51
   6  -8 -20    1.72    6.94
   6  -8 -19   86.31    9.66
   6  -8 -18   33.50    8.75
   6  -8 -16   17.25    8.22
   6  -8 -15    6.67    5.56
   6  -8 -14   60.00    7.62
   6  -7 -30    6.70    5.34
   6  -7 -28    0.28    6.78
   6  -7 -27    4.58    7.00
   6  -7 -26    8.08    7.24
   6  -7 -24   35.38    9.91
   6  -7 -22  132.62   10.82
   6  -7 -21   -9.02    6.74
   6  -7 -20  266.24   11.80
   6  -7 -19   -0.28    7.03
   6  -7 -18  121.81    9.81
   6  -7 -17   23.30    8.18
   6  -7 -15   -2.14    5.71
   6  -6 -30    2.60    6.23
   6  -6 -29    2.08    6.97
   6  -6 -28    1.93    7.12
   6  -6 -27    7.69    7.87
   6  -6 -26   14.69    7.42
   6  -6 -25   69.61   10.73
   6  -6 -24   -2.79    6.97
   6  -6 -23   46.84    8.92
   6  -6 -22    6.95    7.20
   6  -6 -21  255.99   11.75
   6  -6 -20   23.55    8.76
   6  -6 -19  122.65    9.97
   6  -6 -18  103.29    9.12
   6  -6 -17   19.18    8.81
   6  -6 -16   13.10    6.27
   6  -5 -31    8.75    4.60
   6  -5 -30    8.75    6.39
   6  -5 -29    9.25    7.40
   6  -5 -28    4.46    7.37
   6  -5 -27    6.35    8.04
   6  -5 -25   -0.43    7.59
   6  -5 -23   43.28    9.36
   6  -5 -22  276.50   12.26
   6  -5 -21    7.81    7.87
   6  -5 -20  388.17   13.03
   6  -5 -19   30.36    8.89
   6  -5 -18    5.78    6.46
   6  -5 -17    7.43    5.92
   6  -5 -16    1.14    5.56
   6  -4 -31    1.00    5.01
   6  -4 -30   27.83    9.06
   6  -4 -29   20.74    9.06
   6  -4 -28    6.32    7.12
   6  -4 -27    0.29    7.07
   6  -4 -25  117.56   10.65
   6  -4 -24    0.57    7.97
   6  -4 -23  186.81   11.05
   6  -4 -22    4.89    7.02
   6  -4 -18    7.13    6.49
   6  -4 -17  135.78    8.60
   6  -3 -31   24.18    7.71
   6  -3 -29   10.12    6.81
   6  -3 -28    1.14    7.36
   6  -3 -27   33.71    9.68
   6  -3 -25    2.50    8.27
   6  -3 -24  187.08   11.21
   6  -3 -22  159.93   11.09
   6  -3 -21   96.72   10.08
   6  -3 -20   38.15    8.27
   6  -3 -19  126.09    9.02
   6  -3 -18    6.10    6.42
   6  -2 -31    2.27    4.76
   6  -2 -30   24.78    9.05
   6  -2 -29    4.49    7.10
   6  -2 -28    6.64    7.00
   6  -2 -27    4.39    7.20
   6  -2 -25   50.41   10.11
   6  -2 -24   -4.05    6.97
   6  -2 -22   23.52    9.44
   6  -2 -21   93.02    9.70
   6  -2 -19    0.53    6.50
   6  -2 -17   43.20    7.36
   6  -1 -31   63.17    7.29
   6  -1 -30    4.46    6.21
   6  -1 -29   24.47    9.50
   6  -1 -28    7.45    7.30
   6  -1 -27   50.62   10.05
   6  -1 -25    6.33    7.23
   6  -1 -24   41.50    9.88
   6  -1 -23   27.35    9.22
   6  -1 -22   20.53    9.89
   6  -1 -19   94.63    8.75
   6  -1 -18   34.51    7.96
   6   0 -30   42.83    8.61
   6   0 -29   -4.14    6.89
   6   0 -28   87.76    9.95
   6   0 -27    6.39    7.22
   6   0 -25    8.07    7.21
   6   0 -24   -1.74    7.65
   6   0 -23    3.26    6.88
   6   0 -21   -0.21    6.51
   6   0 -20  212.34   10.35
   6   0 -19    2.59    6.35
   6   0 -18  276.45    9.99
   6   1 -29   16.84    6.60
   6   1 -28    1.78    6.97
   6   1 -27   47.98    9.89
   6   1 -25   13.89    7.93
   6   1 -24   49.90    9.21
   6   1 -23   26.54   10.09
   6   1 -22    7.59    6.69
   6   1 -21  181.25   10.48
   6   1 -20   45.04    8.04
   6   2 -28   -2.20    6.80
   6   2 -27    2.51    7.32
   6   2 -25   60.10    9.73
   6   2 -24   -2.29    6.92
   6   2 -23   64.17    8.83
   6   2 -20   95.31    8.95
   6   2 -19    3.52    5.47
   6   2 -18   57.80    7.89
   6   3 -25   10.08    6.96
   6   3 -24  182.79   10.28
   6   3 -23    5.71    6.96
   6   3 -22  161.86   10.10
   6   3 -21   96.34    8.93
   6   3 -20   30.65    8.10
   6   3 -19  139.22    8.48
   7 -13 -25    3.09    4.38
   7 -13 -24   26.10    7.29
   7 -13 -23    4.40    5.82
   7 -13 -21   52.26    8.16
   7 -13 -20   26.63    7.84
   7 -13 -18    0.27    5.79
   7 -12 -26   -3.54    4.71
   7 -12 -25    5.35    5.66
   7 -12 -23   20.82    8.35
   7 -12 -20   48.71    8.92
   7 -12 -19   22.37    7.85
   7 -12 -18  152.12    9.57
   7 -12 -17    1.63    5.96
   7 -12 -16   41.04    7.93
   7 -11 -27   -2.85    5.02
   7 -11 -26    3.87    5.95
   7 -11 -25   -0.47    6.43
   7 -11 -24    3.62    6.28
   7 -11 -23   33.22    8.92
   7 -11 -21   81.83    9.55
   7 -11 -20    2.64    6.59
   7 -11 -19  135.29    9.33
   7 -11 -18   -0.04    6.47
   7 -11 -17  121.46    9.14
   7 -11 -16    8.50    6.07
   7 -11 -15    7.61    5.94
   7 -11 -14   19.24    7.02
   7 -10 -28   -3.18    5.23
   7 -10 -27   27.66    8.32
   7 -10 -25   34.43    8.50
   7 -10 -24    1.90    7.24
   7 -10 -22   89.95    9.63
   7 -10 -21   32.29    9.16
   7 -10 -20   84.55    9.73
   7 -10 -19    0.06    6.70
   7 -10 -18   41.52    8.08
   7 -10 -17   23.81    9.20
   7 -10 -16   14.39    6.91
   7 -10 -15   16.09    7.09
   7 -10 -14   18.21    7.18
   7 -10 -13   91.51    7.82
   7 -10 -12   80.93    7.04
   7  -9 -29   -5.33    4.79
   7  -9 -28   16.07    6.02
   7  -9 -27   -2.56    6.43
   7  -9 -25    9.41    7.00
   7  -9 -23   15.85    7.43
   7  -9 -22  142.33   10.56
   7  -9 -20   46.14    9.30
   7  -9 -19  191.44   10.48
   7  -9 -18    8.58    6.53
   7  -9 -17   30.87    8.08
   7  -9 -16   10.63    6.73
   7  -9 -15   22.38    7.61
   7  -9 -14   92.94    8.10
   7  -9 -13  201.99    8.76
   7  -8 -30   10.36    4.53
   7  -8 -29    2.55    5.67
   7  -8 -28    5.40    6.61
   7  -8 -27   30.01    9.18
   7  -8 -25   80.29    9.16
   7  -8 -22  123.44   10.46
   7  -8 -21  100.07   10.15
   7  -8 -19   53.68    9.38
   7  -8 -17   62.23    8.87
   7  -8 -15   -1.69    5.53
   7  -8 -14  139.80    8.53
   7  -7 -30   -1.05    5.08
   7  -7 -29   -6.03    5.94
   7  -7 -28   -4.38    6.76
   7  -7 -27   -9.59    7.09
   7  -7 -24  142.64   10.12
   7  -7 -23    3.57    7.47
   7  -7 -22  187.63   11.39
   7  -7 -21   40.44    9.53
   7  -7 -19   69.91    9.29
   7  -7 -18   -4.66    6.55
   7  -7 -17   21.36    8.13
   7  -7 -16   17.46    6.35
   7  -7 -15   13.89    5.85
   7  -6 -29    6.09    6.70
   7  -6 -28    1.34    6.57
   7  -6 -27   25.29    8.67
   7  -6 -26    7.91    7.56
   7  -6 -24   59.22   10.28
   7  -6 -23  131.99   10.37
   7  -6 -22    6.83    6.98
   7  -6 -21  316.21   11.92
   7  -6 -20   11.09    6.86
   7  -6 -19   35.18    8.95
   7  -6 -17    3.48    6.66
   7  -6 -16  134.15    8.94
   7  -6 -15  166.46    8.47
   7  -5 -31    5.53    4.53
   7  -5 -30   23.26    6.24
   7  -5 -29    4.06    6.82
   7  -5 -27   -1.25    6.74
   7  -5 -25    4.91    7.27
   7  -5 -24  105.72   10.59
   7  -5 -23   -6.64    6.69
   7  -5 -22  325.52   12.15
   7  -5 -21   78.80    9.97
   7  -5 -20  188.21   11.04
   7  -5 -19   11.09    7.01
   7  -5 -18   -1.16    5.96
   7  -5 -17    5.90    5.92
   7  -5 -16   26.75    7.78
   7  -4 -31   45.82    7.67
   7  -4 -30   29.80    8.94
   7  -4 -28    2.64    7.34
   7  -4 -27    7.84    7.74
   7  -4 -25   50.17    9.28
   7  -4 -24   12.55    7.56
   7  -4 -23  242.07   12.05
   7  -4 -22    7.46    6.99
   7  -4 -21  380.17   12.81
   7  -4 -20   25.81    8.05
   7  -4 -18    0.39    5.85
   7  -4 -17   -1.72    5.79
   7  -4 -16   -3.69    5.65
   7  -3 -31   70.95    7.86
   7  -3 -30   37.68    9.17
   7  -3 -29    7.42    7.45
   7  -3 -28   41.59    9.58
   7  -3 -25   -0.10    6.95
   7  -3 -24  160.87   11.24
   7  -3 -23   17.00    7.97
   7  -3 -22  204.39   11.39
   7  -3 -21  287.06   12.00
   7  -3 -20   52.43    8.13
   7  -3 -19   58.88    8.80
   7  -3 -18   -1.46    6.01
   7  -2 -31   19.54    7.66
   7  -2 -30   41.77    9.13
   7  -2 -28    2.84    7.61
   7  -2 -27   -6.94    7.38
   7  -2 -25   37.03    8.82
   7  -2 -24    1.87    7.53
   7  -2 -23   51.23    8.70
   7  -2 -22   32.16    9.36
   7  -2 -21   98.70    9.54
   7  -2 -20   99.89    9.47
   7  -2 -19   20.22    8.29
   7  -2 -18   60.54    7.52
   7  -2 -17    2.31    6.17
   7  -1 -31   84.75    7.32
   7  -1 -28    6.45    7.14
   7  -1 -27    8.02    6.89
   7  -1 -25   17.06    7.98
   7  -1 -24   -0.26    6.81
   7  -1 -23   25.46    9.27
   7  -1 -22    7.94    6.90
   7  -1 -21  299.74   11.96
   7  -1 -20    8.00    6.34
   7  -1 -19  232.77   10.71
   7  -1 -18    7.36    5.90
   7  -1 -17  321.98   10.81
   7   0 -30   28.35    8.47
   7   0 -29    0.11    6.59
   7   0 -27   -1.06    6.69
   7   0 -25    2.94    7.07
   7   0 -24  110.62   10.31
   7   0 -23    2.72    6.81
   7   0 -22  203.64   11.20
   7   0 -21    0.89    6.41
   7   0 -20  509.49   13.44
   7   0 -19   -1.10    5.66
   7   0 -18  390.72   11.64
   7   1 -29    7.36    6.51
   7   1 -28    1.19    6.85
   7   1 -27   -2.63    6.82
   7   1 -25   21.66    9.02
   7   1 -24    1.29    6.54
   7   1 -23   25.97    8.74
   7   1 -22   11.69    7.04
   7   1 -21  296.08   11.10
   7   1 -20   11.21    6.93
   7   1 -19  218.66    9.76
   7   1 -18   24.75    8.20
   7   2 -28   -2.30    6.31
   7   2 -27   -0.77    6.33
   7   2 -25   42.30    9.33
   7   2 -23   61.20    8.61
   7   2 -21   88.86    9.31
   7   2 -20   97.61    8.29
   7   2 -19   16.40    7.64
   7   2 -18   49.57    7.82
   7   3 -24  173.72   10.06
   7   3 -23   13.79    6.57
   7   3 -22  210.66   10.48
   7   3 -21  283.21   11.07
   7   3 -20   47.79    7.89
   7   3 -18   -0.23    5.52
   8 -13 -25    0.98    4.07
   8 -13 -24   10.68    5.05
   8 -13 -23  106.26    7.95
   8 -13 -22    4.62    5.46
   8 -13 -20   -3.38    5.34
   8 -13 -18   25.81    7.62
   8 -12 -26    7.25    4.75
   8 -12 -24   49.48    8.09
   8 -12 -23    6.41    6.16
   8 -12 -22  119.84    8.85
   8 -12 -21    4.32    6.01
   8 -12 -19   38.13    8.22
   8 -12 -18  208.37   10.01
   8 -12 -17   -3.75    5.57
   8 -12 -16   37.71    7.79
   8 -12 -15   13.63    5.79
   8 -11 -26    0.80    5.69
   8 -11 -25   10.61    6.27
   8 -11 -24   -0.66    6.29
   8 -11 -23   92.09    9.15
   8 -11 -20   44.54    8.57
   8 -11 -19   89.98    9.25
   8 -11 -18   -3.59    6.26
   8 -11 -17  142.66    9.08
   8 -11 -16    6.91    6.22
   8 -11 -15   50.61    7.90
   8 -11 -14    7.24    5.48
   8 -11 -13   94.24    8.13
   8 -10 -26    2.22    6.66
   8 -10 -25   -3.80    6.09
   8 -10 -24   36.85    8.90
   8 -10 -22  145.04    9.87
   8 -10 -21   44.17    8.52
   8 -10 -20  108.83    9.12
   8 -10 -19   48.62    8.44
   8 -10 -17    2.69    6.81
   8 -10 -16   39.43    8.16
   8 -10 -13  181.49    9.11
   8 -10 -12  161.15    8.51
   8 -10 -11  190.28    8.94
   8  -9 -29    4.19    4.81
   8  -9 -28   12.43    5.79
   8  -9 -26    3.51    6.77
   8  -9 -25    9.70    6.56
   8  -9 -24    8.30    7.34
   8  -9 -22    8.93    6.75
   8  -9 -21  184.27   10.45
   8  -9 -20   44.71    8.67
   8  -9 -19  111.34    9.55
   8  -9 -18    6.33    6.60
   8  -9 -15   10.81    6.53
   8  -9 -14   57.29    7.86
   8  -9 -13   62.51    7.54
   8  -9 -12   37.95    7.20
   8  -8 -29   32.21    8.27
   8  -8 -28    4.16    6.42
   8  -8 -27   31.40    8.77
   8  -8 -26   -7.81    6.56
   8  -8 -22  183.42   10.46
   8  -8 -21   53.79    9.07
   8  -8 -20   21.19    8.78
   8  -8 -19   -7.31    6.52
   8  -8 -18    5.92    6.75
   8  -8 -17    1.35    6.40
   8  -8 -16    6.75    6.40
   8  -8 -15   80.91    8.38
   8  -8 -14    8.61    6.21
   8  -8 -13  198.86    9.33
   8  -7 -30    3.77    5.04
   8  -7 -29    2.37    5.82
   8  -7 -28   24.63    9.07
   8  -7 -27   19.67    8.85
   8  -7 -24  229.84   11.57
   8  -7 -23   20.68   10.28
   8  -7 -22   48.86    8.39
   8  -7 -21    5.22    6.87
   8  -7 -20   91.98    9.73
   8  -7 -19   28.48    8.93
   8  -7 -17    2.46    6.84
   8  -7 -16   23.23    7.89
   8  -7 -15    1.22    5.66
   8  -7 -14  249.66    9.52
   8  -6 -30   -4.09    5.39
   8  -6 -29    8.35    6.38
   8  -6 -28    2.99    6.57
   8  -6 -27   18.01    8.94
   8  -6 -24   18.97    8.56
   8  -6 -23  143.34   10.73
   8  -6 -22   49.83    9.66
   8  -6 -21  151.98   10.54
   8  -6 -20   21.34    7.94
   8  -6 -18   37.03    8.60
   8  -6 -17    4.19    6.82
   8  -6 -16   32.56    7.83
   8  -6 -15  234.97    9.50
   8  -5 -31   -5.35    4.23
   8  -5 -29   26.34    8.76
   8  -5 -28   14.45    6.92
   8  -5 -27    6.57    6.98
   8  -5 -25   -8.66    7.29
   8  -5 -24   90.65    9.21
   8  -5 -22   56.62    9.63
   8  -5 -21   52.76    8.42
   8  -5 -20   -2.89    6.53
   8  -5 -18   34.91    8.20
   8  -5 -17   36.78    7.66
   8  -5 -16   15.58    7.79
   8  -5 -15    9.15    5.66
   8  -4 -31   54.16    7.57
   8  -4 -30   10.91    6.35
   8  -4 -29    2.27    7.19
   8  -4 -28   -0.96    6.68
   8  -4 -24    4.67    6.99
   8  -4 -23   88.18    9.94
   8  -4 -22    8.63    7.87
   8  -4 -21   60.19    8.91
   8  -4 -20  144.09   10.19
   8  -4 -18   23.19    7.27
   8  -4 -17   26.01    8.13
   8  -3 -31   48.95    7.53
   8  -3 -30    3.19    6.17
   8  -3 -29    5.59    6.84
   8  -3 -28    0.17    6.66
   8  -3 -27    3.07    6.87
   8  -3 -25   10.60    7.72
   8  -3 -24   69.73    9.47
   8  -3 -23   87.13   10.31
   8  -3 -22   89.94    8.97
   8  -3 -21   49.32    9.47
   8  -3 -20   20.82    8.30
   8  -3 -19   18.33    8.40
   8  -3 -18   23.15    8.09
   8  -3 -17    4.45    5.96
   8  -3 -16  182.99    9.18
   8  -2 -31   22.24    7.42
   8  -2 -30   12.76    6.10
   8  -2 -29    8.03    6.82
   8  -2 -28   -3.60    6.73
   8  -2 -27    0.04    6.85
   8  -2 -25   51.25    9.79
   8  -2 -24    4.30    6.95
   8  -2 -23  114.34   10.29
   8  -2 -22  132.42   10.09
   8  -2 -20  251.07   10.99
   8  -2 -19    8.97    6.78
   8  -2 -18  103.41    8.84
   8  -2 -17   -1.81    5.65
   8  -1 -30   -2.94    5.50
   8  -1 -29    7.14    7.03
   8  -1 -28    0.97    6.63
   8  -1 -27   30.79    9.47
   8  -1 -25   76.53    9.43
   8  -1 -24   -6.63    6.57
   8  -1 -23  364.03   12.85
   8  -1 -22   29.26    8.15
   8  -1 -21  398.18   13.03
   8  -1 -20   48.39    7.93
   8  -1 -19  204.42   10.50
   8  -1 -18   11.19    6.11
   8   0 -30   -2.69    5.41
   8   0 -29    5.95    6.15
   8   0 -27   -0.73    6.77
   8   0 -25   -1.11    6.94
   8   0 -23    2.29    6.99
   8   0 -22  703.75   16.00
   8   0 -21   -0.36    6.24
   8   0 -20  824.25   16.42
   8   0 -18  130.39    8.66
   8   0 -17   -2.85    5.74
   8   1 -29    1.89    5.97
   8   1 -28    0.02    6.40
   8   1 -27   30.45    9.41
   8   1 -25   65.14    8.85
   8   1 -24   -6.78    6.38
   8   1 -23  368.52   12.36
   8   1 -22   24.59    8.67
   8   1 -21  414.28   12.18
   8   1 -20   37.42    8.43
   8   1 -19  212.24   10.13
   8   1 -18   25.22    6.98
   8   2 -28   -3.16    6.49
   8   2 -27   -3.97    6.82
   8   2 -25   46.82    9.03
   8   2 -24   10.97    6.58
   8   2 -23  115.87    9.31
   8   2 -22  130.78    9.85
   8   2 -21    6.44    6.92
   8   2 -20  250.73   10.65
   8   2 -19   17.79    7.00
   8   3 -24   58.72    9.10
   8   3 -23   73.21    9.13
   8   3 -22   81.17    9.08
   8   3 -20   27.82    7.98
   8   3 -19   29.71    7.36
   8   3 -18   23.46    6.70
   8   3 -17    4.58    5.03
   9 -13 -24    2.09    4.57
   9 -13 -22    2.16    5.21
   9 -13 -21  171.24    8.66
   9 -13 -20   36.04    7.51
   9 -12 -26    6.16    4.42
   9 -12 -25    2.90    5.05
   9 -12 -24   55.52    7.92
   9 -12 -23   -3.38    5.94
   9 -12 -22  166.33    8.91
   9 -12 -19   27.97    7.70
   9 -12 -18  185.28    9.59
   9 -12 -16   19.20    7.16
   9 -12 -15    1.45    5.99
   9 -11 -27    0.91    4.63
   9 -11 -26    4.15    5.73
   9 -11 -25   35.69    8.09
   9 -11 -22    3.80    6.16
   9 -11 -20   25.05    7.92
   9 -11 -19  196.55    9.92
   9 -11 -17  134.88    9.49
   9 -11 -16    2.64    5.98
   9 -11 -15    5.28    5.69
   9 -11 -14   89.43    8.42
   9 -11 -13   14.15    5.77
   9 -10 -27    6.91    5.39
   9 -10 -25    1.06    6.01
   9 -10 -24   57.42    8.87
   9 -10 -23   -2.20    6.06
   9 -10 -21   -5.11    6.53
   9 -10 -20  147.86   10.02
   9 -10 -19    5.73    6.73
   9 -10 -18  196.95   10.18
   9 -10 -17    4.03    6.01
   9 -10 -16   54.56    8.06
   9 -10 -15   56.66    8.22
   9 -10 -14    2.01    6.27
   9 -10 -12   18.84    7.72
   9 -10 -11   57.56    7.03
   9  -9 -29    4.14    4.85
   9  -9 -28    6.95    5.59
   9  -9 -27    1.06    5.88
   9  -9 -26   -6.17    6.07
   9  -9 -25   16.95    8.22
   9  -9 -22    2.35    6.54
   9  -9 -21   94.74    9.27
   9  -9 -20   10.98    6.92
   9  -9 -19  209.19   10.75
   9  -9 -18   -2.90    6.24
   9  -9 -17   50.70    8.37
   9  -9 -16   -3.58    5.79
   9  -9 -15   23.95    7.43
   9  -9 -14  139.77    8.56
   9  -9 -12  220.63    9.19
   9  -9 -11    5.00    5.25
   9  -8 -28    3.72    6.46
   9  -8 -27   12.03    6.70
   9  -8 -26   -6.19    6.54
   9  -8 -25   -1.21    6.53
   9  -8 -23    0.31    6.58
   9  -8 -22   52.80    9.59
   9  -8 -21    5.15    7.83
   9  -8 -20   99.81   10.02
   9  -8 -19   21.20    8.60
   9  -8 -18  173.16   10.27
   9  -8 -17   19.88    7.84
   9  -8 -16   16.06    7.35
   9  -8 -15   93.24    8.02
   9  -8 -14   60.89    7.85
   9  -8 -13  125.23    8.73
   9  -8 -12    7.19    5.95
   9  -7 -29   -0.53    5.46
   9  -7 -28   40.56    8.85
   9  -7 -27    1.46    6.77
   9  -7 -25    1.49    6.57
   9  -7 -23   10.86    7.01
   9  -7 -22   19.49    9.03
   9  -7 -20   53.33    9.36
   9  -7 -19   17.45    8.32
   9  -7 -18  108.52    8.84
   9  -7 -17   -7.16    6.14
   9  -7 -16   69.84    8.89
   9  -7 -15   -2.66    5.98
   9  -7 -14  127.72    8.52
   9  -7 -13   -1.77    5.40
   9  -6 -30    6.83    5.58
   9  -6 -28    0.13    6.29
   9  -6 -27    6.72    6.62
   9  -6 -24   -0.16    6.66
   9  -6 -22   24.44    8.78
   9  -6 -21    7.56    7.06
   9  -6 -20    2.55    7.49
   9  -6 -19  166.22   10.80
   9  -6 -18    4.72    6.48
   9  -6 -17    7.54    6.37
   9  -6 -16    7.63    7.03
   9  -6 -15   21.10    7.52
   9  -6 -14   47.53    7.71
   9  -5 -30   55.99    8.32
   9  -5 -29    1.88    6.22
   9  -5 -28   24.02    8.66
   9  -5 -27    0.11    6.77
   9  -5 -26    2.72    6.56
   9  -5 -24    6.16    7.18
   9  -5 -23   47.20    9.55
   9  -5 -22   58.73    9.07
   9  -5 -20   12.25    7.05
   9  -5 -18   95.85    9.69
   9  -5 -17    6.39    6.36
   9  -5 -16   48.95    8.05
   9  -5 -15   -3.49    5.69
   9  -4 -31   51.05    7.46
   9  -4 -30   -1.92    5.58
   9  -4 -29   21.63    6.80
   9  -4 -28    4.19    6.57
   9  -4 -27    4.80    6.67
   9  -4 -25   19.81    9.24
   9  -4 -24   -2.08    6.73
   9  -4 -23   -4.34    7.53
   9  -4 -22   59.44    8.68
   9  -4 -21    6.44    7.65
   9  -4 -20  265.53   11.66
   9  -4 -19   76.08    9.10
   9  -4 -18   15.18    7.17
   9  -4 -17  239.04   10.10
   9  -4 -16    2.05    6.43
   9  -4 -15  116.97    8.61
   9  -3 -31   11.89    4.56
   9  -3 -30   31.54    8.29
   9  -3 -28    6.86    6.57
   9  -3 -27    6.85    6.89
   9  -3 -25    6.19    6.96
   9  -3 -24    4.51    7.88
   9  -3 -22   13.53    8.07
   9  -3 -21  191.77   10.15
   9  -3 -20    2.60    7.62
   9  -3 -18   25.64    8.65
   9  -3 -17    6.61    6.24
   9  -3 -16  253.22   10.52
   9  -2 -31   16.96    7.89
   9  -2 -30   -1.43    5.31
   9  -2 -29   21.30    6.56
   9  -2 -28   -0.65    6.42
   9  -2 -27   21.54    7.07
   9  -2 -24   74.00   10.13
   9  -2 -22  389.32   13.25
   9  -2 -21    3.68    6.90
   9  -2 -20  381.03   12.54
   9  -2 -19   38.83    8.83
   9  -2 -18  129.50    8.88
   9  -2 -17   16.55    7.87
   9  -2 -16   22.46    7.66
   9  -1 -30   -1.14    5.14
   9  -1 -29    7.02    6.66
   9  -1 -28   12.24    6.55
   9  -1 -27   21.86    9.29
   9  -1 -25   75.76    9.87
   9  -1 -24   22.09   10.07
   9  -1 -23  307.43   11.91
   9  -1 -20   31.88    8.69
   9  -1 -19  420.30   12.84
   9  -1 -18    6.21    5.96
   9  -1 -17   49.31    8.02
   9  -1 -16    3.45    6.02
   9   0 -30   -2.02    4.80
   9   0 -28   17.19    8.60
   9   0 -27   -4.35    6.94
   9   0 -25   -3.81    7.11
   9   0 -24  181.38   11.12
   9   0 -23    0.02    6.75
   9   0 -22  641.83   15.20
   9   0 -21    2.22    6.94
   9   0 -20  304.32   11.80
   9   0 -19    6.49    6.12
   9   0 -17   -4.27    5.74
   9   0 -16   63.25    8.39
   9   1 -29    8.88    5.68
   9   1 -28    8.94    6.29
   9   1 -27   14.49    6.68
   9   1 -25   62.49    9.39
   9   1 -22    5.10    6.41
   9   1 -21  236.48   10.93
   9   1 -20   16.50    7.25
   9   1 -17   55.67    7.11
   9   2 -28   -0.27    6.03
   9   2 -27   22.82    8.69
   9   2 -26    0.75    6.51
   9   2 -24   89.13    9.60
   9   2 -23   58.49    9.19
   9   2 -22  385.79   12.42
   9   2 -21    3.97    6.43
   9   2 -19   47.38    7.62
   9   2 -18  134.07    8.70
   9   2 -17   24.48    7.03
   9   3 -24    7.94    6.59
   9   3 -23   48.09    8.74
   9   3 -22    9.39    6.70
   9   3 -21  181.77    9.98
   9   3 -20   -4.37    5.65
   9   3 -19  240.81   10.21
   9   3 -18   31.17    7.39
   9   3 -17   12.24    5.56
  10 -13 -24    2.22    4.30
  10 -13 -23   56.51    6.85
  10 -13 -22   20.99    6.85
  10 -13 -20   42.34    7.34
  10 -13 -19  112.31    8.03
  10 -12 -26   27.10    6.31
  10 -12 -25    2.47    4.67
  10 -12 -24   45.86    7.44
  10 -12 -23    3.88    5.35
  10 -12 -22  109.25    8.48
  10 -12 -20   67.03    8.22
  10 -12 -18   10.10    6.20
  10 -12 -17   62.09    8.19
  10 -12 -16    7.88    5.73
  10 -12 -15    4.91    5.86
  10 -11 -27    6.28    4.28
  10 -11 -26   -0.20    4.96
  10 -11 -25   18.03    7.60
  10 -11 -24    1.09    5.75
  10 -11 -23   71.36    8.51
  10 -11 -20    7.28    6.04
  10 -11 -19  127.89    9.17
  10 -11 -18    5.39    6.25
  10 -11 -17   83.09    8.87
  10 -11 -16    6.58    6.50
  10 -11 -14   16.74    7.20
  10 -11 -12   -0.71    5.24
  10 -10 -28   -0.08    4.17
  10 -10 -26    0.44    5.79
  10 -10 -25    4.00    5.98
  10 -10 -23    7.56    6.42
  10 -10 -21   46.30    8.63
  10 -10 -20  332.60   11.86
  10 -10 -19    3.22    6.75
  10 -10 -17    3.63    6.20
  10 -10 -16   14.52    6.28
  10 -10 -15  168.30    9.25
  10 -10 -13   77.16    8.11
  10 -10 -12    9.38    5.75
  10 -10 -11  134.83    8.53
  10 -10 -10  314.08   10.23
  10  -9 -29   14.38    6.77
  10  -9 -28   21.56    7.59
  10  -9 -27   14.95    5.95
  10  -9 -26   -4.13    5.70
  10  -9 -25   29.17    8.48
  10  -9 -24   30.00    8.51
  10  -9 -22   46.34    8.60
  10  -9 -21   68.90    8.87
  10  -9 -20   22.41    9.68
  10  -9 -19   82.95    9.35
  10  -9 -18   91.90    9.42
  10  -9 -17    3.52    6.85
  10  -9 -16   36.06    8.53
  10  -9 -14   47.27    8.14
  10  -9 -11  169.62    9.03
  10  -9 -10  103.48    8.02
  10  -8 -28    1.36    5.42
  10  -8 -27    2.54    6.23
  10  -8 -26   -2.07    6.33
  10  -8 -25    7.13    6.43
  10  -8 -24   13.85    7.22
  10  -8 -22   81.20    9.64
  10  -8 -20  137.12   10.27
  10  -8 -19   57.90    8.82
  10  -8 -18   -3.80    6.27
  10  -8 -17    3.44    6.41
  10  -8 -16   19.89    8.24
  10  -8 -15   94.93    9.14
  10  -8 -14   -0.35    6.57
  10  -8 -13   40.47    7.86
  10  -8 -11   71.67    7.82
  10  -7 -30   76.74    7.29
  10  -7 -29   -8.09    5.29
  10  -7 -28   42.64    8.26
  10  -7 -27   -0.76    6.43
  10  -7 -26   25.26    8.59
  10  -7 -25    4.06    6.62
  10  -7 -23   60.35    8.87
  10  -7 -22   27.75    9.23
  10  -7 -21  238.24   11.77
  10  -7 -20  107.64    9.92
  10  -7 -19   30.76    7.92
  10  -7 -18   22.74    8.55
  10  -7 -17    0.94    7.30
  10  -7 -16   17.60    8.48
  10  -7 -15   22.20    7.32
  10  -7 -14   59.63    8.24
  10  -7 -13   11.49    6.46
  10  -7 -12   60.69    7.01
  10  -6 -30   -1.01    4.60
  10  -6 -29   46.91    8.13
  10  -6 -28    0.72    6.18
  10  -6 -27    0.38    6.20
  10  -6 -26   -2.98    6.49
  10  -6 -24    7.09    6.93
  10  -6 -23    7.77    7.81
  10  -6 -21  248.63   11.71
  10  -6 -20   35.57    9.49
  10  -6 -19  277.83   11.66
  10  -6 -18   11.46    6.96
  10  -6 -17    5.14    7.41
  10  -6 -16   18.57    8.04
  10  -6 -15    2.77    6.08
  10  -6 -14   10.85    6.46
  10  -6 -13   26.35    7.09
  10  -5 -30   53.22    7.92
  10  -5 -29   -5.59    5.63
  10  -5 -28   23.67    8.50
  10  -5 -26    8.80    6.75
  10  -5 -24    9.36    7.19
  10  -5 -23   25.96    9.23
  10  -5 -22   41.79    9.15
  10  -5 -21    0.62    7.42
  10  -5 -19    0.01    7.12
  10  -5 -18  324.46   12.20
  10  -5 -17  153.94    9.59
  10  -5 -16   19.29    7.27
  10  -5 -15   51.93    7.45
  10  -5 -14  106.33    9.03
  10  -4 -29   58.88    8.44
  10  -4 -28    1.07    6.64
  10  -4 -27    2.15    6.69
  10  -4 -24   -1.63    6.65
  10  -4 -23    3.48    7.51
  10  -4 -22   34.90    8.69
  10  -4 -20    1.99    6.72
  10  -4 -19  247.75   11.88
  10  -4 -18    9.59    6.59
  10  -4 -17   72.62    9.33
  10  -4 -16   35.28    7.39
  10  -4 -15  111.57    9.27
  10  -3 -30   48.95    8.01
  10  -3 -29   11.31    5.93
  10  -3 -28   11.32    6.59
  10  -3 -27   29.33    8.40
  10  -3 -26    1.05    6.76
  10  -3 -25   34.23    9.34
  10  -3 -24    1.34    7.89
  10  -3 -23    9.00    7.05
  10  -3 -22   24.19    9.35
  10  -3 -21   60.90    9.33
  10  -3 -20  191.58   11.09
  10  -3 -19   94.18    9.61
  10  -3 -17    0.05    6.97
  10  -3 -16    7.06    6.19
  10  -3 -15    0.37    5.82
  10  -2 -28   10.00    6.70
  10  -2 -27   10.00    6.49
  10  -2 -25   -0.07    6.68
  10  -2 -24  192.59   11.30
  10  -2 -23   64.50    9.76
  10  -2 -22  308.75   11.79
  10  -2 -21  117.97   10.45
  10  -2 -20   83.57    9.19
  10  -2 -17    6.33    6.28
  10  -2 -16   92.43    8.63
  10  -2 -15   37.08    8.02
  10  -1 -30    2.14    5.26
  10  -1 -29   44.84    8.29
  10  -1 -27    7.43    7.06
  10  -1 -25   81.38    9.97
  10  -1 -24   15.32    7.68
  10  -1 -23  200.61   10.70
  10  -1 -21  419.38   13.51
  10  -1 -20   17.96    8.18
  10  -1 -19  189.17   10.57
  10  -1 -18   70.69    9.42
  10  -1 -17   -1.51    6.19
  10  -1 -16    4.67    5.75
  10  -1 -15  104.17    8.35
  10   0 -30   55.74    7.23
  10   0 -29   -1.42    5.50
  10   0 -28   28.86    8.33
  10   0 -27   -9.31    6.52
  10   0 -26   30.26    9.46
  10   0 -25   -2.00    6.68
  10   0 -24   30.81    9.39
  10   0 -23    0.92    7.55
  10   0 -22  172.92   10.86
  10   0 -21    0.93    6.50
  10   0 -20   92.86    9.47
  10   0 -19   -2.61    6.87
  10   0 -18   30.44    8.47
  10   0 -17   -4.15    5.74
  10   0 -16  204.41    9.54
  10   1 -29   35.64    7.60
  10   1 -28   -1.08    5.52
  10   1 -26    2.16    6.57
  10   1 -23  195.36   10.94
  10   1 -22    6.43    6.78
  10   1 -21  441.61   12.85
  10   1 -20   23.91    7.98
  10   1 -19  194.46   10.33
  10   1 -18   84.35    8.95
  10   1 -17    4.97    6.23
  10   1 -16   12.01    6.21
  10   2 -28   11.40    5.67
  10   2 -27    8.86    6.38
  10   2 -26   49.44    8.53
  10   2 -24  187.10   10.38
  10   2 -23   52.32    8.85
  10   2 -21  108.10    9.53
  10   2 -20  101.19    9.33
  10   2 -19   53.64    8.77
  10   2 -18   25.93    8.25
  10   2 -17    5.57    6.17
  10   2 -16  114.33    8.68
  10   3 -24   -3.98    6.43
  10   3 -23    1.76    6.38
  10   3 -22   30.04    8.25
  10   3 -21   55.37    8.49
  10   3 -19   68.83    8.44
  10   3 -18  240.50    9.97
  10   3 -17    3.06    5.30
  10   3 -16    2.55    5.46
  11 -13 -23   46.61    6.30
  11 -13 -22   10.19    4.97
  11 -13 -21   21.05    6.89
  11 -13 -20   36.39    6.87
  11 -13 -19   14.09    6.80
  11 -13 -18   51.99    7.21
  11 -12 -25    0.97    4.07
  11 -12 -24   43.88    6.94
  11 -12 -23    5.93    5.40
  11 -12 -22   65.86    7.61
  11 -12 -21    0.86    5.54
  11 -12 -20   70.65    8.17
  11 -12 -17   -1.09    5.32
  11 -12 -16   -7.96    5.41
  11 -12 -15   18.04    8.34
  11 -12 -14   10.76    5.50
  11 -11 -26    1.50    4.51
  11 -11 -25   20.51    7.30
  11 -11 -24    0.82    5.34
  11 -11 -23   65.28    8.20
  11 -11 -22   18.90    8.97
  11 -11 -21   79.22    8.63
  11 -11 -18    1.82    6.57
  11 -11 -17    8.48    6.71
  11 -11 -16    9.84    6.07
  11 -11 -15   42.47    7.65
  11 -11 -14   28.72    7.67
  11 -11 -13   18.72    6.48
  11 -11 -12   19.59    7.28
  11 -10 -27    1.88    4.91
  11 -10 -26   31.44    7.44
  11 -10 -25    5.71    5.54
  11 -10 -24  102.91    8.66
  11 -10 -23   47.96    8.50
  11 -10 -20   83.05    8.69
  11 -10 -19   28.05    8.04
  11 -10 -18    5.94    6.31
  11 -10 -17   21.82    7.69
  11 -10 -16   39.59    7.78
  11 -10 -15    3.99    6.00
  11 -10 -14  142.12    9.25
  11 -10 -13   28.95    7.67
  11 -10 -12  221.89    9.99
  11 -10 -11    3.97    6.13
  11 -10 -10  497.63   12.16
  11 -10  -9  104.70    8.16
  11  -9 -26    3.96    5.62
  11  -9 -24   31.72    8.47
  11  -9 -23   86.86    9.12
  11  -9 -21   43.52    8.80
  11  -9 -20   82.13    8.68
  11  -9 -19    3.30    6.41
  11  -9 -18   30.13    7.25
  11  -9 -17    1.67    6.46
  11  -9 -16   26.55    8.38
  11  -9 -15   44.94    8.60
  11  -9 -14    0.67    6.33
  11  -9 -13   56.88    8.55
  11  -9 -12   -1.36    6.27
  11  -9 -11  454.79   12.29
  11  -9 -10    6.97    5.87
  11  -9  -9  326.01   10.59
  11  -9  -8   25.27    6.89
  11  -8 -29   30.11    6.85
  11  -8 -27   26.60    7.98
  11  -8 -26   -2.18    5.90
  11  -8 -25    2.94    6.75
  11  -8 -24   55.45    8.71
  11  -8 -22   33.58    8.11
  11  -8 -21  120.50   10.06
  11  -8 -20    3.30    7.63
  11  -8 -19  145.38   10.45
  11  -8 -18   30.80    8.52
  11  -8 -17   84.50    8.47
  11  -8 -16   32.08    8.28
  11  -8 -15   19.52    8.32
  11  -8 -14    9.12    7.11
  11  -8 -13   19.44    8.13
  11  -8 -12   90.52    8.50
  11  -8 -11   13.65    5.93
  11  -8 -10  504.78   12.65
  11  -8  -9    8.88    5.83
  11  -7 -29    6.00    5.25
  11  -7 -28    3.22    5.82
  11  -7 -27   -3.69    5.75
  11  -7 -26    3.01    6.35
  11  -7 -25    4.35    7.18
  11  -7 -23   64.12    9.75
  11  -7 -22  154.63   10.00
  11  -7 -21    9.67    7.76
  11  -7 -20  359.16   12.96
  11  -7 -19   47.04    8.56
  11  -7 -18   96.47    9.48
  11  -7 -17   -0.04    7.00
  11  -7 -16    5.25    6.96
  11  -7 -15   13.34    6.52
  11  -7 -14   14.41    6.57
  11  -7 -13   -7.83    6.47
  11  -7 -12  154.02    9.19
  11  -7 -11  101.84    8.77
  11  -7 -10  101.71    8.86
  11  -6 -30   -5.15    4.13
  11  -6 -29   29.00    7.47
  11  -6 -28    3.61    5.62
  11  -6 -26   -0.09    6.73
  11  -6 -25    3.55    6.55
  11  -6 -21  299.76   11.88
  11  -6 -20   11.27    8.03
  11  -6 -19  157.41   10.64
  11  -6 -18    4.33    6.63
  11  -6 -17  167.12   10.76
  11  -6 -16   18.20    7.04
  11  -6 -15    3.39    6.32
  11  -6 -13  106.86    8.35
  11  -6 -11  411.64   11.63
  11  -5 -30   40.01    7.34
  11  -5 -28   14.29    6.10
  11  -5 -27    0.28    6.73
  11  -5 -26   -5.29    6.92
  11  -5 -24    0.06    6.70
  11  -5 -22   87.82    9.08
  11  -5 -21    3.49    7.85
  11  -5 -20  505.50   14.12
  11  -5 -19    2.90    6.95
  11  -5 -18  254.08   11.81
  11  -5 -17    2.12    6.67
  11  -5 -16  156.72   10.48
  11  -5 -14   60.88    8.89
  11  -5 -13   69.54    8.33
  11  -5 -12   39.67    8.17
  11  -4 -30   10.70    4.77
  11  -4 -28    1.24    5.79
  11  -4 -27    1.32    6.36
  11  -4 -26   21.91    8.83
  11  -4 -24   -4.90    6.62
  11  -4 -22   47.79    8.75
  11  -4 -21  363.15   13.42
  11  -4 -18   22.91    8.06
  11  -4 -17  196.62   11.09
  11  -4 -16  105.86    8.75
  11  -4 -15   74.08    9.17
  11  -4 -14   21.57    9.06
  11  -4 -13   31.82    7.34
  11  -3 -30   31.06    7.33
  11  -3 -28    3.89    6.10
  11  -3 -27   17.73    8.83
  11  -3 -26    4.39    6.86
  11  -3 -24   49.18    9.77
  11  -3 -23   24.11    8.32
  11  -3 -22  311.63   12.96
  11  -3 -20  212.02   11.51
  11  -3 -19    2.87    7.07
  11  -3 -18   28.83    8.53
  11  -3 -16   16.42    7.70
  11  -3 -15   33.91    8.14
  11  -3 -14   23.32    8.56
  11  -3 -13  156.17   10.32
  11  -2 -30   34.84    7.13
  11  -2 -29    7.18    5.49
  11  -2 -28   -2.13    5.59
  11  -2 -27    6.01    6.86
  11  -2 -26    6.59    6.94
  11  -2 -24   13.13    8.03
  11  -2 -23   68.66    9.53
  11  -2 -22   49.65    9.30
  11  -2 -21   53.78    9.85
  11  -2 -19   -4.64    6.91
  11  -2 -18  121.42   10.36
  11  -2 -17   18.37    7.88
  11  -2 -16   36.84    7.98
  11  -2 -15   87.86    9.41
  11  -2 -14   41.40    8.58
  11  -1 -30    1.33    4.58
  11  -1 -29   41.09    7.76
  11  -1 -27   -0.98    5.92
  11  -1 -24    6.35    6.93
  11  -1 -23  123.13    9.60
  11  -1 -22    4.87    7.19
  11  -1 -21  379.73   13.34
  11  -1 -17   17.80    8.70
  11  -1 -16   43.47    8.59
  11  -1 -15    9.09    6.17
  11  -1 -14   37.83    7.96
  11   0 -30   86.27    6.64
  11   0 -29    3.82    4.98
  11   0 -28   38.57    7.86
  11   0 -27   11.26    6.02
  11   0 -26  125.80    9.59
  11   0 -24   86.68    9.88
  11   0 -23    7.06    7.52
  11   0 -22  172.37   10.89
  11   0 -21   -9.56    6.30
  11   0 -20   80.35    9.52
  11   0 -19    4.22    7.09
  11   0 -18  370.80   12.76
  11   0 -16   -2.71    6.16
  11   0 -15   -3.25    5.96
  11   1 -29   39.82    6.88
  11   1 -28   18.20    8.70
  11   1 -27    2.53    6.18
  11   1 -26    6.74    6.08
  11   1 -24   -0.64    6.89
  11   1 -22    6.03    7.22
  11   1 -21  339.23   12.38
  11   1 -20   58.16    8.80
  11   1 -19    7.52    6.45
  11   1 -18    2.32    6.34
  11   1 -17   11.43    6.25
  11   1 -15   -0.60    5.66
  11   2 -26    5.90    5.93
  11   2 -24    8.19    6.52
  11   2 -23   73.65    9.09
  11   2 -22   37.00    8.66
  11   2 -20    1.96    6.32
  11   2 -19   10.21    6.44
  11   2 -18  135.00    9.55
  11   2 -17   20.27    7.77
  11   2 -16   35.10    7.39
  11   2 -15   94.44    8.71
  11   3 -23   12.56    6.46
  11   3 -22  304.57   11.44
  11   3 -21   57.49    8.63
  11   3 -20  205.65   10.37
  11   3 -19   -0.13    5.99
  11   3 -18   36.50    8.40
  11   3 -17    8.99    6.54
  11   3 -15   32.30    7.45
  12 -13 -22    6.95    4.20
  12 -13 -21    1.55    4.51
  12 -13 -20   13.71    6.51
  12 -13 -19   18.67    6.62
  12 -13 -18    5.59    5.42
  12 -12 -25   -2.88    3.63
  12 -12 -24    3.84    4.23
  12 -12 -23   -0.42    4.61
  12 -12 -22    8.16    5.08
  12 -12 -21    2.62    5.53
  12 -12 -20   -3.52    5.72
  12 -12 -19    0.42    5.79
  12 -12 -16    8.31    5.69
  12 -12 -15    8.89    5.52
  12 -12 -14   18.54    7.27
  12 -11 -26    0.19    3.96
  12 -11 -25   40.39    6.90
  12 -11 -24   -1.65    4.88
  12 -11 -23   43.47    7.45
  12 -11 -21   -4.19    5.82
  12 -11 -20   -0.69    5.89
  12 -11 -18    1.34    5.89
  12 -11 -17   69.26    8.28
  12 -11 -16   57.40    8.37
  12 -11 -14    5.16    6.14
  12 -11 -13  140.00    8.87
  12 -11 -12    2.96    5.78
  12 -11 -11  299.42   10.60
  12 -10 -27   -1.76    3.92
  12 -10 -22   13.74    6.13
  12 -10 -19    7.24    7.16
  12 -10 -18   24.52    8.49
  12 -10 -16  117.49    9.56
  12 -10 -15   27.58    8.40
  12 -10 -14   49.92    8.34
  12 -10 -13   17.03    7.81
  12 -10 -12  311.91   10.97
  12 -10 -11   67.87    7.90
  12 -10 -10  442.58   11.96
  12 -10  -9   10.40    5.76
  12 -10  -8  224.45    9.94
  12  -9 -28    4.62    4.10
  12  -9 -27   17.47    7.07
  12  -9 -26    5.59    5.31
  12  -9 -24   27.25    7.70
  12  -9 -23    3.02    6.90
  12  -9 -20  142.57   10.18
  12  -9 -19   11.04    7.33
  12  -9 -18   17.66    8.59
  12  -9 -17  120.86    9.79
  12  -9 -16   65.33    8.97
  12  -9 -15   14.57    6.72
  12  -9 -14    1.00    6.19
  12  -9 -13  103.30    8.78
  12  -9 -12   -0.84    5.65
  12  -9 -10    3.56    5.72
  12  -9  -9  178.28    9.15
  12  -9  -8    2.44    5.53
  12  -9  -7  130.51    8.63
  12  -9  -6    8.29    5.64
  12  -8 -29   -0.91    3.64
  12  -8 -28    0.11    4.60
  12  -8 -27    4.23    5.38
  12  -8 -26    6.78    5.70
  12  -8 -25    2.66    6.03
  12  -8 -24   29.22    8.54
  12  -8 -21  168.43   10.56
  12  -8 -19  142.05   10.25
  12  -8 -18    7.82    7.41
  12  -8 -17   24.32    7.92
  12  -8 -16   37.37    8.92
  12  -8 -15    3.41    6.41
  12  -8 -13   12.33    6.60
  12  -8 -12   92.44    9.11
  12  -8 -11   29.38    8.18
  12  -8 -10  428.88   12.43
  12  -8  -9    5.10    5.84
  12  -8  -7    2.54    5.79
  12  -7 -29    2.12    4.17
  12  -7 -27    5.70    5.55
  12  -7 -26    3.52    5.73
  12  -7 -25    1.31    6.00
  12  -7 -22  107.13   10.29
  12  -7 -21    4.74    6.73
  12  -7 -20  208.09   11.05
  12  -7 -19   -0.53    7.70
  12  -7 -18  275.64   12.21
  12  -7 -17   43.28    8.50
  12  -7 -16   49.31    9.04
  12  -7 -15    4.91    7.56
  12  -7 -14    5.18    6.65
  12  -7 -13   12.35    6.46
  12  -7 -12    2.98    6.30
  12  -7 -11  113.16    9.48
  12  -7 -10   49.67    7.65
  12  -7  -9  150.14    9.53
  12  -6 -29    2.90    4.55
  12  -6 -28    2.96    5.21
  12  -6 -27   19.28    8.06
  12  -6 -25   35.60    8.95
  12  -6 -23  244.37   11.49
  12  -6 -22   -0.15    6.67
  12  -6 -21  311.73   12.62
  12  -6 -20    0.56    7.02
  12  -6 -19  388.66   13.42
  12  -6 -18   25.83    9.31
  12  -6 -17  197.09   10.43
  12  -6 -16   25.77    9.00
  12  -6 -15   -1.04    6.63
  12  -6 -14    9.81    6.56
  12  -6 -13    1.08    7.08
  12  -6 -12   34.62    7.85
  12  -6 -11   -2.00    6.33
  12  -6 -10    6.10    6.07
  12  -6  -9  234.02   10.54
  12  -5 -30    7.97    4.09
  12  -5 -29   -3.20    5.11
  12  -5 -28   -2.35    5.51
  12  -5 -27   -2.45    5.80
  12  -5 -25    0.64    6.74
  12  -5 -22  414.08   13.63
  12  -5 -20  640.58   16.53
  12  -5 -19    9.29    7.17
  12  -5 -18  290.57   12.45
  12  -5 -17    0.84    7.10
  12  -5 -16   17.22    8.35
  12  -5 -15   14.11    7.48
  12  -5 -14   -4.83    6.23
  12  -5 -13  101.45    9.56
  12  -5 -11   29.55    8.22
  12  -5 -10    5.35    6.30
  12  -4 -30    2.64    4.38
  12  -4 -29    0.57    4.87
  12  -4 -28   -3.74    5.22
  12  -4 -27    4.11    6.50
  12  -4 -26   -2.19    6.55
  12  -4 -25   -2.12    6.99
  12  -4 -23   42.16    8.73
  12  -4 -22    4.24    7.94
  12  -4 -21  319.69   12.12
  12  -4 -20    3.23    7.79
  12  -4 -19  670.07   16.18
  12  -4 -18    0.59    7.63
  12  -4 -17  311.59   11.92
  12  -4 -16    3.71    7.13
  12  -4 -14    9.25    6.75
  12  -4 -13    5.80    6.93
  12  -4 -12   51.46    7.58
  12  -4 -11    2.82    6.23
  12  -3 -30   -1.60    3.97
  12  -3 -29   24.03    7.24
  12  -3 -28    1.47    6.00
  12  -3 -27    1.06    5.82
  12  -3 -26    3.14    6.23
  12  -3 -24   25.05    8.91
  12  -3 -22  272.13   11.97
  12  -3 -21   21.04   10.41
  12  -3 -20  175.47   11.39
  12  -3 -19  112.43    9.78
  12  -3 -18  221.16   11.92
  12  -3 -16   12.75    7.12
  12  -3 -15   13.41    7.47
  12  -3 -14   23.67    7.74
  12  -3 -13   85.52    8.98
  12  -3 -12    0.39    6.64
  12  -2 -30   41.03    6.59
  12  -2 -29    4.46    4.92
  12  -2 -28   17.46    7.43
  12  -2 -27   -0.15    5.85
  12  -2 -26   18.27    6.49
  12  -2 -24   25.16    8.26
  12  -2 -22   77.17   10.14
  12  -2 -21   72.72    9.52
  12  -2 -20   29.92    9.19
  12  -2 -19  168.25   11.43
  12  -2 -18   97.56    9.61
  12  -2 -17  128.60   10.15
  12  -2 -16  393.85   13.18
  12  -2 -15    5.13    6.72
  12  -2 -14    2.27    6.19
  12  -2 -12  187.97   10.11
  12  -1 -30    5.32    3.77
  12  -1 -29   41.02    7.05
  12  -1 -28   21.31    8.65
  12  -1 -27   27.67    7.86
  12  -1 -24    4.64    6.70
  12  -1 -23   33.90    9.60
  12  -1 -21   28.92    8.93
  12  -1 -20   18.57    7.23
  12  -1 -19    5.56    7.39
  12  -1 -18  152.70   10.96
  12  -1 -17   51.55    8.82
  12  -1 -16   -2.55    6.18
  12  -1 -15  134.18    9.77
  12  -1 -14    3.98    6.55
  12  -1 -13   81.90    9.12
  12   0 -29   -3.27    4.23
  12   0 -28   23.61    8.31
  12   0 -27   -0.74    5.65
  12   0 -26   29.20    8.18
  12   0 -24    6.16    6.46
  12   0 -23   -1.47    6.44
  12   0 -21   -1.75    6.68
  12   0 -20   54.33    9.64
  12   0 -19   -2.30    7.42
  12   0 -17    1.24    6.41
  12   0 -16  457.33   12.72
  12   0 -15    2.06    6.23
  12   0 -14   30.93    7.44
  12   1 -29   37.13    6.42
  12   1 -28   18.30    5.35
  12   1 -27   16.86    7.46
  12   1 -26   17.93    7.97
  12   1 -25   -5.81    6.03
  12   1 -24    8.97    6.37
  12   1 -23   40.33    8.47
  12   1 -22    1.54    6.50
  12   1 -21   25.08    8.19
  12   1 -20   27.20    8.49
  12   1 -19    5.93    6.68
  12   1 -18  128.17   10.19
  12   1 -17   51.74    9.06
  12   1 -16   -1.47    6.54
  12   1 -15  132.54    9.83
  12   1 -14    1.60    5.85
  12   1 -13   79.04    8.16
  12   2 -27    2.71    5.24
  12   2 -26   17.96    7.46
  12   2 -23   47.75    8.94
  12   2 -21   62.55    9.31
  12   2 -19  180.06   10.53
  12   2 -18   92.14    9.49
  12   2 -17  125.35    9.82
  12   2 -16  388.99   12.24
  12   2 -15    9.77    6.17
  12   2 -14   -1.17    5.74
  12   2 -13    1.99    6.60
  12   3 -25    5.18    5.95
  12   3 -23   43.33    8.48
  12   3 -22  276.60   11.13
  12   3 -21   12.79    6.45
  12   3 -20  178.75   10.15
  12   3 -17    9.79    6.89
  12   3 -16   16.77    8.31
  12   3 -15   20.18    7.84
  12   3 -14   27.72    7.65
  12   3 -13   82.75    8.77
  12   4 -18    1.39    5.95
  12   4 -17  321.10   11.61
  12   4 -16   -4.44    5.71
  12   4 -15    3.70    5.50
  12   4 -13    0.13    5.38
  13 -13 -21    4.64    4.09
  13 -13 -20   62.69    6.46
  13 -13 -19   45.01    6.69
  13 -12 -24    2.75    3.62
  13 -12 -22   -1.71    4.74
  13 -12 -21    5.21    4.79
  13 -12 -20   15.85    6.94
  13 -12 -19   16.82    7.19
  13 -12 -18   41.41    7.56
  13 -12 -15    0.24    5.41
  13 -12 -14   24.95    7.41
  13 -12 -13   -0.23    5.39
  13 -11 -25    3.63    4.10
  13 -11 -24    0.14    4.70
  13 -11 -23    2.83    5.34
  13 -11 -22   -2.90    5.03
  13 -11 -21   34.27    7.72
  13 -11 -20    0.34    5.69
  13 -11 -19   25.50    7.56
  13 -11 -17  219.12    9.86
  13 -11 -14    2.90    6.42
  13 -11 -13    6.86    5.93
  13 -11 -12   18.00    7.32
  13 -11 -11   55.84    7.97
  13 -11 -10   16.96    7.22
  13 -10 -27   13.09    5.82
  13 -10 -26   17.63    6.45
  13 -10 -25   -1.30    4.80
  13 -10 -24   -1.10    5.21
  13 -10 -23    3.21    5.83
  13 -10 -22   18.47    7.56
  13 -10 -19   -0.98    6.45
  13 -10 -18  161.33   10.04
  13 -10 -17   57.00    8.82
  13 -10 -16  136.50    9.77
  13 -10 -15   27.89    8.40
  13 -10 -14    9.83    6.99
  13 -10 -13   -1.36    6.33
  13 -10 -12   43.15    8.24
  13 -10 -11  111.56    8.74
  13 -10 -10  228.81   10.18
  13 -10  -9  261.62   10.67
  13 -10  -8  257.81   10.36
  13  -9 -27   11.68    4.31
  13  -9 -26    8.69    4.91
  13  -9 -25   -2.54    4.98
  13  -9 -23    2.62    6.49
  13  -9 -20  111.59    9.71
  13  -9 -19   97.86    9.43
  13  -9 -18  150.82    9.89
  13  -9 -17  161.29    9.78
  13  -9 -16   54.81    8.31
  13  -9 -15    7.00    6.56
  13  -9 -14   36.07    7.99
  13  -9 -13   47.59    7.99
  13  -9 -12   21.06    7.56
  13  -9 -11   51.66    7.87
  13  -9 -10   68.52    8.25
  13  -9  -8   81.82    8.61
  13  -9  -7   31.46    7.90
  13  -9  -5   45.97    7.87
  13  -8 -28    4.30    4.05
  13  -8 -27    2.35    4.70
  13  -8 -26    0.79    5.36
  13  -8 -25    0.97    5.85
  13  -8 -24   10.15    6.64
  13  -8 -21  161.00   10.15
  13  -8 -20   93.36    9.38
  13  -8 -19  372.28   12.83
  13  -8 -17   83.72    9.67
  13  -8 -16   70.78    9.00
  13  -8 -15    1.60    6.57
  13  -8 -14    7.44    6.45
  13  -8 -13   12.44    6.90
  13  -8 -12   12.50    7.09
  13  -8 -11    8.29    7.23
  13  -8  -8   27.58    7.90
  13  -8  -7  347.37   11.50
  13  -7 -29    4.73    3.82
  13  -7 -28   19.92    6.75
  13  -7 -27    2.50    5.38
  13  -7 -26    2.08    5.44
  13  -7 -24   10.48    6.93
  13  -7 -21    8.52    6.77
  13  -7 -20  331.82   12.61
  13  -7 -18  322.89   12.06
  13  -7 -17   71.70    9.37
  13  -7 -16  114.22   10.43
  13  -7 -15   20.78    8.97
  13  -7 -14    8.54    6.83
  13  -7 -13   94.78    8.95
  13  -7 -12   26.92    8.59
  13  -7 -11  102.48    9.68
  13  -7 -10  302.43   11.57
  13  -7  -9   66.73    8.04
  13  -7  -8  761.47   16.13
  13  -6 -29   15.54    6.47
  13  -6 -27   16.94    7.45
  13  -6 -26    4.57    6.19
  13  -6 -25    6.20    6.86
  13  -6 -24    0.97    6.26
  13  -6 -22   45.40    9.37
  13  -6 -21  210.12   11.09
  13  -6 -20   20.51    8.96
  13  -6 -19  222.44   11.78
  13  -6 -18    9.81    7.18
  13  -6 -16   17.19    8.04
  13  -6 -15    9.48    6.98
  13  -6 -14    3.76    6.64
  13  -6 -13  102.66   10.02
  13  -6 -12   -9.10    6.08
  13  -6 -11  149.03    9.76
  13  -6 -10    0.02    6.93
  13  -6  -9  572.41   14.15
  13  -5 -29    1.99    4.31
  13  -5 -28   25.41    7.13
  13  -5 -27    2.41    5.65
  13  -5 -26   21.50    7.81
  13  -5 -22  204.18   11.19
  13  -5 -21   -2.99    6.86
  13  -5 -20  477.57   14.25
  13  -5 -17    0.04    6.78
  13  -5 -16   26.60    9.29
  13  -5 -15   69.74    9.51
  13  -5 -14   26.99    8.50
  13  -5 -12   44.19    8.00
  13  -5 -11   18.94    7.53
  13  -5 -10   85.22    8.08
  13  -4 -29    7.29    4.56
  13  -4 -28   29.89    7.08
  13  -4 -27   19.28    7.78
  13  -4 -25   10.00    6.54
  13  -4 -22   -0.84    6.64
  13  -4 -21  265.71   12.20
  13  -4 -20   33.45    8.94
  13  -4 -19  258.05   12.26
  13  -4 -18    3.33    7.02
  13  -4 -17   -0.52    7.37
  13  -4 -16  127.67   10.27
  13  -4 -15   53.03    9.58
  13  -4 -14    8.04    6.76
  13  -4 -13   -5.77    6.80
  13  -4 -12   98.36    8.46
  13  -4 -10  169.50    9.57
  13  -3 -30    2.02    3.60
  13  -3 -29   54.49    6.95
  13  -3 -28    6.39    5.12
  13  -3 -26    2.33    5.83
  13  -3 -25   -4.54    6.09
  13  -3 -23   12.53    6.92
  13  -3 -22  108.49   10.35
  13  -3 -21   23.28    8.61
  13  -3 -20  112.10   10.48
  13  -3 -18   30.41    9.08
  13  -3 -17    8.03    7.71
  13  -3 -16  124.91    9.41
  13  -3 -15    4.11    7.36
  13  -3 -13   12.52    6.74
  13  -3 -12    6.21    7.21
  13  -3 -11   69.46    8.53
  13  -2 -29   -0.79    4.27
  13  -2 -27    0.56    5.40
  13  -2 -26    0.09    5.73
  13  -2 -25   11.12    6.50
  13  -2 -23   21.52    8.10
  13  -2 -21   99.25   10.35
  13  -2 -20   56.09    9.44
  13  -2 -19  145.05   10.66
  13  -2 -18  300.47   12.66
  13  -2 -17   22.62    8.57
  13  -2 -16    9.12    7.03
  13  -2 -15    3.06    7.55
  13  -2 -14  205.25   10.59
  13  -2 -13    8.90    6.59
  13  -2 -12  333.25   12.02
  13  -2 -11    1.75    7.00
  13  -1 -29   71.95    6.73
  13  -1 -28    0.10    5.10
  13  -1 -27   10.31    5.64
  13  -1 -25   10.34    6.27
  13  -1 -22   30.83    9.00
  13  -1 -21   70.37    9.94
  13  -1 -20    6.92    7.18
  13  -1 -19   91.65    8.95
  13  -1 -18   -1.28    6.85
  13  -1 -17    0.69    7.70
  13  -1 -15  100.33    8.85
  13  -1 -14    0.55    6.49
  13  -1 -13   90.36    9.40
  13  -1 -12   13.92    7.31
  13   0 -29   12.47    6.06
  13   0 -28  102.67    7.39
  13   0 -27   -2.69    5.05
  13   0 -26   17.57    7.54
  13   0 -25    0.67    5.96
  13   0 -23    9.59    7.23
  13   0 -22   -7.50    6.71
  13   0 -21   -0.99    6.59
  13   0 -20   52.14    8.45
  13   0 -19   -1.49    6.39
  13   0 -17   -2.82    7.21
  13   0 -16   25.93    9.00
  13   0 -14   24.59    7.87
  13   0 -12   23.90    7.32
  13   0 -11    2.17    5.89
  13   1 -27    7.67    5.27
  13   1 -26    2.76    5.81
  13   1 -25    2.69    5.63
  13   1 -23    3.32    6.98
  13   1 -22   35.02    8.95
  13   1 -21   65.00    9.45
  13   1 -20    7.77    7.32
  13   1 -19   75.47    9.50
  13   1 -18    0.17    6.56
  13   1 -17   11.61    6.73
  13   1 -16   -4.33    5.97
  13   1 -15  122.55    9.04
  13   1 -14   -7.61    5.90
  13   1 -13   80.24    8.00
  13   1 -12   13.41    6.18
  13   2 -27    6.19    4.47
  13   2 -26    0.09    5.34
  13   2 -25   12.06    5.65
  13   2 -23   26.77    9.36
  13   2 -21   92.75    9.31
  13   2 -19  144.03   10.21
  13   2 -18  283.94   11.70
  13   2 -17   28.73    8.56
  13   2 -16    5.28    6.54
  13   2 -15    9.99    6.78
  13   2 -14  210.95   10.69
  13   2 -12  344.06   11.65
  13   2 -11    6.48    5.77
  13   3 -24   17.55    8.48
  13   3 -22   95.94    8.89
  13   3 -21   19.34    8.27
  13   3 -20  129.38    9.90
  13   3 -19  223.28   10.86
  13   3 -18   27.21    8.29
  13   3 -17   -4.79    5.95
  13   3 -16  123.66    9.28
  13   3 -15    1.75    5.89
  13   3 -14   61.29    8.73
  13   3 -13    5.49    6.41
  13   3 -12    1.13    5.75
  13   3 -11   59.39    8.07
  13   4 -20   25.96    8.26
  13   4 -18    6.72    5.99
  13   4 -17   -1.29    5.61
  13   4 -16  137.44    9.59
  13   4 -15   62.12    8.75
  13   4 -14    9.98    5.88
  13   4 -13   -4.45    5.47
  13   4 -12   95.94    8.84
  13   4 -11    5.75    5.55
  14 -12 -23   -0.55    3.69
  14 -12 -21    1.41    4.44
  14 -12 -20   99.44    7.14
  14 -12 -19   -1.47    4.68
  14 -12 -18  119.49    7.91
  14 -12 -16   69.38    7.67
  14 -12 -13   27.99    7.13
  14 -11 -25    1.83    3.43
  14 -11 -24    0.61    4.16
  14 -11 -23   21.80    6.31
  14 -11 -22    2.85    5.23
  14 -11 -21  141.47    8.06
  14 -11 -20   -3.92    5.51
  14 -11 -19  214.25    9.50
  14 -11 -18    0.20    6.04
  14 -11 -16    1.65    6.44
  14 -11 -15   30.83    7.78
  14 -11 -14   10.68    5.88
  14 -11 -13    5.61    5.83
  14 -11 -12   -1.80    6.02
  14 -11 -11   10.59    5.81
  14 -11 -10    7.81    5.76
  14 -11  -9   58.06    8.03
  14 -10 -26    0.99    3.65
  14 -10 -25    4.96    4.33
  14 -10 -24    3.35    4.59
  14 -10 -23   17.83    7.84
  14 -10 -22   35.12    7.44
  14 -10 -21   -1.02    5.42
  14 -10 -20   90.54    8.21
  14 -10 -15   -0.43    6.48
  14 -10 -14    5.31    6.27
  14 -10 -13   29.48    7.63
  14 -10 -12    6.79    6.18
  14 -10 -10   28.86    8.03
  14 -10  -9   83.48    8.21
  14 -10  -8   25.70    7.67
  14 -10  -6    4.25    5.54
  14  -9 -27    0.85    3.65
  14  -9 -26    1.11    4.17
  14  -9 -25    7.98    5.03
  14  -9 -24   24.50    7.20
  14  -9 -23   24.73    7.03
  14  -9 -22   14.05    6.29
  14  -9 -21   64.66    8.08
  14  -9 -19  200.37   10.57
  14  -9 -17   94.17    9.33
  14  -9 -16    3.14    6.62
  14  -9 -15   -1.68    6.32
  14  -9 -14    9.61    6.68
  14  -9 -13   18.75    9.28
  14  -9 -12    2.40    6.73
  14  -9 -11   34.88    8.51
  14  -9 -10   26.58    8.40
  14  -9  -9   -3.28    5.88
  14  -9  -8  187.35    9.56
  14  -9  -7   58.81    8.23
  14  -9  -5  196.28    9.63
  14  -8 -28   -3.71    3.33
  14  -8 -27    8.01    4.46
  14  -8 -26    0.88    4.58
  14  -8 -25   14.27    6.80
  14  -8 -24    4.07    5.37
  14  -8 -23   37.33    8.02
  14  -8 -22    2.79    6.21
  14  -8 -20  238.00   10.40
  14  -8 -19  115.45    9.69
  14  -8 -18  197.02   10.97
  14  -8 -17   54.88    9.28
  14  -8 -16   66.87    9.50
  14  -8 -14    4.45    6.58
  14  -8 -13    2.74    6.50
  14  -8 -12   33.65    7.84
  14  -8 -10   18.14    9.01
  14  -8  -8   -1.18    5.97
  14  -8  -7  329.17   11.56
  14  -7 -28   44.05    6.30
  14  -7 -27   -3.37    4.41
  14  -7 -26    1.73    5.22
  14  -7 -25    4.58    6.02
  14  -7 -24   50.68    8.07
  14  -7 -23    6.82    6.00
  14  -7 -20  169.40   10.52
  14  -7 -19  100.66   10.01
  14  -7 -17  115.86    9.56
  14  -7 -16   40.49    9.11
  14  -7 -15    3.47    7.54
  14  -7 -13   -0.73    6.62
  14  -7 -12   67.65    8.83
  14  -7 -11   36.79    7.77
  14  -7 -10  448.34   12.70
  14  -7  -9   14.16    6.54
  14  -6 -29   49.80    6.24
  14  -6 -28    6.27    4.34
  14  -6 -27   26.76    6.93
  14  -6 -26   -3.49    5.05
  14  -6 -25    7.12    5.63
  14  -6 -24   -1.81    5.70
  14  -6 -23   66.09    9.03
  14  -6 -21  137.22   10.12
  14  -6 -20    3.53    6.78
  14  -6 -19   26.97    9.27
  14  -6 -18    2.56    6.84
  14  -6 -17   -0.97    6.67
  14  -6 -16   38.72    9.50
  14  -6 -15   59.67    9.71
  14  -6 -14   -4.48    6.36
  14  -6 -13   76.00    9.27
  14  -6 -11  309.40   12.01
  14  -6 -10   88.87    8.92
  14  -5 -29   -1.86    3.66
  14  -5 -28   51.95    6.90
  14  -5 -27    3.88    4.87
  14  -5 -26    6.13    5.97
  14  -5 -25    1.01    6.19
  14  -5 -22   60.25    9.39
  14  -5 -21   20.52    8.76
  14  -5 -20  102.35   10.16
  14  -5 -19   28.03    8.54
  14  -5 -18   21.22    9.24
  14  -5 -17   -2.65    6.71
  14  -5 -16   22.76    8.84
  14  -5 -15    8.62    7.76
  14  -5 -14  121.78    9.50
  14  -5 -12   -2.59    6.90
  14  -5 -10   97.80    9.31
  14  -4 -29   50.25    6.27
  14  -4 -28   17.87    6.56
  14  -4 -27   20.08    7.02
  14  -4 -26   21.15    7.57
  14  -4 -25   25.31    8.07
  14  -4 -24   12.46    6.63
  14  -4 -22   21.49    8.68
  14  -4 -21  134.48   10.30
  14  -4 -20   83.26    9.69
  14  -4 -19   80.10    9.81
  14  -4 -18   40.68    9.05
  14  -4 -17   99.74    9.99
  14  -4 -16   -3.78    6.87
  14  -4 -15   80.73    9.25
  14  -4 -14  185.95   11.17
  14  -4 -13   -3.60    6.25
  14  -4 -12   65.49    9.34
  14  -4 -11   44.23    8.07
  14  -4 -10   33.31    8.55
  14  -3 -29   17.99    6.27
  14  -3 -28   78.91    7.10
  14  -3 -27   10.94    5.65
  14  -3 -25   -2.07    5.56
  14  -3 -24   62.81    8.56
  14  -3 -22   75.11    9.67
  14  -3 -21   77.40    9.12
  14  -3 -20  140.57   10.57
  14  -3 -19  221.93   11.53
  14  -3 -18   21.09    7.43
  14  -3 -17  223.23   11.62
  14  -3 -16    2.69    6.88
  14  -3 -15    4.42    7.47
  14  -3 -14  231.16   10.86
  14  -3 -13   34.66    9.08
  14  -2 -29   33.11    6.08
  14  -2 -28    2.27    4.86
  14  -2 -27    3.62    5.50
  14  -2 -26    0.58    5.23
  14  -2 -25    8.06    5.78
  14  -2 -22   22.02    8.60
  14  -2 -21   50.35    9.47
  14  -2 -20  166.00   10.57
  14  -2 -19    5.21    6.88
  14  -2 -18   87.43   10.23
  14  -2 -17   47.43    8.61
  14  -2 -16   58.25    9.73
  14  -2 -15  144.74   10.37
  14  -2 -14  114.32    9.34
  14  -2 -13   -2.84    6.94
  14  -2 -12   27.42    7.99
  14  -2 -11    8.37    6.53
  14  -1 -29   46.66    5.86
  14  -1 -28   -0.75    4.32
  14  -1 -27    3.25    4.79
  14  -1 -26    8.35    5.89
  14  -1 -25   -1.67    5.54
  14  -1 -22    8.08    6.72
  14  -1 -21   60.71    9.49
  14  -1 -19  127.16    9.55
  14  -1 -17  341.84   12.88
  14  -1 -16   86.61    9.38
  14  -1 -15  317.72   12.12
  14  -1 -14   13.76    7.55
  14  -1 -13   -1.30    6.22
  14  -1 -12   13.22    6.55
  14  -1 -11   14.09    6.74
  14   0 -28   31.78    6.18
  14   0 -27   -1.02    4.49
  14   0 -25   -6.55    5.20
  14   0 -22   11.97    7.04
  14   0 -21    4.79    6.63
  14   0 -18  499.48   14.17
  14   0 -17    4.10    7.49
  14   0 -16  346.84   12.49
  14   0 -15    1.24    6.49
  14   0 -14  209.00   10.54
  14   0 -13   -1.12    6.48
  14   0 -12   -1.81    6.72
  14   1 -28    0.11    3.52
  14   1 -27    4.23    4.31
  14   1 -26    8.48    4.87
  14   1 -25   -7.18    5.08
  14   1 -24   -3.80    5.63
  14   1 -22   13.90    7.14
  14   1 -21   66.11    9.24
  14   1 -20    4.68    7.25
  14   1 -19  116.20   10.05
  14   1 -18   13.88    6.66
  14   1 -17  334.26   11.88
  14   1 -16   91.66    9.05
  14   1 -15  320.18   12.01
  14   1 -14   18.50    8.40
  14   1 -13    2.27    6.57
  14   2 -26   -3.07    4.33
  14   2 -25    9.55    5.01
  14   2 -24    0.32    5.82
  14   2 -21   41.84    8.55
  14   2 -20  155.63   10.17
  14   2 -19   13.66    6.97
  14   2 -18   89.92    9.59
  14   2 -17   42.04    8.85
  14   2 -16   59.62    9.06
  14   2 -15  150.28    9.92
  14   2 -14  113.90    9.30
  14   2 -13    1.49    6.01
  14   2 -12   18.59    8.89
  14   3 -24   86.15    7.57
  14   3 -23   16.82    7.43
  14   3 -21   62.84    8.62
  14   3 -20  130.79    9.59
  14   3 -19  226.31   10.56
  14   3 -18   30.65    8.03
  14   3 -17  246.08   10.64
  14   3 -16    0.87    5.90
  14   3 -15   24.29    8.01
  14   3 -14  216.03   10.48
  14   3 -13   37.92    8.34
  14   3 -12   36.06    8.28
  14   3 -11   23.73    8.03
  14   4 -20   72.94    8.51
  14   4 -19   63.44    8.48
  14   4 -18   51.57    8.05
  14   4 -17   93.97    8.77
  14   4 -16   -1.25    6.31
  14   4 -15   69.76    8.84
  14   4 -14  184.50   10.03
  14   4 -13    1.10    5.54
  14   4 -12   71.77    8.03
  14   4 -11   41.24    7.93
  14   5 -11   92.58    8.67
  15 -12 -22   58.83    5.62
  15 -12 -21   -4.85    3.70
  15 -12 -20  102.99    6.70
  15 -12 -19    3.44    4.42
  15 -12 -18  207.58    8.15
  15 -12 -17    2.52    4.72
  15 -12 -16  161.65    8.12
  15 -12 -14   59.82    7.36
  15 -11 -24   -0.03    3.36
  15 -11 -23   19.04    5.77
  15 -11 -22   -1.65    4.48
  15 -11 -21  105.99    7.24
  15 -11 -20    3.40    5.20
  15 -11 -19  128.79    7.91
  15 -11 -18    2.57    5.22
  15 -11 -17  144.38    8.43
  15 -11 -14   46.39    7.64
  15 -11 -13   25.05    7.20
  15 -11 -12    9.46    5.71
  15 -11 -11   15.91    7.19
  15 -11 -10   30.81    7.18
  15 -11  -9    5.87    5.51
  15 -10 -25    5.15    3.76
  15 -10 -24   -0.13    4.18
  15 -10 -23    1.86    4.54
  15 -10 -22   39.19    6.87
  15 -10 -21    4.93    5.18
  15 -10 -20   65.80    7.79
  15 -10 -19    7.04    5.92
  15 -10 -16  128.24    8.93
  15 -10 -15   18.33    7.87
  15 -10 -14   14.37    6.75
  15 -10 -13   12.90    6.50
  15 -10 -12   11.18    6.07
  15 -10 -11   11.15    6.07
  15 -10  -9    1.72    5.56
  15 -10  -8   30.85    7.71
  15 -10  -7    3.37    5.62
  15 -10  -6   16.55    7.48
  15 -10  -5   10.46    5.77
  15  -9 -25    6.64    4.39
  15  -9 -24   27.01    6.70
  15  -9 -23    7.83    5.31
  15  -9 -22    6.46    5.26
  15  -9 -21   41.23    7.81
  15  -9 -20    1.58    5.89
  15  -9 -17   87.66    8.85
  15  -9 -16   18.16    7.85
  15  -9 -15   -1.73    6.08
  15  -9 -13   11.24    6.23
  15  -9 -12  134.74    9.30
  15  -9 -11   24.12    6.90
  15  -9 -10   79.41    8.95
  15  -9  -9    4.45    6.04
  15  -9  -8   54.50    8.10
  15  -9  -7  148.34    9.52
  15  -9  -6   22.84    7.39
  15  -9  -5  265.80   10.70
  15  -8 -27   35.89    5.86
  15  -8 -25   38.42    6.78
  15  -8 -23   27.83    6.97
  15  -8 -22   14.81    6.08
  15  -8 -21   37.97    7.67
  15  -8 -19   20.28    8.45
  15  -8 -18  222.94   10.15
  15  -8 -17   -1.65    6.01
  15  -8 -16    4.55    6.40
  15  -8 -15   87.70    9.22
  15  -8 -14    9.41    6.66
  15  -8 -13   43.00    8.65
  15  -8 -12    8.45    6.37
  15  -8 -11    9.37    6.48
  15  -8 -10   86.23    8.48
  15  -8  -9   18.58    9.09
  15  -8  -8   36.27    8.64
  15  -8  -7  227.54   10.70
  15  -7 -28   62.18    6.10
  15  -7 -26   23.15    6.64
  15  -7 -25    3.27    5.17
  15  -7 -24   22.96    7.43
  15  -7 -23    1.99    6.06
  15  -7 -18    6.52    6.99
  15  -7 -17   27.87    8.97
  15  -7 -16   92.52    9.45
  15  -7 -14    4.88    6.42
  15  -7 -13    5.79    6.44
  15  -7 -12   18.37    6.86
  15  -7 -11   55.00    8.49
  15  -7 -10  322.39   11.61
  15  -7  -9   54.47    8.05
  15  -6 -28    2.63    3.99
  15  -6 -27   37.23    6.57
  15  -6 -26    5.55    5.10
  15  -6 -25    6.56    5.71
  15  -6 -24   -2.31    5.97
  15  -6 -23   46.67    7.92
  15  -6 -22    5.49    6.04
  15  -6 -20   -0.92    6.42
  15  -6 -19   17.78    7.73
  15  -6 -18   -3.92    6.92
  15  -6 -17   78.44    9.54
  15  -6 -16    8.59    6.72
  15  -6 -15  299.48   11.75
  15  -6 -14   -0.02    6.72
  15  -6 -13  170.10   10.69
  15  -6 -12  263.71   11.77
  15  -6 -11  211.53   10.99
  15  -6 -10   25.56    8.30
  15  -6  -9  241.84   11.06
  15  -5 -28   34.13    6.30
  15  -5 -27    2.83    4.59
  15  -5 -25    5.37    5.23
  15  -5 -24   40.59    7.67
  15  -5 -23   12.90    6.60
  15  -5 -21    2.73    6.26
  15  -5 -20   58.78    8.95
  15  -5 -19   41.64    9.13
  15  -5 -18   -7.50    6.24
  15  -5 -17    4.08    7.44
  15  -5 -16  152.51   10.48
  15  -5 -15    5.34    6.58
  15  -5 -14   96.06    9.88
  15  -5 -13   35.05    9.21
  15  -5 -12    5.20    6.82
  15  -5 -11   85.01    8.73
  15  -5 -10  139.42    9.62
  15  -4 -28    3.61    3.99
  15  -4 -27   39.25    6.64
  15  -4 -26    5.96    5.23
  15  -4 -25    2.95    5.38
  15  -4 -24    2.36    5.69
  15  -4 -23   24.45    8.22
  15  -4 -21   24.05    8.00
  15  -4 -20   77.83    9.72
  15  -4 -19   -3.29    6.26
  15  -4 -18  239.63   11.68
  15  -4 -17   -0.75    6.49
  15  -4 -16  142.75   10.35
  15  -4 -15   12.86    7.76
  15  -4 -14   77.17    8.92
  15  -4 -12   20.55   10.10
  15  -4 -11  229.69   10.86
  15  -4 -10   84.87    8.95
  15  -3 -28   -3.62    4.15
  15  -3 -27    1.57    4.77
  15  -3 -26    1.17    4.97
  15  -3 -25    4.88    5.96
  15  -3 -24    3.85    6.48
  15  -3 -21  174.64   10.22
  15  -3 -20   46.88    9.06
  15  -3 -19  267.68   11.38
  15  -3 -16  139.39   10.51
  15  -3 -12   24.59    7.68
  15  -3 -11   -2.64    7.18
  15  -2 -27   -1.33    4.61
  15  -2 -26   -2.80    4.91
  15  -2 -25    9.04    5.79
  15  -2 -24    0.28    5.81
  15  -2 -22   33.92    8.87
  15  -2 -21   58.60    8.73
  15  -2 -20  223.17   10.85
  15  -2 -19    8.62    7.73
  15  -2 -18  179.51   10.07
  15  -2 -17   47.10    9.31
  15  -2 -16   52.61    8.82
  15  -2 -14   -3.46    6.48
  15  -2 -13    4.55    6.80
  15  -2 -12   26.91    8.41
  15  -2 -11  101.06    9.87
  15  -1 -28   15.73    5.70
  15  -1 -27    6.89    4.36
  15  -1 -26    1.81    4.79
  15  -1 -25    8.76    5.58
  15  -1 -24   -4.72    5.89
  15  -1 -22   -6.36    6.59
  15  -1 -21  198.62   10.37
  15  -1 -20   23.23    7.60
  15  -1 -18    5.96    7.07
  15  -1 -16    8.49    6.90
  15  -1 -15   30.59    8.79
  15  -1 -14   48.32    8.69
  15  -1 -13    8.50    7.33
  15  -1 -12   80.30    8.44
  15  -1 -11    2.23    7.23
  15   0 -28   -3.21    3.32
  15   0 -27    3.20    4.20
  15   0 -26    6.12    4.70
  15   0 -25   -4.15    5.32
  15   0 -24    7.64    5.52
  15   0 -22   45.18    7.99
  15   0 -21    0.09    6.02
  15   0 -20  385.58   12.39
  15   0 -19    4.52    7.17
  15   0 -17    2.01    6.44
  15   0 -16  208.22   10.86
  15   0 -15   -1.09    7.16
  15   0 -14   14.59    6.57
  15   0 -13   -2.01    6.20
  15   0 -12  239.04   11.34
  15   1 -26    2.03    4.75
  15   1 -25   -0.65    4.86
  15   1 -23    0.53    5.54
  15   1 -21  185.43   10.02
  15   1 -20   36.32    8.21
  15   1 -19  313.67   11.22
  15   1 -18   18.97    6.70
  15   1 -16    5.97    7.14
  15   1 -15   28.60    8.56
  15   1 -14   50.55    8.01
  15   1 -13    3.28    6.35
  15   1 -12   73.53    9.36
  15   2 -26    1.18    3.94
  15   2 -25   13.34    4.78
  15   2 -24    1.39    4.88
  15   2 -23   74.46    7.94
  15   2 -21   39.87    7.82
  15   2 -20  215.47   10.01
  15   2 -19   24.74    7.52
  15   2 -18  189.04    9.90
  15   2 -16   64.38    8.65
  15   2 -15   97.44    9.28
  15   2 -14    8.89    6.91
  15   2 -13   -0.27    6.52
  15   2 -12   15.43    6.60
  15   2 -11  107.04    8.61
  15   3 -24    7.01    4.94
  15   3 -23    1.46    5.14
  15   3 -21  188.42    9.42
  15   3 -20   54.29    8.17
  15   3 -19  272.60   10.81
  15   3 -18    8.32    6.40
  15   3 -17  457.36   12.76
  15   3 -15   58.73    8.68
  15   3 -12   33.25    8.32
  15   3 -11    1.80    6.48
  15   4 -20   72.78    7.84
  15   4 -19    3.82    5.86
  15   4 -18  239.32   10.16
  15   4 -17   -8.10    5.38
  15   4 -16  137.57    8.89
  15   4 -15   13.56    5.84
  15   4 -13   17.64    7.70
  15   4 -12    6.07    5.84
  15   5 -13   32.49    7.77
  15   5 -12    7.51    6.15
  15   5 -11   86.66    8.63
  16 -12 -21    1.40    3.19
  16 -12 -20  104.74    5.90
  16 -12 -19   26.39    5.65
  16 -12 -18  134.02    6.85
  16 -12 -17   40.60    6.16
  16 -12 -16   77.97    6.70
  16 -12 -15    6.80    4.91
  16 -12 -14    7.17    4.64
  16 -11 -23   10.55    3.62
  16 -11 -22   -0.89    3.67
  16 -11 -21   69.54    6.38
  16 -11 -20   -4.35    4.17
  16 -11 -19  116.89    7.37
  16 -11 -11   14.03    6.84
  16 -11 -10    3.05    5.67
  16 -11  -9   29.11    6.90
  16 -11  -8    4.43    5.28
  16 -10 -24    1.94    3.54
  16 -10 -23    1.61    4.19
  16 -10 -22   52.90    6.52
  16 -10 -21    6.15    4.73
  16 -10 -20   92.90    7.50
  16 -10 -19    3.92    5.57
  16 -10 -18  136.85    8.31
  16 -10 -14   -4.35    6.05
  16 -10 -13   -2.74    5.51
  16 -10 -12   20.70    7.36
  16 -10 -11   12.46    6.47
  16 -10 -10   16.15    7.10
  16 -10  -9   -9.05    5.67
  16 -10  -8    8.21    5.56
  16 -10  -7    9.95    6.18
  16 -10  -6   97.76    8.33
  16 -10  -5    5.93    5.65
  16 -10  -4  160.06    8.78
  16  -9 -25    2.77    3.92
  16  -9 -24    3.77    4.16
  16  -9 -22    6.30    5.01
  16  -9 -21   74.71    7.67
  16  -9 -20    1.30    5.47
  16  -9 -19  190.49    8.91
  16  -9 -16   -3.82    6.02
  16  -9 -15    6.80    6.20
  16  -9 -14    9.22    6.06
  16  -9 -13   -1.93    5.93
  16  -9 -12   99.23    8.95
  16  -9 -11    4.50    6.71
  16  -9 -10   19.17    7.54
  16  -9  -9   11.56    6.34
  16  -9  -8    1.98    5.94
  16  -9  -7  161.61    9.48
  16  -9  -6    7.10    5.86
  16  -9  -5  166.99    9.64
  16  -9  -4    2.70    6.04
  16  -8 -26   19.25    5.86
  16  -8 -25   -0.48    4.14
  16  -8 -24    7.09    4.67
  16  -8 -23    1.34    4.87
  16  -8 -22    7.23    5.47
  16  -8 -21    3.55    5.53
  16  -8 -20   78.42    8.26
  16  -8 -17   50.67    8.21
  16  -8 -16    3.30    6.36
  16  -8 -15   96.01    9.05
  16  -8 -14   11.43    6.44
  16  -8 -13   86.67    8.93
  16  -8 -12   -3.67    5.91
  16  -8 -11   75.41    8.66
  16  -8 -10    0.83    6.59
  16  -8  -9  126.51    9.70
  16  -8  -8   -4.42    5.86
  16  -8  -7  264.61   11.04
  16  -8  -6  101.69    8.51
  16  -7 -27   -0.49    3.38
  16  -7 -24    0.67    5.20
  16  -7 -23    6.68    5.84
  16  -7 -22    2.29    5.36
  16  -7 -18   44.14    8.63
  16  -7 -17   -3.60    6.24
  16  -7 -16  145.93    9.76
  16  -7 -15   55.58    8.38
  16  -7 -14   96.60    8.78
  16  -7 -13   12.81    6.69
  16  -7 -12  173.15    9.98
  16  -7 -11   52.61    8.63
  16  -7 -10  257.65   11.33
  16  -7  -9    6.88    7.33
  16  -7  -8  207.13   10.60
  16  -7  -7   64.73    8.56
  16  -6 -25    5.18    5.25
  16  -6 -24   -1.36    5.47
  16  -6 -23    0.27    5.59
  16  -6 -22   17.23    6.85
  16  -6 -21   -3.98    6.24
  16  -6 -19   24.98    8.24
  16  -6 -18   26.71    8.70
  16  -6 -16    6.56    6.52
  16  -6 -15  189.26   10.34
  16  -6 -14    8.54    7.00
  16  -6 -13   76.74    9.61
  16  -6 -12    2.18    7.19
  16  -6 -11  134.34   10.16
  16  -6 -10   19.58    8.66
  16  -6  -9  164.65   10.46
  16  -5 -28   25.65    5.78
  16  -5 -27   -1.76    3.87
  16  -5 -26    4.85    4.79
  16  -5 -24    3.52    5.11
  16  -5 -23    5.45    5.64
  16  -5 -22    0.06    6.33
  16  -5 -20    7.85    7.09
  16  -5 -19   10.29    6.34
  16  -5 -18   26.41    8.58
  16  -5 -17   24.77    8.79
  16  -5 -16   27.55    8.34
  16  -5 -15    0.06    6.46
  16  -5 -14   64.42    9.42
  16  -5 -12   88.87    9.89
  16  -5 -11   10.25    7.28
  16  -5 -10   76.61    9.68
  16  -5  -9   20.48    9.05
  16  -4 -28    0.54    3.61
  16  -4 -27   19.05    6.13
  16  -4 -26   -0.73    4.72
  16  -4 -25    1.08    4.89
  16  -4 -24    3.44    5.19
  16  -4 -23   18.41    5.84
  16  -4 -20  173.79   10.02
  16  -4 -19    8.96    6.46
  16  -4 -18  261.36   11.55
  16  -4 -17   37.57    7.78
  16  -4 -15   36.20    9.23
  16  -4 -13   68.66    8.82
  16  -4 -12   14.00    7.26
  16  -4 -11   33.70    9.15
  16  -4 -10    3.01    7.41
  16  -3 -28   29.63    5.64
  16  -3 -27   18.72    6.00
  16  -3 -26   17.13    7.51
  16  -3 -24   19.09    7.38
  16  -3 -23   28.26    7.79
  16  -3 -20   45.13    8.79
  16  -3 -19  278.22   11.34
  16  -3 -18   17.03    7.14
  16  -3 -17  156.86    9.87
  16  -3 -16   27.27    9.05
  16  -3 -15  150.79   10.12
  16  -3 -14   72.77    9.33
  16  -3 -13   58.35    9.59
  16  -3 -12  169.83   10.54
  16  -3 -11    0.20    6.68
  16  -2 -28   50.94    5.55
  16  -2 -27    3.49    4.14
  16  -2 -25   -1.88    5.02
  16  -2 -24   24.00    7.02
  16  -2 -23   15.65    7.23
  16  -2 -21   -4.65    6.47
  16  -2 -20  111.55    9.19
  16  -2 -18   21.87    8.73
  16  -2 -16   10.08    6.92
  16  -2 -15  128.20   10.12
  16  -2 -14   12.10    6.87
  16  -2 -13  120.20   10.38
  16  -2 -12    6.28    6.66
  16  -2 -11  123.88    9.93
  16  -1 -28    1.93    3.25
  16  -1 -27   32.33    5.85
  16  -1 -26    0.27    4.53
  16  -1 -25   32.69    6.96
  16  -1 -24    0.90    5.33
  16  -1 -23   18.87    7.34
  16  -1 -20    6.79    6.63
  16  -1 -19  168.33    9.35
  16  -1 -18    7.55    6.78
  16  -1 -17   46.99    8.78
  16  -1 -16   97.33    9.49
  16  -1 -14   10.10    6.68
  16  -1 -13    3.19    6.57
  16  -1 -12    3.86    6.85
  16  -1 -11   93.61    9.09
  16   0 -27    4.20    3.75
  16   0 -26    3.86    4.26
  16   0 -25    0.43    4.95
  16   0 -24    9.04    5.10
  16   0 -23    3.45    5.53
  16   0 -20  240.32   10.24
  16   0 -19    2.50    6.06
  16   0 -18  152.15   10.08
  16   0 -16  139.15    9.66
  16   0 -15   -0.75    7.05
  16   0 -14   89.61    8.91
  16   0 -13    3.53    6.96
  16   0 -12   56.78    8.70
  16   0 -11    0.52    7.04
  16   1 -27   24.40    5.22
  16   1 -26   -1.80    3.78
  16   1 -25   35.99    6.48
  16   1 -24    6.45    4.91
  16   1 -23   21.43    7.06
  16   1 -20    5.58    6.60
  16   1 -19  173.06    9.95
  16   1 -17   70.51    8.46
  16   1 -16  106.83    9.60
  16   1 -15    8.81    6.90
  16   1 -14    8.02    6.47
  16   1 -13    3.64    6.75
  16   1 -12   -3.37    6.04
  16   1 -11  103.55    9.66
  16   2 -25    0.06    3.86
  16   2 -24   18.71    6.34
  16   2 -23   13.80    5.16
  16   2 -22   48.31    7.24
  16   2 -20  112.02    8.77
  16   2 -19   24.04    8.96
  16   2 -18   30.03    8.05
  16   2 -17   35.41    7.85
  16   2 -16    0.72    5.94
  16   2 -15  109.42    9.35
  16   2 -14    9.45    7.15
  16   2 -13  108.07    9.24
  16   2 -11  120.80    9.96
  16   3 -23   24.20    6.34
  16   3 -22   38.69    6.99
  16   3 -19  294.10   10.42
  16   3 -18   27.24    7.45
  16   3 -17  176.23    9.40
  16   3 -16   41.32    8.04
  16   3 -15  157.60    9.67
  16   3 -14   69.42    8.84
  16   3 -13   50.81    8.55
  16   3 -12  162.60    9.80
  16   3 -11    6.67    6.05
  16   4 -19    0.50    5.44
  16   4 -18  250.46    9.80
  16   4 -16  173.91    9.26
  16   4 -15   54.69    7.85
  16   4 -14   29.64    7.53
  16   4 -13   57.54    7.89
  16   4 -12   23.32    7.47
  16   4 -11   22.54    8.11
  16   5 -15    7.67    5.33
  16   5 -14   56.58    7.73
  16   5 -13    7.96    5.57
  16   5 -12   87.69    8.33
  16   5 -11   -4.75    5.20
  16   5 -10   75.42    8.10
  17 -12 -20   93.24    5.07
  17 -12 -19   13.00    4.87
  17 -12 -18   85.04    5.73
  17 -12 -17   11.39    5.31
  17 -12 -16    4.52    4.15
  17 -12 -15    0.38    4.24
  17 -12 -14    2.43    4.10
  17 -11 -22   -1.16    2.94
  17 -11 -21   37.44    5.40
  17 -11 -20   -0.38    3.70
  17 -11 -19   51.89    6.21
  17 -11 -17   59.60    6.68
  17 -11 -16    9.79    4.72
  17 -11 -15    4.77    4.86
  17 -11 -14   27.23    6.66
  17 -11 -11   78.40    7.37
  17 -10 -23   -1.57    3.25
  17 -10 -22   61.86    5.95
  17 -10 -21    4.70    4.28
  17 -10 -20   96.16    6.96
  17 -10 -19   -1.12    4.58
  17 -10 -18   58.31    7.13
  17 -10 -17   -1.87    5.16
  17 -10 -16   -4.69    5.21
  17 -10 -15    8.78    5.36
  17 -10 -11    6.33    5.50
  17 -10 -10   -0.71    5.46
  17 -10  -9   -1.52    5.49
  17 -10  -8   82.19    7.85
  17 -10  -6  149.55    8.53
  17 -10  -5   -0.90    5.25
  17 -10  -4   92.42    7.83
  17  -9 -24    1.13    3.58
  17  -9 -23   13.74    5.74
  17  -9 -22    5.19    4.43
  17  -9 -21   74.32    6.82
  17  -9 -20   -5.36    5.02
  17  -9 -19  122.74    8.20
  17  -9 -18    4.61    5.39
  17  -9 -17   45.35    7.30
  17  -9 -12   50.54    7.91
  17  -9 -11   33.16    7.75
  17  -9 -10   -1.30    6.03
  17  -9  -9   36.76    7.67
  17  -9  -8   18.31    8.68
  17  -9  -5   38.78    7.56
  17  -9  -4   10.34    5.59
  17  -9  -3    9.72    5.70
  17  -8 -25    1.61    3.59
  17  -8 -24   -2.67    4.20
  17  -8 -23   13.08    6.35
  17  -8 -22    3.34    5.02
  17  -8 -21    8.00    5.18
  17  -8 -20   37.59    7.33
  17  -8 -19   38.90    7.76
  17  -8 -18   66.28    7.84
  17  -8 -15    0.79    5.85
  17  -8 -14    0.49    6.10
  17  -8 -13   14.54    6.54
  17  -8 -12    1.99    6.87
  17  -8 -11  107.25    8.95
  17  -8 -10   -4.63    5.83
  17  -8  -9  207.25   10.51
  17  -8  -8   54.10    7.96
  17  -8  -7   90.53    8.99
  17  -8  -5   40.30    7.75
  17  -7 -26    1.64    3.45
  17  -7 -25   14.81    5.94
  17  -7 -23    5.72    4.84
  17  -7 -22   17.02    6.88
  17  -7 -21   12.94    5.84
  17  -7 -19   27.09    7.36
  17  -7 -16  102.46    9.25
  17  -7 -15   11.29    6.69
  17  -7 -14  197.47   10.48
  17  -7 -13    5.74    7.27
  17  -7 -12  124.23    9.73
  17  -7 -11   -0.28    6.14
  17  -7 -10   45.44    8.38
  17  -7  -9   28.96    8.57
  17  -7  -8  141.91    9.67
  17  -6 -27   -0.86    3.01
  17  -6 -26    3.68    3.75
  17  -6 -25   11.23    4.42
  17  -6 -24   -1.22    4.46
  17  -6 -22    3.21    5.37
  17  -6 -21   19.27    8.60
  17  -6 -20    3.30    5.68
  17  -6 -17  147.11    9.86
  17  -6 -16   -3.03    6.07
  17  -6 -15  158.04    9.83
  17  -6 -13   28.89    8.06
  17  -6 -12   16.85    8.27
  17  -6 -11   84.85    9.44
  17  -6 -10   -6.66    7.18
  17  -6  -9  128.51   10.09
  17  -6  -8   -0.41    6.28
  17  -5 -27    2.09    3.49
  17  -5 -26    3.86    4.06
  17  -5 -25   -3.89    4.80
  17  -5 -24    0.86    4.95
  17  -5 -22   -1.91    5.50
  17  -5 -18   66.73    8.41
  17  -5 -17   14.73    7.23
  17  -5 -16   47.87    8.98
  17  -5 -14   33.60    8.18
  17  -5 -13   22.04    7.75
  17  -5 -11   14.80    6.85
  17  -5  -9   20.08    8.94
  17  -4 -27    2.64    3.60
  17  -4 -26   25.98    6.07
  17  -4 -25   -3.07    4.79
  17  -4 -24   49.05    7.20
  17  -4 -23   -5.49    5.20
  17  -4 -22   51.94    7.81
  17  -4 -21   -3.12    5.48
  17  -4 -19   57.22    8.44
  17  -4 -18   82.43    9.27
  17  -4 -17   78.08    8.93
  17  -4 -15   84.62    9.48
  17  -4 -14   -2.09    7.15
  17  -4 -13    6.30    7.09
  17  -4 -12    9.04    7.11
  17  -4 -11    7.23    6.95
  17  -4 -10   37.96    9.16
  17  -3 -27   64.89    5.88
  17  -3 -26   13.55    6.08
  17  -3 -25   10.44    4.65
  17  -3 -24   -0.98    5.29
  17  -3 -23    9.77    6.03
  17  -3 -22   -0.22    5.49
  17  -3 -21   77.10    8.12
  17  -3 -19   46.70    8.05
  17  -3 -17   12.14    6.40
  17  -3 -16  183.11   10.51
  17  -3 -14   13.75    6.80
  17  -3 -13   71.51    8.69
  17  -3 -12    6.69    6.70
  17  -3 -11   64.88    9.31
  17  -3 -10   -5.48    6.57
  17  -2 -27    2.21    3.55
  17  -2 -25    2.44    4.72
  17  -2 -23   28.56    7.19
  17  -2 -22   21.82    7.54
  17  -2 -19  131.89    9.48
  17  -2 -18   32.48    8.32
  17  -2 -17  110.25    9.79
  17  -2 -16   39.14    8.20
  17  -2 -14   14.91    7.00
  17  -2 -12  140.05   10.32
  17  -1 -27   11.27    3.67
  17  -1 -26   12.16    5.84
  17  -1 -25    3.78    4.32
  17  -1 -24   25.96    6.72
  17  -1 -22   31.78    7.70
  17  -1 -19  157.85    9.22
  17  -1 -17  116.03    9.12
  17  -1 -16  136.62   10.07
  17  -1 -15   70.67    8.29
  17  -1 -13   61.32    9.11
  17  -1 -12    2.77    6.52
  17   0 -27   -1.07    2.81
  17   0 -26   25.35    5.62
  17   0 -25    3.53    4.23
  17   0 -24   25.85    6.51
  17   0 -23    4.34    4.90
  17   0 -22  104.28    8.00
  17   0 -19    9.14    6.09
  17   0 -18  189.71   10.33
  17   0 -16  250.91   11.20
  17   0 -15   -4.66    6.06
  17   0 -14   54.35    9.10
  17   0 -11    9.92    6.89
  17   1 -26   12.65    5.14
  17   1 -24   16.81    6.15
  17   1 -23   22.93    6.57
  17   1 -22   33.73    7.21
  17   1 -21   72.07    7.92
  17   1 -18   91.17    8.11
  17   1 -17  112.15    9.33
  17   1 -16  126.24    9.61
  17   1 -15   80.30    8.11
  17   1 -14   43.75    9.02
  17   1 -13   57.47    8.38
  17   1 -12    3.82    7.32
  17   1 -11   51.73    8.63
  17   2 -25    0.96    3.36
  17   2 -24    6.06    4.38
  17   2 -23   16.66    6.13
  17   2 -22   21.46    6.52
  17   2 -21   34.95    6.96
  17   2 -19  129.53    8.86
  17   2 -18   29.50    7.50
  17   2 -17  113.71    8.58
  17   2 -16   46.52    8.32
  17   2 -15  130.08    9.62
  17   2 -14   15.05    7.52
  17   2 -13   -0.38    6.59
  17   2 -11    2.38    6.74
  17   3 -23   17.99    5.76
  17   3 -22    5.56    4.62
  17   3 -21   76.32    7.12
  17   3 -20   36.27    7.15
  17   3 -18  144.86    8.85
  17   3 -17   19.51    7.55
  17   3 -16  181.50    9.74
  17   3 -15    7.73    6.40
  17   3 -14    7.77    5.92
  17   3 -13   74.44    8.71
  17   3 -12    4.72    6.81
  17   4 -20   99.97    7.39
  17   4 -17   75.58    7.72
  17   4 -16   28.57    7.23
  17   4 -15   94.60    8.35
  17   4 -14    9.19    5.97
  17   4 -13   24.19    7.78
  17   4 -12    8.55    5.90
  17   4 -11   -3.18    5.79
  17   5 -14   17.53    7.22
  17   5 -12   19.71    7.47
  17   5 -11    7.17    5.59
  17   5 -10   54.41    8.02
  17   6 -10    5.84    5.84
  18 -11 -20    3.79    3.25
  18 -11 -19    6.20    3.58
  18 -11 -17   -2.83    3.90
  18 -11 -16   -0.85    4.07
  18 -11 -15   15.74    5.91
  18 -11 -14    1.54    4.56
  18 -11 -13   51.87    6.41
  18 -11 -11   90.98    6.89
  18 -11 -10    4.17    4.49
  18 -11  -9  140.15    7.44
  18 -10 -22   31.29    5.00
  18 -10 -21   -5.73    3.47
  18 -10 -20   38.22    5.88
  18 -10 -19    1.61    4.18
  18 -10 -18   15.86    6.10
  18 -10 -17    7.24    4.97
  18 -10 -16    5.55    5.02
  18 -10 -15    1.49    4.87
  18 -10 -14   15.73    6.57
  18 -10 -13    2.55    5.34
  18 -10 -12   13.62    6.61
  18 -10 -11   23.33    6.95
  18 -10 -10   93.18    7.79
  18  -9 -22   51.10    5.95
  18  -9 -19   68.38    6.94
  18  -9 -18    3.07    4.83
  18  -9 -17   -0.72    4.88
  18  -9 -16   31.26    6.93
  18  -9 -15    1.70    5.21
  18  -9 -14   25.31    7.15
  18  -9  -9   61.71    8.05
  18  -9  -8   -0.48    5.42
  18  -9  -7   68.28    7.76
  18  -9  -5  126.52    8.47
  18  -9  -4    3.51    5.27
  18  -8 -24    2.04    3.48
  18  -8 -23   71.93    6.16
  18  -8 -22   23.58    6.23
  18  -8 -21   86.75    7.03
  18  -8 -19  196.56    8.38
  18  -8 -18   15.28    5.51
  18  -8 -17  116.82    8.29
  18  -8 -12   16.55    6.82
  18  -8 -11   43.76    8.01
  18  -8  -9   25.66    7.74
  18  -8  -7   11.16    6.12
  18  -8  -6   76.77    8.28
  18  -8  -5   18.87    7.54
  18  -7 -25    0.42    3.34
  18  -7 -24    7.78    3.99
  18  -7 -23    7.18    4.35
  18  -7 -22   12.96    6.24
  18  -7 -21    5.60    5.27
  18  -7 -20  109.89    7.72
  18  -7 -19   11.96    6.08
  18  -7 -17   -0.16    5.44
  18  -7 -14   73.75    8.37
  18  -7 -13    8.91    6.48
  18  -7 -12   12.90    7.00
  18  -7 -11   20.72    7.85
  18  -7 -10    3.45    6.28
  18  -7  -9   45.83    8.58
  18  -7  -8    5.62    6.25
  18  -7  -7   44.86    8.25
  18  -7  -6    3.17    7.02
  18  -6 -26    2.47    3.40
  18  -6 -25    4.94    3.87
  18  -6 -24    4.13    4.17
  18  -6 -23   11.84    4.78
  18  -6 -22    5.29    4.86
  18  -6 -20   -5.11    5.09
  18  -6 -19   99.38    8.52
  18  -6 -15   25.60    8.03
  18  -6 -14    0.04    6.17
  18  -6 -13   -3.46    6.02
  18  -6 -11   33.60    8.69
  18  -6 -10   26.89    8.67
  18  -6  -9    9.38    6.43
  18  -6  -8   44.45    9.08
  18  -6  -7   -4.78    6.19
  18  -5 -26   -0.74    3.45
  18  -5 -25    2.12    4.19
  18  -5 -24   18.24    6.26
  18  -5 -23   25.41    6.49
  18  -5 -21    5.07    5.84
  18  -5 -20  149.44    8.40
  18  -5 -19   18.43    7.63
  18  -5 -16   88.80    8.26
  18  -5 -15   -3.02    5.84
  18  -5 -14    2.14    6.20
  18  -5 -13   47.47    8.22
  18  -5 -12   20.05    7.50
  18  -5 -11    6.80    6.71
  18  -5 -10   15.59    7.28
  18  -5  -9   18.32    8.68
  18  -5  -8   53.53    8.72
  18  -4 -26   -0.52    3.51
  18  -4 -24   16.15    6.20
  18  -4 -23    9.55    4.90
  18  -4 -22   39.05    6.88
  18  -4 -20   41.85    7.49
  18  -4 -17  248.85   10.75
  18  -4 -15  153.54   10.17
  18  -4 -14   73.84    9.05
  18  -4 -13   13.52    6.65
  18  -4 -12   28.84    8.65
  18  -4 -11   44.51    9.15
  18  -4  -9   -0.64    6.65
  18  -3 -26   -2.82    3.40
  18  -3 -25   14.62    5.94
  18  -3 -24   14.40    6.34
  18  -3 -23   17.41    6.66
  18  -3 -22   28.66    7.11
  18  -3 -21   15.81    7.40
  18  -3 -20   57.32    7.66
  18  -3 -17   -0.50    6.68
  18  -3 -16   92.53    9.33
  18  -3 -15   48.54    8.23
  18  -3 -14   -1.02    6.24
  18  -3 -13   80.88    9.26
  18  -3 -12    8.05    6.78
  18  -3 -11   10.68    6.74
  18  -3 -10   18.82    7.95
  18  -2 -26    4.64    3.61
  18  -2 -25   18.91    5.88
  18  -2 -24    5.53    4.51
  18  -2 -23   46.00    6.81
  18  -2 -22   11.17    5.26
  18  -2 -21   29.57    6.98
  18  -2 -20   34.07    7.79
  18  -2 -18   54.54    8.59
  18  -2 -17   28.78    7.92
  18  -2 -15   -3.63    6.16
  18  -2 -14  148.30    9.39
  18  -2 -13   42.31    8.51
  18  -2 -12  147.43   10.40
  18  -2 -10  176.39   11.00
  18  -1 -26    4.36    3.45
  18  -1 -25   23.15    5.77
  18  -1 -24   14.96    7.04
  18  -1 -23   46.70    6.69
  18  -1 -22    0.89    4.89
  18  -1 -21   97.92    7.77
  18  -1 -20   16.48    7.35
  18  -1 -18   28.92    7.38
  18  -1 -17   31.49    8.39
  18  -1 -16   22.75    8.93
  18  -1 -15   -2.93    6.29
  18  -1 -13   71.27    9.01
  18  -1 -11   65.37    8.86
  18   0 -26   78.86    5.32
  18   0 -25   -1.90    3.45
  18   0 -24  119.13    6.79
  18   0 -23    0.73    5.00
  18   0 -21   -0.71    5.33
  18   0 -20  177.53    9.16
  18   0 -18  109.28    8.49
  18   0 -17    0.16    6.51
  18   0 -16    1.29    5.97
  18   0 -15    0.64    6.83
  18   0 -14   -0.50    6.27
  18   0 -13   -3.82    6.10
  18   0 -12   26.72    8.86
  18   0 -11    4.34    7.37
  18   1 -25   12.20    5.18
  18   1 -24   14.01    5.65
  18   1 -22    0.98    4.91
  18   1 -21  102.07    7.44
  18   1 -20    8.20    5.36
  18   1 -17   21.58    7.57
  18   1 -16   20.93    9.01
  18   1 -15    1.73    6.16
  18   1 -14    1.35    6.27
  18   1 -13   69.04    8.64
  18   1 -12    0.67    7.19
  18   1 -11   56.59    9.26
  18   2 -24    3.24    3.53
  18   2 -23   47.12    5.98
  18   2 -21   25.98    6.64
  18   2 -20   28.33    6.90
  18   2 -19   51.77    7.69
  18   2 -17   17.74    7.47
  18   2 -16   -0.59    5.49
  18   2 -15    1.31    6.08
  18   2 -14  154.31    9.54
  18   2 -13   47.04    8.55
  18   2 -12  148.38    9.48
  18   2 -11    7.26    7.13
  18   3 -22   25.33    5.62
  18   3 -21   27.32    6.15
  18   3 -20   58.51    6.68
  18   3 -19   -1.07    4.69
  18   3 -16   98.54    8.26
  18   3 -15   76.53    8.34
  18   3 -14    0.09    5.88
  18   3 -13  102.14    8.81
  18   3 -12   -1.64    6.07
  18   3 -10   20.03    7.55
  18   4 -19  217.28    8.26
  18   4 -18   15.80    7.63
  18   4 -16   -0.14    4.97
  18   4 -15  161.94    8.78
  18   4 -14   79.91    8.16
  18   4 -13    4.03    6.25
  18   4 -12   32.09    7.56
  18   4 -11   44.57    8.35
  18   4 -10    7.42    6.00
  18   5 -14    2.77    5.36
  18   5 -13   55.28    7.71
  18   5 -12   14.35    7.13
  18   5 -11    2.19    5.42
  18   5 -10   17.53    7.71
  18   6 -11   26.94    7.53
  18   6 -10   13.88    5.54
  18   6  -9    9.38    5.70
  19 -11 -18   -1.07    2.88
  19 -11 -17   -2.45    3.32
  19 -11 -15   34.90    5.37
  19 -11 -13   33.83    5.73
  19 -11 -12    1.90    4.11
  19 -11 -11   69.16    5.96
  19 -11 -10    2.36    3.94
  19 -11  -9  110.68    6.60
  19 -10 -20   11.62    5.76
  19 -10 -18   -2.55    4.00
  19 -10 -17    7.12    4.32
  19 -10 -16   15.82    5.83
  19 -10 -15   16.15    6.08
  19 -10 -14   20.52    6.17
  19 -10 -13    7.99    4.71
  19 -10 -12   35.46    6.57
  19 -10 -11    0.32    4.50
  19 -10 -10   56.16    6.80
  19 -10  -9   25.63    6.43
  19 -10  -8   85.19    7.17
  19 -10  -7    4.36    4.95
  19 -10  -6  134.43    7.55
  19 -10  -5   15.34    6.97
  19 -10  -4   35.13    6.08
  19  -9 -22   27.60    5.01
  19  -9 -21    7.91    3.63
  19  -9 -19   23.64    6.05
  19  -9 -18   25.37    6.30
  19  -9 -17    3.30    4.71
  19  -9 -16   54.19    6.79
  19  -9 -15   24.41    6.71
  19  -9 -14    3.73    5.46
  19  -9 -13   42.89    6.87
  19  -9 -12    3.70    5.30
  19  -9 -11   30.22    6.90
  19  -9  -9   12.49    5.47
  19  -9  -8    8.45    5.24
  19  -9  -7   87.99    7.68
  19  -9  -6   62.26    7.36
  19  -9  -5  101.03    7.82
  19  -9  -4   29.03    7.01
  19  -9  -3   -1.69    4.89
  19  -9  -2   -1.33    4.87
  19  -9  -1    0.48    5.04
  19  -9   0   26.39    6.37
  19  -8 -23   51.50    5.45
  19  -8 -21   28.69    6.08
  19  -8 -20    4.31    4.42
  19  -8 -19   94.68    7.10
  19  -8 -18    3.21    4.76
  19  -8 -16   10.08    5.17
  19  -8 -15   31.61    6.92
  19  -8 -14   15.80    5.72
  19  -8 -13    4.60    6.16
  19  -7 -24   34.37    5.37
  19  -7 -23    2.56    4.03
  19  -7 -22    4.20    4.17
  19  -7 -21    1.33    4.88
  19  -7 -20   66.19    6.74
  19  -7 -19    4.48    5.43
  19  -7 -18  135.70    8.21
  19  -7 -15   25.30    7.18
  19  -7 -10    2.75    6.01
  19  -7  -9    2.19    6.22
  19  -7  -7    7.92    6.21
  19  -7  -6  102.62    9.18
  19  -7  -5   44.70    8.52
  19  -6 -25   17.41    5.29
  19  -6 -24   -0.30    3.81
  19  -6 -23   60.23    6.21
  19  -6 -22    4.05    4.35
  19  -6 -21   72.23    7.13
  19  -6 -20   -3.14    4.82
  19  -6 -19  158.03    8.51
  19  -6 -18   -4.06    5.01
  19  -6 -17  117.65    8.18
  19  -6 -16   24.08    7.43
  19  -6 -12   19.41    8.20
  19  -6 -11   -3.47    6.09
  19  -6 -10   -2.98    6.02
  19  -6  -9   25.41    8.42
  19  -6  -7   55.72    8.21
  19  -5 -25    3.28    3.60
  19  -5 -24   58.44    6.03
  19  -5 -23    6.25    4.50
  19  -5 -22   55.88    6.75
  19  -5 -21    2.91    5.30
  19  -5 -20  100.86    7.49
  19  -5 -19   13.15    6.12
  19  -5 -18  155.32    8.91
  19  -5 -17   -1.29    5.41
  19  -5 -14    1.16    6.03
  19  -5 -13    4.02    6.10
  19  -5 -12   11.91    6.67
  19  -5  -9   23.59    8.67
  19  -4 -25   14.32    6.25
  19  -4 -24   -3.19    3.94
  19  -4 -23   21.33    6.07
  19  -4 -22   -0.26    4.49
  19  -4 -21   43.12    7.11
  19  -4 -20    2.61    5.41
  19  -4 -19  141.68    8.62
  19  -4 -18    5.51    5.61
  19  -4 -15   88.26    9.07
  19  -4 -14   -2.76    6.19
  19  -4 -12   24.41    8.70
  19  -4 -11    5.61    6.67
  19  -4 -10   61.96    8.38
  19  -4  -9   18.63    8.76
  19  -3 -25   15.52    5.36
  19  -3 -24    1.58    4.17
  19  -3 -22   32.40    6.66
  19  -3 -21    6.50    5.39
  19  -3 -20   61.64    7.59
  19  -3 -19    2.81    5.43
  19  -3 -18   77.56    8.05
  19  -3 -15    6.35    6.16
  19  -3 -14    9.79    6.36
  19  -3 -13   26.63    7.82
  19  -3 -11   22.87    8.73
  19  -3 -10    3.06    7.41
  19  -3  -9  204.49   10.83
  19  -2 -25    6.57    3.59
  19  -2 -24    6.09    4.17
  19  -2 -23   13.59    6.06
  19  -2 -22   25.34    6.45
  19  -2 -21    0.75    4.91
  19  -2 -20    3.89    5.27
  19  -2 -19    5.04    6.02
  19  -2 -18    4.09    5.71
  19  -2 -16   28.09    8.44
  19  -2 -15   27.48    8.21
  19  -2 -14   32.94    7.93
  19  -2 -12   28.64    7.95
  19  -1 -25   28.32    5.28
  19  -1 -24    2.43    3.91
  19  -1 -22    4.64    4.57
  19  -1 -21   15.34    6.52
  19  -1 -20   -2.97    4.91
  19  -1 -19   -1.24    5.60
  19  -1 -16    1.34    5.92
  19  -1 -15  100.16    9.19
  19  -1 -14    9.40    7.14
  19  -1 -13  162.86   10.34
  19  -1 -12    9.50    6.91
  19  -1 -11   93.10    9.77
  19  -1 -10    6.77    7.64
  19   0 -25    2.16    2.93
  19   0 -24   91.00    5.89
  19   0 -23   -1.47    3.89
  19   0 -22   23.43    6.39
  19   0 -21    0.63    4.86
  19   0 -19   -5.30    5.70
  19   0 -18   38.17    7.31
  19   0 -16  184.57    9.52
  19   0 -15    0.32    6.63
  19   0 -14  248.26   10.91
  19   0 -12  275.31   10.84
  19   0 -11    3.98    6.34
  19   1 -23    7.07    3.85
  19   1 -22    6.93    4.54
  19   1 -21    7.68    4.61
  19   1 -20    0.40    4.68
  19   1 -19   -1.84    4.96
  19   1 -18   -0.20    5.58
  19   1 -14    4.75    6.57
  19   1 -13  145.67    9.57
  19   1 -12   -3.63    6.00
  19   1 -11   85.85    9.08
  19   1 -10    1.58    6.28
  19   2 -23   19.92    4.98
  19   2 -22   22.82    5.61
  19   2 -20    2.62    4.82
  19   2 -19    3.76    5.01
  19   2 -18    5.55    5.39
  19   2 -14   35.19    7.50
  19   2 -13    6.14    6.53
  19   2 -12   25.60    8.30
  19   2 -11   26.02    8.19
  19   2 -10   11.00    6.51
  19   3 -21    1.19    3.79
  19   3 -20   71.81    6.45
  19   3 -19    0.40    4.31
  19   3 -18   69.36    7.16
  19   3 -17    3.13    4.94
  19   3 -14   29.07    7.38
  19   3 -13   21.33    7.67
  19   3 -12    5.83    5.87
  19   3 -11   22.28    7.51
  19   3 -10    5.74    6.26
  19   4 -19  119.14    6.92
  19   4 -18   -4.47    4.26
  19   4 -17  118.25    7.43
  19   4 -13   24.95    7.26
  19   4 -12   34.73    7.87
  19   4 -11   -3.71    5.47
  19   4 -10   48.35    7.99
  19   5 -15    3.52    4.90
  19   5 -12   16.30    7.31
  19   5 -11    7.18    5.38
  19   5 -10    4.67    6.13
  19   5  -9   21.83    7.66
  19   6  -9   23.96    7.47
  19   6  -8    0.14    5.46
  20 -11 -16   -0.54    2.55
  20 -11 -15   55.90    4.75
  20 -11 -14   15.55    4.62
  20 -11 -13   29.48    4.92
  20 -11 -12    2.17    3.39
  20 -10 -19   -2.45    2.60
  20 -10 -18    5.25    3.17
  20 -10 -17    2.78    3.43
  20 -10 -16   55.40    5.56
  20 -10 -15   15.93    5.38
  20 -10 -14   60.76    6.01
  20 -10 -13    6.51    4.16
  20 -10 -12   33.26    5.93
  20 -10 -11   23.61    5.85
  20 -10 -10   15.99    5.75
  20 -10  -9   30.02    5.85
  20 -10  -8   30.36    5.84
  20 -10  -7    6.60    4.38
  20 -10  -6   64.71    6.14
  20 -10  -5    6.19    4.19
  20  -9 -20   39.19    5.18
  20  -9 -19    0.39    3.50
  20  -9 -18    5.83    4.13
  20  -9 -17   39.54    5.95
  20  -9 -16    4.91    4.27
  20  -9 -15   80.37    6.66
  20  -9 -14    0.70    4.88
  20  -9 -13   32.32    6.34
  20  -9 -12    6.29    4.87
  20  -9 -11    7.03    4.69
  20  -9 -10    9.73    5.19
  20  -9  -8   21.47    6.62
  20  -9  -7   99.01    7.37
  20  -9  -6   87.05    7.14
  20  -9  -5   26.18    6.34
  20  -9  -4   95.01    7.03
  20  -9  -3   37.55    6.31
  20  -9  -1   26.25    5.80
  20  -8 -22    3.04    2.96
  20  -8 -21   77.86    5.72
  20  -8 -20    0.06    3.73
  20  -8 -19   94.31    6.44
  20  -8 -18   18.87    6.02
  20  -8 -15   26.48    6.61
  20  -8 -13   -2.16    4.96
  20  -8 -12   -0.60    5.18
  20  -8 -11   65.58    7.47
  20  -8 -10   10.49    5.35
  20  -8  -9   37.31    7.30
  20  -8  -8   23.12    7.33
  20  -8  -7   84.58    7.96
  20  -8  -6   45.20    7.47
  20  -8  -5  133.90    8.14
  20  -8  -4    3.33    5.33
  20  -8  -3   18.60    6.80
  20  -8  -2    5.04    5.33
  20  -8  -1    2.71    5.27
  20  -8   0   24.78    6.51
  20  -7 -23    0.02    2.91
  20  -7 -22   33.56    5.46
  20  -7 -21   12.46    5.67
  20  -7 -20   93.74    6.57
  20  -7 -19   -3.57    4.37
  20  -7 -18  143.40    7.44
  20  -7 -17   24.82    6.61
  20  -7 -16   49.87    7.14
  20  -7 -15   51.79    7.22
  20  -7 -14    4.95    5.24
  20  -7 -13   -2.31    5.39
  20  -7 -12    7.41    6.00
  20  -7 -11    1.36    5.32
  20  -7 -10   10.01    5.90
  20  -7  -9    4.20    6.04
  20  -7  -6  101.53    8.47
  20  -7  -5    3.88    5.81
  20  -7  -4   74.76    8.33
  20  -7  -3   24.78    7.23
  20  -6 -23    2.75    3.48
  20  -6 -22   -0.13    3.66
  20  -6 -20    0.43    4.66
  20  -6 -19  154.86    7.66
  20  -6 -18    2.54    5.36
  20  -6 -16   35.60    7.39
  20  -6 -15   22.37    7.34
  20  -6 -13   -2.48    5.54
  20  -6 -12   30.62    7.43
  20  -5 -24    5.71    3.07
  20  -5 -23   -3.00    3.61
  20  -5 -21   -0.61    4.27
  20  -5 -20  124.37    7.44
  20  -5 -19    2.62    4.83
  20  -5 -18  153.03    8.36
  20  -5 -16   59.96    7.86
  20  -5 -15   19.19    7.62
  20  -5  -9    3.27    6.49
  20  -5  -8  101.84    8.65
  20  -5  -7    2.75    6.25
  20  -4 -24    6.31    3.35
  20  -4 -23   18.17    5.75
  20  -4 -22    5.51    4.29
  20  -4 -21   28.62    6.28
  20  -4 -20    5.60    4.80
  20  -4 -19  113.89    7.85
  20  -4 -18    1.93    5.28
  20  -4 -17   84.41    7.58
  20  -4 -16   -0.41    5.34
  20  -4 -15   -2.40    5.66
  20  -4 -11    7.39    7.17
  20  -4 -10    4.10    6.23
  20  -4  -9   67.07    9.28
  20  -4  -8   22.40    8.00
  20  -3 -24   -2.23    3.16
  20  -3 -23    0.27    3.80
  20  -3 -22    4.29    4.18
  20  -3 -21   -0.21    4.46
  20  -3 -20   45.61    6.82
  20  -3 -19   25.25    7.07
  20  -3 -18   73.42    7.51
  20  -3 -17   29.30    7.30
  20  -3 -12    8.67    6.24
  20  -3 -10   20.65    8.74
  20  -3  -9   18.83    8.05
  20  -3  -8   55.98    9.38
  20  -2 -24   -0.10    3.30
  20  -2 -23   13.20    5.51
  20  -2 -22    0.79    4.44
  20  -2 -20    0.81    5.28
  20  -2 -19   36.90    6.82
  20  -2 -17   51.44    7.28
  20  -2 -16   57.18    7.82
  20  -2 -12   19.71    8.20
  20  -2 -11    3.37    6.24
  20  -2 -10  115.21    9.82
  20  -2  -9    9.63    7.03
  20  -1 -24   -0.72    2.98
  20  -1 -23    0.34    3.52
  20  -1 -22    0.45    4.40
  20  -1 -21    7.08    4.66
  20  -1 -20    2.44    5.07
  20  -1 -19   20.18    6.98
  20  -1 -18   22.72    6.97
  20  -1 -17   92.27    8.17
  20  -1 -16   23.39    7.73
  20  -1 -13   99.81    8.56
  20  -1 -12   30.93    7.81
  20  -1 -11   30.47    8.58
  20  -1 -10   11.49    7.28
  20  -1  -9  168.35   10.34
  20   0 -24    1.96    2.89
  20   0 -23    0.33    3.35
  20   0 -22   45.50    5.86
  20   0 -21   -2.67    4.08
  20   0 -20   74.43    6.81
  20   0 -19    7.41    4.88
  20   0 -18   65.95    7.50
  20   0 -17   -4.59    5.05
  20   0 -16   69.13    8.10
  20   0 -13   -1.85    5.98
  20   0 -12    1.03    6.36
  20   0  -9    9.93    6.90
  20   1 -23    2.76    3.26
  20   1 -22   -0.15    3.68
  20   1 -20    9.07    4.79
  20   1 -19   26.88    6.58
  20   1 -18   24.23    6.58
  20   1 -17   77.34    7.65
  20   1 -12   35.13    8.05
  20   1 -10    5.13    6.08
  20   1  -9  195.60   10.36
  20   2 -22   -2.17    3.21
  20   2 -21    4.91    3.95
  20   2 -20    3.51    4.12
  20   2 -19   26.08    6.23
  20   2 -18   21.13    6.40
  20   2 -17   56.46    7.07
  20   2 -16   51.47    7.52
  20   2 -15    3.94    5.28
  20   2 -11   -4.11    5.58
  20   2 -10  123.32    9.24
  20   3 -20   51.56    5.60
  20   3 -19   17.49    5.79
  20   3 -18   61.56    6.45
  20   3 -17   25.17    6.45
  20   3 -15    1.60    5.11
  20   3 -14   11.50    5.62
  20   3  -9   17.01    7.55
  20   4 -18    0.52    3.92
  20   4 -17   93.01    6.71
  20   4 -16    3.65    4.38
  20   4 -15    0.77    4.54
  20   4 -14    8.80    5.52
  20   5 -14    3.25    4.47
  20   5 -13   19.37    6.35
  20   5 -12   -1.67    5.12
  20   5 -11    2.55    4.98
  20   6 -10    8.85    5.17
  20   6  -9    6.92    4.87
  20   6  -8    1.60    4.95
  20   6  -7   91.15    7.99
  21 -10 -16   93.92    4.86
  21 -10 -15    2.17    2.88
  21 -10 -14   52.11    4.90
  21 -10 -13    2.69    3.34
  21 -10 -12   28.62    5.10
  21 -10 -11   -1.98    3.27
  21 -10 -10   22.03    5.07
  21 -10  -9    7.02    3.53
  21 -10  -7   34.63    5.00
  21  -9 -18   12.15    4.80
  21  -9 -17   56.88    5.29
  21  -9 -16   -0.49    3.36
  21  -9 -15   24.03    5.58
  21  -9 -14   -0.28    3.82
  21  -9 -13    2.36    4.30
  21  -9 -12   -0.66    3.87
  21  -9  -9    5.51    4.51
  21  -9  -8   67.70    6.36
  21  -9  -7    4.79    4.12
  21  -9  -5    3.26    4.00
  21  -9  -4   31.72    5.59
  21  -9  -2   -0.33    3.27
  21  -8 -19   21.96    5.30
  21  -8 -17    1.33    3.85
  21  -8 -16   41.43    6.10
  21  -8 -15   14.96    5.92
  21  -8 -14   -0.46    4.35
  21  -8 -12    4.76    4.52
  21  -8 -11   16.36    7.17
  21  -8 -10    4.32    5.30
  21  -8  -9   23.21    6.62
  21  -8  -8    3.21    5.00
  21  -8  -7   96.99    7.38
  21  -8  -6   -1.68    4.62
  21  -8  -5  124.76    7.45
  21  -8  -4   20.58    6.17
  21  -8  -3   20.90    6.22
  21  -8  -1   -2.91    3.99
  21  -8   0    7.51    3.95
  21  -8   1   -2.01    3.37
  21  -7 -21    4.61    3.39
  21  -7 -20   42.64    5.57
  21  -7 -19    8.00    4.11
  21  -7 -18   82.58    6.34
  21  -7 -17   17.52    6.04
  21  -7 -13    4.25    5.39
  21  -7 -12    3.68    4.86
  21  -7 -10   37.56    7.07
  21  -7  -9   -0.68    4.92
  21  -7  -8  126.28    7.94
  21  -7  -7    0.18    5.09
  21  -7  -6  224.27    9.01
  21  -7  -5    1.69    5.56
  21  -7  -3   10.04    5.61
  21  -7  -2    0.97    5.15
  21  -7  -1   18.09    6.50
  21  -7   0    5.00    4.94
  21  -7   4   21.01    4.89
  21  -6 -22    0.76    2.95
  21  -6 -21   38.30    5.58
  21  -6 -18    6.39    4.77
  21  -6 -17   41.52    6.64
  21  -6 -16    7.19    4.94
  21  -6 -15    5.76    5.24
  21  -6 -14    0.83    5.52
  21  -6 -13    7.49    5.27
  21  -6 -12   -1.69    5.11
  21  -6 -11   17.55    5.73
  21  -6 -10    9.70    6.09
  21  -6  -9   70.84    7.83
  21  -6  -8    3.87    5.35
  21  -6  -7  242.50    9.62
  21  -6  -6    7.20    5.68
  21  -6  -4   15.16    5.93
  21  -5 -22   37.28    5.52
  21  -5 -21   17.31    5.67
  21  -5 -19    2.52    4.30
  21  -5 -18   44.45    6.76
  21  -5 -17    0.77    5.03
  21  -5 -16    5.84    5.10
  21  -5 -15    4.46    5.32
  21  -5 -14   15.12    6.13
  21  -5 -13   -3.23    5.38
  21  -5 -11   24.34    7.76
  21  -5 -10   71.53    7.94
  21  -5  -9   -3.05    5.58
  21  -5  -7    7.53    6.72
  21  -5  -6  240.36   10.35
  21  -5  -5    6.68    6.28
  21  -4 -23   33.95    5.15
  21  -4 -22    7.54    3.57
  21  -4 -21   40.12    6.01
  21  -4 -20    2.97    4.24
  21  -4 -19   85.32    7.05
  21  -4 -18   25.14    6.36
  21  -4 -17   47.56    7.09
  21  -4 -16   24.07    7.15
  21  -4 -15   -0.15    5.46
  21  -4 -14    4.97    5.60
  21  -4 -12    1.24    5.84
  21  -4 -11   72.43    8.39
  21  -4 -10   -1.95    5.66
  21  -3 -22   32.04    5.54
  21  -3 -21   37.02    6.06
  21  -3 -19   28.00    6.58
  21  -3 -18   53.41    6.74
  21  -3 -17   62.67    7.40
  21  -3 -16    7.03    5.82
  21  -3 -15   26.39    7.43
  21  -3 -14    1.44    6.08
  21  -3 -13    0.30    6.27
  21  -3 -12   21.09    7.49
  21  -3 -11    7.75    5.99
  21  -2 -23    0.09    3.00
  21  -2 -22   46.75    5.64
  21  -2 -21    4.57    4.36
  21  -2 -20   51.08    6.49
  21  -2 -19   19.15    6.34
  21  -2 -18  120.50    7.57
  21  -2 -17    5.69    5.10
  21  -2 -16  127.17    8.24
  21  -2 -15    2.88    6.09
  21  -2 -14   22.07    7.56
  21  -2 -12   30.85    7.91
  21  -1 -23    1.78    2.78
  21  -1 -22    2.53    3.34
  21  -1 -21  107.01    6.37
  21  -1 -20    0.97    4.44
  21  -1 -19  134.00    7.41
  21  -1 -18   -0.37    4.50
  21  -1 -17  135.34    8.17
  21  -1 -16   -3.35    5.11
  21  -1 -15   79.83    7.72
  21  -1 -14    1.30    5.48
  21  -1 -12   74.92    8.53
  21   0 -22   40.86    5.19
  21   0 -21    0.77    3.70
  21   0 -19   -2.85    4.08
  21   0 -17    4.35    5.21
  21   0 -16  133.65    8.12
  21   0 -15   -4.88    4.99
  21   0 -14  129.75    8.43
  21   0 -13   -1.33    5.49
  21   0 -12   19.89    7.60
  21   1 -22    4.09    3.00
  21   1 -21  110.01    5.78
  21   1 -20    4.65    3.75
  21   1 -19  135.00    6.87
  21   1 -18    4.42    4.44
  21   1 -17  144.82    7.69
  21   1 -16    2.61    5.09
  21   1 -13   11.83    5.68
  21   1 -12   73.01    7.81
  21   2 -21    1.09    3.06
  21   2 -20   62.06    5.59
  21   2 -19   24.47    5.58
  21   2 -18  107.18    6.65
  21   2 -17    9.64    4.70
  21   2 -16  125.92    7.61
  21   2 -15   -1.63    4.59
  21   2 -13    4.92    5.88
  21   2 -12   32.93    7.64
  21   2 -11   33.52    7.74
  21   3 -18   54.97    5.84
  21   3 -17   61.28    6.29
  21   3 -16    7.42    4.41
  21   3 -15   15.10    6.42
  21   3 -14    2.97    4.69
  21   3 -13    7.44    5.29
  21   3 -12   22.83    7.20
  21   3 -10   48.53    7.88
  21   4 -16   24.12    5.64
  21   4 -15   -0.07    4.26
  21   4 -14    4.03    4.39
  21   4 -13   10.43    4.99
  21   4 -12   -2.48    4.46
  21   4 -11   60.46    7.15
  21   4 -10    6.10    5.20
  21   4  -9  162.50    8.66
  21   4  -8   11.69    5.65
  21   5 -13    4.24    4.09
  21   5 -12   18.75    6.11
  21   5 -11   31.34    6.50
  21   5 -10   77.93    7.19
  21   5  -9    0.69    4.89
  21   5  -8  167.18    8.50
  21   5  -7    3.05    5.23
  21   6  -9   57.20    6.64
  21   6  -8    5.44    4.86
  21   6  -7  237.51    8.82
  21   6  -6    2.65    4.81
  22  -9 -15   36.30    4.67
  22  -9 -14   -2.33    2.82
  22  -9 -13    5.66    3.36
  22  -9 -11    0.64    3.40
  22  -9 -10   58.02    5.27
  22  -9  -9    3.12    3.50
  22  -9  -8   37.88    5.23
  22  -9  -7   -3.55    3.11
  22  -9  -6   70.46    5.29
  22  -9  -5   12.24    5.30
  22  -8 -17    4.43    3.09
  22  -8 -16   55.00    5.33
  22  -8 -15    4.01    3.57
  22  -8 -14    1.38    3.92
  22  -8 -12    6.47    4.09
  22  -8 -11   17.81    5.70
  22  -8 -10   11.61    4.23
  22  -8  -8    3.15    4.03
  22  -8  -7  108.85    6.59
  22  -8  -6    0.35    4.01
  22  -8  -5  114.59    6.38
  22  -8  -3   14.21    5.11
  22  -8  -2   30.30    5.17
  22  -8  -1   -2.22    2.97
  22  -7 -19    4.98    2.97
  22  -7 -18    7.87    3.65
  22  -7 -17   27.62    5.58
  22  -7 -15    3.88    3.97
  22  -7 -14   10.35    4.21
  22  -7 -13    3.87    4.49
  22  -7 -12   20.23    6.06
  22  -7 -11   -3.31    4.67
  22  -7  -9   -1.78    4.36
  22  -7  -8   57.94    6.76
  22  -7  -5    3.21    4.58
  22  -7  -4   78.97    6.72
  22  -7  -3    3.54    4.30
  22  -7  -2   -2.67    3.87
  22  -7  -1    3.85    3.90
  22  -7   0   36.22    5.65
  22  -7   1   -0.75    3.15
  22  -7   2   45.20    4.70
  22  -6 -20    1.76    2.93
  22  -6 -19   20.69    5.28
  22  -6 -18    1.28    4.01
  22  -6 -17    2.34    3.95
  22  -6 -16    4.03    4.14
  22  -6 -15   14.84    7.09
  22  -6 -13   34.49    6.73
  22  -6 -12   22.84    6.38
  22  -6 -11   54.91    7.05
  22  -6 -10   -2.68    4.95
  22  -6  -9   57.21    7.06
  22  -6  -8    0.88    4.93
  22  -6  -7  161.85    8.22
  22  -6  -6    0.57    5.34
  22  -6  -5  114.32    7.64
  22  -6  -4   -0.45    5.02
  22  -6  -3   17.99    5.15
  22  -6  -2    0.28    4.54
  22  -6  -1   15.74    6.32
  22  -6   0   -1.82    4.55
  22  -6   1   90.91    6.50
  22  -6   2    3.23    3.82
  22  -6   3   81.32    5.64
  22  -5 -20   11.55    5.32
  22  -5 -18    1.66    4.02
  22  -5 -17   14.73    6.01
  22  -5 -16    4.13    4.41
  22  -5 -15    8.25    4.82
  22  -5 -13    1.45    4.96
  22  -5 -12   17.10    6.75
  22  -5 -11    0.39    5.11
  22  -5  -9    0.75    5.48
  22  -5  -7    5.20    5.78
  22  -5  -5   -2.53    5.03
  22  -5  -4   63.96    7.65
  22  -5  -3   -3.65    5.05
  22  -5  -2   -2.17    4.85
  22  -4 -21    2.70    3.12
  22  -4 -17    1.47    4.52
  22  -4 -16   28.91    6.40
  22  -4 -15    0.58    4.68
  22  -4 -13   27.92    7.21
  22  -4 -12    0.14    5.16
  22  -4 -11   54.23    7.62
  22  -4  -9   45.17    7.68
  22  -4  -8    5.30    6.14
  22  -4  -7  144.50    8.99
  22  -4  -6    8.42    5.82
  22  -4  -5  120.23    8.28
  22  -4  -4   15.95    7.54
  22  -3 -21   21.15    5.06
  22  -3 -20    4.82    3.58
  22  -3 -19   13.26    5.71
  22  -3 -18   -2.34    4.41
  22  -3 -17   66.97    6.62
  22  -3 -16    2.72    4.55
  22  -3 -15   19.45    6.60
  22  -3 -14   35.24    6.84
  22  -3 -12   39.25    7.46
  22  -3  -9    1.05    5.36
  22  -3  -8  115.83    8.25
  22  -3  -7   11.09    5.86
  22  -3  -5    9.57    5.81
  22  -2 -21   -2.13    2.99
  22  -2 -20   41.71    5.69
  22  -2 -19    0.50    4.13
  22  -2 -18  158.21    7.15
  22  -2 -17    0.81    4.65
  22  -2 -16  144.06    7.56
  22  -2 -15    0.90    4.77
  22  -2 -14   22.13    6.63
  22  -2 -13    3.25    5.16
  22  -2 -12    0.50    5.45
  22  -2 -11    3.99    5.49
  22  -2 -10   -2.71    5.48
  22  -2  -9   30.84    7.25
  22  -2  -8    4.88    5.96
  22  -2  -7   75.97    8.50
  22  -2  -6   -0.99    6.30
  22  -1 -20    1.40    3.59
  22  -1 -19   97.19    6.31
  22  -1 -18    6.07    4.61
  22  -1 -17  188.19    7.71
  22  -1 -16    4.30    4.90
  22  -1 -15   77.89    7.44
  22  -1 -13    8.62    5.86
  22  -1 -12   -3.45    5.14
  22  -1  -9    1.89    5.48
  22  -1  -8   -1.15    5.56
  22  -1  -7    6.60    6.01
  22   0 -21    1.73    2.77
  22   0 -20  113.16    5.84
  22   0 -19    2.68    3.70
  22   0 -18  198.16    7.28
  22   0 -17    1.84    4.37
  22   0 -16  143.70    7.58
  22   0 -15   -8.72    4.76
  22   0 -13   -2.18    5.13
  22   0 -12   38.16    7.45
  22   0 -11   -3.56    5.20
  22   0 -10   10.25    5.57
  22   0  -9   -0.99    5.62
  22   0  -8   -0.71    5.70
  22   0  -7    1.31    5.54
  22   1 -20    1.16    3.06
  22   1 -18   -0.05    3.83
  22   1 -17  195.14    7.34
  22   1 -16    3.52    4.48
  22   1 -15   73.33    6.94
  22   1 -14   15.79    6.55
  22   1 -13    9.51    5.44
  22   1 -12   -1.82    5.25
  22   1 -10    5.26    5.40
  22   1  -9    1.99    5.69
  22   1  -8    2.87    5.53
  22   1  -7    3.67    5.53
  22   2 -19    3.07    3.05
  22   2 -18  153.26    6.17
  22   2 -17   -1.50    3.70
  22   2 -16  142.10    6.95
  22   2 -15    7.27    4.38
  22   2 -13    1.51    4.80
  22   2 -12    2.81    5.10
  22   2 -11    4.93    5.25
  22   2 -10    4.35    5.46
  22   2  -8    1.65    5.84
  22   2  -7   90.21    8.00
  22   3 -18    0.58    2.89
  22   3 -17   62.08    5.36
  22   3 -16    2.29    3.83
  22   3 -14   33.07    6.14
  22   3 -13    4.81    4.79
  22   3 -12   31.02    6.74
  22   3 -11    7.89    5.14
  22   3 -10   36.58    7.05
  22   3  -9   -3.48    4.70
  22   3  -7    4.87    5.20
  22   4 -15    4.34    3.54
  22   4 -14    1.50    3.78
  22   4 -12   -0.37    4.21
  22   4 -11   48.93    6.53
  22   4  -9   48.21    6.87
  22   4  -8    0.01    5.02
  22   4  -7  134.57    7.99
  22   4  -6    5.91    4.95
  22   5 -12   21.57    5.58
  22   5 -11    3.28    4.26
  22   5 -10   45.71    6.16
  22   5  -9    0.03    4.41
  22   5  -8  160.34    7.65
  22   5  -6  191.71    8.22
  22   5  -5    2.38    5.04
  22   6  -8    0.48    4.12
  22   6  -7  152.85    7.07
  22   6  -6   -3.77    4.04
  22   6  -5  109.03    6.91
  23  -8 -13   15.62    4.60
  23  -8 -12    6.15    3.02
  23  -8 -11    0.15    3.07
  23  -8 -10    5.67    3.31
  23  -8  -9    4.18    3.20
  23  -8  -7   21.24    4.68
  23  -8  -6   12.12    3.05
  23  -8  -5    3.10    2.73
  23  -7 -16    5.82    2.87
  23  -7 -15    2.79    3.06
  23  -7 -13   11.18    3.67
  23  -7 -12    4.22    3.59
  23  -7 -11    6.92    3.88
  23  -7 -10    2.12    3.72
  23  -7  -9    3.44    3.76
  23  -7  -8   13.71    5.47
  23  -7  -6   37.28    5.57
  23  -7  -5   20.71    5.39
  23  -7  -4   11.50    5.10
  23  -7  -3   11.58    4.82
  23  -6 -17   14.09    4.94
  23  -6 -16   -1.18    3.19
  23  -6 -15   27.82    5.50
  23  -6 -14    0.05    3.65
  23  -6 -13   43.31    5.93
  23  -6 -12    2.80    4.37
  23  -6 -11   28.02    5.95
  23  -6 -10   -2.06    3.97
  23  -6  -9   27.72    6.12
  23  -6  -7   54.63    6.39
  23  -6  -6   -0.23    4.17
  23  -6  -4    0.13    3.91
  23  -6  -3    8.73    4.02
  23  -6  -2   -0.98    3.58
  23  -6   0    0.85    3.10
  23  -5 -18   20.96    5.03
  23  -5 -16   66.56    5.90
  23  -5 -15    6.57    3.98
  23  -5 -14  122.64    6.82
  23  -5 -12   55.55    6.47
  23  -5 -11   -5.96    4.54
  23  -5 -10    3.09    4.70
  23  -5  -9    1.07    4.52
  23  -5  -8   56.90    6.81
  23  -5  -7   16.44    6.50
  23  -5  -5   -1.91    4.52
  23  -5  -4   18.51    6.26
  23  -5  -3    1.97    4.27
  23  -5  -2   -2.43    4.00
  23  -5  -1    1.58    4.04
  23  -5   0   13.96    6.63
  23  -5   2   25.29    5.01
  23  -4 -19   -0.08    2.81
  23  -4 -18   22.36    5.31
  23  -4 -17   48.56    5.74
  23  -4 -16   16.71    5.83
  23  -4 -15   88.36    6.62
  23  -4 -14    7.40    4.50
  23  -4 -13   58.58    6.68
  23  -4 -10    1.99    4.89
  23  -4  -9   26.60    6.69
  23  -4  -8   22.85    6.56
  23  -4  -7   30.67    6.85
  23  -4  -6   29.95    6.98
  23  -4  -5   39.79    6.72
  23  -4  -4   21.20    6.75
  23  -4  -3   17.39    6.66
  23  -4  -2    5.21    4.77
  23  -4  -1    5.63    4.76
  23  -4   0   -3.17    4.03
  23  -4   1    3.07    4.25
  23  -4   2   13.63    5.51
  23  -4   3   16.47    5.22
  23  -3 -19   68.47    5.48
  23  -3 -18    1.10    3.41
  23  -3 -17  148.33    6.68
  23  -3 -16   13.60    4.16
  23  -3 -15   61.90    6.42
  23  -3 -14   83.23    6.74
  23  -3 -13   16.31    6.36
  23  -3 -12   24.34    6.65
  23  -3 -11    6.47    4.81
  23  -3 -10    2.18    4.98
  23  -3  -9    2.15    5.39
  23  -3  -5   68.98    7.25
  23  -3  -3   36.22    7.10
  23  -3  -2   -0.04    4.69
  23  -2 -19   -0.95    2.96
  23  -2 -18   80.97    5.78
  23  -2 -17    5.81    4.11
  23  -2 -15   25.47    6.07
  23  -2 -14    0.93    4.24
  23  -2 -13   28.04    6.63
  23  -2 -12    4.30    5.19
  23  -2 -11    1.29    4.84
  23  -2 -10   -0.03    5.32
  23  -2  -9   17.08    6.91
  23  -2  -8   22.43    6.76
  23  -2  -7   25.58    7.05
  23  -2  -4   33.31    7.13
  23  -1 -19   60.29    5.02
  23  -1 -18    2.02    3.36
  23  -1 -17  137.12    6.44
  23  -1 -16   -0.63    3.81
  23  -1 -15   30.64    6.10
  23  -1 -14   24.17    6.38
  23  -1 -13   -0.72    4.66
  23  -1 -12   26.33    6.44
  23  -1 -11   17.20    6.55
  23  -1 -10    2.17    4.90
  23  -1  -8   12.46    5.50
  23  -1  -7   27.74    7.22
  23  -1  -6    5.22    5.46
  23  -1  -5   69.99    7.65
  23  -1  -4    0.20    4.95
  23   0 -19   -1.91    2.64
  23   0 -18  128.58    5.74
  23   0 -17   -2.92    3.54
  23   0 -15   -3.55    4.08
  23   0 -14   46.20    6.41
  23   0 -13   -2.89    4.73
  23   0 -12    4.56    4.74
  23   0 -11    1.52    4.63
  23   0  -9    7.33    4.99
  23   0  -8   24.14    6.65
  23   0  -7    2.32    4.96
  23   0  -6  123.76    7.92
  23   0  -5    0.62    5.05
  23   1 -18    2.86    2.87
  23   1 -17  133.48    5.93
  23   1 -16    2.40    3.52
  23   1 -15   26.95    5.77
  23   1 -14   15.91    5.87
  23   1 -13    4.93    4.25
  23   1 -12   16.44    6.15
  23   1 -11   21.27    6.41
  23   1  -9    8.09    4.90
  23   1  -8   14.22    6.40
  23   1  -7   32.46    6.96
  23   1  -6    5.51    5.11
  23   1  -5   63.81    7.16
  23   2 -15   30.60    5.32
  23   2 -14   -0.65    3.70
  23   2 -13   31.33    5.88
  23   2 -12    4.94    4.24
  23   2 -11    1.92    4.26
  23   2 -10   -1.56    4.35
  23   2  -8   15.34    6.63
  23   2  -6   17.90    7.68
  23   2  -5    6.16    4.91
  23   3 -16    9.01    4.43
  23   3 -15   63.84    5.25
  23   3 -13   16.03    5.34
  23   3 -12   31.99    5.71
  23   3 -11   -1.67    4.03
  23   3 -10    4.45    4.40
  23   3  -9    2.78    4.40
  23   3  -8   26.32    6.48
  23   3  -7   53.73    6.67
  23   3  -6   41.21    6.60
  23   3  -5   61.04    6.87
  23   3  -4   15.97    6.51
  23   4 -13   51.08    5.24
  23   4 -12    2.24    3.60
  23   4 -11   10.33    3.85
  23   4 -10    1.03    3.89
  23   4  -9   23.64    5.85
  23   4  -8   18.08    5.96
  23   4  -7   37.39    6.15
  23   4  -6   29.08    6.15
  23   4  -5   41.55    6.37
  23   4  -4   22.75    6.22
  23   5 -10    0.55    3.29
  23   5  -9   -1.70    3.31
  23   5  -8   56.80    5.61
  23   5  -7   14.80    6.38
  23   5  -6   71.71    6.04
  23   5  -5    4.25    4.11
  23   5  -4   19.55    5.64
  23   5  -3    0.69    3.77
  23   5  -2   -0.15    3.91
  23   6  -5   33.43    5.18
  23   6  -4    2.51    3.13
  23   6  -3   17.59    4.93
  23   6  -2   -2.89    3.09
  23   6  -1   14.35    4.74
  24  -6 -13   63.44    5.12
  24  -6 -12    2.24    3.23
  24  -6 -11   20.47    5.00
  24  -6 -10   -1.20    3.01
  24  -6  -9    9.01    3.25
  24  -6  -8   -0.99    3.10
  24  -6  -7    0.71    3.26
  24  -5 -15    1.26    2.81
  24  -5 -14   94.59    5.71
  24  -5 -13   -1.32    3.18
  24  -5 -12   16.36    5.34
  24  -5 -11   -2.69    3.41
  24  -5 -10    2.49    3.56
  24  -5  -9   13.00    6.46
  24  -5  -8    2.92    3.69
  24  -5  -7   -0.87    3.54
  24  -5  -6    4.49    3.55
  24  -5  -5   -0.83    3.50
  24  -5  -4    4.22    3.57
  24  -5  -3    4.17    3.14
  24  -5  -2    1.80    3.10
  24  -4 -16   34.24    5.06
  24  -4 -15   61.88    5.55
  24  -4 -14   13.68    5.27
  24  -4 -13    5.15    3.53
  24  -4 -12    2.66    3.73
  24  -4 -11   15.60    5.63
  24  -4 -10    4.86    4.25
  24  -4  -9   -1.79    4.11
  24  -4  -8   17.00    5.91
  24  -4  -7    4.62    3.93
  24  -4  -6    9.56    4.13
  24  -4  -5    6.17    3.86
  24  -4  -4    3.04    3.77
  24  -4  -2    6.16    3.47
  24  -4  -1    1.95    3.18
  24  -3 -16   75.93    5.40
  24  -3 -15    6.85    3.40
  24  -3 -12   12.55    5.71
  24  -3 -10    0.43    3.96
  24  -3  -9   18.63    6.03
  24  -3  -8   10.63    4.38
  24  -3  -6   -0.40    4.18
  24  -3  -5   24.31    6.04
  24  -3  -4    0.00    4.24
  24  -3  -3   38.21    6.07
  24  -3  -2    2.86    3.85
  24  -3  -1   17.46    5.57
  24  -2 -16   21.43    5.09
  24  -2 -14   -1.49    3.49
  24  -2 -13   41.08    5.82
  24  -2 -12    1.18    4.30
  24  -2  -9   -3.94    4.28
  24  -2  -8   28.21    6.43
  24  -2  -7    3.81    4.72
  24  -2  -6   75.23    6.64
  24  -2  -5    1.01    4.46
  24  -2  -4   80.34    6.66
  24  -2  -3    0.50    3.94
  24  -2  -2   67.74    6.45
  24  -2  -1    4.37    3.88
  24  -2   1    3.97    3.24
  24  -1 -16    0.92    3.12
  24  -1 -15    9.16    3.37
  24  -1 -12    4.39    3.88
  24  -1 -11    5.87    4.19
  24  -1 -10    6.76    4.23
  24  -1  -8   -4.32    4.51
  24  -1  -7   73.42    6.75
  24  -1  -6    0.39    4.25
  24  -1  -4    0.20    4.14
  24  -1  -2    1.94    4.11
  24  -1  -1   31.68    6.15
  24  -1   0   -0.20    3.99
  24  -1   1    0.70    3.56
  24  -1   2   -6.51    3.08
  24   0 -16   59.10    5.02
  24   0 -15    1.26    3.08
  24   0 -14   25.44    5.36
  24   0 -13   -2.47    3.57
  24   0 -12    5.71    3.80
  24   0 -11   -1.77    3.87
  24   0 -10   37.30    6.13
  24   0  -9    0.62    4.18
  24   0  -8   18.52    6.03
  24   0  -7   -4.43    4.19
  24   0  -6   63.42    6.66
  24   0  -5    0.56    4.33
  24   0  -4  140.60    7.31
  24   0  -3   -4.74    3.97
  24   0  -2  133.45    7.04
  24   0  -1   -2.81    3.84
  24   0   0    5.34    3.78
  24   0   1    0.67    3.79
  24   0   2    3.85    3.25
  24   1 -15   12.06    4.63
  24   1 -14    1.21    3.36
  24   1 -13   -1.46    3.34
  24   1 -12    4.71    3.75
  24   1 -10    5.61    3.85
  24   1  -9   20.53    5.90
  24   1  -8   -0.48    4.02
  24   1  -6   -1.06    4.30
  24   1  -5   92.97    6.70
  24   1  -4    1.99    4.23
  24   1  -3  107.70    6.84
  24   1  -1   30.04    6.08
  24   1   0   -2.72    3.83
  24   1   1   -1.17    3.27
  24   1   2    2.36    3.23
  24   2 -14   -1.01    2.71
  24   2 -13   37.97    5.03
  24   2 -12    2.34    3.50
  24   2 -11   -0.32    3.63
  24   2 -10   24.18    5.58
  24   2  -9    0.69    3.76
  24   2  -7    1.75    3.84
  24   2  -6   74.72    6.40
  24   2  -4   75.86    6.32
  24   2  -3    2.51    4.09
  24   2  -2   64.03    6.12
  24   2   0   -0.81    3.30
  24   2   1    5.85    3.42
  24   3 -12   12.98    4.53
  24   3 -11   13.12    4.74
  24   3 -10    3.27    3.45
  24   3  -9   13.50    5.23
  24   3  -8    7.40    3.77
  24   3  -7   22.72    5.40
  24   3  -5   31.67    5.65
  24   3  -4    2.31    3.66
  24   3  -3   40.83    5.74
  24   3  -2   -0.56    3.44
  24   3  -1   23.23    5.35
  24   3   0   15.48    5.27
  24   4  -9    1.21    2.91
  24   4  -8   14.22    4.84
  24   4  -7    6.13    3.23
  24   4  -6   13.52    4.93
  24   4  -5   12.80    5.65
  24   4  -4    6.16    3.34
  24   4  -3   -0.70    3.08
  24   4  -2   11.17    4.85
  25  -3 -11    4.26    2.83
  25  -3 -10    2.71    3.24
  25  -3  -9    5.32    3.25
  25  -3  -8   -0.25    3.20
  25  -3  -7   11.15    5.13
  25  -3  -6    2.32    3.24
  25  -2 -12   21.00    4.81
  25  -2 -11    2.18    3.22
  25  -2 -10    6.02    3.18
  25  -2  -9    5.83    3.19
  25  -2  -8   23.72    5.29
  25  -2  -7   -0.44    3.19
  25  -2  -6  106.66    5.94
  25  -2  -5    4.15    3.30
  25  -2  -4   98.30    5.71
  25  -1 -12   -0.92    2.88
  25  -1 -11   22.76    5.03
  25  -1  -9   33.08    5.28
  25  -1  -8    0.68    3.23
  25  -1  -6   -1.70    3.08
  25  -1  -5  168.03    6.85
  25  -1  -4   -3.51    3.04
  25   0 -11    0.33    2.76
  25   0 -10   86.80    5.35
  25   0  -9   -1.71    2.98
  25   0  -8   70.80    5.56
  25   0  -7   -1.33    3.00
  25   0  -6  114.35    5.85
  25   0  -5    0.72    3.15
  25   0  -4  119.53    5.89
  25   1 -10    0.68    2.76
  25   1  -9   37.32    4.89
  25   1  -8    2.44    3.05
  25   1  -7  118.79    5.58
  25   1  -6    0.10    2.99
  25   1  -5  155.72    6.55
 -21  -2  -5    5.45    6.49
 -21  -2  -4  168.18   10.62
 -21  -2  -3   -0.70    6.09
 -21  -1  -6   -1.53    5.96
 -21  -1  -5  112.36   10.15
 -21  -1  -4    6.63    7.11
 -21  -1  -2    1.03    6.98
 -21  -1  -1   31.80    9.49
 -21  -1   1   30.07    9.38
 -21   0  -5   -0.93    6.17
 -21   0  -4  187.42   10.55
 -21   0  -3    3.36    6.36
 -21   0  -2   41.22    9.90
 -21   0  -1    2.72    6.09
 -21   0   0  111.06   10.11
 -21   0   1    0.09    6.09
 -21   1  -6    1.18    6.50
 -21   1  -5  117.24    9.90
 -21   1  -4    0.10    5.95
 -21   1  -3  147.65   10.24
 -21   1  -2    3.79    7.25
 -21   1  -1   28.80    9.35
 -21   2  -5    5.27    5.99
 -21   2  -3    2.45    6.66
 -21   2  -2   21.15    9.07
 -21   2  -1    7.91    6.59
 -21   3  -5   43.47    9.29
 -21   3  -4    3.88    6.66
 -21   3  -2    5.43    6.68
 -21   3  -1   24.75    8.98
 -21   3   0    7.46    6.70
 -21   4  -4   29.38    8.63
 -21   4  -3    0.77    6.45
 -21   4  -2    9.38    6.02
 -21   4  -1    1.02    5.56
 -21   5  -3   18.61    8.57
 -20  -3  -8   32.37    9.62
 -20  -2  -8   77.96   10.14
 -20  -2  -7    5.77    7.03
 -20  -1  -8    1.55    5.89
 -20  -1  -7  103.43   10.07
 -20  -1  -6    8.59    7.39
 -20  -1  -5  158.81   10.97
 -20   0  -9    2.67    6.53
 -20   0  -8  152.23   10.86
 -20   0  -7    5.28    7.68
 -20   0  -6  357.61   12.19
 -20   0  -5    4.56    8.04
 -20   0  -4   43.23   10.88
 -20   0  -3   15.42    8.51
 -20   0  -2    5.13    7.15
 -20   0  -1    3.66    8.06
 -20   0   0   28.48    9.96
 -20   0   1   -4.36    7.03
 -20   0   2   22.94   10.92
 -20   1  -8   -3.21    5.77
 -20   1  -7   96.27   10.58
 -20   1  -6   10.07    6.81
 -20   1  -4    4.61    8.17
 -20   1  -3   78.87   11.01
 -20   1  -2   -5.27    6.68
 -20   1  -1   17.39    7.84
 -20   1   0  -11.40    7.40
 -20   1   2   -6.59    6.72
 -20   2  -8   69.29    9.41
 -20   2  -7    0.20    6.61
 -20   2  -6  192.62   10.83
 -20   2  -5   31.10   11.70
 -20   2  -4   41.91   10.21
 -20   2  -3    2.48    6.78
 -20   2  -2   -2.82    7.54
 -20   2  -1   -1.01    6.77
 -20   2   0   42.15    9.84
 -20   2   1    1.71    7.57
 -20   3  -7   42.39    9.94
 -20   3  -6   -0.21    6.16
 -20   3  -4   -2.35    6.46
 -20   3  -3   11.46    7.59
 -20   3  -2   10.54    6.73
 -20   3  -1   -0.82    6.47
 -20   3   0   -0.01    6.39
 -20   3   1   37.34    9.64
 -20   4  -8    4.12    6.65
 -20   4  -7   -0.02    5.63
 -20   4  -6   29.77    9.77
 -20   4  -5   24.29   10.01
 -20   4  -4    2.06    7.36
 -20   4  -3    5.07    6.50
 -20   4  -2    2.99    6.87
 -20   4   0    9.98    6.39
 -20   4   1   20.66    7.43
 -20   5  -7   -0.14    6.40
 -20   5  -6    4.38    6.03
 -20   5  -5    5.20    6.31
 -20   5  -4   12.00    7.17
 -20   5  -3   -4.76    5.95
 -20   5  -1    2.76    6.51
 -20   5   0    6.83    6.25
 -20   6  -6   -5.05    5.43
 -20   6  -5    4.75    5.88
 -20   6  -4    7.96    6.72
 -20   6  -3    1.43    5.90
 -20   6  -2    1.52    6.06
 -20   7  -4  -10.30    6.15
 -20   7  -3   -1.55    5.76
 -20   7  -2    1.78    5.75
 -20   8  -3    2.98    5.40
 -20   8  -2   19.44    8.31
 -19  -2 -10   42.74   10.04
 -19  -2  -9   17.26    7.16
 -19  -1 -11    3.48    6.72
 -19  -1 -10    9.06    6.32
 -19  -1  -9   26.36   11.82
 -19  -1  -8    7.28    8.42
 -19   0 -11    1.44    5.54
 -19   0 -10   28.46    9.94
 -19   0  -9    1.18    6.41
 -19   0  -8  135.51   10.61
 -19   0  -7   -4.26    7.50
 -19   0  -6   48.22   10.77
 -19   1 -11   11.82    6.67
 -19   1 -10    7.54    6.10
 -19   1  -9   34.96   10.05
 -19   1  -8   12.75    7.01
 -19   1  -7   67.20   10.61
 -19   1  -6   -7.48    7.52
 -19   1  -4   -0.39    8.76
 -19   1  -3    0.96    8.50
 -19   1   2    4.96    6.98
 -19   2 -10   45.07    9.37
 -19   2  -8  108.65   10.52
 -19   2  -7    8.24    7.33
 -19   2  -6   14.51    7.36
 -19   2  -4    3.23    7.83
 -19   2  -2   11.13    8.90
 -19   2  -1    0.90    7.55
 -19   2   0   26.56   10.20
 -19   2   1   23.17   10.21
 -19   2   2   43.08    9.59
 -19   3 -10   46.07    9.27
 -19   3  -9   13.91    6.69
 -19   3  -8   -0.98    6.40
 -19   3  -6    2.34    6.97
 -19   3  -5   63.29   10.17
 -19   3  -4   50.53   10.70
 -19   3  -3   39.52   10.90
 -19   3   0   32.00    9.90
 -19   3   1   40.78   10.33
 -19   3   2  175.62   10.83
 -19   4  -9    8.72    6.21
 -19   4  -8   25.79    7.67
 -19   4  -7   12.66    6.88
 -19   4  -6   25.23   10.52
 -19   4  -5   34.95   10.66
 -19   4  -4    9.35    7.15
 -19   4  -3   59.12   10.85
 -19   4  -2   27.56    9.73
 -19   4   0    6.27    7.08
 -19   4   1   75.26   10.08
 -19   4   2    5.71    7.48
 -19   5  -9   11.93    6.95
 -19   5  -8   11.00    6.36
 -19   5  -7    3.81    7.70
 -19   5  -6   10.43    7.36
 -19   5  -5   -6.19    7.24
 -19   5  -4   41.12   10.41
 -19   5  -3    5.93    7.37
 -19   5  -2   41.36    9.86
 -19   5  -1    2.66    6.66
 -19   5   0    3.04    7.62
 -19   5   1   -5.16    6.29
 -19   6  -8    2.44    6.80
 -19   6  -7   22.96    9.66
 -19   6  -6    7.21    6.63
 -19   6  -5   35.80    9.96
 -19   6  -4   -1.02    7.53
 -19   6  -3   36.22   10.05
 -19   6  -2    9.21    6.82
 -19   6  -1   41.19   10.04
 -19   6   0    4.78    7.03
 -19   6   1   23.48    9.40
 -19   7  -8    7.57    6.66
 -19   7  -7   18.87    9.33
 -19   7  -6   24.18    6.67
 -19   7  -5   17.20    7.16
 -19   7  -4   58.47    9.86
 -19   7  -3    3.30    7.50
 -19   7  -2   65.45   10.24
 -19   7   0   20.03    9.35
 -19   8  -7   -2.70    6.15
 -19   8  -4   42.18    9.12
 -19   8  -3   40.42    9.29
 -19   8  -1   43.03    9.37
 -19   9  -6   23.60    8.54
 -19   9  -5   82.36    9.26
 -19   9  -4   24.83    9.15
 -19   9  -3   54.49    9.30
 -19   9  -2   18.77    8.97
 -19   9  -1   -8.64    5.45
 -19  10  -4   60.28    8.92
 -19  10  -3   47.96    8.63
 -19  10  -2   42.10    8.68
 -18  -4 -12    2.37    6.20
 -18  -2 -12   12.43    6.17
 -18  -1 -12   -2.79    5.73
 -18  -1 -11    3.76    6.82
 -18  -1 -10    4.11    7.37
 -18   0 -12    9.55    6.87
 -18   0 -10    4.66    7.33
 -18   0  -9   -1.96    7.08
 -18   0  -8    4.79    7.76
 -18   1 -12   -3.04    5.68
 -18   1 -11    0.56    7.00
 -18   1 -10    4.13    6.84
 -18   1  -8   16.56    7.66
 -18   1  -7  127.43   12.28
 -18   2 -12   25.45    9.28
 -18   2 -11   10.10    6.71
 -18   2 -10    5.66    6.79
 -18   2  -9    3.27    7.17
 -18   2  -8   34.26   10.57
 -18   2  -7    2.26    8.56
 -18   2  -6   51.87   11.61
 -18   2  -3  108.56   12.12
 -18   2  -2   42.81    9.95
 -18   2   2   13.03    8.41
 -18   3 -12   19.24    6.26
 -18   3 -11   -3.76    6.40
 -18   3 -10   30.00    9.29
 -18   3  -8    2.10    8.56
 -18   3  -7   31.90    9.82
 -18   3  -5   24.22   11.06
 -18   3  -4  297.87   12.96
 -18   3  -3   -2.28    7.67
 -18   3  -2   76.75   10.70
 -18   3   1    2.36    6.91
 -18   3   2   31.01   11.11
 -18   3   3   23.53    9.71
 -18   4 -12    5.68    5.59
 -18   4 -11   24.48   10.00
 -18   4 -10    1.76    7.21
 -18   4  -9    8.61    8.28
 -18   4  -8    1.12    7.26
 -18   4  -6   11.24    8.19
 -18   4  -5  109.88   11.77
 -18   4  -4   15.64    9.06
 -18   4  -3  185.87   11.50
 -18   4  -2    3.36    7.62
 -18   4  -1   92.76   11.00
 -18   4   0   -1.39    6.91
 -18   4   1   63.10   10.50
 -18   4   2   20.42    9.42
 -18   5 -11   -2.06    5.76
 -18   5  -9   -1.05    6.41
 -18   5  -7   13.07    7.18
 -18   5  -6   57.56   10.04
 -18   5  -5    7.82    7.51
 -18   5  -4  146.02   12.12
 -18   5  -3   13.69    7.54
 -18   5  -2  152.05   11.51
 -18   5  -1   10.11    7.24
 -18   5   0   74.75   10.48
 -18   5   1    4.60    6.93
 -18   6 -11   84.10    9.99
 -18   6 -10   -8.61    6.92
 -18   6  -9   12.28    7.40
 -18   6  -8   21.53    7.18
 -18   6  -7   38.20    9.87
 -18   6  -6   27.44    9.90
 -18   6  -4    5.89    8.85
 -18   6  -3  251.71   12.30
 -18   6  -2   -2.34    6.84
 -18   6  -1   83.73   10.50
 -18   6   0    0.48    7.88
 -18   6   1  123.06   10.71
 -18   7 -10   23.58    9.50
 -18   7  -9    5.90    7.49
 -18   7  -8    2.62    6.50
 -18   7  -7   18.02    7.17
 -18   7  -6   81.88   10.32
 -18   7  -5   -4.87    6.86
 -18   7  -4  215.20   12.23
 -18   7  -3   17.41    8.17
 -18   7  -2  124.88   11.33
 -18   7  -1    0.52    7.96
 -18   7   0   52.50    9.82
 -18   7   1   26.40    9.48
 -18   8 -10   32.07   11.10
 -18   8  -9    0.96    6.85
 -18   8  -7   24.10    9.10
 -18   8  -6   33.90    9.47
 -18   8  -5   45.38   10.45
 -18   8  -4   -7.38    6.65
 -18   8  -3  157.22   11.18
 -18   8  -2    6.33    7.27
 -18   8  -1   55.22    9.88
 -18   8   0   28.94    9.38
 -18   8   1   18.87    9.23
 -18   9  -8   -2.02    6.47
 -18   9  -7   44.28    9.51
 -18   9  -6   31.38    9.82
 -18   9  -5   11.97    7.13
 -18   9  -3    1.83    6.90
 -18   9  -2   71.19   10.16
 -18   9  -1    6.42    6.65
 -18   9   1    7.18    7.04
 -18  10  -6   54.97    9.22
 -18  10  -5   19.43    6.72
 -18  10  -4    1.45    6.12
 -18  10  -3   69.53    9.51
 -18  10  -2    2.10    6.31
 -18  10   0   10.12    6.95
 -18  11  -6   -0.96    5.93
 -18  11  -5   23.74    8.79
 -18  11  -4    7.88    6.02
 -18  11  -3   12.75    6.22
 -18  11  -1   22.22    8.69
 -18  12  -2   29.21    8.32
 -17  -4 -13   -1.48    5.96
 -17  -3 -13   25.58   11.09
 -17  -2 -14   47.96    9.25
 -17  -2 -13    1.73    6.37
 -17  -1 -14    2.72    6.01
 -17  -1 -13   68.67    9.74
 -17  -1 -12    6.97    6.78
 -17  -1 -11    7.51    8.46
 -17   0 -13    4.35    6.96
 -17   0 -12   65.47   10.82
 -17   0 -11    2.53    7.10
 -17   0 -10   63.31   11.31
 -17   1 -14    3.98    5.76
 -17   1 -11    4.31    7.49
 -17   1 -10    1.13    9.08
 -17   1  -9   46.99   11.62
 -17   2 -14   36.02    9.04
 -17   2 -13    0.93    6.23
 -17   2 -12    3.78    6.60
 -17   2 -11    5.96    7.52
 -17   2 -10   -1.02    8.72
 -17   2  -9   40.68   11.44
 -17   2  -7   52.07   12.09
 -17   2  -6   30.21   11.15
 -17   3 -14    4.30    5.61
 -17   3 -13   29.04   11.15
 -17   3 -12    0.07    6.57
 -17   3 -11    4.60    7.02
 -17   3 -10   -5.15    7.31
 -17   3  -9   29.33   12.12
 -17   3  -8   19.79    8.70
 -17   3  -7   33.35   10.02
 -17   3  -5   31.76   12.93
 -17   3  -4  168.82   11.91
 -17   3   1   47.73    9.87
 -17   3   2  154.85   10.76
 -17   3   3  103.80    9.80
 -17   4 -13   -1.55    5.71
 -17   4 -12    5.57    7.57
 -17   4 -11    2.48    7.01
 -17   4 -10   -7.24    7.09
 -17   4  -8   10.32    7.70
 -17   4  -7   81.04   11.94
 -17   4  -6   17.35    8.78
 -17   4  -4   12.04    8.38
 -17   4  -3  128.98   11.57
 -17   4  -2   51.76   10.09
 -17   4   3    4.51    7.41
 -17   5 -13   13.07    6.80
 -17   5 -12   22.73    6.80
 -17   5 -10    0.06    8.10
 -17   5  -9    4.81    7.30
 -17   5  -8   47.20   11.48
 -17   5  -7   -1.99    7.63
 -17   5  -6  187.39   12.20
 -17   5  -5    2.97    8.23
 -17   5  -4   82.62   11.65
 -17   5  -3   37.71   12.34
 -17   5  -2   25.63    7.89
 -17   5  -1    5.79    7.53
 -17   6 -10    2.84    7.65
 -17   6  -9    3.66    8.25
 -17   6  -8   29.43   12.20
 -17   6  -7   86.23   10.40
 -17   6  -6   -7.01    7.27
 -17   6  -5  218.76   12.93
 -17   6  -4    1.11    7.94
 -17   6  -3  169.14   12.60
 -17   6  -2    3.30    8.58
 -17   6   0   45.09    9.64
 -17   6   1   80.76   10.25
 -17   7 -12    8.98    6.11
 -17   7 -11    7.45    6.38
 -17   7 -10   -2.32    6.43
 -17   7  -9   11.86    8.49
 -17   7  -8   37.12   10.23
 -17   7  -7   27.50    9.62
 -17   7  -6  121.09   11.05
 -17   7  -5    3.76    8.68
 -17   7  -4  193.42   11.60
 -17   7  -1   16.63    7.46
 -17   7   1    4.98    8.02
 -17   7   2   52.93    9.73
 -17   8 -11   -1.50    5.69
 -17   8 -10   15.74    6.70
 -17   8  -9    4.99    8.08
 -17   8  -8   28.85   11.72
 -17   8  -7   33.92   10.10
 -17   8  -6   26.73   10.63
 -17   8  -5   94.26   11.61
 -17   8  -4   11.23    7.81
 -17   8  -3  217.61   11.85
 -17   8  -1   87.16   10.98
 -17   8   0   10.49    7.52
 -17   9 -10   -0.80    6.37
 -17   9  -9   28.99   10.01
 -17   9  -8   17.20    7.79
 -17   9  -7   28.29   10.48
 -17   9  -6   39.72   10.85
 -17   9  -5   -2.76    6.82
 -17   9  -4   63.34   10.95
 -17   9  -3   11.40    8.33
 -17   9  -2   94.27   10.77
 -17   9   0   37.49    9.79
 -17   9   1   -0.22    6.49
 -17   9   2   38.75   10.06
 -17  10 -10   33.98    9.25
 -17  10  -9    2.07    5.88
 -17  10  -7    1.79    6.89
 -17  10  -6   20.22    9.37
 -17  10  -5    9.35    8.11
 -17  10  -4   -4.37    7.01
 -17  10  -3   85.68   10.61
 -17  10  -2   -8.74    7.77
 -17  10  -1   45.75    9.71
 -17  10   0   33.18    9.40
 -17  10   1   17.10    6.70
 -17  11  -8    4.38    6.43
 -17  11  -7   11.02    6.86
 -17  11  -5   -8.72    6.15
 -17  11  -4   -0.46    6.24
 -17  11  -3   15.04    6.69
 -17  11  -1   -4.04    6.15
 -17  11   0    4.09    6.34
 -17  11   1   30.54    9.07
 -17  12  -6   10.97    6.79
 -17  12  -5    4.96    5.91
 -17  12  -4    7.29    6.29
 -17  12  -3    8.99    6.14
 -17  12  -1   10.49    6.10
 -17  12   0   45.63    9.08
 -17  13  -5    5.19    5.53
 -17  13  -4   35.83    8.71
 -17  13  -2    3.28    6.39
 -17  13  -1    3.55    5.73
 -16  -3 -15   28.43   10.37
 -16  -3 -14   13.53    6.99
 -16  -2 -13    0.33    6.74
 -16  -1 -15   54.96    9.35
 -16  -1 -14    3.37    7.68
 -16  -1 -13  118.97   11.57
 -16   0 -15   -1.27    6.22
 -16   0 -14  128.73   10.27
 -16   0 -13   -2.68    6.74
 -16   0 -12   82.04   11.14
 -16   1 -15   67.27    9.43
 -16   1 -14   -3.00    7.26
 -16   1 -13  136.78   11.47
 -16   1 -12   10.70    7.37
 -16   1 -11   43.31   11.31
 -16   2 -15    9.44    6.57
 -16   2 -12   11.73    7.25
 -16   2 -11    4.31    8.29
 -16   2  -9    3.50    8.25
 -16   2  -8   42.68   10.57
 -16   3 -15   19.69    9.14
 -16   3 -14    5.21    7.33
 -16   3 -13   -0.56    7.83
 -16   3 -12   28.16   10.05
 -16   3 -11    1.37    7.47
 -16   3 -10   57.94   10.46
 -16   3  -9   27.86   10.80
 -16   3  -7    2.04    8.10
 -16   3  -6  233.05   11.82
 -16   4 -15   -2.12    5.54
 -16   4 -14   28.71    9.92
 -16   4 -13    7.46    6.92
 -16   4 -12   -1.59    8.15
 -16   4 -10   28.26   13.03
 -16   4  -9   48.36   11.63
 -16   4  -8   -3.99    7.73
 -16   4  -7  146.04   11.81
 -16   4  -6   56.75   11.50
 -16   4  -5  196.29   12.18
 -16   4  -2   -0.49    8.40
 -16   4  -1   44.61   10.68
 -16   4   0   11.30    8.71
 -16   4   1   66.12    9.37
 -16   4   2   47.90    9.11
 -16   4   3  125.27    9.87
 -16   5 -14   -2.12    5.83
 -16   5 -13   -3.62    6.82
 -16   5 -12   -7.05    6.83
 -16   5 -11    4.27    7.45
 -16   5 -10    4.65    7.58
 -16   5  -9    4.54    8.25
 -16   5  -8   50.29   10.63
 -16   5  -7    8.59    8.73
 -16   5  -5   30.00   10.35
 -16   5  -4   80.40   11.67
 -16   5  -1   -1.73    7.37
 -16   5   1    9.72    7.09
 -16   5   2   11.59    7.09
 -16   5   3    3.02    6.16
 -16   6 -14    2.63    6.86
 -16   6 -13    2.05    6.46
 -16   6 -12   -6.33    7.99
 -16   6 -11    0.01    8.52
 -16   6 -10    4.18    8.55
 -16   6  -9   46.14   10.42
 -16   6  -7  102.62   12.40
 -16   6  -6    8.33    8.62
 -16   6  -4   11.42    9.52
 -16   6   1   16.84    8.37
 -16   6   2    2.12    7.30
 -16   7 -14   -0.53    5.85
 -16   7 -13   -1.92    6.93
 -16   7 -12    6.46    6.98
 -16   7 -11    4.68    7.13
 -16   7 -10   24.58   11.23
 -16   7  -9   13.95    7.59
 -16   7  -8   82.76   11.69
 -16   7  -7   10.64    8.94
 -16   7  -6   68.15   11.35
 -16   7  -5    4.44    7.87
 -16   7  -3    2.73    9.27
 -16   7  -2   61.91   11.55
 -16   7   3  104.70    9.91
 -16   8 -12    9.18    6.66
 -16   8 -11    8.27    6.80
 -16   8 -10   56.77   11.21
 -16   8  -9   30.18    9.68
 -16   8  -8   76.96   11.31
 -16   8  -7   70.34   11.56
 -16   8  -6   69.52   10.33
 -16   8  -5   97.17   12.17
 -16   8  -4   -7.71    7.32
 -16   8  -2   76.99   10.67
 -16   8  -1   30.32   10.75
 -16   8   0   58.89   10.35
 -16   9 -12    4.82    6.43
 -16   9 -11   44.97   10.25
 -16   9 -10   12.52    8.21
 -16   9  -9   52.13   10.27
 -16   9  -8   32.79    9.87
 -16   9  -7   35.94    9.89
 -16   9  -6   68.88   11.37
 -16   9  -5   27.17   10.65
 -16   9  -4  151.56   12.43
 -16   9  -1    5.35    7.62
 -16   9   0   -3.23    6.74
 -16   9   1    1.29    6.78
 -16   9   2   -4.59    7.42
 -16  10 -11    5.88    7.09
 -16  10 -10   37.96    9.56
 -16  10  -9   10.62    8.10
 -16  10  -8   19.10    7.73
 -16  10  -7   20.86    8.54
 -16  10  -6    7.76    8.17
 -16  10  -5   41.64   10.72
 -16  10  -4   11.09    7.41
 -16  10  -3   19.52    7.66
 -16  10  -2   66.54   11.12
 -16  10   0   25.74    9.44
 -16  10   1   79.30   10.07
 -16  10   2   27.19    9.48
 -16  11  -9   15.94    6.66
 -16  11  -7    6.53    7.00
 -16  11  -6   -0.91    7.01
 -16  11  -5   34.47   10.22
 -16  11  -3  168.83   11.50
 -16  11  -2   32.06    7.77
 -16  11  -1  159.74   11.13
 -16  11   1   95.75   10.08
 -16  12  -9   10.46    6.86
 -16  12  -8    6.01    7.06
 -16  12  -7   12.67    7.82
 -16  12  -6    2.22    6.59
 -16  12  -5    3.67    8.06
 -16  12  -4   37.84   10.48
 -16  12  -3    4.47    7.96
 -16  12  -2   10.43    6.86
 -16  12  -1   23.03    9.59
 -16  12   0   25.43    9.41
 -16  12   1   47.12    9.31
 -16  13  -7    0.79    6.66
 -16  13  -5   -0.02    7.06
 -16  13  -4   51.32   10.06
 -16  13  -3    2.36    7.38
 -16  13  -1    3.78    6.23
 -16  13   0    0.41    6.04
 -16  14  -6    6.30    5.38
 -16  14  -5   49.70    9.10
 -16  14  -4   13.19    6.74
 -16  14  -3   22.07    8.80
 -16  14  -2   42.23    9.11
 -16  14  -1   25.70   10.02
 -15  -3 -16   20.25    8.95
 -15  -3 -15    9.99    7.01
 -15  -2 -15   26.57    9.89
 -15  -1 -16    0.29    6.36
 -15  -1 -15   73.98   10.53
 -15   0 -16   58.07    9.48
 -15   0 -15    4.03    6.43
 -15   0 -14   99.63   10.96
 -15   0 -13    2.02    7.40
 -15   1 -15   58.39   10.24
 -15   1 -14    8.17    8.44
 -15   1 -13   89.10   11.47
 -15   1 -12   -5.65    7.56
 -15   2 -16   34.03    9.20
 -15   2 -12   27.96   12.75
 -15   2 -11    4.24    7.86
 -15   3 -16   11.86    5.85
 -15   3 -13    7.34    7.46
 -15   3 -12   -0.23    9.15
 -15   3 -11    0.65    8.68
 -15   3 -10   12.64    9.47
 -15   3  -8   38.69   10.75
 -15   4 -14    4.44    7.13
 -15   4 -12   -5.01    7.30
 -15   4 -11   79.75   11.32
 -15   4 -10   -5.61    7.47
 -15   4  -9   57.95   12.07
 -15   4  -8    0.48    7.90
 -15   4  -7  273.83   14.72
 -15   4  -5  211.55   13.74
 -15   4  -4    6.23    7.62
 -15   4  -3   25.04   10.82
 -15   4  -2   -4.11    6.94
 -15   4  -1   -0.73    6.73
 -15   4   2   12.93    7.04
 -15   4   3    7.40    5.96
 -15   5 -16   27.48    9.11
 -15   5 -15   -6.50    5.98
 -15   5 -14   49.75   10.34
 -15   5 -13    0.33    8.05
 -15   5 -12    0.27    8.80
 -15   5 -11    3.53    9.14
 -15   5 -10   13.44    9.44
 -15   5  -9   -2.06    7.63
 -15   5  -8   68.23   12.10
 -15   5  -7   -7.58    9.62
 -15   5  -4  283.80   13.24
 -15   5  -2   87.63   11.20
 -15   5  -1  127.11   11.08
 -15   5   1   34.70    9.31
 -15   5   2   46.03    8.92
 -15   5   3    7.77    6.26
 -15   6 -15   27.15    9.45
 -15   6 -14    4.85    6.82
 -15   6 -11   11.51    7.76
 -15   6 -10   -4.11    8.82
 -15   6  -9   42.44   10.75
 -15   6  -8   39.11   11.90
 -15   6  -7  181.19   13.42
 -15   6  -6   83.18   12.04
 -15   6  -2    5.41    7.57
 -15   6  -1   76.11   11.05
 -15   6   0  342.89   12.34
 -15   6   1  145.77   10.67
 -15   6   2  156.73    9.95
 -15   6   3    2.19    7.17
 -15   7 -15    7.24    6.67
 -15   7 -14   13.61    7.84
 -15   7 -13   -1.44    6.62
 -15   7 -12   11.82    7.48
 -15   7  -9    0.23    8.06
 -15   7  -8   36.00   11.93
 -15   7  -5  222.51   13.31
 -15   7  -2   24.94   10.58
 -15   7  -1   33.82    9.98
 -15   7   0  108.75   10.58
 -15   7   1   67.92   10.03
 -15   7   2   87.51    9.75
 -15   7   3   77.55    9.58
 -15   8 -14   11.99    7.08
 -15   8 -13   14.57    6.75
 -15   8 -11   23.69   10.02
 -15   8 -10   14.53    8.38
 -15   8  -9   53.73   10.53
 -15   8  -8   31.61   11.12
 -15   8  -7   30.67   10.99
 -15   8  -5   31.65   11.50
 -15   8  -4   92.92   12.03
 -15   8   0    9.32    8.37
 -15   8   1  104.89   10.71
 -15   8   2  137.59   10.38
 -15   8   3  380.91   12.21
 -15   9 -14    2.02    6.75
 -15   9 -13   30.13    9.35
 -15   9 -12   24.83    9.81
 -15   9 -10   33.42   11.43
 -15   9  -9   11.57    7.77
 -15   9  -8   39.98   10.14
 -15   9  -7   -4.39    7.63
 -15   9  -6   59.25   12.20
 -15   9  -5   23.57    9.86
 -15   9  -3   68.39   10.83
 -15   9  -2   69.81   10.64
 -15   9   3    5.11    6.27
 -15  10 -13    7.57    6.25
 -15  10 -12   29.32    9.38
 -15  10 -10   33.39   10.96
 -15  10  -8   11.26    8.26
 -15  10  -7   66.26   11.84
 -15  10  -6    0.79    7.66
 -15  10  -5   62.25   11.91
 -15  10  -4   80.68   11.94
 -15  10  -3   60.81   11.63
 -15  10  -1   45.93   10.89
 -15  10   0   25.54   10.40
 -15  10   1   11.83    8.46
 -15  10   2  104.57   10.13
 -15  11 -12   -3.91    6.81
 -15  11 -11   45.40   10.33
 -15  11 -10    0.41    6.70
 -15  11  -9   14.09    7.70
 -15  11  -8    4.59    7.79
 -15  11  -7    4.13    7.36
 -15  11  -6   28.26   11.06
 -15  11  -5   21.04    7.83
 -15  11  -4   11.91    7.66
 -15  11  -1  300.09   12.86
 -15  11   0   26.70   10.00
 -15  11   1  106.90   10.84
 -15  11   2   39.71    9.48
 -15  12 -10    5.30    7.47
 -15  12  -9    9.71    7.30
 -15  12  -8    4.96    7.29
 -15  12  -7    5.94    8.57
 -15  12  -6   26.20    9.84
 -15  12  -5   -2.44    7.86
 -15  12  -4   69.79   11.24
 -15  12  -3   -8.70    7.06
 -15  13 -10    2.81    6.55
 -15  13  -9   12.93    6.25
 -15  13  -8   28.63    9.37
 -15  13  -7    6.07    7.06
 -15  13  -5   43.36   10.81
 -15  13  -4   27.69   10.50
 -15  13  -3   52.18   10.47
 -15  13  -2   -1.90    7.03
 -15  13  -1   52.76    9.79
 -15  13   0    6.23    7.02
 -15  14  -8    2.89    5.75
 -15  14  -6   14.08    7.07
 -15  14  -5   46.64   10.13
 -15  14  -4   23.37    9.99
 -15  14  -2   42.49    9.97
 -15  14  -1   23.48   10.72
 -15  14   1   26.33    9.11
 -15  15  -6   36.05    8.94
 -15  15  -5    8.22    6.29
 -15  15  -2   24.08    9.08
 -15  16  -1   -4.29    5.32
 -14  -4 -17   28.59    8.58
 -14  -4 -16    7.54    6.19
 -14  -3 -16   75.95    9.82
 -14  -2 -17    5.99    5.79
 -14  -2 -15   61.25   10.60
 -14  -1 -17   61.58    9.34
 -14  -1 -16   -4.43    6.32
 -14  -1 -15   73.34   11.07
 -14   0 -17   -6.70    6.55
 -14   0 -16   26.29   10.01
 -14   0 -14   82.97   10.47
 -14   1 -17   66.60    9.35
 -14   1 -16   -4.15    6.86
 -14   1 -15   83.71   10.41
 -14   1 -14    3.73    7.44
 -14   1 -13   92.33   11.52
 -14   2 -17   -0.59    5.67
 -14   2 -16   53.57   10.16
 -14   2 -15   53.28   10.33
 -14   2 -14  124.21   10.98
 -14   2 -12   38.51   10.76
 -14   2 -11   -3.36    8.69
 -14   3 -17   17.96    6.18
 -14   3 -15   56.12   10.30
 -14   3 -13   -3.80    9.25
 -14   3 -12   22.78    8.58
 -14   3 -11    0.46    7.96
 -14   3 -10   13.40    8.43
 -14   4 -17   22.56   10.85
 -14   4 -16    9.95    7.57
 -14   4 -14    0.65    9.06
 -14   4 -13   65.45   10.42
 -14   4 -12    6.31    8.62
 -14   4 -11  174.66   13.20
 -14   4 -10    1.38    8.21
 -14   4  -6   27.39   11.47
 -14   4   3   15.37    7.22
 -14   5 -17    2.03    6.42
 -14   5 -16  127.48   10.47
 -14   5 -15   -0.86    7.57
 -14   5 -14   36.19   10.01
 -14   5 -13   16.63    9.70
 -14   5 -12    9.18    8.97
 -14   5 -11    9.25    9.21
 -14   5 -10   12.30    9.54
 -14   5  -9    3.26    7.98
 -14   5  -5   90.89   10.57
 -14   5  -4  221.37   12.83
 -14   5  -3  268.91   11.36
 -14   5  -2   55.03    9.39
 -14   5  -1    9.36    6.82
 -14   5   0   55.36    9.71
 -14   5   1   11.67    6.30
 -14   5   2   16.71    7.99
 -14   5   3    5.17    6.43
 -14   6 -16    4.32    6.77
 -14   6 -14    2.82    8.85
 -14   6 -13   53.24   11.09
 -14   6 -12    3.37    7.94
 -14   6 -11   39.31   11.41
 -14   6 -10   32.10   10.64
 -14   6  -9   46.01   10.49
 -14   6  -8   -1.16    8.07
 -14   6  -5   10.85    8.49
 -14   6  -4   -3.92    7.40
 -14   6  -3   39.87   10.96
 -14   6  -2  151.88   11.65
 -14   6  -1   61.48    9.46
 -14   6   0   11.76    8.07
 -14   6   1   -1.55    6.68
 -14   6   2   37.12    8.89
 -14   6   3   52.63    8.11
 -14   6   4   70.79    8.21
 -14   7 -16   40.20    9.39
 -14   7 -15   -1.65    6.26
 -14   7 -14   50.05   10.87
 -14   7 -13   26.81   12.43
 -14   7 -12   67.95   11.09
 -14   7 -11   -5.48    7.78
 -14   7 -10   87.37   12.75
 -14   7  -9   29.12   10.92
 -14   7  -7    0.61    8.09
 -14   7  -4   -4.21    8.48
 -14   7  -3   80.64   11.10
 -14   7  -2   76.60   11.17
 -14   7  -1   46.15   10.23
 -14   7   2   54.29    9.12
 -14   7   3   22.20    8.69
 -14   7   4  177.66    9.93
 -14   8 -16   32.29   10.71
 -14   8 -14   26.10   10.09
 -14   8 -13   26.76    7.86
 -14   8 -12    1.61    7.86
 -14   8 -11   29.20   10.37
 -14   8  -9    0.71    8.47
 -14   8  -8   14.45    8.54
 -14   8  -7   17.99    9.01
 -14   8  -6   46.74   12.24
 -14   8  -3   19.82    9.85
 -14   8  -1    3.70    8.52
 -14   8   0   49.37   10.40
 -14   8   1   27.29    9.87
 -14   8   2   19.03    8.65
 -14   8   3  153.38    9.87
 -14   9 -15   41.19    9.43
 -14   9 -11   72.69   11.33
 -14   9 -10   -2.98    8.72
 -14   9  -9   -5.41    9.40
 -14   9  -8   -2.48    9.26
 -14   9  -7    9.61    9.92
 -14   9  -6   -1.26    7.89
 -14   9  -1   43.36   11.02
 -14   9   0   49.38   10.61
 -14   9   1   17.02    8.77
 -14   9   2   -1.92    6.52
 -14   9   3  109.91    9.77
 -14  10 -14   47.16   10.22
 -14  10 -11   37.96   11.42
 -14  10 -10   10.68    7.94
 -14  10  -7   -8.50    7.79
 -14  10  -5    8.59    8.21
 -14  10  -4  383.49   13.84
 -14  10  -3   -5.71    7.85
 -14  10   1   55.25   11.01
 -14  10   2  120.11   10.26
 -14  11 -12   74.98   11.00
 -14  11 -10   16.66    8.15
 -14  11  -9    1.80    7.62
 -14  11  -8   21.48   10.63
 -14  11  -6   13.15    8.08
 -14  11  -5  423.76   15.06
 -14  11  -4   74.82   11.90
 -14  11  -3  294.22   13.09
 -14  11  -2   -2.20    8.54
 -14  11   0   28.01    7.97
 -14  12 -12   38.00    9.66
 -14  12 -11    6.10    6.80
 -14  12 -10   -2.15    7.47
 -14  12  -9    3.42    8.98
 -14  12  -8    4.29    8.72
 -14  12  -7   -6.66    7.23
 -14  12  -6   89.33   12.27
 -14  12  -5    7.42    8.61
 -14  12  -4  175.03   12.73
 -14  12  -3   10.21    9.15
 -14  12  -2   91.97   11.00
 -14  12  -1    0.51    7.33
 -14  12   0   53.22   10.21
 -14  12   1   23.57    8.81
 -14  12   2   21.81    9.61
 -14  12   3   25.60    7.87
 -14  13 -11   10.96    6.34
 -14  13 -10   10.98    7.73
 -14  13  -9    0.28    7.04
 -14  13  -7    0.64    8.67
 -14  13  -4   47.22   10.35
 -14  13  -2   31.49   10.02
 -14  13   0   -1.32    6.72
 -14  13   1   35.38   10.16
 -14  13   2   -1.10    6.86
 -14  14 -10    0.87    6.34
 -14  14  -9   32.69    9.30
 -14  14  -8   -0.90    6.55
 -14  14  -7   73.08   11.10
 -14  14  -6   55.32   10.03
 -14  14  -5   35.98   10.12
 -14  14  -3    7.39    7.82
 -14  14  -2  103.50   10.57
 -14  14  -1    2.50    7.17
 -14  14   0  143.55   10.70
 -14  14   1   19.74    9.66
 -14  14   2   27.87    9.52
 -14  15  -8   16.13    6.32
 -14  15  -7   63.80   10.27
 -14  15  -6   21.24    9.40
 -14  15  -5   33.18    9.52
 -14  15  -4   -9.38    6.37
 -14  15  -3   66.88   10.43
 -14  15  -2    2.92    6.66
 -14  15  -1   30.55    9.61
 -14  15   1    7.92    6.49
 -14  16  -6    6.59    6.59
 -14  16  -5   43.51    9.31
 -14  16  -4   -3.55    6.25
 -14  16  -3    5.80    6.52
 -14  16  -2    2.95    6.71
 -14  16   0   10.21    6.40
 -13  -4 -17   59.16    9.63
 -13  -3 -17    1.67    6.11
 -13  -2 -16   63.46   10.26
 -13  -1 -17   12.97    7.14
 -13  -1 -16   -8.10    7.82
 -13   0 -18   35.57    9.17
 -13   0 -17    6.24    6.72
 -13   0 -16    3.58    6.95
 -13   0 -15   -0.90    8.06
 -13   1 -18    9.73    6.46
 -13   1 -16   -2.17    6.98
 -13   1 -15   27.23   11.46
 -13   1 -14   12.10    9.34
 -13   2 -18   24.17    9.44
 -13   2 -17   12.11    7.61
 -13   2 -16   73.68   10.74
 -13   2 -15   49.16   11.51
 -13   2 -14   65.30   11.81
 -13   2 -12    5.24    8.28
 -13   3 -17    3.71    7.65
 -13   3 -15   55.98   10.90
 -13   3 -14   90.58   11.05
 -13   3 -13    4.09    9.86
 -13   4 -18   -2.48    6.24
 -13   4 -17   74.83   10.70
 -13   4 -16   23.76    7.97
 -13   4 -14   20.91   10.01
 -13   4 -12   26.27   10.81
 -13   4  -9   95.09   12.90
 -13   4  -8    0.35    7.88
 -13   5 -18   43.44    9.28
 -13   5 -17    2.97    6.33
 -13   5 -15   34.00   11.45
 -13   5 -14  145.25   11.62
 -13   5 -13   53.61   11.97
 -13   5 -11    0.73    9.25
 -13   5  -8   76.97   11.44
 -13   5  -7  202.11   11.62
 -13   5  -5   76.63   11.30
 -13   5  -4   -1.61    7.17
 -13   5  -3   54.97   10.43
 -13   5  -2   -0.44    7.59
 -13   5  -1   29.21    9.31
 -13   5   0   18.79    7.69
 -13   5   1   -0.15    5.83
 -13   5   2    2.98    5.52
 -13   5   3   55.96    8.06
 -13   6 -16   -3.17    7.08
 -13   6 -15  221.73   12.91
 -13   6 -14   31.48   13.14
 -13   6 -12   14.97    9.67
 -13   6  -7    8.96    9.06
 -13   6  -6    2.49    9.70
 -13   6  -5   83.01   10.62
 -13   6  -4   -3.00    9.08
 -13   6  -3   20.42    9.98
 -13   6  -2   49.38   10.11
 -13   6  -1    4.04    7.26
 -13   6   0   11.82    6.95
 -13   6   1   -0.98    6.03
 -13   6   2   -3.30    6.90
 -13   6   4    4.14    6.16
 -13   7 -17    3.62    6.51
 -13   7 -16   96.37   10.63
 -13   7 -15    2.75    7.17
 -13   7 -14  112.38   12.45
 -13   7 -12   49.48   12.10
 -13   7 -11   39.87   12.60
 -13   7 -10   58.71   10.76
 -13   7  -9    3.84    8.90
 -13   7  -7    6.97    9.12
 -13   7  -6   62.24   10.19
 -13   7  -5   87.67   12.06
 -13   7  -3  209.90   11.56
 -13   7  -2   48.51   10.31
 -13   7   0   37.70    9.70
 -13   7   1   19.35    8.01
 -13   7   2   79.02    8.53
 -13   7   3   -1.75    5.61
 -13   7   4  283.08    9.97
 -13   8 -17   35.47    9.63
 -13   8 -16    5.22    6.65
 -13   8 -15   60.20   10.34
 -13   8 -14   -2.91    8.31
 -13   8 -13   87.32   11.85
 -13   8 -12    3.18    8.68
 -13   8 -11   31.80   12.39
 -13   8  -9   -5.41    7.80
 -13   8  -8   22.05   10.84
 -13   8  -5    6.71    7.89
 -13   8  -3   -4.44    7.36
 -13   8  -2   43.51   10.13
 -13   8  -1   22.26    9.76
 -13   8   0   46.88   10.07
 -13   8   2   13.28    6.98
 -13   8   4   19.27    7.88
 -13   9 -15    4.49    6.71
 -13   9 -14   46.92   11.35
 -13   9 -13   -5.05    7.67
 -13   9 -11   11.85    8.99
 -13   9  -9   37.18   11.30
 -13   9  -4   -4.11    9.73
 -13   9  -2  179.55   11.14
 -13   9  -1   82.29   11.18
 -13   9   0  594.56   15.31
 -13   9   1    0.42    6.80
 -13   9   2    0.54    7.82
 -13   9   3  132.69    9.98
 -13   9   4   57.90    8.82
 -13  10 -15   24.33   11.43
 -13  10 -14   11.89    8.48
 -13  10 -13   48.25   11.56
 -13  10 -12   -3.28    9.28
 -13  10 -11   21.85   10.60
 -13  10 -10   -4.59    9.70
 -13  10  -9    6.13   10.08
 -13  10  -8  180.27   13.75
 -13  10  -7    9.92    8.44
 -13  10  -2  879.35   18.62
 -13  10  -1    1.47    9.25
 -13  10   0  275.09   12.90
 -13  10   1   22.56    9.10
 -13  10   2    2.52    7.55
 -13  10   3   29.98    9.11
 -13  11 -15    7.71    6.92
 -13  11 -14   31.70    9.67
 -13  11 -12   31.02   10.70
 -13  11 -11   31.66   13.08
 -13  11 -10   -3.27    7.80
 -13  11  -6   44.23   10.80
 -13  11  -4   -8.32    8.11
 -13  11   0    6.74    9.15
 -13  11   1   29.14    9.62
 -13  11   3    6.28    6.75
 -13  12 -14   13.80    6.94
 -13  12 -13    0.96    6.59
 -13  12 -12    3.47    7.47
 -13  12 -11   -2.89    8.25
 -13  12 -10    1.94    8.55
 -13  12  -9    3.01    8.34
 -13  12  -3   12.88    8.44
 -13  12  -2   25.31   11.39
 -13  12  -1   37.44   10.92
 -13  13 -13   73.53    9.83
 -13  13 -12    1.46    6.60
 -13  13  -9   11.29    7.70
 -13  13  -8   44.08   10.44
 -13  13  -7   66.27   12.22
 -13  13  -6   38.08   10.78
 -13  13  -5  109.38   11.19
 -13  13  -4   31.57   10.79
 -13  13  -3  116.10   12.41
 -13  13  -2    5.59    7.90
 -13  13  -1  197.53   11.82
 -13  13   1   23.46    8.01
 -13  13   2   -5.78    7.68
 -13  13   3    9.11    6.70
 -13  14 -12    1.84    6.06
 -13  14 -11    4.51    6.43
 -13  14 -10   -3.84    7.41
 -13  14  -9   27.83    8.93
 -13  14  -8   75.57   11.34
 -13  14  -7   84.37   11.21
 -13  14  -6   96.70   11.30
 -13  14  -5   16.99    8.31
 -13  14  -4  181.70   11.66
 -13  14  -3   -9.43    8.20
 -13  14  -2  133.00   11.20
 -13  14  -1   28.96   10.09
 -13  14   0  127.72   11.30
 -13  14   1   21.60    8.00
 -13  15 -10   13.58    7.04
 -13  15  -9   48.43   10.59
 -13  15  -8   35.67   10.66
 -13  15  -7   53.50    9.96
 -13  15  -6   32.30   10.65
 -13  15  -5   52.84   11.02
 -13  15  -4   -4.93    7.18
 -13  15  -3   50.63   10.97
 -13  15  -2    3.36    7.10
 -13  15  -1    6.44    7.11
 -13  15   0   36.57   10.10
 -13  15   2   86.11    9.73
 -13  16  -8   -2.92    6.01
 -13  16  -7   51.08    9.92
 -13  16  -6  -12.84    6.31
 -13  16  -5    3.56    6.97
 -13  16  -4    8.79    6.68
 -13  16  -3   10.49    7.55
 -13  16  -2   30.01    9.50
 -13  16  -1   13.71    6.87
 -13  16   0   31.96    9.78
 -13  17  -6   10.20    6.20
 -13  17  -5    0.09    5.98
 -13  17  -4    0.43    6.40
 -13  17  -3   -6.94    6.05
 -13  17  -2   22.22    9.36
 -13  17  -1    1.10    6.79
 -13  17   0    5.98    5.74
 -12  -3 -17    8.57    7.58
 -12  -1 -18    2.91    6.71
 -12  -1 -17   -4.15    6.69
 -12  -1 -16    3.47    7.43
 -12   0 -18    5.86    7.00
 -12   0 -17    8.05    8.38
 -12   0 -16   35.07   10.59
 -12   0 -15    5.08    9.42
 -12   1 -17    1.69    7.88
 -12   1 -16    3.39    7.66
 -12   1 -15    4.61    9.38
 -12   1 -14   66.95   12.27
 -12   2 -18   29.37   11.54
 -12   2 -17   13.79    7.98
 -12   2 -16    8.33    7.80
 -12   2 -15   33.95   11.29
 -12   2 -14   -4.35    7.70
 -12   2 -13   24.60    9.35
 -12   3 -16  105.44   11.41
 -12   3 -15   -2.77    7.50
 -12   3 -14   27.35   11.86
 -12   3 -13   18.29    8.61
 -12   3 -11   10.05   10.21
 -12   4 -17  231.08   12.52
 -12   4 -14    4.36    7.97
 -12   4 -13  129.07   13.34
 -12   4 -10    9.98   10.02
 -12   4  -9  100.48   10.50
 -12   5 -17    3.89    7.16
 -12   5 -16  163.71   11.89
 -12   5 -15   -5.56    7.56
 -12   5 -14   67.96   12.46
 -12   5 -12  257.97   13.81
 -12   5  -9    3.01    7.93
 -12   5  -5    4.92    7.12
 -12   5  -4  157.60   11.37
 -12   5  -3   10.62    7.25
 -12   5  -2  555.40   14.35
 -12   5  -1   99.85    9.79
 -12   5   0  254.97    9.74
 -12   5   1   19.18    8.62
 -12   5   2  360.62   10.34
 -12   5   3   86.86    7.73
 -12   6 -18    2.89    6.96
 -12   6 -17   80.65   10.83
 -12   6 -16    7.64    9.09
 -12   6 -15  137.50   12.45
 -12   6 -14    4.16    8.88
 -12   6 -13   20.20    8.59
 -12   6 -12    4.75    8.39
 -12   6  -9    0.75    9.31
 -12   6  -8   27.33   10.75
 -12   6  -7   -4.84    7.61
 -12   6  -6    0.91    8.82
 -12   6  -5  207.96   11.84
 -12   6  -2   -0.28    7.66
 -12   6  -1  286.64   11.34
 -12   6   0   -3.19    7.31
 -12   6   1   51.14    8.68
 -12   6   2   -0.34    5.31
 -12   6   3  166.95    8.71
 -12   7 -18   74.23    9.66
 -12   7 -17   -5.25    7.41
 -12   7 -16   98.11   11.56
 -12   7 -15    7.84    9.36
 -12   7 -14    5.40    8.21
 -12   7 -13   -2.71    7.94
 -12   7 -11    8.40    9.85
 -12   7  -8    7.78   10.26
 -12   7  -7   12.69    9.18
 -12   7  -6   41.31    9.14
 -12   7  -5   24.82    9.81
 -12   7  -4  220.30   12.39
 -12   7  -3   -7.04    7.13
 -12   7  -2  197.19   11.59
 -12   7  -1    4.37    6.47
 -12   7   1   15.61    7.54
 -12   7   2   62.71    8.65
 -12   7   3   -0.77    6.40
 -12   8 -17   47.50   10.35
 -12   8 -16   -3.60    6.99
 -12   8 -14   39.46   10.56
 -12   8 -13   64.25   10.97
 -12   8 -12   32.33   11.06
 -12   8 -10   71.68   11.56
 -12   8  -7  127.92   12.31
 -12   8  -5   23.93   10.98
 -12   8   0    3.13    6.66
 -12   8   1   66.71    9.49
 -12   8   2   35.13    7.95
 -12   8   3   12.48    5.99
 -12   8   4  100.03    8.50
 -12   9 -17   -9.72    6.37
 -12   9 -16   60.71   10.57
 -12   9 -15    9.07    8.60
 -12   9 -14  125.05   11.43
 -12   9 -11   31.20   12.48
 -12   9 -10   30.44   14.01
 -12   9  -9   40.12   12.12
 -12   9  -6   80.34   11.56
 -12   9  -3  294.81   12.35
 -12   9  -2  317.06   13.61
 -12   9  -1   39.51    9.96
 -12   9   2   26.91    9.16
 -12   9   3  137.94    9.72
 -12   9   4   -2.05    5.76
 -12  10 -15   14.58    8.54
 -12  10 -14   22.55   11.03
 -12  10 -13   -3.42    7.70
 -12  10 -12    3.18    9.64
 -12  10 -11   23.84   10.92
 -12  10 -10    5.91    9.77
 -12  10  -9    0.76   10.20
 -12  10  -8   46.67   12.07
 -12  10  -5    8.99   10.19
 -12  10  -4  224.54   13.57
 -12  10  -3    5.73    7.89
 -12  10  -2   -0.54    8.69
 -12  10   0    8.43    8.05
 -12  10   2    6.97    8.12
 -12  10   3    7.24    6.82
 -12  10   4   22.89    8.71
 -12  11 -16    3.66    6.29
 -12  11 -15   34.77   11.95
 -12  11 -14    3.16    8.55
 -12  11 -13   37.64   11.80
 -12  11 -12   -4.19    8.38
 -12  11 -11   61.31   11.73
 -12  11  -9   56.37   10.87
 -12  11  -8    7.43    8.73
 -12  11  -7   67.33   12.66
 -12  11  -2   11.29    7.95
 -12  11  -1   14.21    7.94
 -12  11   1    8.89    7.64
 -12  11   2   34.52   10.09
 -12  11   3   34.40    9.27
 -12  11   4   91.58    9.98
 -12  12 -15    4.69    6.83
 -12  12 -14   30.85    9.94
 -12  12 -13   -2.05    7.26
 -12  12 -12   13.17    7.80
 -12  12 -11    1.30    9.57
 -12  12 -10   28.36   12.13
 -12  12  -9   19.51   10.02
 -12  12  -8   63.65   12.63
 -12  12  -7   35.99   11.47
 -12  12  -6  110.09   12.10
 -12  12  -4  204.35   12.44
 -12  12   0   41.17   10.42
 -12  12   1   22.88   10.45
 -12  12   2   82.42   10.70
 -12  12   3    5.70    7.07
 -12  12   4  258.58   11.59
 -12  13 -13    3.33    7.60
 -12  13 -12   25.95   11.25
 -12  13 -11    0.91    7.47
 -12  13 -10   46.14   11.00
 -12  13  -9   15.42    8.26
 -12  13  -7   77.95   12.58
 -12  13  -6   28.90   10.56
 -12  13  -4    4.08    9.60
 -12  13  -2  203.57   13.01
 -12  13  -1  219.20   13.10
 -12  14 -13   35.49    9.94
 -12  14 -12   -6.04    6.87
 -12  14 -10   41.71   11.63
 -12  14  -9    9.26    9.36
 -12  14  -8   37.16   11.18
 -12  14  -7    9.27    8.81
 -12  14  -6   29.14   10.71
 -12  14  -3   98.88   11.85
 -12  14  -2   31.98   11.67
 -12  14  -1  168.47   12.84
 -12  14   0    1.87    7.76
 -12  14   1   31.58   10.79
 -12  14   3   41.77   10.08
 -12  15 -12    7.82    6.58
 -12  15 -11   23.74   10.43
 -12  15  -9   33.41   11.12
 -12  15  -7    4.32    7.57
 -12  15  -6   -3.41    7.45
 -12  15  -5   29.97   10.72
 -12  15  -4   36.52   10.75
 -12  15  -3   48.72   11.43
 -12  15  -2   80.64   11.85
 -12  15  -1   12.69    8.86
 -12  15   1    0.51    7.77
 -12  15   2   80.56   10.53
 -12  15   3    5.51    7.48
 -12  16  -9   47.87   10.67
 -12  16  -8   -6.47    7.89
 -12  16  -7   13.49    7.22
 -12  16  -6   -5.20    7.19
 -12  16  -5   -0.58    7.31
 -12  16  -4    4.23    7.31
 -12  16  -3   49.12   11.15
 -12  16  -2   45.49   11.11
 -12  16  -1   55.64   10.95
 -12  16   0   -3.20    7.42
 -12  16   1   35.36   10.19
 -12  16   2    5.25    7.36
 -12  17  -8    2.71    6.05
 -12  17  -7    3.61    6.74
 -12  17  -6   -2.97    6.24
 -12  17  -5   -1.63    6.36
 -12  17  -4   39.43   10.01
 -12  17  -3    2.12    7.10
 -12  17  -2   24.35   10.25
 -12  17  -1   33.05   10.02
 -12  17   0   31.78    9.50
 -12  17   1    8.24    6.97
 -12  18  -5    7.40    6.86
 -12  18  -4    8.41    6.34
 -12  18  -3   40.65    9.37
 -12  18  -2   23.81   10.74
 -12  18  -1   51.83    9.08
 -12  18   0    1.65    6.32
 -11  -2 -17   43.82   11.01
 -11  -1 -18    6.93    6.86
 -11  -1 -17    2.96    7.29
 -11   0 -17   11.91    8.33
 -11   0 -16  129.24   12.05
 -11   1 -15   89.42   11.48
 -11   2 -18   23.24   10.73
 -11   2 -17   44.73   11.28
 -11   2 -16   -5.25    8.10
 -11   2 -15   21.67    8.46
 -11   3 -16   50.22   11.83
 -11   3 -15    6.35    9.10
 -11   3 -14   25.43   10.44
 -11   3 -12   36.27   11.39
 -11   4 -18   11.69    7.07
 -11   4 -16   31.61   10.78
 -11   4 -15  135.19   12.72
 -11   4 -14   85.28   12.59
 -11   4 -12  150.58   12.15
 -11   4 -11    5.92    7.92
 -11   4 -10    9.92    8.89
 -11   4   4   41.12    6.49
 -11   5 -17    9.42    7.84
 -11   5 -16   90.50   12.33
 -11   5 -15   -4.22    7.76
 -11   5 -11   52.06   11.75
 -11   5  -9    7.31    7.73
 -11   5  -7   12.58    7.97
 -11   5  -5   30.91    8.71
 -11   5   0  137.12    9.24
 -11   5   1    0.02    5.81
 -11   5   2  302.67    9.89
 -11   5   3  126.76    8.07
 -11   5   4   34.45    6.63
 -11   6 -18   35.76   10.03
 -11   6 -17   69.36   11.40
 -11   6 -16    8.51    8.73
 -11   6 -15   45.86   12.13
 -11   6 -14   48.80   11.97
 -11   6 -13   63.61   11.14
 -11   6 -10   -2.64    7.99
 -11   6  -8   -0.35    8.37
 -11   6  -7   12.25    8.58
 -11   6  -5  231.49   10.91
 -11   6  -4    7.82    7.16
 -11   6  -3  517.67   13.80
 -11   6  -2   10.56    6.39
 -11   6  -1  259.87   10.92
 -11   6   1  314.54   10.44
 -11   6   2   22.15    7.17
 -11   6   3  430.26   10.48
 -11   6   4   38.77    7.18
 -11   7 -18   64.42   10.25
 -11   7 -17    4.49    7.17
 -11   7 -16  102.73   11.52
 -11   7 -15    6.69    9.67
 -11   7 -10   45.46   10.97
 -11   7  -8  148.04   12.25
 -11   7  -7   56.59    9.31
 -11   7  -6   46.20   10.99
 -11   7  -5  195.68   10.58
 -11   7  -4  771.28   17.52
 -11   7   0  432.61   12.15
 -11   7   1   -0.49    5.51
 -11   7   2  297.56   10.49
 -11   7   3  111.06    8.19
 -11   7   4   50.75    7.49
 -11   8 -18    0.38    7.13
 -11   8 -17   55.29   10.55
 -11   8 -16   44.06   10.63
 -11   8 -15   67.77   12.29
 -11   8 -13  111.81   11.79
 -11   8 -12   15.85    9.34
 -11   8  -9   28.68   11.86
 -11   8  -8   -0.26    8.94
 -11   8  -5  317.34   13.13
 -11   8  -4   75.26   10.67
 -11   8  -3  583.72   15.19
 -11   8  -2   54.78    9.95
 -11   8   0   13.26    6.48
 -11   8   2    9.08    6.59
 -11   8   4   32.05    7.56
 -11   9 -18   26.78    9.31
 -11   9 -17    4.66    6.58
 -11   9 -16   43.51   10.59
 -11   9 -15   57.56   12.10
 -11   9 -14   37.17   11.23
 -11   9  -8   25.25   11.37
 -11   9  -7   -1.72    7.90
 -11   9  -5   49.27   11.42
 -11   9  -1   24.36    7.46
 -11   9   0   65.17    9.93
 -11   9   1   19.69    8.24
 -11   9   2    2.43    6.39
 -11   9   3    3.13    5.71
 -11   9   4   18.18    7.46
 -11  10 -17   -5.51    6.12
 -11  10 -16   21.90    7.49
 -11  10 -15   11.26    9.15
 -11  10 -14  103.01   12.21
 -11  10 -13   12.76    9.43
 -11  10 -11   39.75   12.22
 -11  10 -10   41.42   10.65
 -11  10  -7   -3.75    8.63
 -11  10  -6  191.55   13.63
 -11  10  -5   33.50    9.26
 -11  10  -4  145.61   12.67
 -11  10  -3  102.70   11.24
 -11  10  -2    0.78    8.37
 -11  10   0   30.36    9.91
 -11  10   2   34.33    8.30
 -11  10   3   21.37    8.38
 -11  10   4   40.73    8.28
 -11  11 -17    7.85    6.74
 -11  11 -16   -1.05    7.13
 -11  11 -14   -2.25    9.14
 -11  11 -13  103.80   12.68
 -11  11 -11   12.15   10.51
 -11  11 -10   -1.49    9.59
 -11  11  -9   -3.31   10.24
 -11  11  -8   10.29    8.98
 -11  11  -5  112.36   11.25
 -11  11  -4   10.07    8.13
 -11  11  -3   55.15   11.61
 -11  11  -2    3.84    7.97
 -11  11  -1   27.09   11.46
 -11  11   0   -5.84    8.46
 -11  11   1    7.82    6.91
 -11  11   2   -3.49    6.40
 -11  11   3    1.35    6.74
 -11  11   4   42.43    8.75
 -11  12 -16  102.43   10.18
 -11  12 -15    4.84    6.84
 -11  12 -14   90.84   11.16
 -11  12 -13   -1.56    7.33
 -11  12 -12   42.40   12.09
 -11  12 -11   -2.48    7.97
 -11  12 -10   18.46    8.88
 -11  12  -9   -1.35    8.29
 -11  12  -8   41.22   11.89
 -11  12  -7   16.92    9.06
 -11  12  -6    8.24   10.47
 -11  12  -3  148.57   12.72
 -11  12  -1  134.99   10.84
 -11  12   0  123.92   11.75
 -11  12   2  170.37   11.08
 -11  12   3   16.68    7.17
 -11  12   4    1.37    6.41
 -11  13 -15   55.32    9.96
 -11  13 -14   48.44   10.98
 -11  13 -13   68.34   11.72
 -11  13 -11   12.62    9.25
 -11  13 -10   28.75    8.98
 -11  13  -9   -7.61    9.18
 -11  13  -8    7.23    9.01
 -11  13  -6    7.05    8.46
 -11  13  -5  236.65   13.34
 -11  13  -4   27.61   12.05
 -11  13   1   70.80   11.02
 -11  13   2   -4.15    7.94
 -11  13   3    2.42    6.88
 -11  13   4   23.99    9.46
 -11  14 -14    3.88    6.34
 -11  14 -13  101.91   10.64
 -11  14 -12   -1.94    7.78
 -11  14 -11    3.57    7.50
 -11  14  -9   13.88    8.13
 -11  14  -7   12.81    8.41
 -11  14  -6   59.20   12.14
 -11  14  -5   63.50   11.63
 -11  14  -4   53.20   11.24
 -11  14  -3   66.35   12.15
 -11  14  -2    3.62    9.69
 -11  14   0   11.75    8.01
 -11  15 -13   43.13    9.89
 -11  15 -12    9.59    6.72
 -11  15 -10   -7.68    8.68
 -11  15  -9   -4.17    8.73
 -11  15  -8   17.68    7.98
 -11  15  -7   -7.11    9.36
 -11  15  -6   11.48    9.92
 -11  15  -5   10.58   10.00
 -11  15  -4  238.13   13.07
 -11  15  -3    2.41    9.29
 -11  15  -1   29.21   12.74
 -11  15   0  104.38   11.82
 -11  15   1    5.37    8.15
 -11  15   3   31.38   10.22
 -11  16 -12    3.77    6.36
 -11  16 -11   43.83   10.56
 -11  16  -8    5.84    7.64
 -11  16  -6   -0.06    7.80
 -11  16  -5  123.51   12.37
 -11  16  -4   52.05   11.60
 -11  16  -3  259.27   13.14
 -11  16  -2   -4.44    7.28
 -11  16  -1  106.06   11.25
 -11  16   0    8.32    8.91
 -11  16   1  113.32   11.03
 -11  16   2    0.24    7.02
 -11  16   3  102.19   10.64
 -11  17 -10   10.58    6.88
 -11  17  -9   -6.01    7.29
 -11  17  -8   23.99    9.83
 -11  17  -7    5.53    8.19
 -11  17  -6    5.03    7.42
 -11  17  -5    4.75    7.78
 -11  17  -4  104.90   11.64
 -11  17  -3    4.40    7.44
 -11  17  -2  121.51   11.05
 -11  17  -1   22.93    7.82
 -11  17   0  135.51   11.58
 -11  17   1   -7.76    6.89
 -11  17   2   97.61   10.27
 -11  18  -8    4.59    6.33
 -11  18  -7    2.88    6.42
 -11  18  -6    7.63    7.71
 -11  18  -5   74.64   10.73
 -11  18  -4   11.04    6.90
 -11  18  -3  143.67   11.32
 -11  18  -2    3.27    7.05
 -11  18  -1   93.51   10.60
 -11  18   0   -7.69    6.34
 -11  18   1   23.26    9.45
 -11  19  -4   54.12    9.92
 -11  19  -3   -3.69    5.52
 -11  19  -2   81.14    9.47
 -11  19  -1   -3.83    5.50
 -10  -1 -17   51.24   11.10
 -10   0 -18   43.09   10.26
 -10   0 -17    8.99    7.55
 -10   0 -16  363.65   14.74
 -10   1 -18   65.12   10.54
 -10   1 -17   58.17   10.99
 -10   1 -16   57.35   11.67
 -10   2 -14  266.85   13.66
 -10   3 -18   -6.26    7.63
 -10   3 -17   45.85   10.92
 -10   3 -16    1.34    9.31
 -10   3 -12   -6.71    7.43
 -10   4 -18   10.89    7.36
 -10   4 -17   63.52   11.25
 -10   4 -16   86.74   11.34
 -10   4 -15   24.97   11.50
 -10   4 -13   -4.91    8.64
 -10   4 -11   -6.93    7.34
 -10   5 -17   10.70    7.62
 -10   5 -16   94.31   11.61
 -10   5 -15   -3.49    7.77
 -10   5 -13   11.03    9.06
 -10   5 -12   10.11    8.60
 -10   5 -11   -0.42    9.62
 -10   5  -9    1.54    8.47
 -10   5  -8   92.94    9.82
 -10   5  -6  162.21   10.16
 -10   5   0  145.53    8.27
 -10   5   1   21.53    7.19
 -10   5   2   35.13    7.10
 -10   6 -18    1.68    6.85
 -10   6 -17  147.77   12.22
 -10   6 -16   27.22   12.99
 -10   6 -15  120.72   11.89
 -10   6 -12   -4.70    9.70
 -10   6 -10   30.40   10.91
 -10   6  -9   38.14    9.41
 -10   6  -8   -4.05    7.08
 -10   6  -6   43.01    9.21
 -10   6  -5  717.58   16.84
 -10   6  -4   23.63    9.28
 -10   6  -3 1063.20   17.32
 -10   6  -2   54.35    8.93
 -10   6  -1  310.03   10.64
 -10   6   0    5.11    5.68
 -10   6   1  248.60    9.76
 -10   6   2    3.58    5.27
 -10   6   3   -3.74    5.67
 -10   6   4    5.18    5.34
 -10   7 -17   -1.24    7.17
 -10   7 -14   19.09   10.30
 -10   7 -10   60.56   12.10
 -10   7  -9   36.51   11.49
 -10   7  -7    9.53    8.07
 -10   7  -6  385.85   12.56
 -10   7  -5   48.19    9.62
 -10   7  -3   10.31    6.80
 -10   7  -2  490.84   12.50
 -10   7  -1   49.50    7.82
 -10   7   0  575.93   13.03
 -10   7   2  228.77    9.46
 -10   7   3    2.68    5.49
 -10   8 -18    5.69    7.58
 -10   8 -16   23.80   11.06
 -10   8 -15   38.03   11.63
 -10   8 -14   29.25   12.33
 -10   8 -13   15.02   10.34
 -10   8  -9   20.11    9.47
 -10   8  -8   12.73    7.82
 -10   8  -7   24.59   11.12
 -10   8  -6   36.46    8.94
 -10   8  -5  385.36   13.39
 -10   8  -4    7.76    7.23
 -10   8  -3  666.28   15.02
 -10   8  -2   -2.03    7.76
 -10   8  -1  607.05   15.33
 -10   8   0   87.92    9.24
 -10   8   1  235.63    9.53
 -10   8   2   47.14    7.34
 -10   8   3   25.72    7.46
 -10   8   4    7.79    6.05
 -10   9 -18   11.02    7.27
 -10   9 -17   22.03    9.94
 -10   9 -16   69.37   11.35
 -10   9 -15  169.23   12.85
 -10   9 -14   29.60   12.17
 -10   9 -12   21.35   10.58
 -10   9  -9   43.24   12.14
 -10   9  -8    2.50    8.87
 -10   9  -7   72.60   10.18
 -10   9  -6   88.09   11.40
 -10   9  -5   58.28   11.03
 -10   9  -4   33.29   10.07
 -10   9  -1    1.27    7.12
 -10   9   0  106.49    8.91
 -10   9   1   42.84    8.83
 -10   9   2    8.38    6.97
 -10   9   3   -0.89    5.14
 -10   9   4    0.33    5.02
 -10  10 -18   14.59    6.67
 -10  10 -17   -5.37    6.63
 -10  10 -15    4.88    7.87
 -10  10 -14  201.39   13.40
 -10  10 -13   29.89   11.17
 -10  10 -12   39.51   12.29
 -10  10  -8   11.48    8.35
 -10  10  -7   -3.33    8.49
 -10  10  -6  191.21   13.23
 -10  10  -5   64.74   11.38
 -10  10  -4   -9.12    8.75
 -10  10  -3    2.01    6.93
 -10  10  -2    0.22    7.22
 -10  10   0   88.32    8.66
 -10  10   1   47.47    9.05
 -10  10   2    5.64    6.42
 -10  10   3   -2.08    5.78
 -10  10   4   83.01    8.23
 -10  11 -17   53.00   10.30
 -10  11 -16    6.34    8.39
 -10  11 -14   -5.53    7.48
 -10  11 -13  100.79   11.97
 -10  11 -12   20.73   10.31
 -10  11 -10    7.84    8.59
 -10  11  -7  107.13   12.42
 -10  11  -5   79.60   10.61
 -10  11  -4   39.04   11.37
 -10  11  -3    6.78    7.62
 -10  11  -2   -8.89    8.22
 -10  11  -1   52.47   10.27
 -10  11   0   33.53    8.56
 -10  11   2    8.30    6.78
 -10  11   4   34.20    8.14
 -10  12 -17   29.19    9.40
 -10  12 -16   84.18   10.61
 -10  12 -15    5.62    8.32
 -10  12 -14  170.74   12.59
 -10  12 -13    0.90    9.48
 -10  12 -12  111.79   11.72
 -10  12 -11    4.50    9.69
 -10  12  -9    1.29    8.61
 -10  12  -8   93.65   12.21
 -10  12  -4   31.79    9.58
 -10  12  -3  112.93   12.20
 -10  12  -1    4.43    9.28
 -10  12   0    3.46    7.29
 -10  12   2   34.25    9.87
 -10  12   4  127.90    9.79
 -10  13 -16   35.81   10.07
 -10  13 -15  120.26   10.74
 -10  13 -14    1.64    7.99
 -10  13 -13  176.34   12.37
 -10  13 -12   18.55    8.77
 -10  13 -11   16.46    8.31
 -10  13 -10   29.46   10.26
 -10  13  -9  108.75   12.77
 -10  13  -8    8.93    9.54
 -10  13  -2  413.01   14.22
 -10  13  -1   -4.26    7.77
 -10  13   0   -4.03    8.64
 -10  13   1   99.63   11.12
 -10  13   2  217.59   12.02
 -10  13   3   22.83    9.75
 -10  14 -15   55.65   10.26
 -10  14 -14   22.99   10.71
 -10  14 -13   -0.81    7.96
 -10  14 -12   59.71   11.24
 -10  14 -11    3.69    9.76
 -10  14 -10   65.28   12.58
 -10  14  -9    7.27    8.84
 -10  14  -8    8.60    8.48
 -10  14  -7   57.10   11.38
 -10  14  -6    3.90    8.65
 -10  14  -5   39.91   10.91
 -10  14  -4    7.01    9.00
 -10  14  -3   97.83   11.69
 -10  14   2   24.65   10.33
 -10  14   3    1.08    8.01
 -10  14   4   81.39   10.07
 -10  15 -14    3.78    6.35
 -10  15 -13   53.01   10.42
 -10  15 -12   -1.16    8.45
 -10  15 -11    8.33    7.65
 -10  15 -10   22.97   10.78
 -10  15  -9   12.23    9.12
 -10  15  -8    2.46    8.30
 -10  15  -7    9.47   10.18
 -10  15  -4  195.91   12.48
 -10  15  -3    0.47   10.02
 -10  15  -2  209.18   13.62
 -10  15  -1   -1.93    9.52
 -10  15   0   48.43   10.56
 -10  15   1   10.24    8.62
 -10  15   2   10.82    8.48
 -10  16 -13   14.03    6.42
 -10  16 -12   10.83    7.45
 -10  16 -11   30.25    9.99
 -10  16 -10   27.01   12.41
 -10  16  -9   11.05    7.66
 -10  16  -8    7.12    9.65
 -10  16  -7   31.30   12.89
 -10  16  -6   26.90   12.73
 -10  16  -3  339.00   14.27
 -10  16  -2    7.90    8.04
 -10  16   0    5.66    8.53
 -10  16   1  174.97   12.29
 -10  16   2   19.55    8.84
 -10  16   3   -1.50    7.29
 -10  16   4   21.97   10.28
 -10  17 -11   12.64    6.46
 -10  17 -10    5.55    6.70
 -10  17  -9    0.03    6.90
 -10  17  -8   24.16   11.04
 -10  17  -7    5.17    7.26
 -10  17  -6  167.76   11.60
 -10  17  -5   24.70   10.24
 -10  17  -4  222.74   13.37
 -10  17  -3    8.70    7.77
 -10  17  -2  249.17   12.53
 -10  17  -1   -1.65    7.44
 -10  17   1    5.36    7.66
 -10  17   2   57.12   10.69
 -10  17   3    0.83    7.61
 -10  18  -9    2.75    6.62
 -10  18  -8    7.84    7.87
 -10  18  -7   16.44    7.14
 -10  18  -6   39.95    9.98
 -10  18  -5  114.17   10.99
 -10  18  -4   -0.42    8.47
 -10  18  -3  225.58   11.91
 -10  18  -2   -1.93    6.92
 -10  18  -1  107.13   10.93
 -10  18   0   38.52   10.68
 -10  18   1   52.70   10.44
 -10  18   2   23.98   11.23
 -10  19  -7   47.64   10.09
 -10  19  -6   40.32   10.30
 -10  19  -5   44.34   10.45
 -10  19  -4   73.97    9.94
 -10  19  -3    1.30    7.50
 -10  19  -2  128.99   10.77
 -10  19  -1    6.74    7.62
 -10  19   0   81.37    9.93
 -10  19   1    2.52    6.35
  -9   0 -17   -2.90    6.79
  -9   1 -18    5.32    6.72
  -9   2 -18   29.45   10.20
  -9   2 -17    2.97    8.46
  -9   2 -15   30.07   12.11
  -9   3 -18   48.97   10.43
  -9   3 -17   23.83   10.14
  -9   3 -14    5.77    7.78
  -9   3 -13  214.65   13.11
  -9   4 -18   -1.98    6.57
  -9   4 -17  111.32   11.47
  -9   4 -16   27.40   12.59
  -9   4 -14   61.94   10.77
  -9   4 -12    1.60    8.82
  -9   4 -11   34.35   10.67
  -9   5 -17   -2.42    7.34
  -9   5 -16   46.68   11.00
  -9   5 -14   44.62   10.54
  -9   5 -13   11.02    7.85
  -9   5 -11   21.14    9.02
  -9   5 -10   11.70    8.60
  -9   5  -9   29.31    7.97
  -9   5  -8    2.10    6.91
  -9   5  -7   20.92    9.23
  -9   5   0  435.82   11.51
  -9   5   1   14.83    7.16
  -9   6 -18    2.55    7.33
  -9   6 -17   60.79   10.52
  -9   6 -16   26.53   10.14
  -9   6 -13  127.42   11.10
  -9   6 -12    7.30    7.72
  -9   6 -11   95.32   11.66
  -9   6 -10   60.36    8.73
  -9   6  -9   22.62    9.87
  -9   6  -8    3.14    7.63
  -9   6  -7  198.60   11.13
  -9   6  -6    2.65    6.25
  -9   6  -5  678.26   15.14
  -9   6  -4    0.25    7.44
  -9   6  -3  721.16   15.47
  -9   6  -2   29.59    7.10
  -9   6  -1  313.42   10.53
  -9   6   0    8.80    5.79
  -9   6   1   55.37    7.49
  -9   6   3    9.34    4.81
  -9   7 -18   18.84    6.92
  -9   7 -17    6.56    7.19
  -9   7 -16   21.22    9.96
  -9   7 -15   48.94   11.82
  -9   7 -13    6.78    8.33
  -9   7 -12   40.38   11.86
  -9   7 -11   84.00   10.66
  -9   7 -10   31.71   10.95
  -9   7  -9    5.29    8.37
  -9   7  -6  285.51   11.60
  -9   7  -5   47.28    8.26
  -9   7  -4  574.20   14.56
  -9   7  -3   17.83    7.68
  -9   7  -1   63.99    8.68
  -9   7   0  418.21   10.96
  -9   7   1   18.39    7.55
  -9   7   2  115.19    8.16
  -9   7   3  270.10    8.61
  -9   7   4    6.83    5.33
  -9   8 -17    0.53    7.77
  -9   8 -16  138.22   11.24
  -9   8 -15   18.28    9.53
  -9   8 -14   35.44   11.55
  -9   8 -11   85.37   11.86
  -9   8 -10   47.25    9.73
  -9   8  -8   58.04    9.99
  -9   8  -7   -6.00    8.51
  -9   8  -6   11.23    7.04
  -9   8  -5  121.46    9.02
  -9   8  -4   10.63    6.38
  -9   8  -3  478.80   13.11
  -9   8  -2  106.47    8.82
  -9   8  -1  495.17   12.61
  -9   8   0  105.54    8.94
  -9   8   1  398.07   10.72
  -9   8   2   57.03    7.82
  -9   8   3    3.30    4.81
  -9   8   4  164.38    7.88
  -9   9 -18   -1.94    6.18
  -9   9 -17   61.70   10.69
  -9   9 -15  107.10   12.36
  -9   9 -14    1.99    9.19
  -9   9 -13  127.58   12.79
  -9   9 -10   23.28   11.57
  -9   9  -7   11.81    8.35
  -9   9  -6    2.38    7.15
  -9   9  -5   15.77    7.65
  -9   9  -4   98.74    9.90
  -9   9  -3    5.54    7.16
  -9   9  -1   72.77    9.23
  -9   9   0  139.21    8.78
  -9   9   1   74.71    8.46
  -9   9   2   10.32    5.61
  -9   9   4   24.99    6.96
  -9   9   5  560.51   11.81
  -9  10 -18    3.55    6.07
  -9  10 -17    1.36    7.26
  -9  10 -16   58.04   10.56
  -9  10 -14   85.73   12.33
  -9  10 -12  239.16   13.87
  -9  10 -10   56.96   10.37
  -9  10  -9    5.19    7.85
  -9  10  -8   38.31   11.78
  -9  10  -7   39.19    8.85
  -9  10  -6  145.11   11.14
  -9  10  -5    4.53    7.07
  -9  10  -4   55.75    9.34
  -9  10  -2  148.36   10.73
  -9  10   1    4.62    5.93
  -9  10   2   28.02    7.21
  -9  10   3   56.82    7.98
  -9  10   5   13.72    6.08
  -9  11 -18   24.24    8.92
  -9  11 -16    7.59    7.22
  -9  11 -15  135.85   11.61
  -9  11 -14   -6.09    7.69
  -9  11 -11   95.62   12.82
  -9  11  -8   14.75    8.12
  -9  11  -7   15.67    9.25
  -9  11  -6   28.62   11.25
  -9  11  -5   -1.61    8.77
  -9  11  -4   58.44    9.06
  -9  11  -2  127.42   10.88
  -9  11  -1  198.78   11.35
  -9  11   0   74.60    8.47
  -9  11   2    5.15    5.81
  -9  11   3    8.43    7.10
  -9  11   4   20.01    7.97
  -9  12 -17   41.57    9.90
  -9  12 -13   15.10    9.06
  -9  12 -12  197.85   12.68
  -9  12 -11    3.13    8.99
  -9  12 -10  119.87   12.77
  -9  12  -7   25.38    8.68
  -9  12  -4   22.45   10.98
  -9  12  -3   73.13   10.84
  -9  12  -2  290.09   12.44
  -9  12  -1   -0.86    7.75
  -9  12   0  308.34   12.04
  -9  12   1   28.00    9.51
  -9  12   3   -1.02    6.48
  -9  12   4   86.80    9.08
  -9  13 -17   75.49    9.67
  -9  13 -13   82.15   12.10
  -9  13 -12   -1.51    8.28
  -9  13 -11   79.16   11.17
  -9  13 -10    5.71    8.42
  -9  13  -9  281.42   14.68
  -9  13  -8   13.57    8.37
  -9  13  -5   63.22   11.55
  -9  13  -4   -7.43    7.99
  -9  13  -3   25.82    9.98
  -9  13  -2  120.52   11.24
  -9  13  -1   94.71    9.87
  -9  13   0   47.65   10.80
  -9  13   1   54.19   10.10
  -9  13   2    4.46    8.21
  -9  13   3   13.50    7.00
  -9  13   4   45.23    9.48
  -9  14 -16   44.15    9.61
  -9  14 -15    8.22    6.74
  -9  14 -13   25.52   10.82
  -9  14 -12   76.46   11.94
  -9  14 -11   43.81   12.14
  -9  14 -10   48.37   12.35
  -9  14  -9   15.16    8.55
  -9  14  -8   -2.38    9.56
  -9  14  -7   38.04   11.50
  -9  14  -6    6.23    8.43
  -9  14  -1   11.05    9.11
  -9  14   1    1.62    7.36
  -9  14   2   37.18    9.55
  -9  14   5    1.78    7.62
  -9  15 -14   11.96    7.64
  -9  15 -13   36.17   10.69
  -9  15 -12   -2.04    7.58
  -9  15 -11   22.50   10.31
  -9  15 -10   23.37    8.31
  -9  15  -9    3.84    9.41
  -9  15  -8   15.05    8.47
  -9  15  -7  105.02   12.66
  -9  15  -6  180.31   13.42
  -9  15  -5   18.97    8.60
  -9  15  -4  151.77   13.26
  -9  15  -3  113.41   11.39
  -9  15  -2  109.01   11.03
  -9  16 -13    8.18    7.37
  -9  16 -12   17.38    7.22
  -9  16 -11    3.39    7.71
  -9  16 -10   42.85   11.45
  -9  16  -9    9.23    7.96
  -9  16  -8   -2.00    9.67
  -9  16  -7    1.24    8.75
  -9  16  -5  141.47   13.32
  -9  16  -4   10.28    8.36
  -9  16  -1   54.62   11.37
  -9  16   0   13.79    8.45
  -9  16   2   34.71   10.23
  -9  16   3   46.97   10.94
  -9  16   4   -3.01    6.98
  -9  17 -11    4.77    7.52
  -9  17 -10   18.69    8.70
  -9  17  -9   -2.44    7.40
  -9  17  -8    7.03    8.00
  -9  17  -6  104.86   11.05
  -9  17  -5   -0.54    7.90
  -9  17  -4  176.23   13.09
  -9  17  -3   -6.63    8.43
  -9  17  -1   12.63    9.72
  -9  17   0    6.55    7.81
  -9  17   1   -0.41    8.29
  -9  17   3   -1.30    7.00
  -9  17   4   48.81   10.18
  -9  18  -9   16.70    7.14
  -9  18  -8   28.15   10.91
  -9  18  -7   43.79   10.31
  -9  18  -6   31.03   10.09
  -9  18  -5  120.55   11.16
  -9  18  -4   39.93   11.54
  -9  18  -3  121.28   11.85
  -9  18  -2    0.94    7.53
  -9  18  -1   78.76   11.54
  -9  18   0   48.98   10.94
  -9  18   1    1.01    8.82
  -9  18   2    7.12    8.30
  -9  18   3    0.28    6.74
  -9  19  -8   14.36    7.31
  -9  19  -7   28.93   10.28
  -9  19  -6   51.01   10.12
  -9  19  -5    3.48    7.21
  -9  19  -3   -3.62    7.14
  -9  19  -2   82.15   10.88
  -9  19  -1    4.47    7.94
  -9  19   0   17.51    7.13
  -9  19   1   10.79    7.59
  -9  19   2    8.05    6.77
  -9  20  -4   -1.76    5.96
  -9  20  -3   22.33    9.40
  -9  20   0   32.88    9.53
  -8   1 -16   28.63   11.57
  -8   2 -16   76.30   10.43
  -8   2 -15    1.84    8.17
  -8   3 -18   47.64    9.88
  -8   3 -16    1.23    8.29
  -8   3 -15  130.60   11.49
  -8   3 -14   81.50   10.45
  -8   3 -13  106.89   10.55
  -8   4 -18    5.54    6.67
  -8   4 -17    3.83    7.80
  -8   4 -15   39.57   10.68
  -8   4 -14  236.77   11.74
  -8   4 -13  238.86   12.35
  -8   4 -12   70.65   10.32
  -8   4 -11  132.66   10.69
  -8   5 -18   57.92   10.11
  -8   5 -15   60.84   10.97
  -8   5 -14   77.84    9.75
  -8   5 -13    2.01    7.18
  -8   5 -11    3.94    6.66
  -8   5 -10   74.70   10.17
  -8   5  -9   68.30    7.89
  -8   5  -8   37.20    8.77
  -8   5  -7   40.39    8.61
  -8   5  -6   75.97    7.55
  -8   5  -1   89.05    7.31
  -8   6 -18    1.29    6.69
  -8   6 -17    8.21    6.97
  -8   6 -14   -3.95    7.16
  -8   6 -13  231.15   11.67
  -8   6 -12    0.90    7.23
  -8   6  -9   69.77    8.77
  -8   6  -8    5.79    6.34
  -8   6  -7   81.33    7.86
  -8   6  -6   35.74    9.02
  -8   6  -5  766.36   14.24
  -8   6  -4   44.04    6.82
  -8   6  -3  490.47   12.22
  -8   6   0   32.13    6.66
  -8   6   1   26.19    7.31
  -8   7 -18   -4.66    6.34
  -8   7 -16   12.05    7.13
  -8   7 -14  255.42   13.18
  -8   7 -12  356.63   13.75
  -8   7 -11    7.18    6.99
  -8   7 -10   74.06    9.62
  -8   7  -9    2.17    7.02
  -8   7  -8   49.77    8.90
  -8   7  -7   19.18    9.53
  -8   7  -6  129.65    9.80
  -8   7  -5   53.70    9.13
  -8   7  -4  378.57   11.58
  -8   7  -3   21.27    6.55
  -8   7  -2  129.20    9.00
  -8   7  -1   80.60    8.27
  -8   7   1  128.36    7.18
  -8   7   2  188.08    8.25
  -8   8 -18    6.94    6.84
  -8   8 -16  130.38   10.94
  -8   8 -15   25.54   11.02
  -8   8 -12   39.59    9.33
  -8   8 -10    5.81    8.54
  -8   8  -8   41.76    9.75
  -8   8  -7   51.83    8.83
  -8   8  -6   36.37    8.54
  -8   8  -5  188.49   10.07
  -8   8  -4   20.03    6.72
  -8   8  -3  119.04    9.46
  -8   8  -2  509.12   12.76
  -8   8  -1  161.63    9.32
  -8   8   0  570.71   12.06
  -8   8   1  118.00    7.73
  -8   8   2   67.66    7.26
  -8   8   3   65.06    6.84
  -8   8   4  126.46    7.37
  -8   9 -18    5.11    6.81
  -8   9 -17  109.54   11.03
  -8   9 -16    4.82    7.03
  -8   9 -15  126.90   11.94
  -8   9 -14   12.24    8.66
  -8   9 -12   10.22    8.66
  -8   9 -11   69.80    9.81
  -8   9 -10   36.49    9.16
  -8   9  -9   25.91    9.04
  -8   9  -8   13.71    8.81
  -8   9  -7   81.61    8.65
  -8   9  -5   -0.21    6.32
  -8   9  -4   89.21    8.91
  -8   9  -3  560.80   13.86
  -8   9  -1  716.11   13.99
  -8   9   0    3.22    6.65
  -8   9   1  359.46   10.63
  -8   9   2   15.80    7.03
  -8   9   4    8.30    4.67
  -8   9   5   63.00    6.73
  -8  10 -18   59.13    9.53
  -8  10 -17   10.24    7.40
  -8  10 -16  114.81   10.62
  -8  10 -15    1.07    7.55
  -8  10 -14  119.61   11.52
  -8  10 -13   12.04    7.80
  -8  10 -11   16.25    9.60
  -8  10 -10    8.40    9.35
  -8  10  -9   -3.99    8.27
  -8  10  -8   63.93    9.51
  -8  10  -7    9.94    7.67
  -8  10  -6  120.87   10.98
  -8  10  -5    3.49    6.93
  -8  10  -4  215.27   10.52
  -8  10  -3   11.91    6.67
  -8  10  -2  548.47   13.16
  -8  10  -1   18.10    6.77
  -8  10   1   -0.75    6.75
  -8  10   2  444.49   11.05
  -8  10   4   92.70    7.41
  -8  11 -18   20.01    9.03
  -8  11 -17   64.11    9.93
  -8  11 -16    4.86    7.20
  -8  11 -14   -7.62    7.22
  -8  11 -12   35.16    9.87
  -8  11 -10   20.74   10.36
  -8  11  -9   -0.97    7.64
  -8  11  -8   77.87   11.57
  -8  11  -7   26.06    9.04
  -8  11  -5   56.25   10.73
  -8  11  -4   82.94    9.01
  -8  11  -3  531.91   14.10
  -8  11  -2    4.73    7.61
  -8  11  -1  506.23   12.64
  -8  11   0   -3.05    7.29
  -8  11   2    3.23    6.13
  -8  11   3  260.70   10.25
  -8  11   4   -0.37    6.25
  -8  12 -18    7.65    6.24
  -8  12 -17    5.31    6.39
  -8  12 -15   -8.45    7.04
  -8  12 -14  146.44   12.19
  -8  12 -13   12.35    9.18
  -8  12 -12   93.22   12.04
  -8  12 -11    3.46    7.91
  -8  12  -8   14.49    8.11
  -8  12  -7   57.95   10.28
  -8  12  -6   30.39    9.63
  -8  12  -5    9.40    7.62
  -8  12  -3   13.15    8.07
  -8  12  -1    1.68    7.65
  -8  12   0  338.69   12.01
  -8  12   1   26.42    8.32
  -8  13 -15  103.72   11.52
  -8  13 -13   98.29   10.85
  -8  13 -10   14.49    9.75
  -8  13  -9   27.31   12.74
  -8  13  -6   -3.39    9.21
  -8  13  -5   53.76   11.43
  -8  13  -4   25.34   10.23
  -8  13  -3  185.55   11.13
  -8  13  -2    6.38    7.25
  -8  13  -1  211.12   11.74
  -8  13   0    6.59    7.19
  -8  13   1  160.94   11.07
  -8  13   2   43.65    8.90
  -8  13   4   22.62   10.08
  -8  13   5   73.58    9.13
  -8  14 -17   21.57    6.37
  -8  14 -15   -2.35    6.51
  -8  14 -14  121.40   10.86
  -8  14 -13  125.76   12.14
  -8  14 -11   72.13   11.21
  -8  14 -10   12.65    8.09
  -8  14  -9   -1.46    9.33
  -8  14  -8   -5.07    7.78
  -8  14  -7    5.15    8.44
  -8  14  -4   81.03   11.83
  -8  14  -3   84.03   11.85
  -8  14  -2   92.80   11.75
  -8  14  -1   51.64   10.68
  -8  14   0   92.66   11.16
  -8  14   1   16.86    7.43
  -8  14   2  143.82   11.11
  -8  14   3    6.91    7.39
  -8  14   4  175.60   11.16
  -8  14   5   28.26    9.06
  -8  15 -16    3.14    6.02
  -8  15 -14    5.76    8.33
  -8  15 -13   20.26    7.57
  -8  15 -12   32.38   11.72
  -8  15 -11  124.09   12.65
  -8  15  -9    2.09    8.15
  -8  15  -8    0.19   10.03
  -8  15  -7    1.52    8.65
  -8  15  -6  105.82   12.80
  -8  15  -4   23.79    8.67
  -8  15   1   27.19   12.58
  -8  15   2   86.63   11.14
  -8  15   3   83.74   10.22
  -8  15   4   22.67    9.45
  -8  15   5   -2.01    6.52
  -8  16 -14    9.83    7.39
  -8  16 -13   48.61   10.94
  -8  16 -12    2.87    7.05
  -8  16 -11   74.52   10.90
  -8  16 -10    8.59    7.68
  -8  16  -9   29.88   13.46
  -8  16  -8   37.07   10.26
  -8  16  -7   68.66   11.71
  -8  16  -6   48.68   11.27
  -8  16  -5  193.25   12.76
  -8  16  -4   54.41   12.04
  -8  16  -3   98.12   12.59
  -8  16  -2    8.94    9.69
  -8  16   0   17.47    8.22
  -8  16   1   26.85    9.97
  -8  16   3   -6.98    8.49
  -8  16   4    7.54    7.51
  -8  16   5   27.10   10.12
  -8  17 -13   -5.34    7.19
  -8  17 -12   50.93   10.11
  -8  17 -11   10.14    8.04
  -8  17 -10   95.93   11.68
  -8  17  -9   -1.95    7.39
  -8  17  -8   25.46   11.86
  -8  17  -7   14.51    9.38
  -8  17  -6   99.64   12.72
  -8  17  -5   -1.85    8.33
  -8  17  -4   85.35   12.23
  -8  17  -3    8.19    8.15
  -8  17  -2  108.61   11.19
  -8  17  -1    4.10    8.19
  -8  17   0   16.67    8.69
  -8  17   2   49.90   11.28
  -8  17   3   21.26    7.83
  -8  17   4    3.91    7.95
  -8  18 -12    4.34    6.29
  -8  18 -11   70.83   10.49
  -8  18  -9   12.38    7.27
  -8  18  -5   54.67   11.99
  -8  18  -4   -0.59    7.45
  -8  18  -3   42.41   11.55
  -8  18  -2   26.00   12.97
  -8  18  -1   38.51   10.93
  -8  18   0    9.02    8.55
  -8  18   1    5.10    7.51
  -8  18   2    4.36    7.69
  -8  18   3   -6.51    8.13
  -8  18   4   11.27    7.75
  -8  19  -9    4.51    6.58
  -8  19  -8    6.44    8.10
  -8  19  -7    9.24    7.40
  -8  19  -6    3.75    7.37
  -8  19  -4   -4.35    7.16
  -8  19  -3    7.79    9.00
  -8  19  -2   12.64    9.12
  -8  19  -1   28.93   10.80
  -8  19   0    7.98    7.73
  -8  19   1   37.24   10.53
  -8  19   2   -2.28    6.78
  -8  19   3    7.47    7.89
  -8  20  -7    7.31    6.69
  -8  20  -5    8.77    6.98
  -8  20  -4   14.78    6.85
  -8  20  -3    3.88    6.84
  -8  20  -2   38.42   10.29
  -8  20  -1   19.21    6.93
  -8  20   0   82.07   10.81
  -8  20   1   11.80    7.04
  -7   1 -17  140.88   10.53
  -7   1 -16    9.04    6.71
  -7   2 -17   18.61    8.80
  -7   2 -16  112.87   10.26
  -7   2 -15  126.94   10.48
  -7   3 -17   59.63    9.44
  -7   3 -16   20.70    9.51
  -7   3 -15  114.66   10.34
  -7   3 -13  107.70    9.69
  -7   4 -16   13.00    8.04
  -7   4 -15   12.86    7.42
  -7   4 -14   -0.42    6.07
  -7   4 -13  496.78   13.32
  -7   4 -12    6.43    7.58
  -7   4 -11  352.19   11.84
  -7   5 -18    1.57    6.52
  -7   5 -16   32.59    9.87
  -7   5 -15   -4.36    6.38
  -7   5 -14  394.92   13.09
  -7   5 -13    7.95    6.66
  -7   5 -12   95.33    9.37
  -7   5 -10   73.05    8.82
  -7   5  -9   74.87    9.07
  -7   5  -8  300.74   10.77
  -7   5  -7   49.45    8.47
  -7   5  -6  312.51   10.90
  -7   5  -5  286.12    9.41
  -7   5  -3   22.79    6.08
  -7   6 -18   25.78    9.48
  -7   6 -17   -9.10    6.91
  -7   6 -15  116.29    9.93
  -7   6 -14   -7.37    7.28
  -7   6 -12    4.86    6.74
  -7   6 -10   20.71    9.91
  -7   6  -9  100.08    9.57
  -7   6  -7  678.38   14.01
  -7   6  -6   -3.39    5.75
  -7   6  -3  103.02    8.53
  -7   6  -2   77.39    6.88
  -7   6  -1   36.03    6.93
  -7   7 -18    0.63    6.88
  -7   7 -17   -4.21    6.61
  -7   7 -15   59.54    9.56
  -7   7 -14  307.64   12.11
  -7   7 -13    3.28    6.68
  -7   7 -12  413.44   13.19
  -7   7 -11   -8.66    6.39
  -7   7 -10  295.34   11.97
  -7   7  -9   38.37    9.13
  -7   7  -8  173.68   10.16
  -7   7  -7   32.64    7.23
  -7   7  -5   88.32    8.80
  -7   7  -3  728.82   13.55
  -7   7  -1   49.99    7.77
  -7   7   0   23.31    6.42
  -7   7   1   67.47    7.27
  -7   8 -18   37.48    9.36
  -7   8 -17   31.88    9.42
  -7   8 -16  104.03   11.17
  -7   8 -14   72.42    9.99
  -7   8 -13  146.17   11.52
  -7   8 -12   43.42   10.19
  -7   8  -9   60.19    9.47
  -7   8  -8   24.96    9.24
  -7   8  -7  403.66   11.74
  -7   8  -6    9.39    6.10
  -7   8  -5    7.84    5.72
  -7   8  -4   99.12    8.92
  -7   8  -3   50.46    6.66
  -7   8  -1   27.57    7.34
  -7   8   0  274.02    8.44
  -7   8   1   25.78    6.56
  -7   8   2  160.06    7.66
  -7   8   3   12.05    5.72
  -7   9 -17  117.44   10.35
  -7   9 -16    3.09    8.51
  -7   9 -13   73.90   11.17
  -7   9 -12  100.74   10.20
  -7   9 -11   -6.33    6.77
  -7   9  -9   -5.18    6.35
  -7   9  -8   29.06    9.61
  -7   9  -7   39.76    8.04
  -7   9  -6   58.19    7.52
  -7   9  -5  264.64   10.30
  -7   9  -4    5.25    7.24
  -7   9  -3  640.30   13.72
  -7   9  -2   68.98    8.33
  -7   9   0   -0.58    6.22
  -7   9   1  198.97    8.99
  -7   9   2    4.44    4.98
  -7   9   3    8.27    5.16
  -7   9   4  153.90    7.42
  -7   9   5   26.87    5.94
  -7  10 -18   40.57    9.37
  -7  10 -17    7.26    6.65
  -7  10 -16   59.00   10.79
  -7  10 -15    1.99    8.07
  -7  10 -14   33.85   11.53
  -7  10 -12   47.68   11.05
  -7  10 -11   45.61   10.56
  -7  10 -10   21.73   10.42
  -7  10  -9    4.11    8.20
  -7  10  -8    2.38    6.80
  -7  10  -4  762.34   15.55
  -7  10  -3    1.49    6.72
  -7  10  -2  545.96   13.50
  -7  10  -1  125.94    8.70
  -7  10   1   24.85    7.61
  -7  10   2  183.21    8.53
  -7  10   3  116.59    7.75
  -7  10   4   90.33    7.50
  -7  11 -18    2.97    6.42
  -7  11 -16    8.55    7.73
  -7  11 -14    3.19    8.52
  -7  11 -13   47.19    9.98
  -7  11 -11   77.57   11.60
  -7  11 -10    2.15    7.65
  -7  11  -9   37.87    9.73
  -7  11  -8   25.23   10.33
  -7  11  -7    9.12    8.80
  -7  11  -5  101.97    9.78
  -7  11  -4  108.51   10.03
  -7  11  -3  602.51   14.33
  -7  11  -2   -1.12    6.32
  -7  11  -1  555.77   13.21
  -7  11   0    2.06    6.64
  -7  11   2   15.36    5.69
  -7  11   3  274.61    9.79
  -7  11   5   69.85    7.30
  -7  12 -18   55.83    9.28
  -7  12 -16  165.69   10.90
  -7  12 -15    3.86    7.86
  -7  12 -14   67.21   10.69
  -7  12 -13   -0.38    7.86
  -7  12 -12   -6.07    7.27
  -7  12 -10   73.04   11.04
  -7  12  -9   22.79    9.89
  -7  12  -8   -5.53    7.21
  -7  12  -7   46.75    8.62
  -7  12  -4  240.77   10.34
  -7  12  -3   69.96    9.47
  -7  12  -2  814.42   15.88
  -7  12  -1   30.89    8.95
  -7  12   1   26.45    7.29
  -7  12   3   -4.63    5.43
  -7  12   4   60.45    8.14
  -7  12   5   -1.36    5.31
  -7  12   6   38.22    7.65
  -7  13 -18    1.12    5.32
  -7  13 -17   17.61    6.74
  -7  13 -16   -6.99    6.40
  -7  13 -15   51.55   10.12
  -7  13 -14   14.71    7.49
  -7  13 -13   46.03   11.64
  -7  13 -12   23.94    8.87
  -7  13 -11   44.20   11.24
  -7  13  -8   38.49   11.67
  -7  13  -7    4.32    9.49
  -7  13  -6   -3.02    9.25
  -7  13  -5   29.29    9.27
  -7  13  -4   11.00    9.31
  -7  13  -3  209.81   12.19
  -7  13   0    0.44    8.00
  -7  13   1  306.93   11.99
  -7  13   2   87.11    9.66
  -7  13   4   36.06    8.63
  -7  13   5   25.60    8.07
  -7  13   6   -0.52    6.31
  -7  14 -17   -7.77    6.03
  -7  14 -16   23.88    9.82
  -7  14 -15   79.17   10.85
  -7  14 -14   29.38   11.06
  -7  14 -13   78.36   10.74
  -7  14 -11   13.63    9.78
  -7  14 -10   -1.86    7.88
  -7  14  -9   10.15    8.67
  -7  14  -5   40.07   11.37
  -7  14  -4   75.19   10.28
  -7  14  -3   27.03   10.30
  -7  14  -2   87.41   10.65
  -7  14  -1    5.77    7.56
  -7  14   1   46.34    9.80
  -7  14   2  130.98    9.77
  -7  14   3    1.93    8.02
  -7  14   4    9.15    7.90
  -7  14   5   -3.16    6.63
  -7  14   6    0.24    7.45
  -7  15 -16   17.05    6.52
  -7  15 -15   -0.14    6.18
  -7  15 -14  110.48   10.47
  -7  15 -13   25.78   10.83
  -7  15 -12  159.01   11.40
  -7  15  -7   14.10    8.58
  -7  15  -6   45.95   12.09
  -7  15  -2   11.91    8.06
  -7  15  -1  103.02   11.80
  -7  15   0    6.00    7.38
  -7  15   1  255.58   11.74
  -7  15   2   78.47   10.42
  -7  15   3  107.46   10.93
  -7  15   4    5.45    8.41
  -7  15   6    6.85    7.34
  -7  16 -15   96.71    9.94
  -7  16 -13  137.90   10.86
  -7  16 -12   55.18   11.52
  -7  16 -11   90.20   12.04
  -7  16 -10    9.06    9.50
  -7  16  -9   34.17   10.18
  -7  16  -8   -0.78    8.40
  -7  16  -7   47.98   12.01
  -7  16  -6   13.12    8.47
  -7  16  -5   35.54   10.85
  -7  16  -4   38.64   11.58
  -7  16  -3   28.81   11.77
  -7  17 -13    2.58    7.20
  -7  17 -12  118.50   11.25
  -7  17  -9    9.12    9.31
  -7  17  -8   72.40   11.75
  -7  17  -6   25.37   11.40
  -7  17  -4   66.51   11.30
  -7  17  -3   14.88    8.18
  -7  17  -2   25.66   10.08
  -7  17  -1    2.55    8.30
  -7  17   0    6.45    7.94
  -7  17   2   74.11   11.39
  -7  17   3   44.33   10.09
  -7  17   4   18.07    7.77
  -7  17   5   24.78   10.11
  -7  18 -12   -0.44    6.36
  -7  18 -11  139.35   10.79
  -7  18  -9   23.83   11.08
  -7  18  -8   21.04   10.11
  -7  18  -7   49.54   11.31
  -7  18  -6    3.32    8.06
  -7  18  -5   12.27    8.13
  -7  18  -4   25.08   11.39
  -7  18  -1    1.45    8.14
  -7  18   0   25.87   12.67
  -7  18   2   23.41   10.42
  -7  18   3   51.27   11.05
  -7  18   4   14.83    7.72
  -7  19 -11    2.76    6.16
  -7  19 -10   52.25   10.03
  -7  19  -9   -1.16    7.21
  -7  19  -8    1.99    7.12
  -7  19  -7   -1.83    8.14
  -7  19  -6   -1.15    8.10
  -7  19  -4    5.63    9.03
  -7  19  -3   -9.35    7.62
  -7  19  -2    0.42    7.69
  -7  19  -1   83.59   11.81
  -7  19   0   -0.32    7.20
  -7  19   1   57.95   10.99
  -7  19   2   -1.87    7.19
  -7  19   3    3.30    7.45
  -7  19   4   12.61    7.10
  -7  20  -8    3.27    6.35
  -7  20  -7    0.56    6.51
  -7  20  -6    1.03    6.88
  -7  20  -4   55.66   11.28
  -7  20  -2  100.64   11.07
  -7  20  -1    2.87    8.41
  -7  20   0   97.86   10.82
  -7  20   1   -2.83    7.11
  -7  20   2  107.76   10.67
  -7  20   3    7.38    7.12
  -7  21  -4   -2.08    5.88
  -7  21  -2   -1.27    6.61
  -7  21  -1  190.73   10.95
  -7  21   0    9.27    7.06
  -6   1 -16   60.69    8.77
  -6   2 -16   85.01    8.91
  -6   2 -15   35.80    8.16
  -6   3 -17   28.93    9.21
  -6   3 -16    4.06    6.04
  -6   3 -15   68.60    8.56
  -6   3 -14  120.14    9.32
  -6   3 -13    5.14    5.99
  -6   4 -17   78.91    9.44
  -6   4 -16    3.86    6.31
  -6   4 -14    1.60    6.01
  -6   4 -13  287.85   10.85
  -6   4 -12   53.21    8.25
  -6   4 -11  175.10    9.41
  -6   5 -17   -0.46    6.23
  -6   5 -16  155.15   10.45
  -6   5 -15   12.33    7.29
  -6   5 -14  603.61   14.38
  -6   5 -13    1.80    5.68
  -6   5 -12  318.54   10.26
  -6   5 -11    4.68    5.91
  -6   5 -10  150.28    9.22
  -6   5  -9   -0.49    6.11
  -6   5  -8   65.90    8.17
  -6   5  -7  103.08    8.59
  -6   5  -6  170.53    8.84
  -6   5  -5  336.47   10.15
  -6   6 -16   13.24    7.26
  -6   6 -15  397.61   12.43
  -6   6 -12    5.71    6.44
  -6   6 -11  312.80   10.67
  -6   6 -10   14.92    6.07
  -6   6  -9  385.91   11.34
  -6   6  -8  163.65    9.13
  -6   6  -7  256.46    8.87
  -6   6  -6    2.22    6.05
  -6   6  -5    6.49    6.70
  -6   6  -4   -1.74    5.40
  -6   6  -3    5.15    5.25
  -6   7 -18    1.51    6.35
  -6   7 -16  149.54   10.90
  -6   7 -15   14.22    6.68
  -6   7 -14  432.19   12.71
  -6   7 -13   15.99    6.43
  -6   7 -12  436.10   12.84
  -6   7 -11    6.13    6.08
  -6   7 -10   86.22    9.18
  -6   7  -9    4.65    6.15
  -6   7  -7  242.39   10.16
  -6   7  -6   70.80    8.21
  -6   7  -5  124.29    8.70
  -6   7  -3  320.43    9.84
  -6   7  -1  118.22    7.23
  -6   8 -17   -5.61    6.07
  -6   8 -15  121.30   10.25
  -6   8 -14   42.25    9.24
  -6   8 -13  254.58   11.96
  -6   8 -12   -5.55    6.18
  -6   8 -10   12.48    7.64
  -6   8  -9  122.72    9.70
  -6   8  -8   53.65    7.23
  -6   8  -7  204.43    9.97
  -6   8  -6    2.20    6.81
  -6   8  -4   81.27    8.22
  -6   8  -3  194.41    8.06
  -6   8  -2   58.86    7.42
  -6   8  -1    0.92    5.44
  -6   8   0  114.97    7.74
  -6   8   1  103.67    6.86
  -6   9 -18   -5.86    5.87
  -6   9 -17  146.99   10.52
  -6   9 -16   -0.28    7.92
  -6   9 -14   16.90    7.75
  -6   9 -13   26.27   11.43
  -6   9 -12  169.99   11.02
  -6   9 -11   33.38    8.14
  -6   9 -10  118.64    9.30
  -6   9  -9   -3.83    6.93
  -6   9  -8    6.61    6.10
  -6   9  -7   69.54    9.06
  -6   9  -6   25.40    7.08
  -6   9  -5   99.25    7.97
  -6   9  -4  330.15   10.94
  -6   9  -3  208.04    9.60
  -6   9  -1  137.53    7.78
  -6   9   0    8.92    5.15
  -6   9   2  119.52    7.60
  -6   9   3   51.24    6.84
  -6   9   4  218.32    8.09
  -6   9   5    6.03    4.34
  -6  10 -18   95.52    9.76
  -6  10 -17   -1.55    6.29
  -6  10 -16   81.43   10.59
  -6  10 -15   27.34   10.52
  -6  10 -13   35.81    9.36
  -6  10 -12    7.82    8.41
  -6  10 -11   31.24   11.68
  -6  10 -10   57.15   10.14
  -6  10  -9   14.77    6.71
  -6  10  -6  117.46    9.85
  -6  10  -5   10.97    6.16
  -6  10  -4  623.58   14.09
  -6  10  -3   -0.42    6.35
  -6  10  -2  867.39   14.90
  -6  10  -1   42.96    7.19
  -6  10   0  466.99   11.43
  -6  10   1   24.62    7.32
  -6  10   2   69.43    6.70
  -6  10   3   20.00    5.22
  -6  10   4   87.04    7.01
  -6  10   5   98.78    6.96
  -6  10   6   39.93    6.50
  -6  11 -18    2.22    5.97
  -6  11 -17  112.13   10.35
  -6  11 -16   -2.45    7.91
  -6  11 -14   -0.83    8.01
  -6  11 -12   -0.56    7.13
  -6  11 -11   43.36   10.02
  -6  11  -9  120.55   11.21
  -6  11  -8   20.46    8.42
  -6  11  -6    4.63    6.42
  -6  11  -5  217.87   11.15
  -6  11  -4   11.05    6.28
  -6  11  -3 1166.54   17.06
  -6  11  -2   22.87    8.30
  -6  11  -1  848.85   15.38
  -6  11   0   20.63    8.75
  -6  11   1  243.08    9.03
  -6  11   4   40.11    6.74
  -6  12 -18   66.13    9.15
  -6  12 -17   -5.30    6.19
  -6  12 -16   75.24   10.45
  -6  12 -15   -4.49    8.17
  -6  12 -14   18.19    7.72
  -6  12 -13   -0.20    7.90
  -6  12  -9   10.77    7.54
  -6  12  -7   12.31    8.90
  -6  12  -6   98.90   10.59
  -6  12  -5   74.43    8.66
  -6  12  -4  372.96   12.44
  -6  12  -3   21.57    7.38
  -6  12  -2  351.92   11.21
  -6  12  -1   28.69    8.78
  -6  12   0  147.76    9.34
  -6  12   1   -4.45    6.24
  -6  12   2   43.79    7.92
  -6  12   3    6.22    6.15
  -6  12   4    2.86    5.38
  -6  12   5   -1.02    6.29
  -6  12   6    0.36    5.74
  -6  13 -18    1.25    6.22
  -6  13 -17   27.50    9.52
  -6  13 -16   -0.24    6.58
  -6  13 -15   16.86    7.53
  -6  13 -14    1.58    7.10
  -6  13 -13    7.61    9.12
  -6  13 -12   10.72    8.41
  -6  13  -9   68.69   10.62
  -6  13  -8   -1.20    7.29
  -6  13  -7   54.97   10.01
  -6  13  -6   -4.53    7.05
  -6  13  -5  276.42   12.82
  -6  13  -4   48.50    9.37
  -6  13  -3  361.81   12.11
  -6  13  -2   -2.02    7.00
  -6  13  -1  153.64   10.41
  -6  13   2   40.05    7.86
  -6  13   5   16.66    6.33
  -6  14 -17   -1.74    5.56
  -6  14 -15   41.69    9.63
  -6  14 -14    5.86    7.74
  -6  14 -13   32.47   10.65
  -6  14 -12   31.62   11.29
  -6  14 -11    2.34    9.07
  -6  14 -10   65.90   10.43
  -6  14  -7    0.67    7.82
  -6  14  -6   -4.34    8.60
  -6  14  -5   24.82    8.12
  -6  14  -4  190.53   12.58
  -6  14  -2   92.21   10.98
  -6  14  -1   24.68    8.34
  -6  14   0  257.82   11.94
  -6  14   2   71.81    8.78
  -6  14   3    3.05    7.58
  -6  14   6   42.18    9.06
  -6  15 -17    0.20    5.78
  -6  15 -16   25.36    9.18
  -6  15 -13   21.59    9.95
  -6  15 -12  186.16   11.79
  -6  15 -11   61.16   10.33
  -6  15 -10   38.24   11.15
  -6  15  -9    8.78    8.32
  -6  15  -4   24.93    8.35
  -6  15  -2  126.19   11.15
  -6  15  -1    7.29    7.78
  -6  15   0   19.38    9.50
  -6  15   1  198.49   11.56
  -6  15   2    0.60    6.92
  -6  15   3    6.42    8.51
  -6  15   4   42.38   10.04
  -6  16 -16   -2.08    5.95
  -6  16 -14   -3.90    6.42
  -6  16 -12    5.83    7.74
  -6  16 -10    7.05    9.48
  -6  16  -9   89.71   10.93
  -6  16  -7   44.50   11.37
  -6  16  -6    8.88    7.97
  -6  16  -5   -9.93    9.08
  -6  16  -4    8.44    7.95
  -6  17 -15    8.99    5.83
  -6  17 -14  115.10   10.13
  -6  17 -13    2.89    6.84
  -6  17 -12  124.89   10.87
  -6  17 -11    3.31    7.57
  -6  17 -10   12.43    7.58
  -6  17  -9    9.59    9.85
  -6  17  -8   18.92    8.35
  -6  17  -7    5.93    8.27
  -6  17  -6    0.29    8.83
  -6  17  -5   11.13    8.53
  -6  17  -3    2.24    8.23
  -6  17  -2   28.07    9.32
  -6  17  -1    9.29    8.97
  -6  17   0   14.64    8.45
  -6  17   1   21.93   10.04
  -6  17   3   38.76   10.81
  -6  17   4    1.92    8.05
  -6  17   5    8.78    8.26
  -6  17   6  113.20   11.19
  -6  18 -13   69.15   10.05
  -6  18 -12    1.74    7.03
  -6  18 -10   -1.48    7.87
  -6  18  -9   21.07    7.82
  -6  18  -7   -1.21    8.46
  -6  18  -6   37.68   11.02
  -6  18  -5   -3.44    7.93
  -6  18  -3   15.94    9.28
  -6  18  -2    7.75    8.75
  -6  18   0    5.47    9.48
  -6  18   1   16.91    8.96
  -6  18   2   31.82   11.31
  -6  18   3   21.34   10.43
  -6  18   4   -2.41    8.46
  -6  18   5   27.28   10.54
  -6  19 -11    4.24    7.46
  -6  19  -9   -2.25    6.70
  -6  19  -8   48.84   11.39
  -6  19  -7    2.60    8.32
  -6  19  -6    3.17    9.14
  -6  19  -5   27.30   10.89
  -6  19  -4   28.91   11.41
  -6  19  -3   87.05   11.56
  -6  19  -2   74.94   11.54
  -6  19  -1  152.21   12.74
  -6  19   0   51.16   10.54
  -6  19   1   16.50    8.10
  -6  19   3   60.38   10.98
  -6  19   4    0.19    7.19
  -6  20  -9   49.89   10.10
  -6  20  -8   -2.89    7.43
  -6  20  -7   -5.19    7.21
  -6  20  -6   26.38   10.99
  -6  20  -5   10.19    8.02
  -6  20  -3    3.23    7.23
  -6  20  -2  204.47   11.76
  -6  20   3   22.82   10.16
  -6  20   4    9.75    6.77
  -6  21  -6    7.09    6.49
  -6  21  -5   64.84   10.11
  -6  21  -4    2.00    7.68
  -6  21  -3  106.54   10.96
  -6  21  -2   -1.04    6.70
  -6  21  -1  122.37   11.32
  -6  21   1   11.14    6.58
  -6  21   2   10.63    6.36
  -5   2 -15   47.00    7.80
  -5   2 -14   19.61    7.49
  -5   3 -16  179.67    9.49
  -5   3 -15    3.49    5.32
  -5   3 -14  501.94   11.85
  -5   3 -13  131.68    8.60
  -5   3 -12  305.31    9.94
  -5   4 -16    2.49    6.62
  -5   4 -15  322.44   10.86
  -5   4 -14   14.63    5.46
  -5   4 -13  340.66   10.70
  -5   4 -11  293.22   10.09
  -5   4 -10  163.81    8.64
  -5   4  -9  511.53   11.51
  -5   5 -17    7.98    6.72
  -5   5 -16  237.91   10.67
  -5   5 -15    7.76    5.68
  -5   5 -14  438.43   12.65
  -5   5 -12  225.37    9.89
  -5   5 -11    6.93    6.07
  -5   5  -8   56.48    7.12
  -5   6 -17  141.06    9.90
  -5   6 -16    5.20    6.47
  -5   6 -15  532.38   12.88
  -5   6 -14    1.39    5.66
  -5   6 -13  449.38   11.49
  -5   6 -12   22.28    7.68
  -5   6 -11  188.92    9.47
  -5   6 -10   21.57    7.85
  -5   6  -9    6.60    5.77
  -5   6  -8   12.05    6.59
  -5   6  -7   44.48    6.41
  -5   6  -5   18.48    6.95
  -5   7 -17   42.24    9.60
  -5   7 -16  228.77   10.75
  -5   7 -15    0.52    7.37
  -5   7 -14  553.62   13.51
  -5   7 -13    4.61    7.29
  -5   7 -12  316.22   10.65
  -5   7 -11   27.87    8.25
  -5   7  -9    6.79    6.76
  -5   7  -7   32.12    7.94
  -5   7  -6   94.68    8.33
  -5   7  -5    4.80    6.19
  -5   7  -4  695.95   12.15
  -5   8 -16    1.36    6.39
  -5   8 -15   90.15   10.16
  -5   8 -14   -1.88    7.40
  -5   8 -13  367.49   11.78
  -5   8 -12   43.84    9.16
  -5   8 -11  246.68   10.43
  -5   8 -10  108.13    8.89
  -5   8  -8    8.96    5.65
  -5   8  -6   37.47    7.59
  -5   8  -5   66.83    7.12
  -5   8  -4 1197.42   15.37
  -5   8  -3   23.76    7.18
  -5   8  -2  151.07    7.41
  -5   9 -17   39.73    9.58
  -5   9 -15   16.18    7.66
  -5   9 -14   65.85    9.76
  -5   9 -13    5.24    6.55
  -5   9 -11   99.97    9.67
  -5   9 -10   78.08    8.65
  -5   9  -9   92.01    8.82
  -5   9  -6    5.08    5.66
  -5   9  -5  186.91    9.08
  -5   9  -4   18.57    6.27
  -5   9  -2  237.71    9.34
  -5   9  -1   91.96    7.21
  -5   9   1    0.04    4.82
  -5   9   2  163.00    7.29
  -5   9   3  108.83    7.31
  -5  10 -17    4.79    6.86
  -5  10 -16   -0.13    6.51
  -5  10 -14   37.11    8.90
  -5  10 -13    7.00    8.04
  -5  10 -12   48.42    9.37
  -5  10 -11  136.40    9.79
  -5  10 -10  176.42   10.76
  -5  10  -9  105.22    9.51
  -5  10  -8   53.63    9.27
  -5  10  -7  206.67   10.42
  -5  10  -6    6.48    6.93
  -5  10  -5  173.78    8.66
  -5  10  -4  608.75   13.13
  -5  10  -3   16.48    5.73
  -5  10  -2  587.09   12.75
  -5  10  -1   13.11    5.43
  -5  10   0   80.69    6.83
  -5  10   1  101.87    8.02
  -5  10   2  141.26    8.16
  -5  10   3   20.18    6.62
  -5  10   4  100.96    7.35
  -5  10   5    4.38    4.50
  -5  10   6    0.87    4.69
  -5  11 -18   -0.38    5.98
  -5  11 -17   24.73    9.48
  -5  11 -16    6.08    6.85
  -5  11 -15   32.42    9.77
  -5  11 -13   92.65   11.19
  -5  11 -12   36.91   10.25
  -5  11 -11  111.95   11.12
  -5  11 -10   14.56    7.45
  -5  11  -9  137.17   10.25
  -5  11  -8    0.46    6.13
  -5  11  -7   65.23    7.89
  -5  11  -6   -1.50    5.98
  -5  11  -5  242.78   10.62
  -5  11  -4    6.36    7.34
  -5  11  -3  235.55   10.51
  -5  11  -2   18.74    7.28
  -5  11   0    2.48    6.66
  -5  11   2   35.98    7.55
  -5  11   3    7.44    5.33
  -5  11   4   15.66    6.69
  -5  11   5    2.89    5.06
  -5  12 -18    2.18    6.05
  -5  12 -17   23.24    9.39
  -5  12 -16   -2.85    6.38
  -5  12 -15    5.64    6.90
  -5  12 -14   26.18    9.79
  -5  12 -12   96.36   11.39
  -5  12  -9   25.68   11.63
  -5  12  -7    4.74    7.52
  -5  12  -6   83.63    9.99
  -5  12  -5   29.46    8.31
  -5  12  -4  474.77   12.32
  -5  12  -3    9.95    6.10
  -5  12  -2  203.23   10.21
  -5  12  -1   27.88    7.53
  -5  12   0  146.68    9.04
  -5  12   2   -0.08    6.16
  -5  12   3    2.90    6.35
  -5  12   4    1.06    5.11
  -5  12   5   56.52    7.72
  -5  12   6    4.20    5.14
  -5  13 -17   11.37    7.34
  -5  13 -15    8.07    6.75
  -5  13 -14   22.31   10.32
  -5  13 -10   20.05    7.75
  -5  13  -9  113.33   11.12
  -5  13  -8    1.71    8.66
  -5  13  -6   58.17    9.01
  -5  13  -5  273.93   12.39
  -5  13  -4   21.69    9.09
  -5  13  -3  166.57   10.54
  -5  13  -2   19.79    8.22
  -5  13  -1  133.72    9.13
  -5  13   0  126.31    8.77
  -5  13   1   48.52    7.96
  -5  13   2  111.83    9.47
  -5  13   4   26.99    8.24
  -5  13   6   77.49    8.20
  -5  13   7   50.56    8.32
  -5  14 -17   19.36    6.38
  -5  14 -16    4.02    6.61
  -5  14 -15   38.72    9.84
  -5  14 -13   84.25   10.09
  -5  14 -11   81.02   10.01
[truncated: 3,273,523 more chars]
