# Supplementary material for: Controlling Near‐Infrared Fluorescence‐to‐Phosphorescence Ratios and Triplet Lifetimes in Rhodium(I) Dimers via Primary and Secondary Coordination Sphere Effects
Source: Angew Chem Int Ed Engl. 2026 Apr 9;65(21):e6066376. doi: 10.1002/anie.6066376 (PMC13182202; doi:10.1002/anie.6066376)
Supplement: Supplementary file 2 — Supporting File 2: anie72080‐sup‐0002‐Data.zip. [file ANIE-65-e6066376-s001.zip › nv111_150k_new_2.cif]

data_nv111_150k_new
_audit_creation_date               2026-01-18
_audit_creation_method
;
Olex2 1.5
(compiled 2025.05.31 svn.r86d253d1 for OlexSys, GUI svn.r7254)
;
_shelx_SHELXL_version_number       '2019/3'
loop_
  _audit_author_name
  _audit_author_address
 'Vanitha Reddy, Naina '
;
    Department of Chemistry
    University of Basel
    St. Johanns-Ring 19
    4056, Basel
    Switzerland
;

_audit_contact_author
;
      Vanitha R. Naina
      Department of Chemistry
      University of Basel
      St. Johanns-Ring 19
      4056, Basel
      Switzerland
;
_audit_contact_author_address      ?
_audit_contact_author_email        ?
_audit_contact_author_fax          ''
_audit_contact_author_name         ''
_audit_contact_author_phone        ?
_audit_contact_letter
;
;
_publ_contact_author_id_orcid      ?
_publ_requested_coeditor_name
;
;
#==============================================================================
_publ_requested_journal            'xxx'
_publ_section_abstract
;
;
_publ_section_comment
;
;
_publ_section_experimental
;
;
_publ_section_figure_captions
;
;
_publ_section_references
;
Dolomanov, O.V., Bourhis, L.J., Gildea, R.J, Howard, J.A.K. & Puschmann, H.
 (2009), J. Appl. Cryst. 42, 339-341.

Sheldrick, G.M. (2015). Acta Cryst. A71, 3-8.

Sheldrick, G.M. (2015). Acta Cryst. C71, 3-8.
;
_publ_section_title
;
;
#===================================================
_chemical_name_common              ?
_chemical_name_systematic          ?
_chemical_formula_moiety          
 'C248 H224 N8 O4 Rh2, 2(B F4), 2.5[CH2Cl2], 1.8[C5H12], 2.2[C5H12]'
_chemical_formula_sum              'C270.50 H277 B2 Cl5 F8 N8 O4 Rh2'
_chemical_formula_weight           4260.67
_chemical_melting_point            ?
loop_
  _atom_type_symbol
  _atom_type_description
  _atom_type_scat_dispersion_real
  _atom_type_scat_dispersion_imag
  _atom_type_scat_source
 'C' 'C' 0.0137 0.0067 'International Tables Vol C Tables 4.2.6.8 and 6.1.1.4'
 'H' 'H' 0.0000 0.0000 'International Tables Vol C Tables 4.2.6.8 and 6.1.1.4'
 'B' 'B' 0.0070 0.0029 'International Tables Vol C Tables 4.2.6.8 and 6.1.1.4'
 'Cl' 'Cl' 0.3294 0.5404 'International Tables Vol C Tables 4.2.6.8 and 6.1.1.4'
 'F' 'F' 0.0583 0.0400 'International Tables Vol C Tables 4.2.6.8 and 6.1.1.4'
 'N' 'N' 0.0241 0.0134 'International Tables Vol C Tables 4.2.6.8 and 6.1.1.4'
 'O' 'O' 0.0389 0.0241 'International Tables Vol C Tables 4.2.6.8 and 6.1.1.4'
 'Rh' 'Rh' -0.0161 2.8414
 'International Tables Vol C Tables 4.2.6.8 and 6.1.1.4'

_shelx_space_group_comment
;
The symmetry employed for this shelxl refinement is uniquely defined
by the following loop, which should always be used as a source of
symmetry information in preference to the above space-group names.
They are only intended as comments.
;
_space_group_crystal_system        'monoclinic'
_space_group_IT_number             15
_space_group_name_H-M_alt          'C 1 2/c 1'
_space_group_name_Hall             '-C 2yc'
loop_
  _space_group_symop_operation_xyz
 'x, y, z'
 '-x, y, -z+1/2'
 'x+1/2, y+1/2, z'
 '-x+1/2, y+1/2, -z+1/2'
 '-x, -y, -z'
 'x, -y, z-1/2'
 '-x+1/2, -y+1/2, -z'
 'x+1/2, -y+1/2, z-1/2'

_cell_length_a                     39.8482(4)
_cell_length_b                     32.1182(3)
_cell_length_c                     22.5730(3)
_cell_angle_alpha                  90
_cell_angle_beta                   123.5980(10)
_cell_angle_gamma                  90
_cell_volume                       24063.7(5)
_cell_formula_units_Z              4
_cell_measurement_reflns_used      96853
_cell_measurement_temperature      293(2)
_cell_measurement_theta_max        55.71
_cell_measurement_theta_min        4.09
_shelx_estimated_absorpt_T_max     0.839
_shelx_estimated_absorpt_T_min     0.767
_exptl_absorpt_coefficient_mu      1.399
_exptl_absorpt_correction_T_max    0.5172
_exptl_absorpt_correction_T_min    0.2073
_exptl_absorpt_correction_type     multi-scan
_exptl_absorpt_process_details
;
STOE X-Red32, absorption correction by Gaussian integration, analogous to
P. Coppens in: F. R. Ahmed (Editor), "Crystallographic Computing", Munksgaard,
Copenhagen (1970), 255 - 270. Afterwards scaling of reflection intensities was
performed within STOE LANA. J. Koziskova, F. Hahn, J. Richter, J. Kozisek, Acta
Chimica Slovaca, vol. 9, no. 2, 2016, pp. 136 - 140.
Finally a spherical absorption correction was done within STOE LANA.
;
_exptl_absorpt_special_details     ?
_exptl_crystal_colour              blue
_exptl_crystal_colour_primary      blue
_exptl_crystal_density_diffrn      1.176
_exptl_crystal_density_meas        ?
_exptl_crystal_density_method      ?
_exptl_crystal_description         plate
_exptl_crystal_F_000               8980
loop_
  _exptl_crystal_face_index_h
  _exptl_crystal_face_index_k
  _exptl_crystal_face_index_l
  _exptl_crystal_face_perp_dist
 -13 -30 -25 0.8697
 27 5 -30 1.2423
 -10 11 15 0.9852
 -5 0 -1 0.4701
 10 9 10 0.4584
 30 2 13 0.5198
 -23 -10 30 1.3919
 29 -24 -30 0.8957

_exptl_crystal_size_max            0.2
_exptl_crystal_size_mid            0.167
_exptl_crystal_size_min            0.13
_exptl_transmission_factor_max     ?
_exptl_transmission_factor_min     ?
_diffrn_reflns_av_R_equivalents    0.0682
_diffrn_reflns_av_unetI/netI       0.0268
_diffrn_reflns_Laue_measured_fraction_full  0.999
_diffrn_reflns_Laue_measured_fraction_max  0.991
_diffrn_reflns_limit_h_max         47
_diffrn_reflns_limit_h_min         -49
_diffrn_reflns_limit_k_max         39
_diffrn_reflns_limit_k_min         -30
_diffrn_reflns_limit_l_max         25
_diffrn_reflns_limit_l_min         -27
_diffrn_reflns_number              177075
_diffrn_reflns_point_group_measured_fraction_full  0.999
_diffrn_reflns_point_group_measured_fraction_max  0.991
_diffrn_reflns_theta_full          53.597
_diffrn_reflns_theta_max           55.988
_diffrn_reflns_theta_min           4.091
_diffrn_ambient_temperature        150.00
_diffrn_detector_area_resol_mean   5.81
_diffrn_measured_fraction_theta_full  0.999
_diffrn_measured_fraction_theta_max  0.991
_diffrn_measurement_details
;
5493 frames, detector distance = 60 mm
;
_diffrn_measurement_device         'Eulerian 4-circle diffractometer'
_diffrn_measurement_device_type    'STOE STADIVARI'
_diffrn_measurement_method         'rotation method, \w scans'
_diffrn_radiation_type             GaK\a
_diffrn_radiation_wavelength       1.34143
_diffrn_source                     ?
_reflns_Friedel_coverage           0.767
_reflns_Friedel_fraction_full      0.999
_reflns_Friedel_fraction_max       0.999
_reflns_number_gt                  15136
_reflns_number_total               23584
_reflns_special_details
;
 Reflections were merged by SHELXL according to the crystal
 class for the calculation of statistics and refinement.
 
 Structure factors included contributions from the .fab file.
 
 _reflns_Friedel_fraction is defined as the number of unique
 Friedel pairs measured divided by the number that would be
 possible theoretically, ignoring centric projections and
 systematic absences.
;
_reflns_threshold_expression       'I > 2\s(I)'
_computing_cell_refinement         ?
_computing_data_collection         ?
_computing_data_reduction          ?
_computing_molecular_graphics      'Olex2 1.5 (Dolomanov et al., 2009)'
_computing_publication_material    'Olex2 1.5 (Dolomanov et al., 2009)'
_computing_structure_refinement    'SHELXL 2019/3 (Sheldrick, 2015)'
_computing_structure_solution      'SHELXT 2018/2 (Sheldrick, 2018)'
_refine_diff_density_max           1.322
_refine_diff_density_min           -0.575
_refine_diff_density_rms           0.077
_refine_ls_extinction_coef         .
_refine_ls_extinction_method       none
_refine_ls_goodness_of_fit_ref     1.216
_refine_ls_hydrogen_treatment      constr
_refine_ls_matrix_type             full
_refine_ls_number_parameters       1511
_refine_ls_number_reflns           23584
_refine_ls_number_restraints       2107
_refine_ls_R_factor_all            0.1233
_refine_ls_R_factor_gt             0.0988
_refine_ls_restrained_S_all        1.176
_refine_ls_shift/su_max            0.002
_refine_ls_shift/su_mean           0.000
_refine_ls_structure_factor_coef   Fsqd
_refine_ls_weighting_details      
 'w=1/[\s^2^(Fo^2^)+(0.0500P)^2^+70.0000P] where P=(Fo^2^+2Fc^2^)/3'
_refine_ls_weighting_scheme        calc
_refine_ls_wR_factor_gt            0.2147
_refine_ls_wR_factor_ref           0.2269
_refine_special_details            ?
_olex2_refinement_description
;
1. Fixed Uiso
 At 1.2 times of:
  All C(H) groups
 At 1.5 times of:
  All C(H,H,H) groups
2. Restrained distances
 B-F1 = B-F2 = B-F4 = B-F3
 1.42 with sigma of 0.02
 B-F1 \\sim B-F2 \\sim B-F4 \\sim B-F3
 with sigma of 0.02
 F1-F2 \\sim F2-F4 \\sim F4-F3 \\sim F3-F1 \\sim F2-F3 \\sim F1-F4
 with sigma of 0.04
3. Rigid bond restraints
 C92A, C97A, C95A, C93A, C94A, C96A, C99A, C98A, C96B, C95B, C93B, C94B, C99B,
 C98B, C97B, C92B, C100, C1A
 with sigma for 1-2 distances of 0.01 and sigma for 1-3 distances of 0.01
4. Uiso/Uaniso restraints and constraints
C92A \\sim C97A \\sim C95A \\sim C93A \\sim C94A \\sim C96A \\sim C99A \\sim
C98A \\sim C96B \\sim C95B \\sim C93B \\sim C94B \\sim C99B \\sim C98B \\sim
C97B \\sim C92B \\sim C100 \\sim C1A: within 2.5A with sigma of 0.01 and sigma
for terminal atoms of 0.02 within 2.5A
B \\sim F1 \\sim F2 \\sim F4 \\sim F3: within 2A with sigma of 0.04 and sigma
for terminal atoms of 0.08 within 2A
C71A \\sim C74A \\sim C73A \\sim C75A \\sim C73B \\sim C75B \\sim C72A \\sim
C76A \\sim C71B \\sim C72B \\sim C74B \\sim C76B: within 2.5A with sigma of
0.01 and sigma for terminal atoms of 0.02 within 2.5A
C116 \\sim C121 \\sim C117 \\sim C118 \\sim C119 \\sim C123 \\sim C120 \\sim
C122 \\sim C124 \\sim C1B \\sim C1C \\sim C1D \\sim C1E \\sim C1F \\sim C1G
\\sim C1H \\sim C1I \\sim C1J: within 2.5A with sigma of 0.01 and sigma for
terminal atoms of 0.02 within 2.5A
C83A \\sim C88A \\sim C91A \\sim C84A \\sim C87A \\sim C86A \\sim C85A \\sim
C90A \\sim C89A \\sim C83B \\sim C88B \\sim C91B \\sim C84B \\sim C87B \\sim
C86B \\sim C85B \\sim C90B \\sim C89B: within 2.5A with sigma of 0.01 and sigma
for terminal atoms of 0.02 within 2.5A
Uanis(C124) \\sim Ueq: with sigma of 0.1 and sigma for terminal atoms of 0.2
Uanis(O2) \\sim Ueq: with sigma of 0.1 and sigma for terminal atoms of 0.2
Uanis(C89A) \\sim Ueq: with sigma of 0.1 and sigma for terminal atoms of 0.2
5. Rigid body (RIGU) restrains
 B, F1, F2, F4, F3
 with sigma for 1-2 distances of 0.004 and sigma for 1-3 distances of 0.004
 C74A, C73A, C75A, C73B, C74B, C75B, C76B, C72A, C76A, C71B, C72B, C71A
 with sigma for 1-2 distances of 0.004 and sigma for 1-3 distances of 0.004
 C116, C121, C117, C118, C119, C123, C120, C122, C124, C1B, C1C, C1D, C1E, C1F,
  C1G, C1H, C1I, C1J
 with sigma for 1-2 distances of 0.004 and sigma for 1-3 distances of 0.004
 C83A, C88A, C91A, C84A, C87A, C86A, C85A, C90A, C89A, C83B, C88B, C91B, C84B,
 C87B, C86B, C85B, C90B, C89B
 with sigma for 1-2 distances of 0.004 and sigma for 1-3 distances of 0.004
6. Others
 Sof(C99B)=Sof(H99D)=Sof(H99E)=Sof(H99F)=Sof(C98B)=Sof(H98D)=Sof(H98E)=
 Sof(H98F)=Sof(C1A)=Sof(H1AA)=Sof(H1AB)=Sof(H1AC)=Sof(C92B)=Sof(C93B)=Sof(C94B)=
 Sof(H94B)=Sof(C95B)=Sof(C96B)=Sof(H96B)=Sof(C97B)=1-FVAR(1)
 Sof(C92A)=Sof(C93A)=Sof(C94A)=Sof(H94A)=Sof(C95A)=Sof(C96A)=Sof(H96A)=
 Sof(C97A)=Sof(C100)=Sof(H10A)=Sof(H10B)=Sof(H10C)=Sof(C99A)=Sof(H99A)=
 Sof(H99B)=Sof(H99C)=Sof(C98A)=Sof(H98A)=Sof(H98B)=Sof(H98C)=FVAR(1)
 Sof(C71B)=Sof(C72B)=Sof(C73B)=Sof(H73B)=Sof(C74B)=Sof(C75B)=Sof(H75B)=
 Sof(C76B)=Sof(H76B)=1-FVAR(2)
 Sof(C74A)=Sof(C73A)=Sof(H73A)=Sof(C72A)=Sof(C71A)=Sof(C75A)=Sof(H75A)=
 Sof(C76A)=Sof(H76A)=FVAR(2)
 Sof(C1B)=Sof(C1C)=Sof(C1D)=Sof(C1E)=Sof(H1E)=Sof(C1F)=Sof(C1G)=Sof(H1GA)=
 Sof(H1GB)=Sof(H1GC)=Sof(C1H)=Sof(H1H)=Sof(C1I)=Sof(H1IA)=Sof(H1IB)=Sof(H1IC)=
 Sof(C1J)=Sof(H1JA)=Sof(H1JB)=Sof(H1JC)=1-FVAR(3)
 Sof(C116)=Sof(C121)=Sof(C120)=Sof(H120)=Sof(C119)=Sof(C118)=Sof(H118)=
 Sof(C117)=Sof(C123)=Sof(H12A)=Sof(H12B)=Sof(H12C)=Sof(C122)=Sof(H12D)=
 Sof(H12E)=Sof(H12F)=Sof(C124)=Sof(H12G)=Sof(H12H)=Sof(H12I)=FVAR(3)
 Sof(C83B)=Sof(C84B)=Sof(C85B)=Sof(H85B)=Sof(C86B)=Sof(C87B)=Sof(H87B)=
 Sof(C88B)=Sof(C91B)=Sof(H91D)=Sof(H91E)=Sof(H91F)=Sof(C90B)=Sof(H90D)=
 Sof(H90E)=Sof(H90F)=Sof(C89B)=Sof(H89D)=Sof(H89E)=Sof(H89F)=1-FVAR(4)
 Sof(C83A)=Sof(C88A)=Sof(C91A)=Sof(H91A)=Sof(H91B)=Sof(H91C)=Sof(C84A)=
 Sof(C87A)=Sof(H87A)=Sof(C86A)=Sof(C85A)=Sof(H85A)=Sof(C90A)=Sof(H90A)=
 Sof(H90B)=Sof(H90C)=Sof(C89A)=Sof(H89A)=Sof(H89B)=Sof(H89C)=FVAR(4)
7.a Aromatic/amide H refined with riding coordinates:
 C78(H78), C44(H44), C69(H69), C102(H102), C13(H13), C120(H120), C118(H118),
 C42(H42), C73A(H73A), C20(H20), C9(H9), C109(H109), C80(H80), C18(H18),
 C94A(H94A), C96A(H96A), C12(H12), C15(H15), C46(H46), C67(H67), C82(H82),
 C6(H6), C22(H22), C75A(H75A), C111(H111), C66(H66), C104(H104), C7(H7),
 C106(H106), C34(H34), C25(H25), C76A(H76A), C36(H36), C49(H49), C58(H58),
 C27(H27), C87A(H87A), C60(H60), C85A(H85A), C51(H51), C94B(H94B), C96B(H96B),
 C73B(H73B), C75B(H75B), C76B(H76B), C1E(H1E), C1H(H1H), C85B(H85B), C87B(H87B)
7.b Fitted hexagon refined as free rotating group:
 C116(C121,C120,C119,C118,C117), C92A(C93A,C94A,C95A,C96A,C97A), C92B(C93B,
 C94B,C95B,C96B,C97B), C83B(C84B,C85B,C86B,C87B,C88B)
7.c Idealised Me refined as rotating group:
 C30(H30A,H30B,H30C), C91A(H91A,H91B,H91C), C123(H12A,H12B,H12C), C114(H11A,
 H11B,H11C), C64(H64A,H64B,H64C), C63(H63A,H63B,H63C), C54(H54A,H54B,H54C),
 C31(H31A,H31B,H31C), C115(H11D,H11E,H11F), C113(H11G,H11H,H11I), C40(H40A,H40B,
 H40C), C38(H38A,H38B,H38C), C100(H10A,H10B,H10C), C55(H55A,H55B,H55C),
 C122(H12D,H12E,H12F), C90A(H90A,H90B,H90C), C124(H12G,H12H,H12I), C99A(H99A,
 H99B,H99C), C89A(H89A,H89B,H89C), C39(H39A,H39B,H39C), C29(H29A,H29B,H29C),
 C53(H53A,H53B,H53C), C62(H62A,H62B,H62C), C98A(H98A,H98B,H98C), C99B(H99D,H99E,
 H99F), C98B(H98D,H98E,H98F), C1A(H1AA,H1AB,H1AC), C1G(H1GA,H1GB,H1GC),
 C1I(H1IA,H1IB,H1IC), C1J(H1JA,H1JB,H1JC), C91B(H91D,H91E,H91F), C90B(H90D,H90E,
 H90F), C89B(H89D,H89E,H89F)
;
_atom_sites_solution_hydrogens     geom
_atom_sites_solution_primary       dual
_atom_sites_solution_secondary     ?
loop_
  _atom_site_label
  _atom_site_type_symbol
  _atom_site_fract_x
  _atom_site_fract_y
  _atom_site_fract_z
  _atom_site_U_iso_or_equiv
  _atom_site_adp_type
  _atom_site_occupancy
  _atom_site_site_symmetry_order
  _atom_site_calc_flag
  _atom_site_refinement_flags_posn
  _atom_site_refinement_flags_adp
  _atom_site_refinement_flags_occupancy
  _atom_site_disorder_assembly
  _atom_site_disorder_group
 Rh Rh 0.52240(2) 0.49644(2) 0.70771(2) 0.08465(17) Uani 1 1 d . . . . .
 O1 O 0.41538(11) 0.41555(9) 0.60107(17) 0.0910(12) Uani 1 1 d . . . . .
 O2 O 0.58533(10) 0.58135(11) 0.9115(2) 0.1098(15) Uani 1 1 d . U . . .
 N3 N 0.60069(12) 0.52623(11) 0.8446(2) 0.0792(12) Uani 1 1 d . . . . .
 N2 N 0.50786(12) 0.58509(13) 0.8494(2) 0.0833(13) Uani 1 1 d . . . . .
 N4 N 0.45333(14) 0.40500(13) 0.7386(2) 0.0854(13) Uani 1 1 d . . . . .
 N1 N 0.44135(14) 0.47839(14) 0.5664(2) 0.0996(16) Uani 1 1 d . . . . .
 C11 C 0.63288(15) 0.54029(15) 0.9109(3) 0.0836(16) Uani 1 1 d . . . . .
 C107 C 0.22525(17) 0.31859(18) 0.3545(3) 0.0851(16) Uani 1 1 d . . . . .
 C43 C 0.79471(17) 0.58608(16) 1.2169(3) 0.0841(16) Uani 1 1 d . . . . .
 C70 C 0.42374(14) 0.37538(14) 0.6231(3) 0.0787(15) Uani 1 1 d . . . . .
 C77 C 0.41865(16) 0.26565(15) 0.5594(3) 0.0833(15) Uani 1 1 d . . . . .
 C2 C 0.49488(15) 0.55454(15) 0.8260(3) 0.0889(18) Uani 1 1 d . . . . .
 C78 C 0.40717(16) 0.22707(15) 0.5700(3) 0.0873(16) Uani 1 1 d . . . . .
 H78 H 0.404278 0.223062 0.608683 0.105 Uiso 1 1 calc R U . . .
 C41 C 0.72528(17) 0.57166(16) 1.1240(3) 0.0828(15) Uani 1 1 d . . . . .
 C108 C 0.23737(17) 0.2768(2) 0.3593(3) 0.0897(16) Uani 1 1 d . . . . .
 C79 C 0.39986(16) 0.19412(15) 0.5240(3) 0.0875(17) Uani 1 1 d . . . . .
 C44 C 0.78340(17) 0.58796(16) 1.2643(3) 0.0872(16) Uani 1 1 d . . . . .
 H44 H 0.803456 0.593322 1.312899 0.105 Uiso 1 1 calc R U . . .
 C74A C 0.3384(15) 0.4169(13) 0.412(3) 0.085(3) Uani 0.168(16) 1 d . U P A 1
 C69 C 0.41612(15) 0.34117(14) 0.5792(3) 0.0790(15) Uani 1 1 d . . . . .
 H69 H 0.404289 0.345208 0.529730 0.095 Uiso 1 1 calc R U . . .
 C21 C 0.61264(18) 0.79129(17) 1.0583(3) 0.0936(18) Uani 1 1 d . . . . .
 C102 C 0.27607(17) 0.37299(17) 0.3780(3) 0.0918(17) Uani 1 1 d . . . . .
 H102 H 0.288910 0.366464 0.427033 0.110 Uiso 1 1 calc R U . . .
 C65 C 0.44202(16) 0.36925(14) 0.6955(3) 0.0823(15) Uani 1 1 d . . . . .
 C68 C 0.42581(16) 0.30112(15) 0.6076(3) 0.0844(16) Uani 1 1 d . . . . .
 C101 C 0.29272(16) 0.40363(17) 0.3592(3) 0.0886(17) Uani 1 1 d . . . . .
 C5 C 0.53041(15) 0.62090(15) 0.8843(3) 0.0834(16) Uani 1 1 d . . . . .
 C14 C 0.69355(16) 0.56217(16) 1.0477(3) 0.0867(16) Uani 1 1 d . . . . .
 C103 C 0.24149(16) 0.35123(17) 0.3290(3) 0.0890(16) Uani 1 1 d . . . . .
 C4 C 0.46251(16) 0.43781(14) 0.7601(3) 0.0830(16) Uani 1 1 d . . . . .
 C13 C 0.70084(16) 0.53584(18) 1.0084(3) 0.0930(18) Uani 1 1 d . . . . .
 H13 H 0.727272 0.525272 1.028332 0.112 Uiso 1 1 calc R U . . .
 C10 C 0.57170(15) 0.61932(15) 0.9176(3) 0.0839(16) Uani 1 1 d . . . . .
 C3 C 0.57243(15) 0.51513(14) 0.7945(3) 0.0795(15) Uani 1 1 d . . . . .
 C116 C 0.2199(5) 0.4018(6) 0.1593(4) 0.0929(19) Uani 0.68(3) 1 d G U P B 1
 C121 C 0.2415(4) 0.3936(5) 0.1289(6) 0.096(2) Uani 0.68(3) 1 d G U P B 1
 C120 C 0.2243(4) 0.4015(4) 0.0572(6) 0.099(2) Uani 0.68(3) 1 d G U P B 1
 H120 H 0.239117 0.395910 0.036430 0.119 Uiso 0.68(3) 1 calc R U P B 1
 C119 C 0.1856(4) 0.4177(4) 0.0157(4) 0.095(2) Uani 0.68(3) 1 d G U P B 1
 C118 C 0.1640(3) 0.4260(4) 0.0460(6) 0.097(2) Uani 0.68(3) 1 d G U P B 1
 H118 H 0.137500 0.437072 0.017683 0.117 Uiso 0.68(3) 1 calc R U P B 1
 C117 C 0.1811(4) 0.4180(5) 0.1178(6) 0.095(2) Uani 0.68(3) 1 d G U P B 1
 C42 C 0.76485(16) 0.57796(16) 1.1456(3) 0.0845(15) Uani 1 1 d . . . . .
 H42 H 0.771817 0.576754 1.111606 0.101 Uiso 1 1 calc R U . . .
 C73A C 0.3610(18) 0.4036(18) 0.483(4) 0.083(3) Uani 0.168(16) 1 d . U P A 1
 H73A H 0.354668 0.379147 0.498590 0.099 Uiso 0.168(16) 1 calc R U P A 1
 C8 C 0.57654(16) 0.69067(15) 0.9527(3) 0.0868(16) Uani 1 1 d . . . . .
 C20 C 0.64494(18) 0.80094(17) 1.0528(3) 0.0927(18) Uani 1 1 d . . . . .
 H20 H 0.660047 0.825503 1.075033 0.111 Uiso 1 1 calc R U . . .
 C56 C 0.83683(16) 0.59341(19) 1.2398(3) 0.0930(17) Uani 1 1 d . . . . .
 C9 C 0.59457(15) 0.65441(15) 0.9500(3) 0.0846(16) Uani 1 1 d . . . . .
 H9 H 0.622771 0.653786 0.970406 0.101 Uiso 1 1 calc R U . . .
 C45 C 0.74371(19) 0.58234(16) 1.2440(3) 0.0877(16) Uani 1 1 d . . . . .
 C33 C 0.7290(2) 0.78088(19) 1.0637(4) 0.106(2) Uani 1 1 d . . . . .
 C109 C 0.22348(19) 0.2483(2) 0.3868(3) 0.0953(18) Uani 1 1 d . . . . .
 H109 H 0.231515 0.220118 0.390276 0.114 Uiso 1 1 calc R U . . .
 C19 C 0.65577(17) 0.77580(16) 1.0157(3) 0.0907(17) Uani 1 1 d . . . . .
 C16 C 0.62473(15) 0.56848(15) 0.9476(3) 0.0887(17) Uani 1 1 d . . . . .
 C112 C 0.20018(19) 0.32914(19) 0.3759(3) 0.0951(18) Uani 1 1 d . . . . .
 C28 C 0.61139(19) 0.8080(2) 1.1657(4) 0.105(2) Uani 1 1 d . . . . .
 C80 C 0.40479(16) 0.20051(17) 0.4686(3) 0.0917(17) Uani 1 1 d . . . . .
 H80 H 0.400240 0.177860 0.437893 0.110 Uiso 1 1 calc R U . . .
 C18 C 0.63317(17) 0.73957(16) 0.9838(3) 0.0902(17) Uani 1 1 d . . . . .
 H18 H 0.640122 0.721948 0.958382 0.108 Uiso 1 1 calc R U . . .
 C92A C 0.4206(4) 0.2474(5) 0.3925(6) 0.105(2) Uani 0.624(13) 1 d G U P C 1
 C93A C 0.4526(4) 0.2299(4) 0.3928(6) 0.107(2) Uani 0.624(13) 1 d G U P C 1
 C94A C 0.4574(3) 0.2384(3) 0.3375(6) 0.114(2) Uani 0.624(13) 1 d G U P C 1
 H94A H 0.479298 0.226491 0.337674 0.137 Uiso 0.624(13) 1 calc R U P C 1
 C95A C 0.4303(3) 0.2643(4) 0.2820(5) 0.113(3) Uani 0.624(13) 1 d G U P C 1
 C96A C 0.3983(3) 0.2817(4) 0.2818(6) 0.115(3) Uani 0.624(13) 1 d G U P C 1
 H96A H 0.379692 0.299446 0.243876 0.139 Uiso 0.624(13) 1 calc R U P C 1
 C97A C 0.3934(4) 0.2733(4) 0.3370(7) 0.110(3) Uani 0.624(13) 1 d G U P C 1
 C81 C 0.41610(16) 0.23864(17) 0.4560(3) 0.0900(17) Uani 1 1 d . . . . .
 C12 C 0.67041(16) 0.52432(18) 0.9402(3) 0.0998(19) Uani 1 1 d . . . . .
 H12 H 0.675727 0.505378 0.914017 0.120 Uiso 1 1 calc R U . . .
 C72A C 0.396(2) 0.431(3) 0.532(5) 0.084(3) Uani 0.168(16) 1 d . U P A 1
 C1 C 0.47184(17) 0.48181(16) 0.6185(3) 0.0943(19) Uani 1 1 d . . . . .
 C105 C 0.23869(18) 0.39161(18) 0.2362(3) 0.0960(19) Uani 1 1 d . . . . .
 C71A C 0.4114(14) 0.4513(13) 0.510(2) 0.084(3) Uani 0.168(16) 1 d . U P A 1
 C15 C 0.65454(15) 0.57920(15) 1.0168(3) 0.0871(16) Uani 1 1 d . . . . .
 H15 H 0.648914 0.597691 1.043054 0.105 Uiso 1 1 calc R U . . .
 C47 C 0.73252(19) 0.58496(18) 1.2943(3) 0.0951(18) Uani 1 1 d . . . . .
 C46 C 0.71530(17) 0.57411(16) 1.1725(3) 0.0880(17) Uani 1 1 d . . . . .
 H46 H 0.688000 0.570062 1.157096 0.106 Uiso 1 1 calc R U . . .
 C32 C 0.68926(19) 0.78746(17) 1.0084(3) 0.0960(19) Uani 1 1 d . . . . .
 C17 C 0.60092(17) 0.72874(16) 0.9883(3) 0.0886(17) Uani 1 1 d . . . . .
 C23 C 0.60125(17) 0.81900(18) 1.0976(4) 0.102(2) Uani 1 1 d . . . . .
 C67 C 0.4427(2) 0.29596(16) 0.6795(3) 0.103(2) Uani 1 1 d . . . . .
 H67 H 0.448492 0.268667 0.698907 0.124 Uiso 1 1 calc R U . . .
 C82 C 0.42318(16) 0.27120(17) 0.5041(3) 0.0896(17) Uani 1 1 d . . . . .
 H82 H 0.431314 0.297707 0.497669 0.108 Uiso 1 1 calc R U . . .
 C48 C 0.7409(2) 0.5528(2) 1.3429(4) 0.1015(19) Uani 1 1 d . . . . .
 C6 C 0.51181(16) 0.65654(17) 0.8859(3) 0.104(2) Uani 1 1 d . . . . .
 H6 H 0.483450 0.657434 0.863767 0.124 Uiso 1 1 calc R U . . .
 C83A C 0.3858(8) 0.1520(5) 0.5358(14) 0.098(3) Uani 0.56(3) 1 d . U P D 1
 C37 C 0.6805(2) 0.80565(19) 0.9460(4) 0.105(2) Uani 1 1 d . . . . .
 C22 C 0.59072(17) 0.75480(16) 1.0257(3) 0.0952(18) Uani 1 1 d . . . . .
 H22 H 0.568705 0.747681 1.029143 0.114 Uiso 1 1 calc R U . . .
 C75A C 0.3517(12) 0.4461(13) 0.3941(19) 0.085(3) Uani 0.168(16) 1 d . U P A
 1
 H75A H 0.334769 0.455659 0.346424 0.102 Uiso 0.168(16) 1 calc R U P A 1
 C111 C 0.18714(19) 0.2989(2) 0.4030(3) 0.1007(19) Uani 1 1 d . . . . .
 H111 H 0.169714 0.306622 0.417511 0.121 Uiso 1 1 calc R U . . .
 C57 C 0.85971(19) 0.5608(2) 1.2409(3) 0.104(2) Uani 1 1 d . . . . .
 C110 C 0.19902(19) 0.2582(2) 0.4091(3) 0.0944(18) Uani 1 1 d . . . . .
 C88A C 0.3447(7) 0.1410(5) 0.4868(11) 0.097(3) Uani 0.56(3) 1 d . U P D 1
 C61 C 0.85390(19) 0.6339(2) 1.2616(3) 0.103(2) Uani 1 1 d . . . . .
 C66 C 0.4514(2) 0.32944(17) 0.7233(3) 0.104(2) Uani 1 1 d . . . . .
 H66 H 0.463879 0.325274 0.772926 0.125 Uiso 1 1 calc R U . . .
 C104 C 0.22313(17) 0.36180(17) 0.2575(3) 0.0951(18) Uani 1 1 d . . . . .
 H104 H 0.199098 0.347847 0.222732 0.114 Uiso 1 1 calc R U . . .
 C7 C 0.53555(17) 0.69116(17) 0.9206(3) 0.104(2) Uani 1 1 d . . . . .
 H7 H 0.523053 0.715939 0.922262 0.125 Uiso 1 1 calc R U . . .
 C106 C 0.27324(17) 0.41342(16) 0.2873(3) 0.0900(17) Uani 1 1 d . . . . .
 H106 H 0.283475 0.435054 0.272894 0.108 Uiso 1 1 calc R U . . .
 C30 C 0.5689(2) 0.8681(2) 0.9912(4) 0.133(3) Uani 1 1 d . . . . .
 H30A H 0.551075 0.892417 0.974645 0.200 Uiso 1 1 calc R U . . .
 H30B H 0.555035 0.844876 0.958103 0.200 Uiso 1 1 calc R U . . .
 H30C H 0.593489 0.874892 0.993387 0.200 Uiso 1 1 calc R U . . .
 C91A C 0.3148(11) 0.1709(8) 0.4321(19) 0.105(6) Uani 0.56(3) 1 d . U P D 1
 H91A H 0.291806 0.155411 0.393611 0.158 Uiso 0.56(3) 1 calc R U P D 1
 H91B H 0.327497 0.187054 0.412820 0.158 Uiso 0.56(3) 1 calc R U P D 1
 H91C H 0.305399 0.189812 0.454123 0.158 Uiso 0.56(3) 1 calc R U P D 1
 C123 C 0.1598(5) 0.4283(5) 0.1526(8) 0.099(3) Uani 0.68(3) 1 d . U P B 1
 H12A H 0.151978 0.402553 0.165109 0.149 Uiso 0.68(3) 1 calc R U P B 1
 H12B H 0.135658 0.444674 0.119866 0.149 Uiso 0.68(3) 1 calc R U P B 1
 H12C H 0.177639 0.444555 0.195744 0.149 Uiso 0.68(3) 1 calc R U P B 1
 C114 C 0.2647(2) 0.2653(2) 0.3376(4) 0.116(2) Uani 1 1 d . . . . .
 H11A H 0.254143 0.276109 0.289772 0.174 Uiso 1 1 calc R U . . .
 H11B H 0.266773 0.234918 0.337413 0.174 Uiso 1 1 calc R U . . .
 H11C H 0.291404 0.277210 0.371138 0.174 Uiso 1 1 calc R U . . .
 C52 C 0.7101(2) 0.6205(2) 1.2931(4) 0.111(2) Uani 1 1 d . . . . .
 C34 C 0.7598(2) 0.7947(2) 1.0555(5) 0.116(2) Uani 1 1 d . . . . .
 H34 H 0.787131 0.790797 1.093152 0.140 Uiso 1 1 calc R U . . .
 C24 C 0.57961(19) 0.85570(19) 1.0645(4) 0.111(2) Uani 1 1 d . . . . .
 C35 C 0.7507(3) 0.81390(19) 0.9934(5) 0.120(2) Uani 1 1 d . . . . .
 C25 C 0.5692(2) 0.8804(2) 1.1039(5) 0.130(3) Uani 1 1 d . . . . .
 H25 H 0.554173 0.905112 1.082824 0.155 Uiso 1 1 calc R U . . .
 C76A C 0.3911(12) 0.4672(12) 0.4393(19) 0.086(3) Uani 0.168(16) 1 d . U P A
 1
 H76A H 0.401252 0.488177 0.423580 0.103 Uiso 0.168(16) 1 calc R U P A 1
 C64 C 0.8299(2) 0.6701(2) 1.2611(4) 0.117(2) Uani 1 1 d . . . . .
 H64A H 0.830191 0.669836 1.304799 0.175 Uiso 1 1 calc R U . . .
 H64B H 0.802023 0.667831 1.219814 0.175 Uiso 1 1 calc R U . . .
 H64C H 0.841719 0.696112 1.258258 0.175 Uiso 1 1 calc R U . . .
 C36 C 0.7105(3) 0.8192(2) 0.9393(5) 0.124(2) Uani 1 1 d . . . . .
 H36 H 0.703818 0.832680 0.896578 0.148 Uiso 1 1 calc R U . . .
 C84A C 0.4120(6) 0.1244(5) 0.5911(12) 0.104(3) Uani 0.56(3) 1 d . U P D 1
 C26 C 0.5800(2) 0.8701(3) 1.1717(5) 0.133(3) Uani 1 1 d . . . . .
 C49 C 0.7277(2) 0.5566(2) 1.3870(4) 0.117(2) Uani 1 1 d . . . . .
 H49 H 0.733170 0.534697 1.419443 0.141 Uiso 1 1 calc R U . . .
 C63 C 0.8437(2) 0.5169(2) 1.2214(4) 0.122(2) Uani 1 1 d . . . . .
 H63A H 0.829127 0.510083 1.243683 0.183 Uiso 1 1 calc R U . . .
 H63B H 0.866207 0.497452 1.238304 0.183 Uiso 1 1 calc R U . . .
 H63C H 0.825377 0.514566 1.169627 0.183 Uiso 1 1 calc R U . . .
 C58 C 0.8998(2) 0.5682(3) 1.2619(4) 0.124(2) Uani 1 1 d . . . . .
 H58 H 0.915621 0.545910 1.262275 0.149 Uiso 1 1 calc R U . . .
 C54 C 0.7634(2) 0.5150(2) 1.3450(4) 0.123(2) Uani 1 1 d . . . . .
 H54A H 0.751178 0.504135 1.296688 0.185 Uiso 1 1 calc R U . . .
 H54B H 0.762157 0.493631 1.374809 0.185 Uiso 1 1 calc R U . . .
 H54C H 0.791585 0.522293 1.364946 0.185 Uiso 1 1 calc R U . . .
 C31 C 0.6349(2) 0.7689(2) 1.2011(4) 0.134(3) Uani 1 1 d . . . . .
 H31A H 0.617174 0.744667 1.179531 0.201 Uiso 1 1 calc R U . . .
 H31B H 0.645565 0.769889 1.251937 0.201 Uiso 1 1 calc R U . . .
 H31C H 0.657246 0.766672 1.194716 0.201 Uiso 1 1 calc R U . . .
 C27 C 0.6006(2) 0.8343(3) 1.2003(4) 0.127(3) Uani 1 1 d . . . . .
 H27 H 0.608021 0.827038 1.246843 0.152 Uiso 1 1 calc R U . . .
 C115 C 0.1850(2) 0.2261(2) 0.4384(4) 0.115(2) Uani 1 1 d . . . . .
 H11D H 0.160726 0.212520 0.399323 0.172 Uiso 1 1 calc R U . . .
 H11E H 0.178908 0.239358 0.470499 0.172 Uiso 1 1 calc R U . . .
 H11F H 0.206236 0.205217 0.464764 0.172 Uiso 1 1 calc R U . . .
 C59 C 0.9163(2) 0.6081(3) 1.2821(4) 0.135(3) Uani 1 1 d . . . . .
 C87A C 0.3322(6) 0.1023(5) 0.4933(9) 0.102(3) Uani 0.56(3) 1 d . U P D 1
 H87A H 0.304968 0.094406 0.460197 0.122 Uiso 0.56(3) 1 calc R U P D 1
 C60 C 0.8929(2) 0.6394(3) 1.2823(4) 0.130(3) Uani 1 1 d . . . . .
 H60 H 0.904537 0.666312 1.297662 0.156 Uiso 1 1 calc R U . . .
 C86A C 0.3576(6) 0.0745(4) 0.5459(9) 0.102(3) Uani 0.56(3) 1 d . U P D 1
 C113 C 0.1859(2) 0.3746(2) 0.3689(4) 0.130(3) Uani 1 1 d . . . . .
 H11G H 0.206908 0.390846 0.409357 0.194 Uiso 1 1 calc R U . . .
 H11H H 0.161190 0.375241 0.368476 0.194 Uiso 1 1 calc R U . . .
 H11I H 0.180613 0.386498 0.324568 0.194 Uiso 1 1 calc R U . . .
 C40 C 0.7395(2) 0.7618(2) 1.1336(4) 0.125(2) Uani 1 1 d . . . . .
 H40A H 0.737055 0.783022 1.162206 0.188 Uiso 1 1 calc R U . . .
 H40B H 0.767278 0.751361 1.159762 0.188 Uiso 1 1 calc R U . . .
 H40C H 0.721072 0.738762 1.124055 0.188 Uiso 1 1 calc R U . . .
 C85A C 0.3961(6) 0.0866(4) 0.5932(9) 0.107(3) Uani 0.56(3) 1 d . U P D 1
 H85A H 0.413402 0.067902 0.630448 0.128 Uiso 0.56(3) 1 calc R U P D 1
 C51 C 0.6984(3) 0.6225(3) 1.3389(5) 0.130(3) Uani 1 1 d . . . . .
 H51 H 0.684114 0.646510 1.337881 0.156 Uiso 1 1 calc R U . . .
 C38 C 0.6377(2) 0.8125(3) 0.8840(4) 0.151(3) Uani 1 1 d . . . . .
 H38A H 0.625718 0.785782 0.860982 0.227 Uiso 1 1 calc R U . . .
 H38B H 0.637541 0.831338 0.849676 0.227 Uiso 1 1 calc R U . . .
 H38C H 0.622060 0.824862 0.901059 0.227 Uiso 1 1 calc R U . . .
 C100 C 0.3572(6) 0.2923(7) 0.3363(10) 0.116(4) Uani 0.624(13) 1 d . U P C 1
 H10A H 0.345857 0.271200 0.351745 0.175 Uiso 0.624(13) 1 calc R U P C 1
 H10B H 0.336549 0.301440 0.287994 0.175 Uiso 0.624(13) 1 calc R U P C 1
 H10C H 0.366536 0.316154 0.368705 0.175 Uiso 0.624(13) 1 calc R U P C 1
 C55 C 0.7020(3) 0.6563(2) 1.2432(4) 0.140(3) Uani 1 1 d . . . . .
 H55A H 0.682039 0.647795 1.194100 0.210 Uiso 1 1 calc R U . . .
 H55B H 0.727098 0.664204 1.247683 0.210 Uiso 1 1 calc R U . . .
 H55C H 0.691685 0.680194 1.255484 0.210 Uiso 1 1 calc R U . . .
 C122 C 0.1673(6) 0.4252(4) -0.0644(7) 0.108(4) Uani 0.68(3) 1 d . U P B 1
 H12D H 0.184210 0.444859 -0.069822 0.163 Uiso 0.68(3) 1 calc R U P B 1
 H12E H 0.140083 0.436698 -0.086820 0.163 Uiso 0.68(3) 1 calc R U P B 1
 H12F H 0.165974 0.398735 -0.087205 0.163 Uiso 0.68(3) 1 calc R U P B 1
 C90A C 0.4551(7) 0.1363(8) 0.6435(14) 0.115(6) Uani 0.56(3) 1 d . U P D 1
 H90A H 0.456201 0.160421 0.671183 0.173 Uiso 0.56(3) 1 calc R U P D 1
 H90B H 0.467705 0.143517 0.617910 0.173 Uiso 0.56(3) 1 calc R U P D 1
 H90C H 0.469508 0.112915 0.675557 0.173 Uiso 0.56(3) 1 calc R U P D 1
 C50 C 0.7061(3) 0.5917(3) 1.3865(5) 0.131(3) Uani 1 1 d . . . . .
 C124 C 0.2808(4) 0.3738(5) 0.1702(7) 0.101(4) Uani 0.68(3) 1 d . U P B 1
 H12G H 0.301486 0.394989 0.197455 0.152 Uiso 0.68(3) 1 calc R U P B 1
 H12H H 0.286290 0.359548 0.138069 0.152 Uiso 0.68(3) 1 calc R U P B 1
 H12I H 0.281067 0.353537 0.202925 0.152 Uiso 0.68(3) 1 calc R U P B 1
 C99A C 0.4827(5) 0.2024(5) 0.4506(8) 0.115(3) Uani 0.624(13) 1 d . U P C 1
 H99A H 0.496383 0.217546 0.495759 0.172 Uiso 0.624(13) 1 calc R U P C 1
 H99B H 0.502466 0.193383 0.440348 0.172 Uiso 0.624(13) 1 calc R U P C 1
 H99C H 0.469038 0.177929 0.453811 0.172 Uiso 0.624(13) 1 calc R U P C 1
 C89A C 0.3409(8) 0.0318(5) 0.5519(11) 0.132(5) Uani 0.56(3) 1 d . U P D 1
 H89A H 0.312427 0.034813 0.534691 0.198 Uiso 0.56(3) 1 calc R U P D 1
 H89B H 0.356230 0.022770 0.601651 0.198 Uiso 0.56(3) 1 calc R U P D 1
 H89C H 0.343583 0.010970 0.522975 0.198 Uiso 0.56(3) 1 calc R U P D 1
 C39 C 0.7855(3) 0.8304(2) 0.9911(6) 0.163(4) Uani 1 1 d . . . . .
 H39A H 0.787094 0.860691 0.997296 0.245 Uiso 1 1 calc R U . . .
 H39B H 0.781213 0.823537 0.945112 0.245 Uiso 1 1 calc R U . . .
 H39C H 0.810608 0.817669 1.029400 0.245 Uiso 1 1 calc R U . . .
 C29 C 0.5694(3) 0.9003(3) 1.2112(6) 0.177(4) Uani 1 1 d . . . . .
 H29A H 0.593178 0.916824 1.244822 0.266 Uiso 1 1 calc R U . . .
 H29B H 0.560454 0.884508 1.237281 0.266 Uiso 1 1 calc R U . . .
 H29C H 0.547709 0.918843 1.176995 0.266 Uiso 1 1 calc R U . . .
 C53 C 0.6903(4) 0.5945(3) 1.4343(6) 0.189(4) Uani 1 1 d . . . . .
 H53A H 0.662349 0.584600 1.408255 0.284 Uiso 1 1 calc R U . . .
 H53B H 0.691277 0.623535 1.448681 0.284 Uiso 1 1 calc R U . . .
 H53C H 0.706957 0.577261 1.476630 0.284 Uiso 1 1 calc R U . . .
 C62 C 0.9599(3) 0.6151(4) 1.3027(6) 0.195(5) Uani 1 1 d . . . . .
 H62A H 0.975987 0.590099 1.326200 0.293 Uiso 1 1 calc R U . . .
 H62B H 0.971748 0.638866 1.335200 0.293 Uiso 1 1 calc R U . . .
 H62C H 0.959621 0.620750 1.259763 0.293 Uiso 1 1 calc R U . . .
 C98A C 0.4362(5) 0.2752(5) 0.2231(8) 0.136(4) Uani 0.624(13) 1 d . U P C 1
 H98A H 0.462977 0.287455 0.243745 0.205 Uiso 0.624(13) 1 calc R U P C 1
 H98B H 0.415579 0.295260 0.190697 0.205 Uiso 0.624(13) 1 calc R U P C 1
 H98C H 0.433888 0.249919 0.196773 0.205 Uiso 0.624(13) 1 calc R U P C 1
 C99B C 0.4880(8) 0.1979(9) 0.4850(13) 0.119(5) Uani 0.376(13) 1 d . U P C 2
 H99D H 0.490762 0.212475 0.525522 0.178 Uiso 0.376(13) 1 calc R U P C 2
 H99E H 0.514353 0.196491 0.491071 0.178 Uiso 0.376(13) 1 calc R U P C 2
 H99F H 0.478053 0.169575 0.482268 0.178 Uiso 0.376(13) 1 calc R U P C 2
 C98B C 0.4572(8) 0.2486(9) 0.2487(13) 0.133(4) Uani 0.376(13) 1 d . U P C 2
 H98D H 0.467002 0.276756 0.249974 0.199 Uiso 0.376(13) 1 calc R U P C 2
 H98E H 0.433927 0.242518 0.200696 0.199 Uiso 0.376(13) 1 calc R U P C 2
 H98F H 0.478674 0.228412 0.261562 0.199 Uiso 0.376(13) 1 calc R U P C 2
 C1A C 0.3635(10) 0.2836(11) 0.3254(19) 0.113(4) Uani 0.376(13) 1 d . U P C 2
 H1AA H 0.345843 0.263261 0.327303 0.170 Uiso 0.376(13) 1 calc R U P C 2
 H1AB H 0.349541 0.296034 0.277790 0.170 Uiso 0.376(13) 1 calc R U P C 2
 H1AC H 0.370660 0.305492 0.360716 0.170 Uiso 0.376(13) 1 calc R U P C 2
 C92B C 0.4239(8) 0.2411(8) 0.4034(11) 0.109(3) Uani 0.376(13) 1 d G U P C 2
 C93B C 0.4584(7) 0.2213(7) 0.4165(9) 0.114(3) Uani 0.376(13) 1 d G U P C 2
 C94B C 0.4685(5) 0.2234(6) 0.3668(10) 0.116(3) Uani 0.376(13) 1 d G U P C 2
 H94B H 0.492112 0.209755 0.375797 0.140 Uiso 0.376(13) 1 calc R U P C 2
 C95B C 0.4442(6) 0.2454(6) 0.3039(9) 0.118(3) Uani 0.376(13) 1 d G U P C 2
 C96B C 0.4098(6) 0.2652(6) 0.2907(10) 0.115(3) Uani 0.376(13) 1 d G U P C 2
 H96B H 0.393131 0.280281 0.247707 0.139 Uiso 0.376(13) 1 calc R U P C 2
 C97B C 0.3996(6) 0.2631(7) 0.3404(13) 0.115(3) Uani 0.376(13) 1 d G U P C 2
 C71B C 0.4025(2) 0.4635(2) 0.5142(4) 0.080(2) Uani 0.832(16) 1 d . U P A 2
 C72B C 0.3905(5) 0.4268(5) 0.5313(10) 0.080(2) Uani 0.832(16) 1 d . U P A 2
 C73B C 0.3540(3) 0.4102(3) 0.4810(7) 0.080(2) Uani 0.832(16) 1 d . U P A 2
 H73B H 0.344893 0.386312 0.492873 0.095 Uiso 0.832(16) 1 calc R U P A 2
 C74B C 0.3298(3) 0.4267(2) 0.4137(5) 0.079(2) Uani 0.832(16) 1 d . U P A 2
 C75B C 0.3425(2) 0.4632(3) 0.3998(4) 0.089(2) Uani 0.832(16) 1 d . U P A 2
 H75B H 0.325861 0.475747 0.354353 0.107 Uiso 0.832(16) 1 calc R U P A 2
 C76B C 0.3784(2) 0.4819(3) 0.4495(4) 0.092(2) Uani 0.832(16) 1 d . U P A 2
 H76B H 0.386180 0.507286 0.438792 0.111 Uiso 0.832(16) 1 calc R U P A 2
 C1B C 0.2182(12) 0.4017(14) 0.1581(13) 0.096(3) Uani 0.32(3) 1 d . U P B 2
 C1C C 0.2374(10) 0.3935(13) 0.1225(15) 0.097(3) Uani 0.32(3) 1 d . U P B 2
 C1D C 0.1827(12) 0.4223(12) 0.1285(16) 0.096(3) Uani 0.32(3) 1 d . U P B 2
 C1E C 0.1606(9) 0.4294(11) 0.0498(16) 0.098(3) Uani 0.32(3) 1 d . U P B 2
 H1E H 0.135636 0.443880 0.026496 0.118 Uiso 0.32(3) 1 calc R U P B 2
 C1F C 0.1743(9) 0.4163(9) 0.0116(13) 0.097(3) Uani 0.32(3) 1 d . U P B 2
 C1G C 0.1626(12) 0.4406(10) 0.1640(19) 0.106(5) Uani 0.32(3) 1 d . U P B 2
 H1GA H 0.150510 0.418157 0.175615 0.159 Uiso 0.32(3) 1 calc R U P B 2
 H1GB H 0.141521 0.460277 0.131340 0.159 Uiso 0.32(3) 1 calc R U P B 2
 H1GC H 0.182768 0.455189 0.207624 0.159 Uiso 0.32(3) 1 calc R U P B 2
 C1H C 0.2127(10) 0.4019(10) 0.0434(15) 0.099(3) Uani 0.32(3) 1 d . U P B 2
 H1H H 0.223923 0.397208 0.016149 0.119 Uiso 0.32(3) 1 calc R U P B 2
 C1I C 0.1476(12) 0.4209(9) -0.0711(14) 0.106(6) Uani 0.32(3) 1 d . U P B 2
 H1IA H 0.119131 0.421173 -0.087666 0.159 Uiso 0.32(3) 1 calc R U P B 2
 H1IB H 0.152696 0.397373 -0.092874 0.159 Uiso 0.32(3) 1 calc R U P B 2
 H1IC H 0.154370 0.446963 -0.084786 0.159 Uiso 0.32(3) 1 calc R U P B 2
 C1J C 0.2878(9) 0.3859(10) 0.1511(18) 0.113(6) Uani 0.32(3) 1 d . U P B 2
 H1JA H 0.304516 0.407951 0.184582 0.169 Uiso 0.32(3) 1 calc R U P B 2
 H1JB H 0.290050 0.386627 0.110008 0.169 Uiso 0.32(3) 1 calc R U P B 2
 H1JC H 0.297069 0.358756 0.174719 0.169 Uiso 0.32(3) 1 calc R U P B 2
 C83B C 0.3883(9) 0.1528(6) 0.5346(16) 0.097(3) Uani 0.44(3) 1 d G U P D 2
 C84B C 0.4191(7) 0.1285(6) 0.5884(14) 0.102(3) Uani 0.44(3) 1 d G U P D 2
 C85B C 0.4108(7) 0.0887(5) 0.6009(9) 0.103(3) Uani 0.44(3) 1 d G U P D 2
 H85B H 0.431804 0.072111 0.637671 0.124 Uiso 0.44(3) 1 calc R U P D 2
 C86B C 0.3718(7) 0.0730(4) 0.5598(11) 0.102(3) Uani 0.44(3) 1 d G U P D 2
 C87B C 0.3411(6) 0.0973(6) 0.5061(12) 0.103(3) Uani 0.44(3) 1 d G U P D 2
 H87B H 0.314436 0.086566 0.477934 0.124 Uiso 0.44(3) 1 calc R U P D 2
 C88B C 0.3494(8) 0.1371(6) 0.4935(13) 0.098(3) Uani 0.44(3) 1 d G U P D 2
 C91B C 0.3162(14) 0.1625(9) 0.433(2) 0.093(5) Uani 0.44(3) 1 d . U P D 2
 H91D H 0.317853 0.191394 0.448105 0.139 Uiso 0.44(3) 1 calc R U P D 2
 H91E H 0.289953 0.150816 0.417716 0.139 Uiso 0.44(3) 1 calc R U P D 2
 H91F H 0.319355 0.161878 0.392497 0.139 Uiso 0.44(3) 1 calc R U P D 2
 C90B C 0.4636(9) 0.1426(10) 0.6321(17) 0.108(6) Uani 0.44(3) 1 d . U P D 2
 H90D H 0.472680 0.147041 0.600180 0.162 Uiso 0.44(3) 1 calc R U P D 2
 H90E H 0.480203 0.121048 0.666993 0.162 Uiso 0.44(3) 1 calc R U P D 2
 H90F H 0.466111 0.168628 0.656924 0.162 Uiso 0.44(3) 1 calc R U P D 2
 C89B C 0.3599(8) 0.0306(7) 0.5733(13) 0.113(5) Uani 0.44(3) 1 d . U P D 2
 H89D H 0.384147 0.014008 0.604374 0.170 Uiso 0.44(3) 1 calc R U P D 2
 H89E H 0.342585 0.016010 0.527950 0.170 Uiso 0.44(3) 1 calc R U P D 2
 H89F H 0.345180 0.034484 0.596216 0.170 Uiso 0.44(3) 1 calc R U P D 2
 B B 0.4575(4) 0.3841(3) 0.4781(6) 0.193(5) Uani 1 1 d D U . . .
 F1 F 0.4742(3) 0.3931(3) 0.5492(5) 0.268(4) Uani 1 1 d D U . . .
 F2 F 0.4673(4) 0.4156(3) 0.4486(6) 0.354(6) Uani 1 1 d D U . . .
 F4 F 0.4759(4) 0.3465(3) 0.4816(7) 0.356(6) Uani 1 1 d D U . . .
 F3 F 0.4170(3) 0.3794(2) 0.4318(5) 0.299(5) Uani 1 1 d D U . . .

loop_
  _atom_site_aniso_label
  _atom_site_aniso_U_11
  _atom_site_aniso_U_22
  _atom_site_aniso_U_33
  _atom_site_aniso_U_23
  _atom_site_aniso_U_13
  _atom_site_aniso_U_12
 Rh 0.0714(2) 0.0498(2) 0.0682(2) 0.00610(16) -0.00182(18) -0.00373(16)
 O1 0.092(2) 0.0534(18) 0.0602(19) -0.0040(14) 0.0003(17) -0.0084(16)
 O2 0.060(2) 0.070(2) 0.132(3) -0.044(2) 0.010(2) 0.0012(17)
 N3 0.064(2) 0.052(2) 0.078(3) -0.0038(19) 0.011(2) 0.0040(18)
 N2 0.058(2) 0.062(2) 0.084(3) -0.015(2) 0.010(2) 0.0028(19)
 N4 0.097(3) 0.060(2) 0.058(2) 0.0006(19) 0.017(2) -0.003(2)
 N1 0.092(3) 0.068(3) 0.075(3) 0.009(2) 0.007(3) -0.018(2)
 C11 0.067(3) 0.059(3) 0.077(3) -0.013(2) 0.010(3) -0.001(2)
 C107 0.074(3) 0.078(4) 0.064(3) -0.011(3) 0.013(3) -0.015(3)
 C43 0.080(3) 0.065(3) 0.071(3) -0.009(2) 0.019(3) -0.004(3)
 C70 0.068(3) 0.051(2) 0.071(3) 0.002(2) 0.009(2) -0.006(2)
 C77 0.077(3) 0.059(3) 0.077(3) -0.011(2) 0.020(3) -0.008(2)
 C2 0.062(3) 0.050(3) 0.086(3) -0.016(2) -0.002(3) 0.000(2)
 C78 0.085(3) 0.063(3) 0.077(3) -0.004(2) 0.022(3) 0.003(3)
 C41 0.077(4) 0.065(3) 0.074(3) -0.011(2) 0.021(3) 0.001(2)
 C108 0.073(3) 0.092(4) 0.076(3) -0.003(3) 0.024(3) -0.005(3)
 C79 0.080(3) 0.058(3) 0.082(4) -0.011(3) 0.019(3) 0.000(2)
 C44 0.081(4) 0.067(3) 0.072(3) -0.007(3) 0.016(3) -0.005(3)
 C74A 0.081(4) 0.050(4) 0.068(3) -0.002(4) 0.007(4) -0.001(4)
 C69 0.078(3) 0.054(3) 0.064(3) -0.005(2) 0.013(2) -0.007(2)
 C21 0.084(4) 0.064(3) 0.079(3) -0.011(3) 0.012(3) 0.006(3)
 C102 0.087(4) 0.074(3) 0.067(3) -0.002(3) 0.013(3) -0.012(3)
 C65 0.093(4) 0.050(2) 0.065(3) -0.010(2) 0.019(3) -0.005(2)
 C68 0.078(3) 0.054(3) 0.077(3) -0.006(2) 0.016(3) -0.003(2)
 C101 0.078(3) 0.070(3) 0.067(3) -0.006(2) 0.008(3) -0.006(3)
 C5 0.067(3) 0.056(3) 0.081(3) -0.017(2) 0.012(3) -0.004(2)
 C14 0.070(3) 0.067(3) 0.078(3) -0.010(3) 0.012(3) -0.006(2)
 C103 0.075(3) 0.079(3) 0.070(3) -0.011(3) 0.013(3) -0.008(3)
 C4 0.090(3) 0.044(2) 0.061(3) -0.002(2) 0.008(2) -0.003(2)
 C13 0.067(3) 0.086(4) 0.079(3) -0.016(3) 0.010(3) 0.012(3)
 C10 0.063(3) 0.060(3) 0.083(3) -0.014(2) 0.011(2) 0.002(2)
 C3 0.067(3) 0.046(2) 0.072(3) 0.003(2) 0.005(3) 0.005(2)
 C116 0.094(3) 0.065(3) 0.070(3) -0.012(3) 0.014(2) -0.016(3)
 C121 0.096(4) 0.070(3) 0.073(3) -0.013(3) 0.015(3) -0.009(3)
 C120 0.099(4) 0.071(3) 0.075(3) -0.012(3) 0.015(3) -0.007(3)
 C119 0.097(4) 0.063(3) 0.073(3) -0.008(3) 0.014(3) -0.008(3)
 C118 0.099(4) 0.067(3) 0.074(3) -0.010(3) 0.015(3) -0.008(3)
 C117 0.096(3) 0.066(3) 0.069(3) -0.014(3) 0.012(3) -0.013(3)
 C42 0.076(3) 0.069(3) 0.068(3) -0.010(2) 0.015(3) -0.002(3)
 C73A 0.080(4) 0.049(4) 0.067(3) -0.003(4) 0.008(4) -0.001(4)
 C8 0.072(3) 0.060(3) 0.081(3) -0.013(2) 0.013(3) -0.001(2)
 C20 0.075(4) 0.063(3) 0.092(4) -0.017(3) 0.016(3) -0.006(3)
 C56 0.069(3) 0.091(4) 0.067(3) -0.008(3) 0.005(3) -0.003(3)
 C9 0.061(3) 0.063(3) 0.085(3) -0.018(2) 0.011(2) -0.002(2)
 C45 0.101(4) 0.061(3) 0.085(4) -0.007(3) 0.041(3) -0.001(3)
 C33 0.093(4) 0.071(3) 0.118(5) -0.016(3) 0.036(4) -0.008(3)
 C109 0.085(4) 0.088(4) 0.076(4) -0.002(3) 0.021(3) -0.007(3)
 C19 0.075(3) 0.063(3) 0.091(4) -0.013(3) 0.018(3) -0.006(3)
 C16 0.061(3) 0.056(3) 0.097(4) -0.007(3) 0.011(3) -0.001(2)
 C112 0.088(4) 0.085(4) 0.078(4) -0.022(3) 0.025(3) -0.013(3)
 C28 0.083(4) 0.101(5) 0.089(4) -0.035(4) 0.022(3) -0.010(3)
 C80 0.080(4) 0.069(3) 0.091(4) -0.025(3) 0.026(3) -0.005(3)
 C18 0.080(4) 0.062(3) 0.084(4) -0.017(3) 0.017(3) -0.005(3)
 C92A 0.102(4) 0.099(5) 0.109(4) -0.042(4) 0.054(4) -0.043(4)
 C93A 0.106(4) 0.106(5) 0.109(4) -0.043(4) 0.060(4) -0.043(4)
 C94A 0.110(4) 0.110(5) 0.114(4) -0.038(4) 0.056(4) -0.044(4)
 C95A 0.111(5) 0.110(5) 0.112(4) -0.036(4) 0.059(4) -0.047(4)
 C96A 0.113(5) 0.109(6) 0.111(4) -0.036(4) 0.053(4) -0.041(4)
 C97A 0.108(5) 0.105(6) 0.108(4) -0.033(4) 0.054(4) -0.044(4)
 C81 0.069(3) 0.073(3) 0.093(4) -0.023(3) 0.023(3) -0.014(3)
 C12 0.075(3) 0.088(4) 0.081(4) -0.019(3) 0.008(3) 0.014(3)
 C72A 0.081(4) 0.049(4) 0.068(4) -0.003(4) 0.007(4) -0.002(4)
 C1 0.085(4) 0.064(3) 0.070(3) 0.008(2) 0.003(3) -0.015(3)
 C105 0.095(4) 0.074(3) 0.063(3) -0.012(3) 0.009(3) -0.009(3)
 C71A 0.080(4) 0.050(4) 0.068(4) -0.003(4) 0.007(4) -0.002(4)
 C15 0.073(3) 0.061(3) 0.088(4) -0.021(3) 0.020(3) -0.003(2)
 C47 0.098(4) 0.069(3) 0.088(4) -0.016(3) 0.033(3) -0.010(3)
 C46 0.071(3) 0.068(3) 0.090(4) -0.017(3) 0.022(3) -0.006(2)
 C32 0.092(4) 0.059(3) 0.093(4) -0.018(3) 0.023(3) -0.007(3)
 C17 0.075(3) 0.058(3) 0.081(3) -0.012(2) 0.010(3) -0.002(3)
 C23 0.068(3) 0.075(4) 0.108(5) -0.031(3) 0.014(3) -0.008(3)
 C67 0.137(5) 0.046(3) 0.085(4) -0.001(3) 0.035(4) 0.000(3)
 C82 0.078(3) 0.066(3) 0.096(4) -0.017(3) 0.030(3) -0.009(3)
 C48 0.103(5) 0.099(5) 0.090(4) -0.021(4) 0.045(4) -0.023(4)
 C6 0.064(3) 0.078(4) 0.107(4) -0.027(3) 0.009(3) 0.001(3)
 C83A 0.105(5) 0.057(3) 0.089(3) -0.010(3) 0.027(3) -0.001(3)
 C37 0.115(5) 0.070(4) 0.116(5) -0.008(3) 0.054(5) -0.022(3)
 C22 0.072(3) 0.066(3) 0.090(4) -0.018(3) 0.009(3) -0.002(3)
 C75A 0.081(4) 0.051(4) 0.068(4) -0.003(4) 0.007(4) 0.001(4)
 C111 0.093(4) 0.094(4) 0.086(4) -0.017(3) 0.032(3) -0.017(4)
 C57 0.084(4) 0.108(5) 0.073(4) 0.000(3) 0.014(3) 0.006(4)
 C110 0.085(4) 0.095(4) 0.070(3) -0.012(3) 0.021(3) -0.016(3)
 C88A 0.103(5) 0.060(3) 0.091(4) -0.014(3) 0.030(3) -0.006(3)
 C61 0.083(4) 0.105(5) 0.074(3) -0.014(3) 0.013(3) -0.026(3)
 C66 0.137(5) 0.063(3) 0.073(3) 0.007(3) 0.033(3) -0.001(3)
 C104 0.086(4) 0.070(3) 0.073(3) -0.006(3) 0.009(3) -0.015(3)
 C7 0.074(3) 0.064(3) 0.112(4) -0.027(3) 0.013(3) 0.005(3)
 C106 0.088(4) 0.066(3) 0.071(3) -0.004(2) 0.016(3) -0.013(3)
 C30 0.106(5) 0.079(4) 0.140(7) -0.001(4) 0.022(5) 0.010(4)
 C91A 0.096(7) 0.067(9) 0.102(7) -0.010(7) 0.023(6) -0.011(7)
 C123 0.092(5) 0.074(6) 0.077(5) -0.026(5) 0.012(4) -0.010(5)
 C114 0.118(5) 0.087(4) 0.121(5) 0.013(4) 0.052(5) 0.002(4)
 C52 0.121(5) 0.096(5) 0.099(5) -0.020(4) 0.051(4) -0.007(4)
 C34 0.106(5) 0.066(4) 0.149(7) -0.012(4) 0.053(5) -0.003(3)
 C24 0.089(4) 0.069(4) 0.119(5) -0.029(4) 0.023(4) -0.008(3)
 C35 0.141(7) 0.058(3) 0.158(7) -0.003(4) 0.081(6) -0.004(4)
 C25 0.095(5) 0.083(4) 0.147(7) -0.035(5) 0.027(5) 0.007(4)
 C76A 0.082(4) 0.051(4) 0.070(4) -0.001(4) 0.008(4) 0.000(4)
 C64 0.114(5) 0.088(4) 0.105(5) -0.030(4) 0.033(4) -0.023(4)
 C36 0.150(7) 0.073(4) 0.126(6) -0.007(4) 0.062(6) -0.003(4)
 C84A 0.108(5) 0.061(3) 0.095(3) -0.009(3) 0.026(4) -0.003(3)
 C26 0.090(5) 0.127(7) 0.137(7) -0.054(6) 0.035(5) -0.011(5)
 C49 0.128(6) 0.096(5) 0.120(6) -0.016(4) 0.065(5) -0.031(4)
 C63 0.115(5) 0.098(5) 0.107(5) 0.001(4) 0.032(4) 0.017(4)
 C58 0.084(4) 0.140(6) 0.100(5) -0.008(4) 0.020(4) 0.008(4)
 C54 0.137(6) 0.088(4) 0.114(5) 0.007(4) 0.049(5) -0.002(4)
 C31 0.131(6) 0.109(5) 0.087(4) -0.012(4) 0.013(4) 0.009(4)
 C27 0.103(5) 0.124(6) 0.110(5) -0.047(5) 0.031(4) -0.017(5)
 C115 0.113(5) 0.111(5) 0.099(4) -0.017(4) 0.045(4) -0.027(4)
 C59 0.085(5) 0.147(7) 0.109(5) -0.019(5) 0.012(4) -0.022(5)
 C87A 0.106(5) 0.062(3) 0.092(4) -0.009(3) 0.026(4) -0.004(3)
 C60 0.096(5) 0.117(6) 0.113(5) -0.029(4) 0.018(4) -0.023(4)
 C86A 0.105(5) 0.061(3) 0.094(4) -0.009(3) 0.026(4) -0.004(3)
 C113 0.130(6) 0.087(4) 0.143(6) -0.025(4) 0.058(5) -0.006(4)
 C40 0.097(5) 0.115(5) 0.106(5) 0.003(4) 0.019(4) -0.003(4)
 C85A 0.107(5) 0.062(3) 0.096(4) -0.005(3) 0.022(4) -0.003(3)
 C51 0.162(7) 0.095(5) 0.130(6) -0.021(5) 0.079(6) -0.012(5)
 C38 0.136(6) 0.128(6) 0.104(5) 0.022(5) 0.013(5) -0.028(5)
 C100 0.118(7) 0.115(9) 0.093(8) -0.002(6) 0.044(5) -0.007(6)
 C55 0.178(8) 0.092(5) 0.114(5) -0.003(4) 0.058(5) 0.028(5)
 C122 0.113(8) 0.082(5) 0.078(5) 0.002(4) 0.020(6) 0.005(6)
 C90A 0.105(8) 0.071(7) 0.110(8) 0.004(6) 0.023(6) -0.002(6)
 C50 0.160(7) 0.128(7) 0.122(6) -0.039(5) 0.089(6) -0.030(6)
 C124 0.099(5) 0.089(6) 0.081(6) -0.012(5) 0.028(4) -0.001(5)
 C99A 0.109(6) 0.113(6) 0.122(7) -0.040(6) 0.063(6) -0.022(5)
 C89A 0.130(9) 0.074(6) 0.112(8) 0.003(6) 0.017(8) -0.013(7)
 C39 0.174(8) 0.091(5) 0.272(12) 0.007(6) 0.153(9) 0.006(5)
 C29 0.137(7) 0.176(9) 0.202(10) -0.098(8) 0.083(7) -0.021(6)
 C53 0.236(12) 0.178(10) 0.182(10) -0.035(8) 0.133(10) -0.027(9)
 C62 0.114(7) 0.227(12) 0.198(10) -0.049(9) 0.057(7) -0.036(7)
 C98A 0.142(8) 0.139(9) 0.124(7) -0.034(6) 0.071(6) -0.051(7)
 C99B 0.109(8) 0.121(9) 0.120(8) -0.038(8) 0.059(8) -0.023(7)
 C98B 0.116(9) 0.140(10) 0.127(8) -0.033(8) 0.058(7) -0.043(8)
 C1A 0.118(7) 0.113(8) 0.102(7) -0.025(7) 0.057(6) -0.037(6)
 C92B 0.105(4) 0.103(5) 0.111(5) -0.042(4) 0.055(4) -0.045(4)
 C93B 0.108(5) 0.107(6) 0.114(5) -0.042(5) 0.053(5) -0.042(4)
 C94B 0.108(5) 0.110(5) 0.117(5) -0.040(4) 0.054(4) -0.043(4)
 C95B 0.112(5) 0.112(5) 0.114(5) -0.038(4) 0.053(4) -0.041(4)
 C96B 0.111(5) 0.109(5) 0.113(4) -0.039(4) 0.054(4) -0.043(4)
 C97B 0.111(5) 0.108(5) 0.111(4) -0.036(4) 0.053(4) -0.044(4)
 C71B 0.077(3) 0.045(3) 0.067(2) -0.004(2) 0.007(2) -0.003(2)
 C72B 0.078(4) 0.048(3) 0.066(2) -0.003(2) 0.010(3) -0.001(3)
 C73B 0.078(4) 0.049(3) 0.064(2) -0.006(3) 0.009(3) -0.003(3)
 C74B 0.076(4) 0.049(3) 0.067(3) -0.002(3) 0.011(3) 0.003(2)
 C75B 0.084(3) 0.052(3) 0.068(3) 0.001(2) 0.002(2) 0.001(3)
 C76B 0.087(3) 0.051(3) 0.073(3) 0.002(2) 0.004(3) -0.002(3)
 C1B 0.096(4) 0.066(3) 0.072(3) -0.012(3) 0.013(3) -0.014(3)
 C1C 0.098(4) 0.068(3) 0.072(3) -0.012(3) 0.014(3) -0.011(3)
 C1D 0.097(4) 0.067(4) 0.073(4) -0.012(4) 0.014(3) -0.013(4)
 C1E 0.099(4) 0.066(4) 0.074(3) -0.010(3) 0.012(3) -0.011(4)
 C1F 0.099(4) 0.066(4) 0.071(3) -0.010(3) 0.012(3) -0.010(4)
 C1G 0.105(9) 0.068(10) 0.084(9) -0.031(9) 0.014(7) -0.011(9)
 C1H 0.099(4) 0.069(3) 0.074(4) -0.012(3) 0.013(3) -0.009(4)
 C1I 0.111(9) 0.072(8) 0.072(6) 0.000(6) 0.012(7) -0.010(8)
 C1J 0.105(7) 0.091(9) 0.088(9) 0.001(8) 0.019(7) -0.012(8)
 C83B 0.104(5) 0.059(3) 0.089(4) -0.009(3) 0.029(3) -0.002(3)
 C84B 0.108(5) 0.062(4) 0.093(4) -0.007(3) 0.029(4) -0.001(4)
 C85B 0.107(5) 0.062(3) 0.094(4) -0.005(3) 0.027(4) -0.003(4)
 C86B 0.107(5) 0.062(3) 0.093(4) -0.008(3) 0.028(4) -0.005(4)
 C87B 0.107(5) 0.063(3) 0.094(4) -0.007(3) 0.027(4) -0.005(3)
 C88B 0.104(5) 0.060(3) 0.092(4) -0.013(3) 0.030(3) -0.004(3)
 C91B 0.097(7) 0.055(8) 0.095(7) -0.017(6) 0.033(6) -0.008(7)
 C90B 0.107(8) 0.070(9) 0.102(9) 0.008(8) 0.030(7) 0.006(7)
 C89B 0.110(9) 0.073(6) 0.106(8) -0.001(6) 0.028(7) -0.015(7)
 B 0.233(11) 0.128(9) 0.224(11) -0.012(10) 0.131(10) -0.012(10)
 F1 0.324(10) 0.242(8) 0.242(7) -0.059(6) 0.160(8) -0.068(7)
 F2 0.430(14) 0.313(11) 0.418(14) 0.126(11) 0.297(13) 0.016(10)
 F4 0.434(14) 0.201(8) 0.575(19) -0.037(9) 0.367(14) 0.008(8)
 F3 0.247(8) 0.125(5) 0.327(10) 0.004(6) 0.035(7) -0.019(5)

_geom_special_details
;
 All esds (except the esd in the dihedral angle between two l.s. planes)
 are estimated using the full covariance matrix.  The cell esds are taken
 into account individually in the estimation of esds in distances, angles
 and torsion angles; correlations between esds in cell parameters are only
 used when they are defined by crystal symmetry.  An approximate (isotropic)
 treatment of cell esds is used for estimating esds involving l.s. planes.
;
loop_
  _geom_bond_atom_site_label_1
  _geom_bond_atom_site_label_2
  _geom_bond_distance
  _geom_bond_site_symmetry_2
  _geom_bond_publ_flag
 Rh Rh 3.2561(11) 2_656 ?
 Rh C2 1.989(5) 2_656 ?
 Rh C4 1.988(4) 2_656 ?
 Rh C3 1.963(5) . ?
 Rh C1 1.960(5) . ?
 O1 C70 1.356(5) . ?
 O1 C72A 1.39(10) . ?
 O1 C72B 1.366(18) . ?
 O2 C10 1.373(6) . ?
 O2 C16 1.373(6) . ?
 N3 C11 1.402(6) . ?
 N3 C3 1.124(5) . ?
 N2 C2 1.099(5) . ?
 N2 C5 1.403(6) . ?
 N4 C65 1.408(6) . ?
 N4 C4 1.133(6) . ?
 N1 C1 1.137(6) . ?
 N1 C71A 1.46(4) . ?
 N1 C71B 1.413(8) . ?
 C11 C16 1.382(8) . ?
 C11 C12 1.357(7) . ?
 C107 C108 1.409(8) . ?
 C107 C103 1.504(8) . ?
 C107 C112 1.372(9) . ?
 C43 C44 1.372(8) . ?
 C43 C42 1.398(7) . ?
 C43 C56 1.476(8) . ?
 C70 C69 1.396(7) . ?
 C70 C65 1.388(7) . ?
 C77 C78 1.387(7) . ?
 C77 C68 1.491(7) . ?
 C77 C82 1.368(8) . ?
 C78 H78 0.9500 . ?
 C78 C79 1.396(7) . ?
 C41 C14 1.500(7) . ?
 C41 C42 1.384(8) . ?
 C41 C46 1.359(8) . ?
 C108 C109 1.382(8) . ?
 C108 C114 1.467(9) . ?
 C79 C80 1.385(8) . ?
 C79 C83A 1.542(17) . ?
 C79 C83B 1.468(15) . ?
 C44 H44 0.9500 . ?
 C44 C45 1.394(8) . ?
 C74A C101 1.59(5) . ?
 C74A C73A 1.39(8) . ?
 C74A C75A 1.26(7) . ?
 C69 H69 0.9500 . ?
 C69 C68 1.394(7) . ?
 C21 C20 1.395(9) . ?
 C21 C23 1.493(9) . ?
 C21 C22 1.402(7) . ?
 C102 H102 0.9500 . ?
 C102 C101 1.379(8) . ?
 C102 C103 1.387(7) . ?
 C65 C66 1.381(7) . ?
 C68 C67 1.378(8) . ?
 C101 C106 1.392(7) . ?
 C101 C74B 1.495(10) . ?
 C5 C10 1.380(7) . ?
 C5 C6 1.375(7) . ?
 C14 C13 1.368(8) . ?
 C14 C15 1.415(7) . ?
 C103 C104 1.394(8) . ?
 C13 H13 0.9500 . ?
 C13 C12 1.383(7) . ?
 C10 C9 1.377(6) . ?
 C116 C121 1.3900 . ?
 C116 C117 1.3900 . ?
 C116 C105 1.499(10) . ?
 C121 C120 1.3900 . ?
 C121 C124 1.452(16) . ?
 C120 H120 0.9500 . ?
 C120 C119 1.3900 . ?
 C119 C118 1.3900 . ?
 C119 C122 1.548(15) . ?
 C118 H118 0.9500 . ?
 C118 C117 1.3900 . ?
 C117 C123 1.48(2) . ?
 C42 H42 0.9500 . ?
 C73A H73A 0.9500 . ?
 C73A C72A 1.49(9) . ?
 C8 C9 1.388(7) . ?
 C8 C17 1.490(7) . ?
 C8 C7 1.372(8) . ?
 C20 H20 0.9500 . ?
 C20 C19 1.392(8) . ?
 C56 C57 1.379(9) . ?
 C56 C61 1.423(8) . ?
 C9 H9 0.9500 . ?
 C45 C47 1.435(9) . ?
 C45 C46 1.390(8) . ?
 C33 C32 1.388(8) . ?
 C33 C34 1.407(10) . ?
 C33 C40 1.521(10) . ?
 C109 H109 0.9500 . ?
 C109 C110 1.360(9) . ?
 C19 C18 1.402(7) . ?
 C19 C32 1.481(9) . ?
 C16 C15 1.383(7) . ?
 C112 C111 1.392(9) . ?
 C112 C113 1.542(9) . ?
 C28 C23 1.403(10) . ?
 C28 C31 1.503(9) . ?
 C28 C27 1.371(10) . ?
 C80 H80 0.9500 . ?
 C80 C81 1.387(8) . ?
 C18 H18 0.9500 . ?
 C18 C17 1.388(8) . ?
 C92A C93A 1.3900 . ?
 C92A C97A 1.3900 . ?
 C92A C81 1.564(11) . ?
 C93A C94A 1.3900 . ?
 C93A C99A 1.480(16) . ?
 C94A H94A 0.9500 . ?
 C94A C95A 1.3900 . ?
 C95A C96A 1.3900 . ?
 C95A C98A 1.515(15) . ?
 C96A H96A 0.9500 . ?
 C96A C97A 1.3900 . ?
 C97A C100 1.558(17) . ?
 C81 C82 1.419(8) . ?
 C81 C92B 1.387(16) . ?
 C12 H12 0.9500 . ?
 C72A C71A 1.18(10) . ?
 C105 C104 1.365(8) . ?
 C105 C106 1.400(7) . ?
 C105 C1B 1.51(3) . ?
 C71A C76A 1.43(6) . ?
 C15 H15 0.9500 . ?
 C47 C48 1.406(9) . ?
 C47 C52 1.440(9) . ?
 C46 H46 0.9500 . ?
 C32 C37 1.380(9) . ?
 C17 C22 1.401(8) . ?
 C23 C24 1.406(9) . ?
 C67 H67 0.9500 . ?
 C67 C66 1.370(8) . ?
 C82 H82 0.9500 . ?
 C48 C49 1.366(10) . ?
 C48 C54 1.495(10) . ?
 C6 H6 0.9500 . ?
 C6 C7 1.388(7) . ?
 C83A C88A 1.422(15) . ?
 C83A C84A 1.413(14) . ?
 C37 C36 1.358(10) . ?
 C37 C38 1.508(10) . ?
 C22 H22 0.9500 . ?
 C75A H75A 0.9500 . ?
 C75A C76A 1.48(5) . ?
 C111 H111 0.9500 . ?
 C111 C110 1.371(9) . ?
 C57 C63 1.511(9) . ?
 C57 C58 1.413(10) . ?
 C110 C115 1.491(9) . ?
 C88A C91A 1.50(3) . ?
 C88A C87A 1.379(15) . ?
 C61 C64 1.501(9) . ?
 C61 C60 1.366(10) . ?
 C66 H66 0.9500 . ?
 C104 H104 0.9500 . ?
 C7 H7 0.9500 . ?
 C106 H106 0.9500 . ?
 C30 H30A 0.9800 . ?
 C30 H30B 0.9800 . ?
 C30 H30C 0.9800 . ?
 C30 C24 1.515(10) . ?
 C91A H91A 0.9800 . ?
 C91A H91B 0.9800 . ?
 C91A H91C 0.9800 . ?
 C123 H12A 0.9800 . ?
 C123 H12B 0.9800 . ?
 C123 H12C 0.9800 . ?
 C114 H11A 0.9800 . ?
 C114 H11B 0.9800 . ?
 C114 H11C 0.9800 . ?
 C52 C51 1.351(10) . ?
 C52 C55 1.516(10) . ?
 C34 H34 0.9500 . ?
 C34 C35 1.384(11) . ?
 C24 C25 1.413(10) . ?
 C35 C36 1.385(11) . ?
 C35 C39 1.510(11) . ?
 C25 H25 0.9500 . ?
 C25 C26 1.380(12) . ?
 C76A H76A 0.9500 . ?
 C64 H64A 0.9800 . ?
 C64 H64B 0.9800 . ?
 C64 H64C 0.9800 . ?
 C36 H36 0.9500 . ?
 C84A C85A 1.379(16) . ?
 C84A C90A 1.50(2) . ?
 C26 C27 1.351(11) . ?
 C26 C29 1.529(11) . ?
 C49 H49 0.9500 . ?
 C49 C50 1.414(11) . ?
 C63 H63A 0.9800 . ?
 C63 H63B 0.9800 . ?
 C63 H63C 0.9800 . ?
 C58 H58 0.9500 . ?
 C58 C59 1.397(11) . ?
 C54 H54A 0.9800 . ?
 C54 H54B 0.9800 . ?
 C54 H54C 0.9800 . ?
 C31 H31A 0.9800 . ?
 C31 H31B 0.9800 . ?
 C31 H31C 0.9800 . ?
 C27 H27 0.9500 . ?
 C115 H11D 0.9800 . ?
 C115 H11E 0.9800 . ?
 C115 H11F 0.9800 . ?
 C59 C60 1.371(11) . ?
 C59 C62 1.548(12) . ?
 C87A H87A 0.9500 . ?
 C87A C86A 1.378(15) . ?
 C60 H60 0.9500 . ?
 C86A C85A 1.355(16) . ?
 C86A C89A 1.56(2) . ?
 C113 H11G 0.9800 . ?
 C113 H11H 0.9800 . ?
 C113 H11I 0.9800 . ?
 C40 H40A 0.9800 . ?
 C40 H40B 0.9800 . ?
 C40 H40C 0.9800 . ?
 C85A H85A 0.9500 . ?
 C51 H51 0.9500 . ?
 C51 C50 1.365(11) . ?
 C38 H38A 0.9800 . ?
 C38 H38B 0.9800 . ?
 C38 H38C 0.9800 . ?
 C100 H10A 0.9800 . ?
 C100 H10B 0.9800 . ?
 C100 H10C 0.9800 . ?
 C55 H55A 0.9800 . ?
 C55 H55B 0.9800 . ?
 C55 H55C 0.9800 . ?
 C122 H12D 0.9800 . ?
 C122 H12E 0.9800 . ?
 C122 H12F 0.9800 . ?
 C90A H90A 0.9800 . ?
 C90A H90B 0.9800 . ?
 C90A H90C 0.9800 . ?
 C50 C53 1.524(12) . ?
 C124 H12G 0.9800 . ?
 C124 H12H 0.9800 . ?
 C124 H12I 0.9800 . ?
 C99A H99A 0.9800 . ?
 C99A H99B 0.9800 . ?
 C99A H99C 0.9800 . ?
 C89A H89A 0.9800 . ?
 C89A H89B 0.9800 . ?
 C89A H89C 0.9800 . ?
 C39 H39A 0.9800 . ?
 C39 H39B 0.9800 . ?
 C39 H39C 0.9800 . ?
 C29 H29A 0.9800 . ?
 C29 H29B 0.9800 . ?
 C29 H29C 0.9800 . ?
 C53 H53A 0.9800 . ?
 C53 H53B 0.9800 . ?
 C53 H53C 0.9800 . ?
 C62 H62A 0.9800 . ?
 C62 H62B 0.9800 . ?
 C62 H62C 0.9800 . ?
 C98A H98A 0.9800 . ?
 C98A H98B 0.9800 . ?
 C98A H98C 0.9800 . ?
 C99B H99D 0.9800 . ?
 C99B H99E 0.9800 . ?
 C99B H99F 0.9800 . ?
 C99B C93B 1.53(3) . ?
 C98B H98D 0.9800 . ?
 C98B H98E 0.9800 . ?
 C98B H98F 0.9800 . ?
 C98B C95B 1.59(3) . ?
 C1A H1AA 0.9800 . ?
 C1A H1AB 0.9800 . ?
 C1A H1AC 0.9800 . ?
 C1A C97B 1.44(3) . ?
 C92B C93B 1.3900 . ?
 C92B C97B 1.3900 . ?
 C93B C94B 1.3900 . ?
 C94B H94B 0.9500 . ?
 C94B C95B 1.3900 . ?
 C95B C96B 1.3900 . ?
 C96B H96B 0.9500 . ?
 C96B C97B 1.3900 . ?
 C71B C72B 1.405(17) . ?
 C71B C76B 1.362(9) . ?
 C72B C73B 1.363(15) . ?
 C73B H73B 0.9500 . ?
 C73B C74B 1.376(14) . ?
 C74B C75B 1.379(12) . ?
 C75B H75B 0.9500 . ?
 C75B C76B 1.374(9) . ?
 C76B H76B 0.9500 . ?
 C1B C1C 1.41(3) . ?
 C1B C1D 1.36(3) . ?
 C1C C1H 1.51(3) . ?
 C1C C1J 1.76(5) . ?
 C1D C1E 1.50(3) . ?
 C1D C1G 1.53(5) . ?
 C1E H1E 0.9500 . ?
 C1E C1F 1.32(3) . ?
 C1F C1H 1.36(3) . ?
 C1F C1I 1.56(3) . ?
 C1G H1GA 0.9800 . ?
 C1G H1GB 0.9800 . ?
 C1G H1GC 0.9800 . ?
 C1H H1H 0.9500 . ?
 C1I H1IA 0.9800 . ?
 C1I H1IB 0.9800 . ?
 C1I H1IC 0.9800 . ?
 C1J H1JA 0.9800 . ?
 C1J H1JB 0.9800 . ?
 C1J H1JC 0.9800 . ?
 C83B C84B 1.3900 . ?
 C83B C88B 1.3900 . ?
 C84B C85B 1.3900 . ?
 C84B C90B 1.54(3) . ?
 C85B H85B 0.9500 . ?
 C85B C86B 1.3900 . ?
 C86B C87B 1.3900 . ?
 C86B C89B 1.53(2) . ?
 C87B H87B 0.9500 . ?
 C87B C88B 1.3900 . ?
 C88B C91B 1.51(4) . ?
 C91B H91D 0.9800 . ?
 C91B H91E 0.9800 . ?
 C91B H91F 0.9800 . ?
 C90B H90D 0.9800 . ?
 C90B H90E 0.9800 . ?
 C90B H90F 0.9800 . ?
 C89B H89D 0.9800 . ?
 C89B H89E 0.9800 . ?
 C89B H89F 0.9800 . ?
 B F1 1.385(10) . ?
 B F2 1.381(10) . ?
 B F4 1.392(10) . ?
 B F3 1.360(10) . ?

loop_
  _geom_angle_atom_site_label_1
  _geom_angle_atom_site_label_2
  _geom_angle_atom_site_label_3
  _geom_angle
  _geom_angle_site_symmetry_1
  _geom_angle_site_symmetry_3
  _geom_angle_publ_flag
 C2 Rh Rh 92.2(2) 2_656 2_656 ?
 C4 Rh Rh 86.49(19) 2_656 2_656 ?
 C4 Rh C2 177.8(2) 2_656 2_656 ?
 C3 Rh Rh 89.90(18) . 2_656 ?
 C3 Rh C2 92.31(18) . 2_656 ?
 C3 Rh C4 89.43(18) . 2_656 ?
 C1 Rh Rh 91.0(2) . 2_656 ?
 C1 Rh C2 83.7(2) . 2_656 ?
 C1 Rh C4 94.6(2) . 2_656 ?
 C1 Rh C3 176.0(2) . . ?
 C70 O1 C72A 128(4) . . ?
 C70 O1 C72B 123.2(8) . . ?
 C16 O2 C10 126.5(4) . . ?
 C3 N3 C11 172.4(6) . . ?
 C2 N2 C5 170.8(5) . . ?
 C4 N4 C65 163.5(6) . . ?
 C1 N1 C71A 148.5(17) . . ?
 C1 N1 C71B 161.2(6) . . ?
 C16 C11 N3 118.1(5) . . ?
 C12 C11 N3 120.6(5) . . ?
 C12 C11 C16 121.1(5) . . ?
 C108 C107 C103 119.4(6) . . ?
 C112 C107 C108 119.5(6) . . ?
 C112 C107 C103 121.0(6) . . ?
 C44 C43 C42 117.9(6) . . ?
 C44 C43 C56 121.3(5) . . ?
 C42 C43 C56 120.7(6) . . ?
 O1 C70 C69 125.2(5) . . ?
 O1 C70 C65 115.4(4) . . ?
 C65 C70 C69 119.4(4) . . ?
 C78 C77 C68 120.3(6) . . ?
 C82 C77 C78 119.8(5) . . ?
 C82 C77 C68 119.9(5) . . ?
 N2 C2 Rh 173.3(4) . 2_656 ?
 C77 C78 H78 120.0 . . ?
 C77 C78 C79 120.1(6) . . ?
 C79 C78 H78 120.0 . . ?
 C42 C41 C14 120.4(6) . . ?
 C46 C41 C14 120.1(5) . . ?
 C46 C41 C42 119.5(5) . . ?
 C107 C108 C114 120.0(6) . . ?
 C109 C108 C107 117.4(6) . . ?
 C109 C108 C114 122.6(6) . . ?
 C78 C79 C83A 118.9(13) . . ?
 C78 C79 C83B 121.3(16) . . ?
 C80 C79 C78 119.0(5) . . ?
 C80 C79 C83A 122.2(13) . . ?
 C80 C79 C83B 119.7(16) . . ?
 C43 C44 H44 118.6 . . ?
 C43 C44 C45 122.7(5) . . ?
 C45 C44 H44 118.6 . . ?
 C73A C74A C101 122(5) . . ?
 C75A C74A C101 118(4) . . ?
 C75A C74A C73A 119(5) . . ?
 C70 C69 H69 119.9 . . ?
 C68 C69 C70 120.2(5) . . ?
 C68 C69 H69 119.9 . . ?
 C20 C21 C23 121.3(5) . . ?
 C20 C21 C22 118.5(6) . . ?
 C22 C21 C23 120.2(6) . . ?
 C101 C102 H102 118.4 . . ?
 C101 C102 C103 123.2(5) . . ?
 C103 C102 H102 118.4 . . ?
 C70 C65 N4 117.2(4) . . ?
 C66 C65 N4 122.6(5) . . ?
 C66 C65 C70 120.0(5) . . ?
 C69 C68 C77 118.4(5) . . ?
 C67 C68 C77 122.6(5) . . ?
 C67 C68 C69 118.9(5) . . ?
 C102 C101 C74A 120(2) . . ?
 C102 C101 C106 117.9(5) . . ?
 C102 C101 C74B 121.6(6) . . ?
 C106 C101 C74A 119(2) . . ?
 C106 C101 C74B 120.5(6) . . ?
 C10 C5 N2 118.4(4) . . ?
 C6 C5 N2 120.7(5) . . ?
 C6 C5 C10 120.9(4) . . ?
 C13 C14 C41 121.6(5) . . ?
 C13 C14 C15 119.3(5) . . ?
 C15 C14 C41 119.1(5) . . ?
 C102 C103 C107 119.5(5) . . ?
 C102 C103 C104 117.0(6) . . ?
 C104 C103 C107 123.4(5) . . ?
 N4 C4 Rh 176.7(5) . 2_656 ?
 C14 C13 H13 119.4 . . ?
 C14 C13 C12 121.2(5) . . ?
 C12 C13 H13 119.4 . . ?
 O2 C10 C5 113.4(4) . . ?
 O2 C10 C9 126.7(5) . . ?
 C9 C10 C5 119.9(5) . . ?
 N3 C3 Rh 178.7(6) . . ?
 C121 C116 C117 120.0 . . ?
 C121 C116 C105 118.7(11) . . ?
 C117 C116 C105 121.3(11) . . ?
 C116 C121 C124 120.6(11) . . ?
 C120 C121 C116 120.0 . . ?
 C120 C121 C124 119.2(10) . . ?
 C121 C120 H120 120.0 . . ?
 C121 C120 C119 120.0 . . ?
 C119 C120 H120 120.0 . . ?
 C120 C119 C122 118.3(7) . . ?
 C118 C119 C120 120.0 . . ?
 C118 C119 C122 121.7(7) . . ?
 C119 C118 H118 120.0 . . ?
 C119 C118 C117 120.0 . . ?
 C117 C118 H118 120.0 . . ?
 C116 C117 C123 118.5(10) . . ?
 C118 C117 C116 120.0 . . ?
 C118 C117 C123 121.4(10) . . ?
 C43 C42 H42 119.6 . . ?
 C41 C42 C43 120.7(6) . . ?
 C41 C42 H42 119.6 . . ?
 C74A C73A H73A 122.7 . . ?
 C74A C73A C72A 115(7) . . ?
 C72A C73A H73A 122.7 . . ?
 C9 C8 C17 120.9(5) . . ?
 C7 C8 C9 118.7(5) . . ?
 C7 C8 C17 120.4(5) . . ?
 C21 C20 H20 118.9 . . ?
 C19 C20 C21 122.2(5) . . ?
 C19 C20 H20 118.9 . . ?
 C57 C56 C43 119.8(5) . . ?
 C57 C56 C61 120.2(6) . . ?
 C61 C56 C43 120.0(6) . . ?
 C10 C9 C8 120.2(5) . . ?
 C10 C9 H9 119.9 . . ?
 C8 C9 H9 119.9 . . ?
 C44 C45 C47 121.7(6) . . ?
 C46 C45 C44 117.0(6) . . ?
 C46 C45 C47 121.3(6) . . ?
 C32 C33 C34 118.5(7) . . ?
 C32 C33 C40 121.1(7) . . ?
 C34 C33 C40 120.3(7) . . ?
 C108 C109 H109 118.0 . . ?
 C110 C109 C108 124.0(6) . . ?
 C110 C109 H109 118.0 . . ?
 C20 C19 C18 117.8(6) . . ?
 C20 C19 C32 121.3(5) . . ?
 C18 C19 C32 121.0(6) . . ?
 O2 C16 C11 114.4(4) . . ?
 O2 C16 C15 125.5(5) . . ?
 C11 C16 C15 120.0(5) . . ?
 C107 C112 C111 120.3(6) . . ?
 C107 C112 C113 119.8(7) . . ?
 C111 C112 C113 119.9(7) . . ?
 C23 C28 C31 120.6(6) . . ?
 C27 C28 C23 118.5(7) . . ?
 C27 C28 C31 120.9(8) . . ?
 C79 C80 H80 118.7 . . ?
 C79 C80 C81 122.7(5) . . ?
 C81 C80 H80 118.7 . . ?
 C19 C18 H18 119.1 . . ?
 C17 C18 C19 121.9(6) . . ?
 C17 C18 H18 119.1 . . ?
 C93A C92A C97A 120.0 . . ?
 C93A C92A C81 119.6(8) . . ?
 C97A C92A C81 120.4(8) . . ?
 C92A C93A C99A 122.5(9) . . ?
 C94A C93A C92A 120.0 . . ?
 C94A C93A C99A 117.5(9) . . ?
 C93A C94A H94A 120.0 . . ?
 C93A C94A C95A 120.0 . . ?
 C95A C94A H94A 120.0 . . ?
 C94A C95A C96A 120.0 . . ?
 C94A C95A C98A 120.5(9) . . ?
 C96A C95A C98A 119.5(9) . . ?
 C95A C96A H96A 120.0 . . ?
 C97A C96A C95A 120.0 . . ?
 C97A C96A H96A 120.0 . . ?
 C92A C97A C100 119.9(10) . . ?
 C96A C97A C92A 120.0 . . ?
 C96A C97A C100 120.1(10) . . ?
 C80 C81 C92A 124.1(7) . . ?
 C80 C81 C82 116.3(6) . . ?
 C82 C81 C92A 119.6(7) . . ?
 C92B C81 C80 118.6(12) . . ?
 C92B C81 C82 124.7(12) . . ?
 C11 C12 C13 119.5(6) . . ?
 C11 C12 H12 120.3 . . ?
 C13 C12 H12 120.3 . . ?
 O1 C72A C73A 110(7) . . ?
 C71A C72A O1 125(6) . . ?
 C71A C72A C73A 120(9) . . ?
 N1 C1 Rh 171.5(5) . . ?
 C104 C105 C116 122.0(8) . . ?
 C104 C105 C106 119.4(5) . . ?
 C104 C105 C1B 120.3(17) . . ?
 C106 C105 C116 118.6(9) . . ?
 C106 C105 C1B 120.2(18) . . ?
 C72A C71A N1 109(6) . . ?
 C72A C71A C76A 124(5) . . ?
 C76A C71A N1 116(3) . . ?
 C14 C15 H15 120.6 . . ?
 C16 C15 C14 118.9(5) . . ?
 C16 C15 H15 120.6 . . ?
 C45 C47 C52 119.5(6) . . ?
 C48 C47 C45 122.1(6) . . ?
 C48 C47 C52 118.3(7) . . ?
 C41 C46 C45 122.2(6) . . ?
 C41 C46 H46 118.9 . . ?
 C45 C46 H46 118.9 . . ?
 C33 C32 C19 120.8(7) . . ?
 C37 C32 C33 120.0(7) . . ?
 C37 C32 C19 119.1(6) . . ?
 C18 C17 C8 121.4(5) . . ?
 C18 C17 C22 118.9(5) . . ?
 C22 C17 C8 119.7(6) . . ?
 C28 C23 C21 120.2(6) . . ?
 C28 C23 C24 120.9(7) . . ?
 C24 C23 C21 118.9(7) . . ?
 C68 C67 H67 119.4 . . ?
 C66 C67 C68 121.3(5) . . ?
 C66 C67 H67 119.4 . . ?
 C77 C82 C81 122.1(6) . . ?
 C77 C82 H82 119.0 . . ?
 C81 C82 H82 119.0 . . ?
 C47 C48 C54 120.1(7) . . ?
 C49 C48 C47 118.8(7) . . ?
 C49 C48 C54 121.1(7) . . ?
 C5 C6 H6 120.9 . . ?
 C5 C6 C7 118.2(5) . . ?
 C7 C6 H6 120.9 . . ?
 C88A C83A C79 117.1(15) . . ?
 C84A C83A C79 122.9(15) . . ?
 C84A C83A C88A 120.0(10) . . ?
 C32 C37 C38 121.8(7) . . ?
 C36 C37 C32 120.6(7) . . ?
 C36 C37 C38 117.6(8) . . ?
 C21 C22 H22 119.6 . . ?
 C17 C22 C21 120.7(6) . . ?
 C17 C22 H22 119.6 . . ?
 C74A C75A H75A 116.7 . . ?
 C74A C75A C76A 127(4) . . ?
 C76A C75A H75A 116.7 . . ?
 C112 C111 H111 119.4 . . ?
 C110 C111 C112 121.1(7) . . ?
 C110 C111 H111 119.4 . . ?
 C56 C57 C63 122.4(6) . . ?
 C56 C57 C58 119.6(7) . . ?
 C58 C57 C63 118.1(7) . . ?
 C109 C110 C111 117.6(7) . . ?
 C109 C110 C115 121.6(7) . . ?
 C111 C110 C115 120.8(7) . . ?
 C83A C88A C91A 122.1(18) . . ?
 C87A C88A C83A 118.1(10) . . ?
 C87A C88A C91A 119.7(19) . . ?
 C56 C61 C64 121.6(6) . . ?
 C60 C61 C56 118.2(7) . . ?
 C60 C61 C64 120.2(6) . . ?
 C65 C66 H66 120.0 . . ?
 C67 C66 C65 120.1(5) . . ?
 C67 C66 H66 120.0 . . ?
 C103 C104 H104 119.1 . . ?
 C105 C104 C103 121.9(5) . . ?
 C105 C104 H104 119.1 . . ?
 C8 C7 C6 121.9(5) . . ?
 C8 C7 H7 119.0 . . ?
 C6 C7 H7 119.0 . . ?
 C101 C106 C105 120.5(6) . . ?
 C101 C106 H106 119.8 . . ?
 C105 C106 H106 119.8 . . ?
 H30A C30 H30B 109.5 . . ?
 H30A C30 H30C 109.5 . . ?
 H30B C30 H30C 109.5 . . ?
 C24 C30 H30A 109.5 . . ?
 C24 C30 H30B 109.5 . . ?
 C24 C30 H30C 109.5 . . ?
 C88A C91A H91A 109.5 . . ?
 C88A C91A H91B 109.5 . . ?
 C88A C91A H91C 109.5 . . ?
 H91A C91A H91B 109.5 . . ?
 H91A C91A H91C 109.5 . . ?
 H91B C91A H91C 109.5 . . ?
 C117 C123 H12A 109.5 . . ?
 C117 C123 H12B 109.5 . . ?
 C117 C123 H12C 109.5 . . ?
 H12A C123 H12B 109.5 . . ?
 H12A C123 H12C 109.5 . . ?
 H12B C123 H12C 109.5 . . ?
 C108 C114 H11A 109.5 . . ?
 C108 C114 H11B 109.5 . . ?
 C108 C114 H11C 109.5 . . ?
 H11A C114 H11B 109.5 . . ?
 H11A C114 H11C 109.5 . . ?
 H11B C114 H11C 109.5 . . ?
 C47 C52 C55 119.4(7) . . ?
 C51 C52 C47 119.8(7) . . ?
 C51 C52 C55 120.7(7) . . ?
 C33 C34 H34 119.5 . . ?
 C35 C34 C33 121.0(7) . . ?
 C35 C34 H34 119.5 . . ?
 C23 C24 C30 121.3(7) . . ?
 C23 C24 C25 116.3(8) . . ?
 C25 C24 C30 122.4(7) . . ?
 C34 C35 C36 118.3(8) . . ?
 C34 C35 C39 117.4(9) . . ?
 C36 C35 C39 124.1(9) . . ?
 C24 C25 H25 118.5 . . ?
 C26 C25 C24 122.9(7) . . ?
 C26 C25 H25 118.5 . . ?
 C71A C76A C75A 110(4) . . ?
 C71A C76A H76A 125.2 . . ?
 C75A C76A H76A 125.2 . . ?
 C61 C64 H64A 109.5 . . ?
 C61 C64 H64B 109.5 . . ?
 C61 C64 H64C 109.5 . . ?
 H64A C64 H64B 109.5 . . ?
 H64A C64 H64C 109.5 . . ?
 H64B C64 H64C 109.5 . . ?
 C37 C36 C35 121.4(8) . . ?
 C37 C36 H36 119.3 . . ?
 C35 C36 H36 119.3 . . ?
 C83A C84A C90A 119.9(14) . . ?
 C85A C84A C83A 117.1(11) . . ?
 C85A C84A C90A 123.0(15) . . ?
 C25 C26 C29 118.6(9) . . ?
 C27 C26 C25 117.9(8) . . ?
 C27 C26 C29 123.4(10) . . ?
 C48 C49 H49 118.5 . . ?
 C48 C49 C50 123.0(8) . . ?
 C50 C49 H49 118.5 . . ?
 C57 C63 H63A 109.5 . . ?
 C57 C63 H63B 109.5 . . ?
 C57 C63 H63C 109.5 . . ?
 H63A C63 H63B 109.5 . . ?
 H63A C63 H63C 109.5 . . ?
 H63B C63 H63C 109.5 . . ?
 C57 C58 H58 119.9 . . ?
 C59 C58 C57 120.2(8) . . ?
 C59 C58 H58 119.9 . . ?
 C48 C54 H54A 109.5 . . ?
 C48 C54 H54B 109.5 . . ?
 C48 C54 H54C 109.5 . . ?
 H54A C54 H54B 109.5 . . ?
 H54A C54 H54C 109.5 . . ?
 H54B C54 H54C 109.5 . . ?
 C28 C31 H31A 109.5 . . ?
 C28 C31 H31B 109.5 . . ?
 C28 C31 H31C 109.5 . . ?
 H31A C31 H31B 109.5 . . ?
 H31A C31 H31C 109.5 . . ?
 H31B C31 H31C 109.5 . . ?
 C28 C27 H27 118.3 . . ?
 C26 C27 C28 123.5(9) . . ?
 C26 C27 H27 118.3 . . ?
 C110 C115 H11D 109.5 . . ?
 C110 C115 H11E 109.5 . . ?
 C110 C115 H11F 109.5 . . ?
 H11D C115 H11E 109.5 . . ?
 H11D C115 H11F 109.5 . . ?
 H11E C115 H11F 109.5 . . ?
 C58 C59 C62 118.5(9) . . ?
 C60 C59 C58 118.5(8) . . ?
 C60 C59 C62 122.9(9) . . ?
 C88A C87A H87A 118.7 . . ?
 C86A C87A C88A 122.7(11) . . ?
 C86A C87A H87A 118.7 . . ?
 C61 C60 C59 123.4(7) . . ?
 C61 C60 H60 118.3 . . ?
 C59 C60 H60 118.3 . . ?
 C87A C86A C89A 119.9(11) . . ?
 C85A C86A C87A 117.6(11) . . ?
 C85A C86A C89A 122.4(11) . . ?
 C112 C113 H11G 109.5 . . ?
 C112 C113 H11H 109.5 . . ?
 C112 C113 H11I 109.5 . . ?
 H11G C113 H11H 109.5 . . ?
 H11G C113 H11I 109.5 . . ?
 H11H C113 H11I 109.5 . . ?
 C33 C40 H40A 109.5 . . ?
 C33 C40 H40B 109.5 . . ?
 C33 C40 H40C 109.5 . . ?
 H40A C40 H40B 109.5 . . ?
 H40A C40 H40C 109.5 . . ?
 H40B C40 H40C 109.5 . . ?
 C84A C85A H85A 117.7 . . ?
 C86A C85A C84A 124.5(11) . . ?
 C86A C85A H85A 117.7 . . ?
 C52 C51 H51 118.5 . . ?
 C52 C51 C50 123.0(8) . . ?
 C50 C51 H51 118.5 . . ?
 C37 C38 H38A 109.5 . . ?
 C37 C38 H38B 109.5 . . ?
 C37 C38 H38C 109.5 . . ?
 H38A C38 H38B 109.5 . . ?
 H38A C38 H38C 109.5 . . ?
 H38B C38 H38C 109.5 . . ?
 C97A C100 H10A 109.5 . . ?
 C97A C100 H10B 109.5 . . ?
 C97A C100 H10C 109.5 . . ?
 H10A C100 H10B 109.5 . . ?
 H10A C100 H10C 109.5 . . ?
 H10B C100 H10C 109.5 . . ?
 C52 C55 H55A 109.5 . . ?
 C52 C55 H55B 109.5 . . ?
 C52 C55 H55C 109.5 . . ?
 H55A C55 H55B 109.5 . . ?
 H55A C55 H55C 109.5 . . ?
 H55B C55 H55C 109.5 . . ?
 C119 C122 H12D 109.5 . . ?
 C119 C122 H12E 109.5 . . ?
 C119 C122 H12F 109.5 . . ?
 H12D C122 H12E 109.5 . . ?
 H12D C122 H12F 109.5 . . ?
 H12E C122 H12F 109.5 . . ?
 C84A C90A H90A 109.5 . . ?
 C84A C90A H90B 109.5 . . ?
 C84A C90A H90C 109.5 . . ?
 H90A C90A H90B 109.5 . . ?
 H90A C90A H90C 109.5 . . ?
 H90B C90A H90C 109.5 . . ?
 C49 C50 C53 122.0(9) . . ?
 C51 C50 C49 117.1(8) . . ?
 C51 C50 C53 120.9(10) . . ?
 C121 C124 H12G 109.5 . . ?
 C121 C124 H12H 109.5 . . ?
 C121 C124 H12I 109.5 . . ?
 H12G C124 H12H 109.5 . . ?
 H12G C124 H12I 109.5 . . ?
 H12H C124 H12I 109.5 . . ?
 C93A C99A H99A 109.5 . . ?
 C93A C99A H99B 109.5 . . ?
 C93A C99A H99C 109.5 . . ?
 H99A C99A H99B 109.5 . . ?
 H99A C99A H99C 109.5 . . ?
 H99B C99A H99C 109.5 . . ?
 C86A C89A H89A 109.5 . . ?
 C86A C89A H89B 109.5 . . ?
 C86A C89A H89C 109.5 . . ?
 H89A C89A H89B 109.5 . . ?
 H89A C89A H89C 109.5 . . ?
 H89B C89A H89C 109.5 . . ?
 C35 C39 H39A 109.5 . . ?
 C35 C39 H39B 109.5 . . ?
 C35 C39 H39C 109.5 . . ?
 H39A C39 H39B 109.5 . . ?
 H39A C39 H39C 109.5 . . ?
 H39B C39 H39C 109.5 . . ?
 C26 C29 H29A 109.5 . . ?
 C26 C29 H29B 109.5 . . ?
 C26 C29 H29C 109.5 . . ?
 H29A C29 H29B 109.5 . . ?
 H29A C29 H29C 109.5 . . ?
 H29B C29 H29C 109.5 . . ?
 C50 C53 H53A 109.5 . . ?
 C50 C53 H53B 109.5 . . ?
 C50 C53 H53C 109.5 . . ?
 H53A C53 H53B 109.5 . . ?
 H53A C53 H53C 109.5 . . ?
 H53B C53 H53C 109.5 . . ?
 C59 C62 H62A 109.5 . . ?
 C59 C62 H62B 109.5 . . ?
 C59 C62 H62C 109.5 . . ?
 H62A C62 H62B 109.5 . . ?
 H62A C62 H62C 109.5 . . ?
 H62B C62 H62C 109.5 . . ?
 C95A C98A H98A 109.5 . . ?
 C95A C98A H98B 109.5 . . ?
 C95A C98A H98C 109.5 . . ?
 H98A C98A H98B 109.5 . . ?
 H98A C98A H98C 109.5 . . ?
 H98B C98A H98C 109.5 . . ?
 H99D C99B H99E 109.5 . . ?
 H99D C99B H99F 109.5 . . ?
 H99E C99B H99F 109.5 . . ?
 C93B C99B H99D 109.5 . . ?
 C93B C99B H99E 109.5 . . ?
 C93B C99B H99F 109.5 . . ?
 H98D C98B H98E 109.5 . . ?
 H98D C98B H98F 109.5 . . ?
 H98E C98B H98F 109.5 . . ?
 C95B C98B H98D 109.5 . . ?
 C95B C98B H98E 109.5 . . ?
 C95B C98B H98F 109.5 . . ?
 H1AA C1A H1AB 109.5 . . ?
 H1AA C1A H1AC 109.5 . . ?
 H1AB C1A H1AC 109.5 . . ?
 C97B C1A H1AA 109.5 . . ?
 C97B C1A H1AB 109.5 . . ?
 C97B C1A H1AC 109.5 . . ?
 C81 C92B C93B 117.0(17) . . ?
 C81 C92B C97B 123.0(17) . . ?
 C93B C92B C97B 120.0 . . ?
 C92B C93B C99B 124.3(16) . . ?
 C92B C93B C94B 120.0 . . ?
 C94B C93B C99B 115.7(16) . . ?
 C93B C94B H94B 120.0 . . ?
 C95B C94B C93B 120.0 . . ?
 C95B C94B H94B 120.0 . . ?
 C94B C95B C98B 119.1(15) . . ?
 C94B C95B C96B 120.0 . . ?
 C96B C95B C98B 120.8(15) . . ?
 C95B C96B H96B 120.0 . . ?
 C97B C96B C95B 120.0 . . ?
 C97B C96B H96B 120.0 . . ?
 C92B C97B C1A 121(2) . . ?
 C96B C97B C1A 119(2) . . ?
 C96B C97B C92B 120.0 . . ?
 C72B C71B N1 116.0(8) . . ?
 C76B C71B N1 123.0(7) . . ?
 C76B C71B C72B 120.9(9) . . ?
 O1 C72B C71B 113.4(9) . . ?
 C73B C72B O1 128.1(14) . . ?
 C73B C72B C71B 117.8(14) . . ?
 C72B C73B H73B 118.6 . . ?
 C72B C73B C74B 122.9(13) . . ?
 C74B C73B H73B 118.6 . . ?
 C73B C74B C101 119.2(8) . . ?
 C73B C74B C75B 117.1(8) . . ?
 C75B C74B C101 123.5(7) . . ?
 C74B C75B H75B 118.9 . . ?
 C76B C75B C74B 122.2(6) . . ?
 C76B C75B H75B 118.9 . . ?
 C71B C76B C75B 118.9(7) . . ?
 C71B C76B H76B 120.6 . . ?
 C75B C76B H76B 120.6 . . ?
 C1C C1B C105 121(3) . . ?
 C1D C1B C105 115(3) . . ?
 C1D C1B C1C 124(2) . . ?
 C1B C1C C1H 116(2) . . ?
 C1B C1C C1J 134(2) . . ?
 C1H C1C C1J 109(2) . . ?
 C1B C1D C1E 115(2) . . ?
 C1B C1D C1G 130(3) . . ?
 C1E C1D C1G 115(3) . . ?
 C1D C1E H1E 118.6 . . ?
 C1F C1E C1D 123(2) . . ?
 C1F C1E H1E 118.6 . . ?
 C1E C1F C1H 121(2) . . ?
 C1E C1F C1I 120(2) . . ?
 C1H C1F C1I 119(3) . . ?
 C1D C1G H1GA 109.5 . . ?
 C1D C1G H1GB 109.5 . . ?
 C1D C1G H1GC 109.5 . . ?
 H1GA C1G H1GB 109.5 . . ?
 H1GA C1G H1GC 109.5 . . ?
 H1GB C1G H1GC 109.5 . . ?
 C1C C1H H1H 120.4 . . ?
 C1F C1H C1C 119(2) . . ?
 C1F C1H H1H 120.4 . . ?
 C1F C1I H1IA 109.5 . . ?
 C1F C1I H1IB 109.5 . . ?
 C1F C1I H1IC 109.5 . . ?
 H1IA C1I H1IB 109.5 . . ?
 H1IA C1I H1IC 109.5 . . ?
 H1IB C1I H1IC 109.5 . . ?
 C1C C1J H1JA 109.5 . . ?
 C1C C1J H1JB 109.5 . . ?
 C1C C1J H1JC 109.5 . . ?
 H1JA C1J H1JB 109.5 . . ?
 H1JA C1J H1JC 109.5 . . ?
 H1JB C1J H1JC 109.5 . . ?
 C84B C83B C79 116.4(16) . . ?
 C84B C83B C88B 120.0 . . ?
 C88B C83B C79 123.5(16) . . ?
 C83B C84B C85B 120.0 . . ?
 C83B C84B C90B 122.6(15) . . ?
 C85B C84B C90B 117.2(15) . . ?
 C84B C85B H85B 120.0 . . ?
 C86B C85B C84B 120.0 . . ?
 C86B C85B H85B 120.0 . . ?
 C85B C86B C87B 120.0 . . ?
 C85B C86B C89B 123.0(11) . . ?
 C87B C86B C89B 116.9(11) . . ?
 C86B C87B H87B 120.0 . . ?
 C88B C87B C86B 120.0 . . ?
 C88B C87B H87B 120.0 . . ?
 C83B C88B C91B 120(2) . . ?
 C87B C88B C83B 120.0 . . ?
 C87B C88B C91B 120(2) . . ?
 C88B C91B H91D 109.5 . . ?
 C88B C91B H91E 109.5 . . ?
 C88B C91B H91F 109.5 . . ?
 H91D C91B H91E 109.5 . . ?
 H91D C91B H91F 109.5 . . ?
 H91E C91B H91F 109.5 . . ?
 C84B C90B H90D 109.5 . . ?
 C84B C90B H90E 109.5 . . ?
 C84B C90B H90F 109.5 . . ?
 H90D C90B H90E 109.5 . . ?
 H90D C90B H90F 109.5 . . ?
 H90E C90B H90F 109.5 . . ?
 C86B C89B H89D 109.5 . . ?
 C86B C89B H89E 109.5 . . ?
 C86B C89B H89F 109.5 . . ?
 H89D C89B H89E 109.5 . . ?
 H89D C89B H89F 109.5 . . ?
 H89E C89B H89F 109.5 . . ?
 F1 B F4 102.4(10) . . ?
 F2 B F1 108.9(10) . . ?
 F2 B F4 112.4(11) . . ?
 F3 B F1 121.2(11) . . ?
 F3 B F2 104.0(10) . . ?
 F3 B F4 108.1(10) . . ?

loop_
  _geom_torsion_atom_site_label_1
  _geom_torsion_atom_site_label_2
  _geom_torsion_atom_site_label_3
  _geom_torsion_atom_site_label_4
  _geom_torsion
  _geom_torsion_site_symmetry_1
  _geom_torsion_site_symmetry_2
  _geom_torsion_site_symmetry_3
  _geom_torsion_site_symmetry_4
  _geom_torsion_publ_flag
 O1 C70 C69 C68 -179.7(5) . . . . ?
 O1 C70 C65 N4 -6.0(8) . . . . ?
 O1 C70 C65 C66 179.3(6) . . . . ?
 O1 C72A C71A N1 -34(13) . . . . ?
 O1 C72A C71A C76A -179(6) . . . . ?
 O1 C72B C73B C74B 173.8(16) . . . . ?
 O2 C10 C9 C8 -179.3(6) . . . . ?
 O2 C16 C15 C14 177.7(5) . . . . ?
 N3 C11 C16 O2 -3.7(8) . . . . ?
 N3 C11 C16 C15 172.0(5) . . . . ?
 N3 C11 C12 C13 -174.0(6) . . . . ?
 N2 C5 C10 O2 0.1(8) . . . . ?
 N2 C5 C10 C9 177.4(6) . . . . ?
 N2 C5 C6 C7 -179.4(6) . . . . ?
 N4 C65 C66 C67 -174.3(6) . . . . ?
 N1 C71A C76A C75A -156(3) . . . . ?
 N1 C71B C72B O1 12(2) . . . . ?
 N1 C71B C72B C73B -176.7(14) . . . . ?
 N1 C71B C76B C75B 174.3(8) . . . . ?
 C11 C16 C15 C14 2.5(9) . . . . ?
 C107 C108 C109 C110 0.1(8) . . . . ?
 C107 C103 C104 C105 180.0(6) . . . . ?
 C107 C112 C111 C110 0.2(9) . . . . ?
 C43 C44 C45 C47 -179.2(5) . . . . ?
 C43 C44 C45 C46 0.7(8) . . . . ?
 C43 C56 C57 C63 -2.0(9) . . . . ?
 C43 C56 C57 C58 179.1(6) . . . . ?
 C43 C56 C61 C64 -0.9(9) . . . . ?
 C43 C56 C61 C60 -179.9(6) . . . . ?
 C70 O1 C72A C73A 42(10) . . . . ?
 C70 O1 C72A C71A -113(9) . . . . ?
 C70 O1 C72B C71B -145.1(11) . . . . ?
 C70 O1 C72B C73B 44(3) . . . . ?
 C70 C69 C68 C77 -177.6(5) . . . . ?
 C70 C69 C68 C67 0.4(9) . . . . ?
 C70 C65 C66 C67 0.1(10) . . . . ?
 C77 C78 C79 C80 0.9(8) . . . . ?
 C77 C78 C79 C83A -178.0(12) . . . . ?
 C77 C78 C79 C83B 178.9(15) . . . . ?
 C77 C68 C67 C66 175.6(6) . . . . ?
 C78 C77 C68 C69 -146.1(6) . . . . ?
 C78 C77 C68 C67 35.9(9) . . . . ?
 C78 C77 C82 C81 0.6(9) . . . . ?
 C78 C79 C80 C81 -1.1(9) . . . . ?
 C78 C79 C83A C88A 106.7(15) . . . . ?
 C78 C79 C83A C84A -75(2) . . . . ?
 C78 C79 C83B C84B -77(2) . . . . ?
 C78 C79 C83B C88B 104.6(17) . . . . ?
 C41 C14 C13 C12 174.1(6) . . . . ?
 C41 C14 C15 C16 -176.3(5) . . . . ?
 C108 C107 C103 C102 -92.2(7) . . . . ?
 C108 C107 C103 C104 89.1(7) . . . . ?
 C108 C107 C112 C111 0.7(8) . . . . ?
 C108 C107 C112 C113 -178.4(5) . . . . ?
 C108 C109 C110 C111 0.8(8) . . . . ?
 C108 C109 C110 C115 -179.9(5) . . . . ?
 C79 C80 C81 C92A -177.9(8) . . . . ?
 C79 C80 C81 C82 1.0(8) . . . . ?
 C79 C80 C81 C92B 174.1(13) . . . . ?
 C79 C83A C88A C91A -8(3) . . . . ?
 C79 C83A C88A C87A 176(2) . . . . ?
 C79 C83A C84A C85A -176(3) . . . . ?
 C79 C83A C84A C90A 3(3) . . . . ?
 C79 C83B C84B C85B -179(3) . . . . ?
 C79 C83B C84B C90B -4(3) . . . . ?
 C79 C83B C88B C87B 179(3) . . . . ?
 C79 C83B C88B C91B 2(3) . . . . ?
 C44 C43 C42 C41 -0.6(8) . . . . ?
 C44 C43 C56 C57 110.6(7) . . . . ?
 C44 C43 C56 C61 -68.6(8) . . . . ?
 C44 C45 C47 C48 -75.7(7) . . . . ?
 C44 C45 C47 C52 107.6(7) . . . . ?
 C44 C45 C46 C41 -0.2(8) . . . . ?
 C74A C101 C106 C105 159(2) . . . . ?
 C74A C73A C72A O1 178(7) . . . . ?
 C74A C73A C72A C71A -26(12) . . . . ?
 C74A C75A C76A C71A -4(6) . . . . ?
 C69 C70 C65 N4 172.7(5) . . . . ?
 C69 C70 C65 C66 -2.0(9) . . . . ?
 C69 C68 C67 C66 -2.3(10) . . . . ?
 C21 C20 C19 C18 -0.5(8) . . . . ?
 C21 C20 C19 C32 177.8(5) . . . . ?
 C21 C23 C24 C30 -1.8(9) . . . . ?
 C21 C23 C24 C25 179.2(6) . . . . ?
 C102 C101 C106 C105 -2.2(9) . . . . ?
 C102 C101 C74B C73B 17.7(12) . . . . ?
 C102 C101 C74B C75B -165.1(8) . . . . ?
 C102 C103 C104 C105 1.2(9) . . . . ?
 C65 C70 C69 C68 1.7(8) . . . . ?
 C68 C77 C78 C79 178.9(5) . . . . ?
 C68 C77 C82 C81 -179.0(5) . . . . ?
 C68 C67 C66 C65 2.1(11) . . . . ?
 C101 C74A C73A C72A -157(6) . . . . ?
 C101 C74A C75A C76A 171(3) . . . . ?
 C101 C102 C103 C107 -179.4(6) . . . . ?
 C101 C102 C103 C104 -0.6(9) . . . . ?
 C101 C74B C75B C76B -174.8(8) . . . . ?
 C5 C10 C9 C8 3.8(9) . . . . ?
 C5 C6 C7 C8 0.3(11) . . . . ?
 C14 C41 C42 C43 -178.9(5) . . . . ?
 C14 C41 C46 C45 179.2(5) . . . . ?
 C14 C13 C12 C11 1.8(10) . . . . ?
 C103 C107 C108 C109 176.4(5) . . . . ?
 C103 C107 C108 C114 -1.7(8) . . . . ?
 C103 C107 C112 C111 -176.5(5) . . . . ?
 C103 C107 C112 C113 4.4(8) . . . . ?
 C103 C102 C101 C74A -160(2) . . . . ?
 C103 C102 C101 C106 1.1(9) . . . . ?
 C103 C102 C101 C74B 179.4(6) . . . . ?
 C4 N4 C65 C70 -24(2) . . . . ?
 C4 N4 C65 C66 150.2(18) . . . . ?
 C13 C14 C15 C16 0.4(9) . . . . ?
 C10 O2 C16 C11 -150.0(6) . . . . ?
 C10 O2 C16 C15 34.6(10) . . . . ?
 C10 C5 C6 C7 1.3(10) . . . . ?
 C116 C121 C120 C119 0.0 . . . . ?
 C116 C105 C104 C103 177.6(10) . . . . ?
 C116 C105 C106 C101 -177.1(9) . . . . ?
 C121 C116 C117 C118 0.0 . . . . ?
 C121 C116 C117 C123 -177.1(12) . . . . ?
 C121 C116 C105 C104 -114.8(9) . . . . ?
 C121 C116 C105 C106 65.2(11) . . . . ?
 C121 C120 C119 C118 0.0 . . . . ?
 C121 C120 C119 C122 -178.6(11) . . . . ?
 C120 C119 C118 C117 0.0 . . . . ?
 C119 C118 C117 C116 0.0 . . . . ?
 C119 C118 C117 C123 177.0(12) . . . . ?
 C117 C116 C121 C120 0.0 . . . . ?
 C117 C116 C121 C124 -175.4(16) . . . . ?
 C117 C116 C105 C104 63.2(13) . . . . ?
 C117 C116 C105 C106 -116.8(10) . . . . ?
 C42 C43 C44 C45 -0.3(8) . . . . ?
 C42 C43 C56 C57 -71.0(8) . . . . ?
 C42 C43 C56 C61 109.8(6) . . . . ?
 C42 C41 C14 C13 40.8(8) . . . . ?
 C42 C41 C14 C15 -142.5(6) . . . . ?
 C42 C41 C46 C45 -0.7(8) . . . . ?
 C73A C74A C101 C102 -11(5) . . . . ?
 C73A C74A C101 C106 -172(4) . . . . ?
 C73A C74A C75A C76A 4(8) . . . . ?
 C73A C72A C71A N1 173(7) . . . . ?
 C73A C72A C71A C76A 29(13) . . . . ?
 C8 C17 C22 C21 -178.6(5) . . . . ?
 C20 C21 C23 C28 -103.6(7) . . . . ?
 C20 C21 C23 C24 77.7(7) . . . . ?
 C20 C21 C22 C17 -0.3(8) . . . . ?
 C20 C19 C18 C17 0.2(8) . . . . ?
 C20 C19 C32 C33 79.1(7) . . . . ?
 C20 C19 C32 C37 -99.8(7) . . . . ?
 C56 C43 C44 C45 178.2(5) . . . . ?
 C56 C43 C42 C41 -179.1(5) . . . . ?
 C56 C57 C58 C59 0.6(11) . . . . ?
 C56 C61 C60 C59 1.0(12) . . . . ?
 C9 C8 C17 C18 37.2(8) . . . . ?
 C9 C8 C17 C22 -144.2(6) . . . . ?
 C9 C8 C7 C6 0.2(11) . . . . ?
 C45 C47 C48 C49 -176.9(6) . . . . ?
 C45 C47 C48 C54 2.1(9) . . . . ?
 C45 C47 C52 C51 177.9(7) . . . . ?
 C45 C47 C52 C55 -5.5(9) . . . . ?
 C33 C32 C37 C36 -3.4(9) . . . . ?
 C33 C32 C37 C38 178.6(6) . . . . ?
 C33 C34 C35 C36 0.0(10) . . . . ?
 C33 C34 C35 C39 175.9(6) . . . . ?
 C19 C18 C17 C8 178.6(5) . . . . ?
 C19 C18 C17 C22 0.0(8) . . . . ?
 C19 C32 C37 C36 175.6(6) . . . . ?
 C19 C32 C37 C38 -2.4(9) . . . . ?
 C16 O2 C10 C5 -169.4(6) . . . . ?
 C16 O2 C10 C9 13.5(10) . . . . ?
 C16 C11 C12 C13 1.2(10) . . . . ?
 C112 C107 C108 C109 -0.8(7) . . . . ?
 C112 C107 C108 C114 -179.0(5) . . . . ?
 C112 C107 C103 C102 85.0(7) . . . . ?
 C112 C107 C103 C104 -93.7(7) . . . . ?
 C112 C111 C110 C109 -1.0(8) . . . . ?
 C112 C111 C110 C115 179.8(5) . . . . ?
 C28 C23 C24 C30 179.5(6) . . . . ?
 C28 C23 C24 C25 0.5(9) . . . . ?
 C80 C79 C83A C88A -72.2(19) . . . . ?
 C80 C79 C83A C84A 106.2(17) . . . . ?
 C80 C79 C83B C84B 101.4(15) . . . . ?
 C80 C79 C83B C88B -77(2) . . . . ?
 C80 C81 C82 C77 -0.8(8) . . . . ?
 C80 C81 C92B C93B -69.6(14) . . . . ?
 C80 C81 C92B C97B 112.0(13) . . . . ?
 C18 C19 C32 C33 -102.7(7) . . . . ?
 C18 C19 C32 C37 78.3(7) . . . . ?
 C18 C17 C22 C21 0.0(8) . . . . ?
 C92A C93A C94A C95A 0.0 . . . . ?
 C92A C81 C82 C77 178.2(7) . . . . ?
 C93A C92A C97A C96A 0.0 . . . . ?
 C93A C92A C97A C100 179.1(12) . . . . ?
 C93A C92A C81 C80 -71.2(9) . . . . ?
 C93A C92A C81 C82 109.8(7) . . . . ?
 C93A C94A C95A C96A 0.0 . . . . ?
 C93A C94A C95A C98A 177.5(9) . . . . ?
 C94A C95A C96A C97A 0.0 . . . . ?
 C95A C96A C97A C92A 0.0 . . . . ?
 C95A C96A C97A C100 -179.1(12) . . . . ?
 C97A C92A C93A C94A 0.0 . . . . ?
 C97A C92A C93A C99A 179.6(10) . . . . ?
 C97A C92A C81 C80 110.5(7) . . . . ?
 C97A C92A C81 C82 -68.4(9) . . . . ?
 C81 C92A C93A C94A -178.3(10) . . . . ?
 C81 C92A C93A C99A 1.3(11) . . . . ?
 C81 C92A C97A C96A 178.3(10) . . . . ?
 C81 C92A C97A C100 -2.6(11) . . . . ?
 C81 C92B C93B C99B -1.1(19) . . . . ?
 C81 C92B C93B C94B -178.5(19) . . . . ?
 C81 C92B C97B C1A -2(2) . . . . ?
 C81 C92B C97B C96B 178(2) . . . . ?
 C12 C11 C16 O2 -179.1(6) . . . . ?
 C12 C11 C16 C15 -3.4(9) . . . . ?
 C72A O1 C70 C69 4(6) . . . . ?
 C72A O1 C70 C65 -177(6) . . . . ?
 C72A C71A C76A C75A -14(9) . . . . ?
 C1 N1 C71A C72A 71(8) . . . . ?
 C1 N1 C71A C76A -141(3) . . . . ?
 C1 N1 C71B C72B -7(3) . . . . ?
 C1 N1 C71B C76B 176(2) . . . . ?
 C105 C116 C121 C120 178.0(14) . . . . ?
 C105 C116 C121 C124 2.6(14) . . . . ?
 C105 C116 C117 C118 -177.9(14) . . . . ?
 C105 C116 C117 C123 5.0(14) . . . . ?
 C105 C1B C1C C1H 176(3) . . . . ?
 C105 C1B C1C C1J -21(4) . . . . ?
 C105 C1B C1D C1E -175(3) . . . . ?
 C105 C1B C1D C1G 7(4) . . . . ?
 C15 C14 C13 C12 -2.6(10) . . . . ?
 C47 C45 C46 C41 179.8(5) . . . . ?
 C47 C48 C49 C50 -0.6(10) . . . . ?
 C47 C52 C51 C50 -1.3(12) . . . . ?
 C46 C41 C14 C13 -139.2(6) . . . . ?
 C46 C41 C14 C15 37.5(8) . . . . ?
 C46 C41 C42 C43 1.1(8) . . . . ?
 C46 C45 C47 C48 104.4(7) . . . . ?
 C46 C45 C47 C52 -72.3(7) . . . . ?
 C32 C33 C34 C35 -0.9(9) . . . . ?
 C32 C19 C18 C17 -178.1(5) . . . . ?
 C32 C37 C36 C35 2.5(10) . . . . ?
 C17 C8 C9 C10 179.2(6) . . . . ?
 C17 C8 C7 C6 178.8(6) . . . . ?
 C23 C21 C20 C19 -179.3(6) . . . . ?
 C23 C21 C22 C17 179.5(5) . . . . ?
 C23 C28 C27 C26 1.3(11) . . . . ?
 C23 C24 C25 C26 1.2(10) . . . . ?
 C82 C77 C78 C79 -0.7(8) . . . . ?
 C82 C77 C68 C69 33.5(8) . . . . ?
 C82 C77 C68 C67 -144.5(6) . . . . ?
 C82 C81 C92B C93B 102.8(13) . . . . ?
 C82 C81 C92B C97B -75.6(16) . . . . ?
 C48 C47 C52 C51 1.1(10) . . . . ?
 C48 C47 C52 C55 177.7(6) . . . . ?
 C48 C49 C50 C51 0.5(12) . . . . ?
 C48 C49 C50 C53 177.7(8) . . . . ?
 C6 C5 C10 O2 179.4(6) . . . . ?
 C6 C5 C10 C9 -3.3(10) . . . . ?
 C83A C79 C80 C81 177.7(12) . . . . ?
 C83A C88A C87A C86A 1.4(19) . . . . ?
 C83A C84A C85A C86A 0(2) . . . . ?
 C22 C21 C20 C19 0.5(8) . . . . ?
 C22 C21 C23 C28 76.7(7) . . . . ?
 C22 C21 C23 C24 -102.1(7) . . . . ?
 C75A C74A C101 C102 -177(3) . . . . ?
 C75A C74A C101 C106 22(5) . . . . ?
 C75A C74A C73A C72A 10(9) . . . . ?
 C57 C56 C61 C64 179.9(6) . . . . ?
 C57 C56 C61 C60 0.9(10) . . . . ?
 C57 C58 C59 C60 1.3(12) . . . . ?
 C57 C58 C59 C62 -178.3(8) . . . . ?
 C88A C83A C84A C85A 2.0(19) . . . . ?
 C88A C83A C84A C90A -179(2) . . . . ?
 C88A C87A C86A C85A 1(2) . . . . ?
 C88A C87A C86A C89A 177.6(18) . . . . ?
 C61 C56 C57 C63 177.2(6) . . . . ?
 C61 C56 C57 C58 -1.7(10) . . . . ?
 C104 C105 C106 C101 2.8(10) . . . . ?
 C104 C105 C1B C1C -114(2) . . . . ?
 C104 C105 C1B C1D 71(3) . . . . ?
 C7 C8 C9 C10 -2.2(9) . . . . ?
 C7 C8 C17 C18 -141.3(6) . . . . ?
 C7 C8 C17 C22 37.2(9) . . . . ?
 C106 C101 C74B C73B -164.0(8) . . . . ?
 C106 C101 C74B C75B 13.1(11) . . . . ?
 C106 C105 C104 C103 -2.4(10) . . . . ?
 C106 C105 C1B C1C 67(3) . . . . ?
 C106 C105 C1B C1D -107(3) . . . . ?
 C30 C24 C25 C26 -177.8(7) . . . . ?
 C91A C88A C87A C86A -175(3) . . . . ?
 C114 C108 C109 C110 178.2(6) . . . . ?
 C52 C47 C48 C49 -0.2(9) . . . . ?
 C52 C47 C48 C54 178.8(6) . . . . ?
 C52 C51 C50 C49 0.5(13) . . . . ?
 C52 C51 C50 C53 -176.7(8) . . . . ?
 C34 C33 C32 C19 -176.4(5) . . . . ?
 C34 C33 C32 C37 2.6(9) . . . . ?
 C34 C35 C36 C37 -0.8(10) . . . . ?
 C24 C25 C26 C27 -1.6(12) . . . . ?
 C24 C25 C26 C29 176.5(7) . . . . ?
 C25 C26 C27 C28 0.3(12) . . . . ?
 C64 C61 C60 C59 -178.0(8) . . . . ?
 C84A C83A C88A C91A 173(3) . . . . ?
 C84A C83A C88A C87A -2.9(18) . . . . ?
 C63 C57 C58 C59 -178.4(7) . . . . ?
 C58 C59 C60 C61 -2.1(13) . . . . ?
 C54 C48 C49 C50 -179.6(7) . . . . ?
 C31 C28 C23 C21 1.9(9) . . . . ?
 C31 C28 C23 C24 -179.4(6) . . . . ?
 C31 C28 C27 C26 179.0(7) . . . . ?
 C27 C28 C23 C21 179.6(6) . . . . ?
 C27 C28 C23 C24 -1.7(9) . . . . ?
 C87A C86A C85A C84A -2(2) . . . . ?
 C113 C112 C111 C110 179.3(6) . . . . ?
 C40 C33 C32 C19 -0.4(9) . . . . ?
 C40 C33 C32 C37 178.6(6) . . . . ?
 C40 C33 C34 C35 -176.9(6) . . . . ?
 C38 C37 C36 C35 -179.5(7) . . . . ?
 C55 C52 C51 C50 -177.8(8) . . . . ?
 C122 C119 C118 C117 178.6(11) . . . . ?
 C90A C84A C85A C86A -179(2) . . . . ?
 C124 C121 C120 C119 175.4(16) . . . . ?
 C99A C93A C94A C95A -179.6(9) . . . . ?
 C89A C86A C85A C84A -178.5(19) . . . . ?
 C39 C35 C36 C37 -176.3(7) . . . . ?
 C29 C26 C27 C28 -177.7(7) . . . . ?
 C62 C59 C60 C61 177.4(8) . . . . ?
 C98A C95A C96A C97A -177.5(9) . . . . ?
 C99B C93B C94B C95B -177.6(17) . . . . ?
 C98B C95B C96B C97B -178.0(16) . . . . ?
 C92B C81 C82 C77 -173.4(14) . . . . ?
 C92B C93B C94B C95B 0.0 . . . . ?
 C93B C92B C97B C1A 179(2) . . . . ?
 C93B C92B C97B C96B 0.0 . . . . ?
 C93B C94B C95B C98B 178.1(15) . . . . ?
 C93B C94B C95B C96B 0.0 . . . . ?
 C94B C95B C96B C97B 0.0 . . . . ?
 C95B C96B C97B C1A -179(2) . . . . ?
 C95B C96B C97B C92B 0.0 . . . . ?
 C97B C92B C93B C99B 177.3(18) . . . . ?
 C97B C92B C93B C94B 0.0 . . . . ?
 C71B C72B C73B C74B 4(2) . . . . ?
 C72B O1 C70 C69 15.1(13) . . . . ?
 C72B O1 C70 C65 -166.3(11) . . . . ?
 C72B C71B C76B C75B -2.3(16) . . . . ?
 C72B C73B C74B C101 172.6(14) . . . . ?
 C72B C73B C74B C75B -4.7(18) . . . . ?
 C73B C74B C75B C76B 2.4(13) . . . . ?
 C74B C101 C106 C105 179.5(6) . . . . ?
 C74B C75B C76B C71B 1.0(13) . . . . ?
 C76B C71B C72B O1 -171.6(12) . . . . ?
 C76B C71B C72B C73B 0(2) . . . . ?
 C1B C105 C104 C103 179(2) . . . . ?
 C1B C105 C106 C101 -179(2) . . . . ?
 C1B C1C C1H C1F -1(3) . . . . ?
 C1B C1D C1E C1F 1(3) . . . . ?
 C1C C1B C1D C1E 11(3) . . . . ?
 C1C C1B C1D C1G -167(3) . . . . ?
 C1D C1B C1C C1H -11(3) . . . . ?
 C1D C1B C1C C1J 153(4) . . . . ?
 C1D C1E C1F C1H -12(3) . . . . ?
 C1D C1E C1F C1I 174(3) . . . . ?
 C1E C1F C1H C1C 11(3) . . . . ?
 C1G C1D C1E C1F 179(3) . . . . ?
 C1I C1F C1H C1C -174(2) . . . . ?
 C1J C1C C1H C1F -168(3) . . . . ?
 C83B C79 C80 C81 -179.2(14) . . . . ?
 C83B C84B C85B C86B 0.0 . . . . ?
 C84B C83B C88B C87B 0.0 . . . . ?
 C84B C83B C88B C91B -177(3) . . . . ?
 C84B C85B C86B C87B 0.0 . . . . ?
 C84B C85B C86B C89B -176(2) . . . . ?
 C85B C86B C87B C88B 0.0 . . . . ?
 C86B C87B C88B C83B 0.0 . . . . ?
 C86B C87B C88B C91B 177(3) . . . . ?
 C88B C83B C84B C85B 0.0 . . . . ?
 C88B C83B C84B C90B 175(3) . . . . ?
 C90B C84B C85B C86B -175(2) . . . . ?
 C89B C86B C87B C88B 176(2) . . . . ?

_smtbx_masks_special_details
;
A solvent mask was calculated and 265 electrons were 
found in a volume of 1352\%A^3^ in 3 voids per formula unit. 
This is consistent with the presence of 
2.5[CH2Cl2], 4[C5H12] per formula unit 
which account for 273 electrons 
per formula unit.
;
loop_
  _smtbx_masks_void_nr
  _smtbx_masks_void_average_x
  _smtbx_masks_void_average_y
  _smtbx_masks_void_average_z
  _smtbx_masks_void_volume
  _smtbx_masks_void_count_electrons
  _smtbx_masks_void_content
 1 0.000 0.000 0.484 1485.5 382.2 '5 CH2Cl2,3.6 C5H12'
 2 0.000 0.500 -0.676 1074.0 148.4 '4.4 C5H12'
 3 0.236 0.468 0.367 35.5 0.0 ?
 4 0.236 0.532 0.867 35.5 0.0 ?
 5 0.264 0.032 0.633 35.5 0.0 ?
 6 0.264 0.968 0.133 35.5 0.0 ?
 7 0.500 0.500 0.485 1485.5 382.2 '5 CH2Cl2,3.6 C5H12'
 8 0.500 0.000 -0.276 1074.0 148.4 '4.4 C5H12'
 9 0.736 0.032 0.867 35.5 0.0 ?
 10 0.736 0.968 0.367 35.5 0.0 ?
 11 0.764 0.468 0.133 35.5 0.0 ?
 12 0.764 0.532 0.633 35.5 0.0 ?

_smtbx_masks_void_probe_radius     1.2
_smtbx_masks_void_truncation_radius  1.2
_shelx_res_file
;
TITL nv111_150k_new_a.res in C2/c
    nv111_150k_new.res
    created by SHELXL-2019/3 at 20:58:42 on 12-Jan-2026
REM Old TITL in C2/c #15
REM SHELXT solution in C2/c: R1 0.331, Rweak 0.008, Alpha 0.050
REM <I/s> 0.370 for 440 systematic absences, Orientation as input
REM Formula found by SHELXT: C36 N13 O5 Rh B F2
CELL 1.34143 39.8482 32.1182 22.573 90 123.598 90
ZERR 4 0.0004 0.0003 0.0003 0 0.001 0
LATT 7
SYMM -X,+Y,0.5-Z
SFAC C H B Cl F N O Rh
DISP B 0.007 0.0029 26.6
DISP C 0.0137 0.0067 57.1
DISP Cl 0.3294 0.5404 4086.1782
DISP F 0.0583 0.04 317.7
DISP H 0 0 0.6
DISP N 0.0241 0.0134 109.9
DISP O 0.0389 0.0241 193.4
DISP Rh -0.0161 2.8414 21950.7
UNIT 1082 1108 8 20 32 32 16 8
EQIV $1 1-X,+Y,1.5-Z
DFIX 1.42 B F1 B F2 B F4 B F3
SIMU 0.01 0.02 2.5 C92A C97A C95A C93A C94A C96A C99A C98A C96B C95B C93B =
 C94B C99B C98B C97B C92B C100 C1A
DELU C92A C97A C95A C93A C94A C96A C99A C98A C96B C95B C93B C94B C99B C98B =
 C97B C92B C100 C1A
SIMU B F1 F2 F4 F3
SIMU 0.01 0.02 2.5 C71A C74A C73A C75A C73B C75B C72A C76A C71B C72B C74B C76B
RIGU B F1 F2 F4 F3
SADI B F1 B F2 B F4 B F3
RIGU C74A C73A C75A C73B C74B C75B C76B C72A C76A C71B C72B C71A
SIMU 0.01 0.02 2.5 C116 C121 C117 C118 C119 C123 C120 C122 C124 C1B C1C C1D =
 C1E C1F C1G C1H C1I C1J
RIGU C116 C121 C117 C118 C119 C123 C120 C122 C124 C1B C1C C1D C1E C1F C1G =
 C1H C1I C1J
SIMU 0.01 0.02 2.5 C83A C88A C91A C84A C87A C86A C85A C90A C89A C83B C88B =
 C91B C84B C87B C86B C85B C90B C89B
RIGU C83A C88A C91A C84A C87A C86A C85A C90A C89A C83B C88B C91B C84B C87B =
 C86B C85B C90B C89B
ISOR C124
ISOR O2
ISOR C89A
SADI 0.04 F1 F2 F2 F4 F4 F3 F3 F1 F2 F3 F1 F4

L.S. 10
PLAN  49
SIZE 0.13 0.167 0.2
TEMP -123.15
CONF
BIND Rh Rh_$1
list 4
MORE -1
ABIN
BOND $H
fmap 2
acta
OMIT -6 0 2
OMIT -4 2 1
OMIT -3 1 4
OMIT 1 1 2
OMIT 3 1 2
OMIT 4 0 0
OMIT 5 1 1
OMIT 5 3 0
OMIT 6 2 1
REM <olex2.extras>
REM <HklSrc "%.\\nv111_150k_new.hkl">
REM </olex2.extras>

WGHT    0.050000   70.000000
FVAR       0.10498   0.62401   0.16752   0.68412   0.55923
RH    8    0.522399    0.496442    0.707714    11.00000    0.07143    0.04978 =
         0.06821    0.00610   -0.00182   -0.00373
O1    7    0.415383    0.415547    0.601075    11.00000    0.09239    0.05341 =
         0.06019   -0.00404    0.00028   -0.00839
O2    7    0.585328    0.581353    0.911521    11.00000    0.05984    0.06983 =
         0.13154   -0.04425    0.01026    0.00121
N3    6    0.600692    0.526227    0.844584    11.00000    0.06355    0.05233 =
         0.07756   -0.00384    0.01135    0.00402
N2    6    0.507860    0.585091    0.849385    11.00000    0.05803    0.06199 =
         0.08369   -0.01540    0.01034    0.00284
N4    6    0.453334    0.405002    0.738591    11.00000    0.09689    0.06025 =
         0.05769    0.00061    0.01691   -0.00348
N1    6    0.441352    0.478392    0.566361    11.00000    0.09229    0.06848 =
         0.07463    0.00873    0.00652   -0.01773
C11   1    0.632881    0.540290    0.910890    11.00000    0.06720    0.05942 =
         0.07667   -0.01271    0.01011   -0.00137
C107  1    0.225252    0.318587    0.354473    11.00000    0.07369    0.07819 =
         0.06351   -0.01082    0.01287   -0.01486
C43   1    0.794712    0.586084    1.216914    11.00000    0.08010    0.06475 =
         0.07120   -0.00917    0.01920   -0.00440
C70   1    0.423737    0.375378    0.623079    11.00000    0.06771    0.05089 =
         0.07089    0.00185    0.00908   -0.00602
C77   1    0.418649    0.265648    0.559385    11.00000    0.07675    0.05899 =
         0.07749   -0.01059    0.01961   -0.00781
C2    1    0.494880    0.554537    0.825976    11.00000    0.06209    0.05020 =
         0.08608   -0.01636   -0.00176    0.00013
C78   1    0.407169    0.227070    0.570026    11.00000    0.08496    0.06294 =
         0.07728   -0.00364    0.02196    0.00256
AFIX  43
H78   2    0.404278    0.223062    0.608683    11.00000   -1.20000
AFIX   0
C41   1    0.725279    0.571659    1.123991    11.00000    0.07707    0.06451 =
         0.07424   -0.01063    0.02143    0.00064
C108  1    0.237367    0.276846    0.359289    11.00000    0.07296    0.09168 =
         0.07646   -0.00297    0.02384   -0.00472
C79   1    0.399857    0.194124    0.524007    11.00000    0.08044    0.05790 =
         0.08205   -0.01111    0.01861    0.00015
C44   1    0.783401    0.587965    1.264265    11.00000    0.08120    0.06710 =
         0.07172   -0.00680    0.01624   -0.00537
AFIX  43
H44   2    0.803456    0.593322    1.312899    11.00000   -1.20000
AFIX   0
PART 1
C74A  1    0.338351    0.416880    0.412456    31.00000    0.08140    0.05022 =
         0.06816   -0.00162    0.00704   -0.00063
PART 0
C69   1    0.416117    0.341173    0.579176    11.00000    0.07757    0.05385 =
         0.06402   -0.00536    0.01310   -0.00711
AFIX  43
H69   2    0.404289    0.345208    0.529730    11.00000   -1.20000
AFIX   0
C21   1    0.612641    0.791286    1.058282    11.00000    0.08439    0.06446 =
         0.07944   -0.01136    0.01232    0.00603
C102  1    0.276072    0.372988    0.378041    11.00000    0.08663    0.07376 =
         0.06722   -0.00218    0.01267   -0.01176
AFIX  43
H102  2    0.288910    0.366464    0.427033    11.00000   -1.20000
AFIX   0
C65   1    0.442019    0.369250    0.695539    11.00000    0.09340    0.04998 =
         0.06470   -0.00953    0.01934   -0.00460
C68   1    0.425805    0.301116    0.607644    11.00000    0.07847    0.05387 =
         0.07702   -0.00586    0.01558   -0.00286
C101  1    0.292718    0.403625    0.359174    11.00000    0.07780    0.07008 =
         0.06692   -0.00643    0.00814   -0.00604
C5    1    0.530412    0.620900    0.884306    11.00000    0.06728    0.05591 =
         0.08061   -0.01688    0.01179   -0.00449
C14   1    0.693551    0.562171    1.047666    11.00000    0.06958    0.06678 =
         0.07829   -0.00967    0.01248   -0.00633
C103  1    0.241494    0.351232    0.328960    11.00000    0.07457    0.07918 =
         0.06976   -0.01106    0.01266   -0.00766
C4    1    0.462508    0.437808    0.760082    11.00000    0.09005    0.04357 =
         0.06091   -0.00233    0.00771   -0.00315
C13   1    0.700839    0.535837    1.008394    11.00000    0.06662    0.08637 =
         0.07854   -0.01623    0.01033    0.01184
AFIX  43
H13   2    0.727272    0.525272    1.028332    11.00000   -1.20000
AFIX   0
C10   1    0.571697    0.619321    0.917645    11.00000    0.06266    0.06004 =
         0.08251   -0.01378    0.01100    0.00178
C3    1    0.572434    0.515134    0.794523    11.00000    0.06707    0.04598 =
         0.07231    0.00276    0.00526    0.00511
PART 1
AFIX  66
C116  1    0.219894    0.401842    0.159254    41.00000    0.09382    0.06519 =
         0.06993   -0.01249    0.01406   -0.01565
C121  1    0.241500    0.393594    0.128932    41.00000    0.09620    0.06951 =
         0.07272   -0.01335    0.01507   -0.00887
C120  1    0.224350    0.401547    0.057153    41.00000    0.09868    0.07094 =
         0.07533   -0.01240    0.01498   -0.00661
AFIX  43
H120  2    0.239117    0.395910    0.036430    41.00000   -1.20000
AFIX  65
C119  1    0.185594    0.417750    0.015696    41.00000    0.09663    0.06348 =
         0.07294   -0.00769    0.01351   -0.00791
C118  1    0.163988    0.425999    0.046017    41.00000    0.09866    0.06661 =
         0.07395   -0.00957    0.01466   -0.00811
AFIX  43
H118  2    0.137500    0.437072    0.017683    41.00000   -1.20000
AFIX  65
C117  1    0.181137    0.418045    0.117796    41.00000    0.09560    0.06569 =
         0.06924   -0.01389    0.01203   -0.01271
AFIX   0
PART 0
C42   1    0.764854    0.577960    1.145590    11.00000    0.07563    0.06943 =
         0.06842   -0.00993    0.01469   -0.00215
AFIX  43
H42   2    0.771817    0.576754    1.111606    11.00000   -1.20000
AFIX   0
PART 1
C73A  1    0.361010    0.403581    0.482978    31.00000    0.07966    0.04923 =
         0.06682   -0.00252    0.00756   -0.00095
AFIX  43
H73A  2    0.354668    0.379147    0.498590    31.00000   -1.20000
AFIX   0
PART 0
C8    1    0.576536    0.690672    0.952731    11.00000    0.07215    0.06015 =
         0.08125   -0.01251    0.01314   -0.00138
C20   1    0.644938    0.800942    1.052763    11.00000    0.07476    0.06315 =
         0.09222   -0.01715    0.01608   -0.00642
AFIX  43
H20   2    0.660047    0.825503    1.075033    11.00000   -1.20000
AFIX   0
C56   1    0.836834    0.593412    1.239837    11.00000    0.06904    0.09147 =
         0.06698   -0.00793    0.00536   -0.00279
C9    1    0.594566    0.654406    0.949954    11.00000    0.06061    0.06250 =
         0.08467   -0.01792    0.01143   -0.00239
AFIX  43
H9    2    0.622771    0.653786    0.970406    11.00000   -1.20000
AFIX   0
C45   1    0.743712    0.582342    1.243966    11.00000    0.10072    0.06083 =
         0.08508   -0.00718    0.04117   -0.00093
C33   1    0.729040    0.780881    1.063670    11.00000    0.09261    0.07076 =
         0.11840   -0.01603    0.03563   -0.00818
C109  1    0.223481    0.248343    0.386774    11.00000    0.08499    0.08779 =
         0.07602   -0.00243    0.02132   -0.00732
AFIX  43
H109  2    0.231515    0.220118    0.390276    11.00000   -1.20000
AFIX   0
C19   1    0.655769    0.775801    1.015724    11.00000    0.07530    0.06256 =
         0.09051   -0.01288    0.01846   -0.00602
C16   1    0.624729    0.568480    0.947611    11.00000    0.06140    0.05616 =
         0.09682   -0.00708    0.01143   -0.00107
C112  1    0.200180    0.329138    0.375925    11.00000    0.08843    0.08519 =
         0.07798   -0.02225    0.02499   -0.01302
C28   1    0.611385    0.807958    1.165740    11.00000    0.08325    0.10119 =
         0.08934   -0.03498    0.02167   -0.01031
C80   1    0.404789    0.200512    0.468559    11.00000    0.08001    0.06943 =
         0.09111   -0.02541    0.02560   -0.00543
AFIX  43
H80   2    0.400240    0.177860    0.437893    11.00000   -1.20000
AFIX   0
C18   1    0.633166    0.739575    0.983796    11.00000    0.07974    0.06216 =
         0.08409   -0.01667    0.01733   -0.00451
AFIX  43
H18   2    0.640122    0.721948    0.958382    11.00000   -1.20000
AFIX  66
PART 1
C92A  1    0.420590    0.247364    0.392518    21.00000    0.10233    0.09878 =
         0.10892   -0.04214    0.05442   -0.04341
C93A  1    0.452591    0.229932    0.392755    21.00000    0.10635    0.10616 =
         0.10934   -0.04275    0.06029   -0.04317
C94A  1    0.457427    0.238405    0.337512    21.00000    0.10961    0.11045 =
         0.11429   -0.03812    0.05641   -0.04395
AFIX  43
H94A  2    0.479298    0.226491    0.337674    21.00000   -1.20000
AFIX  65
C95A  1    0.430261    0.264309    0.282032    21.00000    0.11126    0.11004 =
         0.11244   -0.03579    0.05884   -0.04739
C96A  1    0.398259    0.281742    0.281794    21.00000    0.11348    0.10857 =
         0.11050   -0.03552    0.05328   -0.04136
AFIX  43
H96A  2    0.379692    0.299446    0.243876    21.00000   -1.20000
AFIX  65
C97A  1    0.393423    0.273269    0.337036    21.00000    0.10848    0.10481 =
         0.10826   -0.03282    0.05425   -0.04369
AFIX   0
PART 0
C81   1    0.416101    0.238643    0.455989    11.00000    0.06892    0.07297 =
         0.09343   -0.02253    0.02324   -0.01376
C12   1    0.670410    0.524322    0.940183    11.00000    0.07479    0.08780 =
         0.08093   -0.01920    0.00815    0.01413
AFIX  43
H12   2    0.675727    0.505378    0.914017    11.00000   -1.20000
AFIX   0
PART 1
C72A  1    0.395983    0.430736    0.531959    31.00000    0.08057    0.04940 =
         0.06754   -0.00301    0.00731   -0.00150
PART 0
C1    1    0.471840    0.481812    0.618545    11.00000    0.08519    0.06357 =
         0.06981    0.00780    0.00252   -0.01485
C105  1    0.238687    0.391607    0.236206    11.00000    0.09515    0.07358 =
         0.06315   -0.01231    0.00858   -0.00895
PART 1
C71A  1    0.411416    0.451273    0.510056    31.00000    0.08017    0.05019 =
         0.06817   -0.00263    0.00708   -0.00196
PART 0
C15   1    0.654541    0.579201    1.016760    11.00000    0.07323    0.06104 =
         0.08770   -0.02141    0.01986   -0.00343
AFIX  43
H15   2    0.648914    0.597691    1.043054    11.00000   -1.20000
AFIX   0
C47   1    0.732519    0.584957    1.294302    11.00000    0.09848    0.06890 =
         0.08840   -0.01551    0.03313   -0.00963
C46   1    0.715301    0.574109    1.172513    11.00000    0.07075    0.06761 =
         0.08973   -0.01705    0.02194   -0.00635
AFIX  43
H46   2    0.688000    0.570062    1.157096    11.00000   -1.20000
AFIX   0
C32   1    0.689258    0.787458    1.008378    11.00000    0.09161    0.05862 =
         0.09332   -0.01793    0.02337   -0.00664
C17   1    0.600915    0.728738    0.988270    11.00000    0.07460    0.05837 =
         0.08098   -0.01226    0.01049   -0.00187
C23   1    0.601253    0.819000    1.097577    11.00000    0.06764    0.07533 =
         0.10753   -0.03096    0.01397   -0.00808
C67   1    0.442728    0.295962    0.679452    11.00000    0.13690    0.04625 =
         0.08491   -0.00114    0.03513    0.00006
AFIX  43
H67   2    0.448492    0.268667    0.698907    11.00000   -1.20000
AFIX   0
C82   1    0.423176    0.271205    0.504072    11.00000    0.07792    0.06632 =
         0.09554   -0.01666    0.02972   -0.00902
AFIX  43
H82   2    0.431314    0.297707    0.497669    11.00000   -1.20000
AFIX   0
C48   1    0.740922    0.552816    1.342930    11.00000    0.10303    0.09870 =
         0.08986   -0.02070    0.04522   -0.02341
C6    1    0.511806    0.656538    0.885884    11.00000    0.06410    0.07781 =
         0.10689   -0.02711    0.00861    0.00078
AFIX  43
H6    2    0.483450    0.657434    0.863767    11.00000   -1.20000
AFIX   0
PART 1
C83A  1    0.385794    0.152031    0.535767    51.00000    0.10459    0.05741 =
         0.08930   -0.01042    0.02731   -0.00143
PART 0
C37   1    0.680495    0.805651    0.945976    11.00000    0.11467    0.06955 =
         0.11567   -0.00788    0.05418   -0.02157
C22   1    0.590722    0.754803    1.025740    11.00000    0.07242    0.06574 =
         0.09019   -0.01830    0.00903   -0.00228
AFIX  43
H22   2    0.568705    0.747681    1.029143    11.00000   -1.20000
AFIX   0
PART 1
C75A  1    0.351671    0.446134    0.394077    31.00000    0.08107    0.05068 =
         0.06793   -0.00277    0.00712    0.00063
AFIX  43
H75A  2    0.334769    0.455659    0.346424    31.00000   -1.20000
AFIX   0
PART 0
C111  1    0.187144    0.298915    0.403009    11.00000    0.09312    0.09402 =
         0.08631   -0.01702    0.03165   -0.01748
AFIX  43
H111  2    0.169714    0.306622    0.417511    11.00000   -1.20000
AFIX   0
C57   1    0.859706    0.560837    1.240875    11.00000    0.08444    0.10790 =
         0.07309   -0.00002    0.01361    0.00557
C110  1    0.199023    0.258214    0.409117    11.00000    0.08484    0.09458 =
         0.06967   -0.01209    0.02129   -0.01574
PART 1
C88A  1    0.344735    0.141025    0.486802    51.00000    0.10316    0.05991 =
         0.09076   -0.01390    0.02977   -0.00553
PART 0
C61   1    0.853903    0.633905    1.261641    11.00000    0.08271    0.10462 =
         0.07436   -0.01380    0.01324   -0.02598
C66   1    0.451399    0.329444    0.723328    11.00000    0.13682    0.06294 =
         0.07306    0.00671    0.03322   -0.00069
AFIX  43
H66   2    0.463879    0.325274    0.772926    11.00000   -1.20000
AFIX   0
C104  1    0.223130    0.361796    0.257547    11.00000    0.08625    0.06954 =
         0.07304   -0.00610    0.00858   -0.01461
AFIX  43
H104  2    0.199098    0.347847    0.222732    11.00000   -1.20000
AFIX   0
C7    1    0.535545    0.691164    0.920638    11.00000    0.07419    0.06430 =
         0.11191   -0.02684    0.01255    0.00456
AFIX  43
H7    2    0.523053    0.715939    0.922262    11.00000   -1.20000
AFIX   0
C106  1    0.273242    0.413416    0.287329    11.00000    0.08797    0.06645 =
         0.07120   -0.00439    0.01628   -0.01333
AFIX  43
H106  2    0.283475    0.435054    0.272894    11.00000   -1.20000
AFIX   0
C30   1    0.568852    0.868063    0.991187    11.00000    0.10572    0.07905 =
         0.14029   -0.00074    0.02164    0.01028
AFIX 137
H30A  2    0.551075    0.892417    0.974645    11.00000   -1.50000
H30B  2    0.555035    0.844876    0.958103    11.00000   -1.50000
H30C  2    0.593489    0.874892    0.993387    11.00000   -1.50000
AFIX   0
PART 1
C91A  1    0.314775    0.170903    0.432122    51.00000    0.09602    0.06737 =
         0.10178   -0.01027    0.02308   -0.01062
AFIX 137
H91A  2    0.291806    0.155411    0.393611    51.00000   -1.50000
H91B  2    0.327497    0.187054    0.412820    51.00000   -1.50000
H91C  2    0.305399    0.189812    0.454123    51.00000   -1.50000
AFIX   0
C123  1    0.159805    0.428323    0.152558    41.00000    0.09241    0.07390 =
         0.07669   -0.02629    0.01206   -0.01004
AFIX 137
H12A  2    0.151978    0.402553    0.165109    41.00000   -1.50000
H12B  2    0.135658    0.444674    0.119866    41.00000   -1.50000
H12C  2    0.177639    0.444555    0.195744    41.00000   -1.50000
AFIX   0
PART 0
C114  1    0.264689    0.265314    0.337603    11.00000    0.11844    0.08707 =
         0.12081    0.01266    0.05202    0.00205
AFIX 137
H11A  2    0.254143    0.276109    0.289772    11.00000   -1.50000
H11B  2    0.266773    0.234918    0.337413    11.00000   -1.50000
H11C  2    0.291404    0.277210    0.371138    11.00000   -1.50000
AFIX   0
C52   1    0.710120    0.620483    1.293101    11.00000    0.12110    0.09608 =
         0.09870   -0.01954    0.05076   -0.00683
C34   1    0.759750    0.794702    1.055477    11.00000    0.10620    0.06610 =
         0.14883   -0.01208    0.05306   -0.00274
AFIX  43
H34   2    0.787131    0.790797    1.093152    11.00000   -1.20000
AFIX   0
C24   1    0.579611    0.855699    1.064511    11.00000    0.08885    0.06939 =
         0.11906   -0.02864    0.02315   -0.00763
C35   1    0.750683    0.813903    0.993365    11.00000    0.14072    0.05817 =
         0.15752   -0.00335    0.08072   -0.00447
C25   1    0.569242    0.880366    1.103903    11.00000    0.09469    0.08313 =
         0.14702   -0.03521    0.02686    0.00668
AFIX  43
H25   2    0.554173    0.905112    1.082824    11.00000   -1.20000
AFIX   0
PART 1
C76A  1    0.391064    0.467222    0.439275    31.00000    0.08161    0.05149 =
         0.06976   -0.00109    0.00788   -0.00004
AFIX  43
H76A  2    0.401252    0.488177    0.423580    31.00000   -1.20000
AFIX   0
PART 0
C64   1    0.829875    0.670056    1.261079    11.00000    0.11397    0.08781 =
         0.10506   -0.03041    0.03318   -0.02323
AFIX 137
H64A  2    0.830191    0.669836    1.304799    11.00000   -1.50000
H64B  2    0.802023    0.667831    1.219814    11.00000   -1.50000
H64C  2    0.841719    0.696112    1.258258    11.00000   -1.50000
AFIX   0
C36   1    0.710511    0.819230    0.939284    11.00000    0.14970    0.07278 =
         0.12605   -0.00693    0.06224   -0.00341
AFIX  43
H36   2    0.703818    0.832680    0.896578    11.00000   -1.20000
AFIX   0
PART 1
C84A  1    0.411969    0.124367    0.591091    51.00000    0.10751    0.06060 =
         0.09456   -0.00879    0.02583   -0.00258
PART 0
C26   1    0.580038    0.870100    1.171659    11.00000    0.08956    0.12743 =
         0.13733   -0.05355    0.03543   -0.01140
C49   1    0.727657    0.556623    1.386998    11.00000    0.12849    0.09564 =
         0.12045   -0.01608    0.06466   -0.03097
AFIX  43
H49   2    0.733170    0.534697    1.419443    11.00000   -1.20000
AFIX   0
C63   1    0.843697    0.516871    1.221412    11.00000    0.11481    0.09771 =
         0.10667    0.00116    0.03156    0.01705
AFIX 137
H63A  2    0.829127    0.510083    1.243683    11.00000   -1.50000
H63B  2    0.866207    0.497452    1.238304    11.00000   -1.50000
H63C  2    0.825377    0.514566    1.169627    11.00000   -1.50000
AFIX   0
C58   1    0.899807    0.568177    1.261885    11.00000    0.08375    0.13971 =
         0.10022   -0.00798    0.01981    0.00788
AFIX  43
H58   2    0.915621    0.545910    1.262275    11.00000   -1.20000
AFIX   0
C54   1    0.763397    0.514957    1.345024    11.00000    0.13678    0.08782 =
         0.11387    0.00697    0.04933   -0.00210
AFIX 137
H54A  2    0.751178    0.504135    1.296688    11.00000   -1.50000
H54B  2    0.762157    0.493631    1.374809    11.00000   -1.50000
H54C  2    0.791585    0.522293    1.364946    11.00000   -1.50000
AFIX   0
C31   1    0.634888    0.768897    1.201055    11.00000    0.13100    0.10919 =
         0.08726   -0.01209    0.01343    0.00853
AFIX 137
H31A  2    0.617174    0.744667    1.179531    11.00000   -1.50000
H31B  2    0.645565    0.769889    1.251937    11.00000   -1.50000
H31C  2    0.657246    0.766672    1.194716    11.00000   -1.50000
AFIX   0
C27   1    0.600617    0.834322    1.200301    11.00000    0.10320    0.12355 =
         0.11031   -0.04742    0.03143   -0.01721
AFIX  43
H27   2    0.608021    0.827038    1.246843    11.00000   -1.20000
AFIX   0
C115  1    0.185023    0.226073    0.438439    11.00000    0.11261    0.11079 =
         0.09890   -0.01715    0.04452   -0.02711
AFIX 137
H11D  2    0.160726    0.212520    0.399323    11.00000   -1.50000
H11E  2    0.178908    0.239358    0.470499    11.00000   -1.50000
H11F  2    0.206236    0.205217    0.464764    11.00000   -1.50000
AFIX   0
C59   1    0.916273    0.608116    1.282098    11.00000    0.08465    0.14651 =
         0.10887   -0.01943    0.01232   -0.02247
PART 1
C87A  1    0.332202    0.102274    0.493306    51.00000    0.10557    0.06226 =
         0.09190   -0.00873    0.02564   -0.00422
AFIX  43
H87A  2    0.304968    0.094406    0.460197    51.00000   -1.20000
AFIX   0
PART 0
C60   1    0.892949    0.639413    1.282328    11.00000    0.09577    0.11675 =
         0.11287   -0.02850    0.01758   -0.02329
AFIX  43
H60   2    0.904537    0.666312    1.297662    11.00000   -1.20000
AFIX   0
PART 1
C86A  1    0.357580    0.074496    0.545887    51.00000    0.10466    0.06094 =
         0.09444   -0.00907    0.02605   -0.00381
PART 0
C113  1    0.185924    0.374570    0.368946    11.00000    0.13017    0.08714 =
         0.14306   -0.02487    0.05786   -0.00620
AFIX 137
H11G  2    0.206908    0.390846    0.409357    11.00000   -1.50000
H11H  2    0.161190    0.375241    0.368476    11.00000   -1.50000
H11I  2    0.180613    0.386498    0.324568    11.00000   -1.50000
AFIX   0
C40   1    0.739546    0.761810    1.133646    11.00000    0.09680    0.11508 =
         0.10552    0.00324    0.01907   -0.00313
AFIX 137
H40A  2    0.737055    0.783022    1.162206    11.00000   -1.50000
H40B  2    0.767278    0.751361    1.159762    11.00000   -1.50000
H40C  2    0.721072    0.738762    1.124055    11.00000   -1.50000
AFIX   0
PART 1
C85A  1    0.396114    0.086649    0.593226    51.00000    0.10732    0.06209 =
         0.09601   -0.00461    0.02219   -0.00315
AFIX  43
H85A  2    0.413402    0.067902    0.630448    51.00000   -1.20000
AFIX   0
PART 0
C51   1    0.698381    0.622534    1.338884    11.00000    0.16238    0.09462 =
         0.13002   -0.02072    0.07909   -0.01171
AFIX  43
H51   2    0.684114    0.646510    1.337881    11.00000   -1.20000
AFIX   0
C38   1    0.637711    0.812508    0.884002    11.00000    0.13584    0.12843 =
         0.10424    0.02201    0.01335   -0.02778
AFIX 137
H38A  2    0.625718    0.785782    0.860982    11.00000   -1.50000
H38B  2    0.637541    0.831338    0.849676    11.00000   -1.50000
H38C  2    0.622060    0.824862    0.901059    11.00000   -1.50000
AFIX   0
PART 1
C100  1    0.357237    0.292278    0.336302    21.00000    0.11780    0.11506 =
         0.09344   -0.00218    0.04395   -0.00724
AFIX 137
H10A  2    0.345857    0.271200    0.351745    21.00000   -1.50000
H10B  2    0.336549    0.301440    0.287994    21.00000   -1.50000
H10C  2    0.366536    0.316154    0.368705    21.00000   -1.50000
AFIX   0
PART 0
C55   1    0.702020    0.656337    1.243181    11.00000    0.17764    0.09197 =
         0.11437   -0.00264    0.05826    0.02834
AFIX 137
H55A  2    0.682039    0.647795    1.194100    11.00000   -1.50000
H55B  2    0.727098    0.664204    1.247683    11.00000   -1.50000
H55C  2    0.691685    0.680194    1.255484    11.00000   -1.50000
AFIX   0
PART 1
C122  1    0.167285    0.425194   -0.064387    41.00000    0.11283    0.08188 =
         0.07797    0.00165    0.01985    0.00484
AFIX 137
H12D  2    0.184210    0.444859   -0.069822    41.00000   -1.50000
H12E  2    0.140083    0.436698   -0.086820    41.00000   -1.50000
H12F  2    0.165974    0.398735   -0.087205    41.00000   -1.50000
AFIX   0
C90A  1    0.455081    0.136343    0.643474    51.00000    0.10521    0.07143 =
         0.11043    0.00406    0.02326   -0.00240
AFIX 137
H90A  2    0.456201    0.160421    0.671183    51.00000   -1.50000
H90B  2    0.467705    0.143517    0.617910    51.00000   -1.50000
H90C  2    0.469508    0.112915    0.675557    51.00000   -1.50000
AFIX   0
PART 0
C50   1    0.706086    0.591733    1.386501    11.00000    0.15978    0.12825 =
         0.12234   -0.03904    0.08936   -0.03005
PART 1
C124  1    0.280776    0.373810    0.170198    41.00000    0.09919    0.08944 =
         0.08057   -0.01228    0.02788   -0.00056
AFIX 137
H12G  2    0.301486    0.394989    0.197455    41.00000   -1.50000
H12H  2    0.286290    0.359548    0.138069    41.00000   -1.50000
H12I  2    0.281067    0.353537    0.202925    41.00000   -1.50000
AFIX   0
C99A  1    0.482660    0.202368    0.450552    21.00000    0.10881    0.11276 =
         0.12154   -0.04016    0.06258   -0.02218
AFIX 137
H99A  2    0.496383    0.217546    0.495759    21.00000   -1.50000
H99B  2    0.502466    0.193383    0.440348    21.00000   -1.50000
H99C  2    0.469038    0.177929    0.453811    21.00000   -1.50000
AFIX   0
C89A  1    0.340901    0.031782    0.551857    51.00000    0.12981    0.07372 =
         0.11158    0.00329    0.01669   -0.01282
AFIX 137
H89A  2    0.312427    0.034813    0.534691    51.00000   -1.50000
H89B  2    0.356230    0.022770    0.601651    51.00000   -1.50000
H89C  2    0.343583    0.010970    0.522975    51.00000   -1.50000
AFIX   0
PART 0
C39   1    0.785452    0.830398    0.991094    11.00000    0.17396    0.09128 =
         0.27232    0.00675    0.15346    0.00557
AFIX 137
H39A  2    0.787094    0.860691    0.997296    11.00000   -1.50000
H39B  2    0.781213    0.823537    0.945112    11.00000   -1.50000
H39C  2    0.810608    0.817669    1.029400    11.00000   -1.50000
AFIX   0
C29   1    0.569389    0.900277    1.211242    11.00000    0.13701    0.17620 =
         0.20212   -0.09808    0.08328   -0.02113
AFIX 137
H29A  2    0.593178    0.916824    1.244822    11.00000   -1.50000
H29B  2    0.560454    0.884508    1.237281    11.00000   -1.50000
H29C  2    0.547709    0.918843    1.176995    11.00000   -1.50000
AFIX   0
C53   1    0.690255    0.594532    1.434280    11.00000    0.23558    0.17828 =
         0.18164   -0.03484    0.13325   -0.02671
AFIX 137
H53A  2    0.662349    0.584600    1.408255    11.00000   -1.50000
H53B  2    0.691277    0.623535    1.448681    11.00000   -1.50000
H53C  2    0.706957    0.577261    1.476630    11.00000   -1.50000
AFIX   0
C62   1    0.959908    0.615098    1.302705    11.00000    0.11404    0.22724 =
         0.19834   -0.04857    0.05714   -0.03575
AFIX 137
H62A  2    0.975987    0.590099    1.326200    11.00000   -1.50000
H62B  2    0.971748    0.638866    1.335200    11.00000   -1.50000
H62C  2    0.959621    0.620750    1.259763    11.00000   -1.50000
AFIX   0
PART 1
C98A  1    0.436201    0.275197    0.223108    21.00000    0.14164    0.13875 =
         0.12413   -0.03353    0.07073   -0.05056
AFIX 137
H98A  2    0.462977    0.287455    0.243745    21.00000   -1.50000
H98B  2    0.415579    0.295260    0.190697    21.00000   -1.50000
H98C  2    0.433888    0.249919    0.196773    21.00000   -1.50000
AFIX   0
PART 2
C99B  1    0.488040    0.197857    0.484965   -21.00000    0.10928    0.12072 =
         0.11951   -0.03820    0.05884   -0.02336
AFIX 137
H99D  2    0.490762    0.212475    0.525522   -21.00000   -1.50000
H99E  2    0.514353    0.196491    0.491071   -21.00000   -1.50000
H99F  2    0.478053    0.169575    0.482268   -21.00000   -1.50000
AFIX   0
C98B  1    0.457208    0.248569    0.248714   -21.00000    0.11569    0.14025 =
         0.12722   -0.03296    0.05800   -0.04255
AFIX 137
H98D  2    0.467002    0.276756    0.249974   -21.00000   -1.50000
H98E  2    0.433927    0.242518    0.200696   -21.00000   -1.50000
H98F  2    0.478674    0.228412    0.261562   -21.00000   -1.50000
AFIX   0
C1A   1    0.363532    0.283616    0.325361   -21.00000    0.11795    0.11299 =
         0.10221   -0.02528    0.05707   -0.03650
AFIX 137
H1AA  2    0.345843    0.263261    0.327303   -21.00000   -1.50000
H1AB  2    0.349541    0.296034    0.277790   -21.00000   -1.50000
H1AC  2    0.370660    0.305492    0.360716   -21.00000   -1.50000
AFIX  66
C92B  1    0.423916    0.241146    0.403366   -21.00000    0.10527    0.10310 =
         0.11096   -0.04194    0.05467   -0.04525
C93B  1    0.458392    0.221250    0.416538   -21.00000    0.10794    0.10681 =
         0.11412   -0.04189    0.05260   -0.04198
C94B  1    0.468549    0.223353    0.366795   -21.00000    0.10828    0.11039 =
         0.11697   -0.03982    0.05392   -0.04324
AFIX  43
H94B  2    0.492112    0.209755    0.375797   -21.00000   -1.20000
AFIX  65
C95B  1    0.444229    0.245351    0.303880   -21.00000    0.11239    0.11183 =
         0.11420   -0.03808    0.05279   -0.04146
C96B  1    0.409752    0.265247    0.290707   -21.00000    0.11131    0.10946 =
         0.11309   -0.03935    0.05419   -0.04260
AFIX  43
H96B  2    0.393131    0.280281    0.247707   -21.00000   -1.20000
AFIX  65
C97B  1    0.399595    0.263145    0.340449   -21.00000    0.11128    0.10774 =
         0.11141   -0.03597    0.05265   -0.04413
AFIX   0
C71B  1    0.402480    0.463516    0.514214   -31.00000    0.07657    0.04491 =
         0.06735   -0.00421    0.00701   -0.00269
C72B  1    0.390474    0.426777    0.531286   -31.00000    0.07840    0.04816 =
         0.06555   -0.00265    0.00988   -0.00141
C73B  1    0.354013    0.410237    0.480984   -31.00000    0.07796    0.04905 =
         0.06363   -0.00610    0.00914   -0.00323
AFIX  43
H73B  2    0.344893    0.386312    0.492873   -31.00000   -1.20000
AFIX   0
C74B  1    0.329829    0.426668    0.413726   -31.00000    0.07591    0.04894 =
         0.06731   -0.00232    0.01059    0.00276
C75B  1    0.342488    0.463158    0.399796   -31.00000    0.08356    0.05240 =
         0.06830    0.00100    0.00233    0.00111
AFIX  43
H75B  2    0.325861    0.475747    0.354353   -31.00000   -1.20000
AFIX   0
C76B  1    0.378351    0.481913    0.449456   -31.00000    0.08727    0.05085 =
         0.07346    0.00172    0.00393   -0.00241
AFIX  43
H76B  2    0.386180    0.507286    0.438792   -31.00000   -1.20000
AFIX   0
C1B   1    0.218237    0.401728    0.158078   -41.00000    0.09623    0.06635 =
         0.07174   -0.01189    0.01275   -0.01359
C1C   1    0.237365    0.393484    0.122488   -41.00000    0.09792    0.06835 =
         0.07220   -0.01226    0.01353   -0.01066
C1D   1    0.182662    0.422291    0.128543   -41.00000    0.09658    0.06666 =
         0.07316   -0.01154    0.01375   -0.01251
C1E   1    0.160561    0.429359    0.049803   -41.00000    0.09854    0.06641 =
         0.07385   -0.00982    0.01226   -0.01059
AFIX  43
H1E   2    0.135636    0.443880    0.026496   -41.00000   -1.20000
AFIX   0
C1F   1    0.174268    0.416269    0.011578   -41.00000    0.09855    0.06595 =
         0.07120   -0.00964    0.01247   -0.01023
C1G   1    0.162562    0.440623    0.163957   -41.00000    0.10528    0.06772 =
         0.08408   -0.03106    0.01364   -0.01069
AFIX 137
H1GA  2    0.150510    0.418157    0.175615   -41.00000   -1.50000
H1GB  2    0.141521    0.460277    0.131340   -41.00000   -1.50000
H1GC  2    0.182768    0.455189    0.207624   -41.00000   -1.50000
AFIX   0
C1H   1    0.212739    0.401887    0.043388   -41.00000    0.09908    0.06897 =
         0.07359   -0.01210    0.01279   -0.00945
AFIX  43
H1H   2    0.223923    0.397208    0.016149   -41.00000   -1.20000
AFIX   0
C1I   1    0.147634    0.420874   -0.071149   -41.00000    0.11078    0.07178 =
         0.07238    0.00003    0.01167   -0.01006
AFIX 137
H1IA  2    0.119131    0.421173   -0.087666   -41.00000   -1.50000
H1IB  2    0.152696    0.397373   -0.092874   -41.00000   -1.50000
H1IC  2    0.154370    0.446963   -0.084786   -41.00000   -1.50000
AFIX   0
C1J   1    0.287823    0.385862    0.151111   -41.00000    0.10483    0.09136 =
         0.08765    0.00133    0.01942   -0.01210
AFIX 137
H1JA  2    0.304516    0.407951    0.184582   -41.00000   -1.50000
H1JB  2    0.290050    0.386627    0.110008   -41.00000   -1.50000
H1JC  2    0.297069    0.358756    0.174719   -41.00000   -1.50000
AFIX  66
C83B  1    0.388350    0.152753    0.534618   -51.00000    0.10426    0.05854 =
         0.08907   -0.00943    0.02936   -0.00175
C84B  1    0.419074    0.128529    0.588356   -51.00000    0.10795    0.06174 =
         0.09322   -0.00688    0.02866   -0.00139
C85B  1    0.410805    0.088667    0.600944   -51.00000    0.10705    0.06225 =
         0.09440   -0.00517    0.02685   -0.00268
AFIX  43
H85B  2    0.431804    0.072111    0.637671   -51.00000   -1.20000
AFIX  65
C86B  1    0.371811    0.073030    0.559795   -51.00000    0.10708    0.06183 =
         0.09325   -0.00798    0.02822   -0.00456
C87B  1    0.341087    0.097254    0.506057   -51.00000    0.10667    0.06288 =
         0.09386   -0.00733    0.02677   -0.00524
AFIX  43
H87B  2    0.314436    0.086566    0.477934   -51.00000   -1.20000
AFIX  65
C88B  1    0.349355    0.137115    0.493468   -51.00000    0.10446    0.05976 =
         0.09159   -0.01294    0.02982   -0.00404
AFIX   0
C91B  1    0.316207    0.162543    0.432579   -51.00000    0.09686    0.05452 =
         0.09467   -0.01689    0.03323   -0.00822
AFIX 137
H91D  2    0.317853    0.191394    0.448105   -51.00000   -1.50000
H91E  2    0.289953    0.150816    0.417716   -51.00000   -1.50000
H91F  2    0.319355    0.161878    0.392497   -51.00000   -1.50000
AFIX   0
C90B  1    0.463586    0.142598    0.632113   -51.00000    0.10745    0.06972 =
         0.10235    0.00849    0.02978    0.00566
AFIX 137
H90D  2    0.472680    0.147041    0.600180   -51.00000   -1.50000
H90E  2    0.480203    0.121048    0.666993   -51.00000   -1.50000
H90F  2    0.466111    0.168628    0.656924   -51.00000   -1.50000
AFIX   0
C89B  1    0.359857    0.030567    0.573297   -51.00000    0.11006    0.07316 =
         0.10611   -0.00092    0.02778   -0.01526
AFIX 137
H89D  2    0.384147    0.014008    0.604374   -51.00000   -1.50000
H89E  2    0.342585    0.016010    0.527950   -51.00000   -1.50000
H89F  2    0.345180    0.034484    0.596216   -51.00000   -1.50000
AFIX   0
PART 0
B     3    0.457500    0.384078    0.478099    11.00000    0.23341    0.12845 =
         0.22409   -0.01209    0.13061   -0.01239
F1    5    0.474171    0.393089    0.549152    11.00000    0.32432    0.24186 =
         0.24186   -0.05891    0.15956   -0.06808
F2    5    0.467288    0.415572    0.448566    11.00000    0.42969    0.31293 =
         0.41828    0.12583    0.29732    0.01576
F4    5    0.475927    0.346513    0.481630    11.00000    0.43368    0.20099 =
         0.57531   -0.03736    0.36729    0.00756
F3    5    0.417033    0.379377    0.431772    11.00000    0.24707    0.12451 =
         0.32731    0.00412    0.03468   -0.01868
HKLF 4


REM  nv111_150k_new_a.res in C2/c
REM wR2 = 0.2269, GooF = S = 1.216, Restrained GooF = 1.176 for all data
REM R1 = 0.0988 for 15136 Fo > 4sig(Fo) and 0.1233 for all 23584 data
REM 1511 parameters refined using 2107 restraints

END

WGHT      0.1664     36.8038

REM Highest difference peak  1.322,  deepest hole -0.575,  1-sigma level  0.077
Q1    1   0.5437  0.4978  0.6824  11.00000  0.05    1.32
Q2    1   0.5050  0.4978  0.7384  11.00000  0.05    1.32
Q3    1   0.5094  0.5204  0.6946  11.00000  0.05    1.10
Q4    1   0.5356  0.5197  0.7338  11.00000  0.05    1.01
Q5    1   0.4298  0.3817  0.3866  11.00000  0.05    0.57
Q6    1   0.5062  0.3700  0.5839  11.00000  0.05    0.36
Q7    1   0.3937  0.3070  0.1728  11.00000  0.05    0.35
Q8    1   0.5096  0.3822  0.5302  11.00000  0.05    0.32
Q9    1   0.4006  0.2707  0.5236  11.00000  0.05    0.30
Q10   1   0.7635  0.5908  1.2895  11.00000  0.05    0.30
Q11   1   0.4330  0.4266  0.7179  11.00000  0.05    0.30
Q12   1   0.4126  0.2775  0.5903  11.00000  0.05    0.29
Q13   1   0.5791  0.5198  0.8536  11.00000  0.05    0.28
Q14   1   0.4682  0.4780  0.5588  11.00000  0.05    0.27
Q15   1   0.2402  0.3205  0.3342  11.00000  0.05    0.27
Q16   1   0.2430  0.3625  0.2370  11.00000  0.05    0.27
Q17   1   0.8114  0.5095  1.1926  11.00000  0.05    0.27
Q18   1   0.4403  0.4197  0.7521  11.00000  0.05    0.27
Q19   1   0.3921  0.3981  0.2536  11.00000  0.05    0.26
Q20   1   0.4102  0.4325  0.5034  11.00000  0.05    0.26
Q21   1   0.5806  0.6088  0.8796  11.00000  0.05    0.26
Q22   1   0.1973  0.4125  0.1772  11.00000  0.05    0.26
Q23   1   0.2414  0.3728  0.2913  11.00000  0.05    0.26
Q24   1   0.7138  0.5730  1.2239  11.00000  0.05    0.25
Q25   1   0.5982  0.4988  0.8272  11.00000  0.05    0.25
Q26   1   0.4334  0.3415  0.5483  11.00000  0.05    0.25
Q27   1   0.4915  0.3541  0.6093  11.00000  0.05    0.25
Q28   1   0.4208  0.2088  0.5620  11.00000  0.05    0.25
Q29   1   0.3021  0.3773  0.3774  11.00000  0.05    0.24
Q30   1   0.4203  0.2507  0.3188  11.00000  0.05    0.24
Q31   1   0.7661  0.5710  1.2422  11.00000  0.05    0.24
Q32   1   0.3978  0.4270  0.4003  11.00000  0.05    0.24
Q33   1   0.4634  0.4609  0.5727  11.00000  0.05    0.24
Q34   1   0.4409  0.2524  0.4996  11.00000  0.05    0.24
Q35   1   0.8170  0.5915  1.2675  11.00000  0.05    0.24
Q36   1   0.4012  0.2597  0.5799  11.00000  0.05    0.24
Q37   1   0.3527  0.4761  0.2508  11.00000  0.05    0.24
Q38   1   0.5883  0.5378  0.8097  11.00000  0.05    0.24
Q39   1   0.3987  0.4027  0.6162  11.00000  0.05    0.24
Q40   1   0.5524  0.6980  0.9031  11.00000  0.05    0.24
Q41   1   0.4444  0.4531  0.4222  11.00000  0.05    0.24
Q42   1   0.2466  0.3382  0.2901  11.00000  0.05    0.23
Q43   1   0.4393  0.2287  0.4394  11.00000  0.05    0.23
Q44   1   0.5213  0.6814  0.8798  11.00000  0.05    0.23
Q45   1   0.7497  0.5890  1.3531  11.00000  0.05    0.23
Q46   1   0.2766  0.2866  0.3205  11.00000  0.05    0.23
Q47   1   0.6226  0.8075  1.0288  11.00000  0.05    0.23
Q48   1   0.6161  0.5399  0.9414  11.00000  0.05    0.23
Q49   1   0.4643  0.3496  0.7003  11.00000  0.05    0.22
;
_shelx_res_checksum                98202
_shelx_hkl_file
;
 -48  -2  13    1.53    3.03
 -48   0  11    3.04    3.18
 -48   0  13   -1.41    2.92
 -48   0  14   11.69    5.07
 -48   0  16    0.02    2.92
 -48   2  11   -0.40    3.15
 -48   2  13    2.53    3.16
 -48   2  14   -0.46    2.96
 -48   2  16   -0.65    2.86
 -48   4  13    1.50    3.09
 -48   4  14   -1.27    2.99
 -48   4  15   -0.80    2.99
 -48   6  13   -0.29    3.03
 -48   6  14   -0.85    3.01
 -47  -1  10    1.83    3.00
 -47  -1  11   -1.12    3.03
 -47  -1  14   -1.85    3.02
 -47  -1  15   -1.12    2.86
 -47  -1  16    0.44    2.92
 -47   1  10    2.36    3.09
 -47   1  11   -0.11    3.06
 -47   1  13   -1.73    2.94
 -47   1  15    0.40    3.04
 -47   1  16    0.58    2.88
 -47   3  11   -0.82    3.20
 -47   3  13   -3.16    3.14
 -47   3  14    0.56    3.15
 -47   3  15   -0.69    3.00
 -47   3  16    1.10    2.99
 -47   5  10    2.58    3.21
 -47   5  11    2.82    3.27
 -47   5  14    0.24    3.26
 -47   5  15    0.32    3.20
 -47   7  10    1.53    3.17
 -47   7  11   -3.45    3.22
 -47   7  14    3.38    3.22
 -47   7  15    2.12    3.15
 -47   7  16    2.20    3.11
 -47   9  13    1.04    3.33
 -47   9  14   -2.27    3.03
 -47   9  15   -0.78    3.09
 -46   0  10   -1.43    3.11
 -46   0  15   -1.41    2.99
 -46   0  16    2.63    2.90
 -46   2   7   -2.06    3.09
 -46   2   9   -1.38    2.95
 -46   2  10    3.78    3.25
 -46   2  11   -0.68    3.10
 -46   2  13    1.07    3.23
 -46   2  14   -0.57    3.12
 -46   2  15   -2.24    2.90
 -46   4   7    1.05    3.14
 -46   4   8   -0.22    3.28
 -46   4   9    0.05    3.30
 -46   4  11   -1.26    3.23
 -46   4  13   -2.62    3.04
 -46   4  15   -1.64    3.08
 -46   6   8   -1.27    3.18
 -46   6  11   -0.63    3.31
 -46   6  15    1.35    3.20
 -46   6  16    0.13    3.05
 -46   8   8    0.71    3.35
 -46   8  13    1.47    3.26
 -46   8  14    2.13    3.44
 -46   8  15   -0.81    3.14
 -46   8  16   -1.35    3.01
 -46  10   9    2.19    3.43
 -46  10  10   -2.57    3.39
 -46  10  13    1.15    3.21
 -46  10  15   -1.37    3.10
 -46  10  16   -2.36    3.00
 -46  12  12    1.91    3.40
 -46  12  13   -1.86    3.29
 -46  12  14   -0.84    3.17
 -45  -1   6    1.54    3.16
 -45   1   6   -0.33    3.16
 -45   1  13    1.52    3.06
 -45   1  16    0.92    2.92
 -45   3   6   -0.95    3.04
 -45   3   8   -2.58    3.11
 -45   3   9    0.74    3.22
 -45   3  10    2.67    3.30
 -45   3  11    2.19    3.26
 -45   3  14    0.52    3.13
 -45   3  15   -0.59    3.13
 -45   3  16   -0.45    2.94
 -45   5   6   -1.43    3.15
 -45   5   7    0.13    3.32
 -45   5   9    1.79    3.24
 -45   5  10    0.20    3.35
 -45   5  11    2.12    3.37
 -45   5  13   -1.62    3.07
 -45   5  14    3.57    3.42
 -45   5  15   -0.70    3.19
 -45   5  16   -0.13    3.01
 -45   7   7    3.84    3.31
 -45   7   8    2.83    3.43
 -45   7   9   -0.14    3.13
 -45   7  10    0.09    3.20
 -45   7  11    2.92    3.45
 -45   7  13   -0.50    3.30
 -45   7  14    4.31    3.46
 -45   9   7    0.68    3.13
 -45   9   9   -0.71    3.38
 -45   9  11   -0.37    3.31
 -45   9  12    1.41    3.48
 -45   9  16    0.67    3.09
 -45  11   8    1.82    3.36
 -45  11  12   -0.21    3.29
 -45  11  13   -2.29    3.25
 -45  11  16    2.53    3.10
 -45  13   9   -3.33    3.39
 -45  13  10    1.60    3.37
 -45  13  12    2.32    3.41
 -45  13  13   -0.47    3.43
 -45  13  14    2.50    3.40
 -44  -2   4    1.91    3.00
 -44   0   6   -0.82    3.09
 -44   2   6    0.81    3.04
 -44   2   9    1.30    3.17
 -44   2  10    4.05    3.24
 -44   2  11   -0.13    3.19
 -44   2  13    1.93    3.17
 -44   2  15    1.10    3.12
 -44   2  16   -0.34    2.96
 -44   4   5    1.95    3.22
 -44   4   6    1.40    3.25
 -44   4   7   -2.28    3.17
 -44   4   8    3.27    3.34
 -44   4   9   -1.41    3.06
 -44   4  10   11.22    5.27
 -44   4  13   -2.54    2.95
 -44   4  14   -0.28    3.25
 -44   4  16    2.91    3.06
 -44   6   7   -0.73    3.21
 -44   6   8   -0.04    3.26
 -44   6   9   -1.24    3.31
 -44   6  10    2.09    3.49
 -44   6  12    4.17    3.49
 -44   6  14    2.52    3.46
 -44   6  15    0.41    3.27
 -44   6  16    2.32    3.09
 -44   8   5   -1.13    3.08
 -44   8   6   -1.20    3.24
 -44   8  10    2.65    3.39
 -44   8  11    1.27    3.33
 -44   8  13    2.26    3.56
 -44   8  15    1.30    3.31
 -44   8  16    1.83    3.14
 -44  10   6   -1.49    3.18
 -44  10   7    3.33    3.38
 -44  10  12   -1.62    3.41
 -44  10  13   -0.67    3.42
 -44  10  14    0.16    3.51
 -44  10  16    2.07    3.08
 -44  12   7    2.11    3.39
 -44  12   8    1.98    3.41
 -44  12   9   -1.72    3.35
 -44  12  10    2.05    3.45
 -44  12  13    0.65    3.42
 -44  12  15   -1.16    3.10
 -44  12  16    0.19    3.08
 -44  14   8   -3.39    3.22
 -44  14  12    4.53    3.67
 -44  14  13   -0.26    3.42
 -44  14  14    2.55    3.34
 -44  14  15   -0.10    3.12
 -44  16  10    0.62    3.54
 -44  16  12    3.26    3.49
 -44  16  13    0.92    3.41
 -44  16  14    2.20    3.46
 -43  -3   3    0.02    3.00
 -43  -1   3   -2.10    2.91
 -43   1   5    1.70    3.09
 -43   1   6   -0.06    2.92
 -43   3   3    0.80    3.01
 -43   3   5   -2.53    3.03
 -43   3   6    0.58    3.25
 -43   3   7   -1.62    2.95
 -43   3   8   -1.25    3.00
 -43   3   9    2.94    3.28
 -43   3  11   -0.67    3.15
 -43   3  14    2.60    3.28
 -43   5   5    2.08    3.31
 -43   5   6    1.44    3.35
 -43   5   7    0.93    3.15
 -43   5   8   -0.73    3.20
 -43   5   9   -0.76    3.16
 -43   5  10    2.73    3.29
 -43   5  11   -0.92    3.16
 -43   5  14    1.90    3.36
 -43   5  15   -0.94    3.08
 -43   5  16    2.99    3.10
 -43   7   5   -0.53    3.15
 -43   7   6   -0.53    3.27
 -43   7   7   -1.72    3.19
 -43   7   8   -0.06    3.38
 -43   7   9    1.32    3.33
 -43   7  10    4.71    3.51
 -43   7  13    0.89    3.46
 -43   7  14    3.08    3.49
 -43   7  16    0.53    3.10
 -43   9   5    0.00    3.10
 -43   9   9   -0.96    3.25
 -43   9  10    4.70    3.69
 -43   9  12    3.51    3.58
 -43   9  15   -0.89    3.33
 -43   9  16   -0.65    2.99
 -43  11   5   -2.00    3.11
 -43  11   6    0.09    3.23
 -43  11   7   -1.04    3.17
 -43  11   8   -1.42    3.39
 -43  11   9   -1.36    3.33
 -43  11  13   -0.73    3.39
 -43  11  15   -0.43    3.17
 -43  11  16    0.91    3.00
 -43  13   6    2.91    3.36
 -43  13   7    2.10    3.30
 -43  13   8   -1.99    3.56
 -43  13   9    0.93    3.59
 -43  13  10   -0.88    3.38
 -43  13  12    0.66    3.48
 -43  13  13    2.83    3.65
 -43  13  14    0.52    3.43
 -43  15   7    2.46    3.51
 -43  15   8   -0.44    3.37
 -43  15   9   -2.56    3.27
 -43  15  10   -0.73    3.51
 -43  15  12    2.64    3.53
 -43  15  14    3.21    3.45
 -43  15  15   -0.70    3.21
 -43  17   9   -1.21    3.34
 -43  17  14    0.64    3.46
 -43  17  15   -0.49    3.15
 -42  -2   2    4.72    2.96
 -42  -2   3   -2.29    2.87
 -42   0   2   15.07    4.35
 -42   0   3    0.60    3.09
 -42   2   3   -1.91    3.02
 -42   2   5    0.64    3.10
 -42   2   6   -0.48    3.04
 -42   2  15   -0.79    2.87
 -42   2  16   -0.28    2.90
 -42   4   3    0.31    3.22
 -42   4   5    2.09    3.29
 -42   4   9    2.58    3.33
 -42   4  10    2.85    3.29
 -42   4  12   15.14    5.25
 -42   4  14    3.08    3.32
 -42   4  15    0.81    3.00
 -42   4  16   10.51    4.72
 -42   6   3    1.84    3.25
 -42   6   5   -0.26    3.21
 -42   6   8    2.66    3.16
 -42   6   9    1.38    3.25
 -42   6  10    5.35    3.47
 -42   6  12   11.12    5.25
 -42   6  14   -1.35    3.25
 -42   6  16    0.06    2.90
 -42   8   3   -2.21    3.04
 -42   8   5    0.92    3.23
 -42   8   6   -1.07    3.33
 -42   8   7    0.00    3.27
 -42   8   8    0.87    3.42
 -42   8   9    1.32    3.46
 -42   8  12   11.80    5.43
 -42   8  13    3.12    3.51
 -42   8  14    1.83    3.36
 -42   8  16    0.84    3.07
 -42  10   5    0.95    3.24
 -42  10   6   -1.35    3.22
 -42  10   8   -0.30    3.54
 -42  10   9   -1.84    3.43
 -42  10  13   -0.70    3.32
 -42  10  14    2.97    3.56
 -42  10  15    0.71    3.38
 -42  10  16    2.83    3.14
 -42  12   5   -1.32    3.20
 -42  12   7   -1.44    3.34
 -42  12   8    2.99    3.51
 -42  12  10   -0.41    3.48
 -42  12  14    1.18    3.46
 -42  12  15   -0.77    3.24
 -42  14   5   -1.02    3.17
 -42  14   7    2.74    3.56
 -42  14   9    2.09    3.66
 -42  14  10    1.88    3.73
 -42  14  15    0.52    3.35
 -42  16   6   -1.26    3.32
 -42  16   7    0.50    3.49
 -42  16   9    1.05    3.48
 -42  16  10    2.06    3.61
 -42  18   8    0.75    3.51
 -42  18   9   -1.05    3.50
 -42  18  11    0.05    3.61
 -42  18  12    0.14    3.54
 -42  18  14    0.44    3.41
 -42  18  15   -1.25    3.34
 -41  -3   1    2.17    2.83
 -41  -1   1   -0.43    2.90
 -41  -1   2   13.82    5.08
 -41   1   1   -0.54    2.87
 -41   1   2   14.23    4.40
 -41   1   3   -0.99    3.03
 -41   3   1   -2.60    2.93
 -41   3   3    2.04    3.12
 -41   3   5    1.31    3.21
 -41   3   6    0.26    3.08
 -41   3  16   -2.50    2.72
 -41   5   2   12.82    4.47
 -41   5   3    1.91    3.11
 -41   5   5    0.45    3.09
 -41   5   6   -0.24    3.04
 -41   5   7   -0.79    2.89
 -41   5   8    4.68    3.36
 -41   5   9   -1.37    3.26
 -41   5  10    0.09    3.04
 -41   5  14    5.07    3.33
 -41   5  15   -0.16    3.04
 -41   5  16    1.43    2.94
 -41   7   3    1.83    3.41
 -41   7   5   -1.85    3.23
 -41   7   6    2.77    3.33
 -41   7   7    1.68    3.42
 -41   7   8    0.84    3.29
 -41   7   9    4.40    3.45
 -41   7  10    3.01    3.32
 -41   7  12   13.88    4.48
 -41   7  13    0.38    3.38
 -41   7  14    1.49    3.21
 -41   7  15    1.64    3.09
 -41   7  16    5.00    3.00
 -41   9   3    1.44    3.13
 -41   9   5    2.42    3.30
 -41   9   6   -0.02    3.43
 -41   9   7    2.85    3.54
 -41   9   8   -1.14    3.36
 -41   9  10    2.64    3.47
 -41   9  12    0.01    3.61
 -41   9  15   -1.16    3.14
 -41  11   3    0.18    3.25
 -41  11   5   -1.26    3.16
 -41  11   6   -0.83    3.43
 -41  11   7    1.45    3.55
 -41  11  10    8.32    3.84
 -41  11  13    0.09    3.46
 -41  11  14   -0.13    3.40
 -41  11  15    2.72    3.24
 -41  13   3   -0.84    3.12
 -41  13   4   15.67    5.99
 -41  13   5   -1.09    3.29
 -41  13   6    0.16    3.40
 -41  13   7   -0.65    3.45
 -41  13   8   -3.23    3.39
 -41  13  10    1.23    3.56
 -41  13  15    0.27    3.22
 -41  15   7    0.17    3.68
 -41  15   8   -1.88    3.58
 -41  15  10    2.99    3.60
 -41  15  12    1.90    3.59
 -41  15  13   -0.83    3.44
 -41  15  14   -1.11    3.48
 -41  15  15   -0.74    3.17
 -41  17   5   -3.97    3.31
 -41  17   6    3.12    3.55
 -41  17   7   -1.17    3.59
 -41  17   8    1.65    3.64
 -41  17   9    1.03    3.56
 -41  17  10   -1.39    3.47
 -41  17  13   -0.28    3.60
 -41  17  15    0.01    3.25
 -41  19   7   -7.20    3.42
 -41  19   8   -0.12    3.64
 -41  19   9    1.85    3.73
 -41  19  11    0.19    3.63
 -41  19  12    5.13    3.93
 -41  19  14   -0.40    3.51
 -41  21  11    4.94    3.90
 -40  -2   0   10.92    5.14
 -40  -2   1    1.07    2.86
 -40   0   0    2.63    2.89
 -40   0   1    1.46    2.92
 -40   2   2   15.47    4.99
 -40   2  16    1.08    2.75
 -40   4   2   10.95    5.14
 -40   4   4    1.33    3.26
 -40   4   5   -1.76    2.99
 -40   4  14    3.78    3.17
 -40   4  15    1.69    2.97
 -40   4  16    0.73    2.76
 -40   6   8    1.10    3.16
 -40   6   9   -0.63    3.06
 -40   6  10   -1.43    3.18
 -40   6  12   12.08    5.09
 -40   6  15    0.08    3.05
 -40   6  16    3.46    2.98
 -40   8   4    9.63    4.61
 -40   8   5    2.79    3.39
 -40   8   6    4.64    3.40
 -40   8   7    1.13    3.20
 -40   8   9    0.79    3.23
 -40   8  12   -1.45    3.37
 -40   8  13    2.85    3.45
 -40   8  14    5.84    3.33
 -40   8  16    2.13    3.00
 -40  10   5    0.48    3.36
 -40  10   6    1.94    3.33
 -40  10   7   -1.46    3.28
 -40  10   8    1.55    3.37
 -40  10   9    0.16    3.55
 -40  10  12   14.29    4.78
 -40  10  13   -1.00    3.40
 -40  10  14   -0.03    3.17
 -40  12   5    2.59    3.50
 -40  12   7   -3.15    3.56
 -40  12   8    0.34    3.59
 -40  12   9    0.57    3.40
 -40  12  13   -0.05    3.34
 -40  14   4   14.19    5.66
 -40  14   6   -0.60    3.55
 -40  14   8    1.80    3.52
 -40  14   9    0.76    3.69
 -40  14  13    0.93    3.54
 -40  14  14    5.85    3.50
 -40  14  15   -1.30    3.06
 -40  16   5   -0.21    3.51
 -40  16   6   13.59    6.04
 -40  16   7   -0.09    3.53
 -40  16   8    3.64    3.65
 -40  16   9    1.16    3.79
 -40  16  10   -2.37    3.49
 -40  16  11    2.51    3.78
 -40  16  15   -1.57    3.19
 -40  18   5   -1.88    3.40
 -40  18   6   -0.06    3.53
 -40  18   7    0.49    3.63
 -40  18   8    1.78    3.68
 -40  18   9    3.56    3.85
 -40  18  12    3.50    3.99
 -40  18  13    2.28    3.56
 -40  18  15    2.37    3.23
 -40  20   6    0.74    3.62
 -40  20   7    6.58    3.74
 -40  20   9    2.25    3.69
 -40  20  12    2.71    3.74
 -40  20  13   -1.47    3.65
 -40  20  14    3.46    3.48
 -40  22   9    2.17    3.76
 -40  22  12    2.32    3.74
 -40  22  13    1.11    3.59
 -39  -3   0    8.80    4.09
 -39  -1   0   14.36    4.17
 -39  -1   1    0.18    2.94
 -39   1   1   -0.86    2.84
 -39   1   2   23.41    4.41
 -39   3   1    2.67    3.15
 -39   3   4    3.29    3.21
 -39   3  16   -2.86    2.57
 -39   5   0    2.19    3.08
 -39   5   5    0.08    3.07
 -39   5   6    0.84    3.18
 -39   5  12   -2.72    2.84
 -39   5  13    1.69    3.06
 -39   5  15   -0.50    2.75
 -39   7   0   -1.13    2.96
 -39   7   2   18.32    4.66
 -39   7   4   13.11    5.24
 -39   7   5   -1.89    3.15
 -39   7   6    0.29    3.27
 -39   7   7   -1.59    3.19
 -39   7   8    0.52    3.34
 -39   7   9   -0.99    3.09
 -39   7  10    0.23    3.14
 -39   7  12    2.51    3.35
 -39   7  13   -0.71    3.24
 -39   7  14    0.65    3.16
 -39   7  15    2.01    2.97
 -39   9   0   24.86    4.77
 -39   9   4   11.89    5.40
 -39   9   5   -0.04    3.36
 -39   9   6   11.28    4.66
 -39   9   8    5.33    3.45
 -39   9   9    4.49    3.49
 -39   9  12    6.00    3.58
 -39   9  13    2.79    3.41
 -39   9  15    0.16    3.05
 -39  11   2   13.64    4.75
 -39  11   6    1.11    3.39
 -39  11   8    2.28    3.48
 -39  11   9    3.65    3.37
 -39  11  10   -1.26    3.33
 -39  11  13    1.00    3.54
 -39  11  14   -2.14    3.26
 -39  13   1    1.52    3.20
 -39  13   2   14.30    5.59
 -39  13   4    1.31    3.45
 -39  13   8    0.64    3.39
 -39  13   9   -0.74    3.57
 -39  13  14    2.50    3.45
 -39  13  15    0.80    3.11
 -39  15   2    3.88    3.41
 -39  15   5    0.60    3.51
 -39  15   6   -0.07    3.50
 -39  15   7   -1.03    3.66
 -39  15   8    0.51    3.63
 -39  15   9   -1.68    3.77
 -39  15  11   -2.63    3.39
 -39  15  12   12.61    5.05
 -39  15  13   -1.95    3.35
 -39  15  14   -0.54    3.21
 -39  15  15   -0.04    3.09
 -39  17   5   -0.27    3.59
 -39  17   7    0.93    3.79
 -39  17   9   -0.22    3.69
 -39  17  11    3.22    3.77
 -39  17  12   -0.95    3.55
 -39  17  13    3.28    3.86
 -39  17  15    0.87    3.19
 -39  19   4   -0.20    3.43
 -39  19   5    1.45    3.73
 -39  19   7   -1.04    3.77
 -39  19  11    2.70    3.95
 -39  19  12   -0.52    3.72
 -39  19  14    0.02    3.45
 -39  19  15    0.08    3.28
 -39  21   6    3.73    3.70
 -39  21   7   12.49    6.19
 -39  21   8    0.80    3.63
 -39  21   9    0.57    3.75
 -39  21  11    0.11    3.86
 -39  21  13   -0.66    3.58
 -39  21  14    1.80    3.35
 -39  23   9   -4.59    3.61
 -39  23  11    0.47    3.82
 -39  23  13   -1.47    3.44
 -38  -4  -1    0.29    2.78
 -38  -2  -1    0.50    2.79
 -38   0   0   15.80    4.26
 -38   0   1   -1.74    2.81
 -38   2  -1   -0.57    2.84
 -38   2   1   -0.24    3.06
 -38   4  -1    0.00    2.92
 -38   4   0    3.57    2.99
 -38   4   2    2.46    3.16
 -38   4   4    4.45    3.10
 -38   4  15    0.68    2.75
 -38   6  -1    3.74    3.05
 -38   6   0   -0.74    3.00
 -38   6   2   10.47    4.40
 -38   6   4   14.74    5.03
 -38   6   5    0.71    2.98
 -38   6   6   18.83    4.30
 -38   6   7    4.05    3.10
 -38   6   8   -0.92    2.92
 -38   6   9   -2.08    3.07
 -38   6  12    2.46    3.19
 -38   6  13   -1.81    3.00
 -38   6  15    2.36    2.86
 -38   8   1    1.72    3.30
 -38   8   2   12.52    4.49
 -38   8   4   13.90    5.25
 -38   8   5   -0.47    3.11
 -38   8   7    0.78    3.31
 -38   8   8    2.71    3.33
 -38   8  10    1.60    3.26
 -38   8  13   -1.52    3.01
 -38  10   1   -1.02    3.21
 -38  10   5   11.38    4.60
 -38  10   6   15.77    4.59
 -38  10   7   -0.88    3.21
 -38  10   9   -1.91    3.21
 -38  10  10   -1.34    3.11
 -38  10  11    3.96    3.37
 -38  10  13   -1.03    3.01
 -38  10  14    5.52    3.26
 -38  10  15    0.72    2.95
 -38  12   0   -0.49    2.93
 -38  12   1    1.14    3.30
 -38  12   5    3.03    3.53
 -38  12   8   -1.35    3.36
 -38  12   9    0.93    3.57
 -38  12  10    2.64    3.41
 -38  12  11   -2.68    3.30
 -38  12  12    5.75    3.57
 -38  12  13   -0.54    3.32
 -38  12  15   -1.59    2.98
 -38  14   2    3.91    3.56
 -38  14   4   10.57    4.85
 -38  14   6   -0.36    3.65
 -38  14   7    2.26    3.69
 -38  14   8   -0.69    3.63
 -38  14   9   -0.70    3.65
 -38  14  11    2.98    3.65
 -38  14  12    4.13    3.62
 -38  14  13    0.91    3.63
 -38  14  14    3.68    3.24
 -38  14  15   -0.38    2.97
 -38  16   2    3.46    3.34
 -38  16   4   12.54    5.12
 -38  16   7    1.86    3.70
 -38  16   8   -2.35    3.70
 -38  16   9    0.98    3.80
 -38  16  13    1.55    3.46
 -38  16  15    0.10    3.06
 -38  18   6    0.76    3.80
 -38  18   9   -2.98    3.62
 -38  18  12    1.01    3.71
 -38  18  13    2.18    3.64
 -38  18  14    4.65    3.44
 -38  20   4    3.83    3.67
 -38  20   7    3.80    4.01
 -38  20   8    0.80    3.81
 -38  20   9   -0.66    3.79
 -38  20  11   -1.64    3.79
 -38  20  12   -0.30    3.81
 -38  22   5   13.60    6.56
 -38  22   6    3.21    3.83
 -38  22   8    2.10    3.92
 -38  22   9    0.19    3.89
 -38  22  11   -1.55    3.65
 -38  22  12   -0.69    3.71
 -38  22  13    1.51    3.48
 -38  22  14    0.65    3.24
 -38  24   8   -3.41    3.54
 -38  24   9    0.31    3.79
 -38  24  11    2.88    3.86
 -38  24  12    3.51    3.62
 -38  24  13    1.33    3.39
 -37  -1  -1   -0.59    2.75
 -37   1   0   -1.18    2.83
 -37   3   1    0.61    3.06
 -37   3   2   14.68    4.16
 -37   5  -1    2.34    3.02
 -37   5   2    1.89    3.08
 -37   7   0   -0.65    3.04
 -37   7   1   -1.86    3.12
 -37   7   2   11.93    5.09
 -37   7   4   10.43    4.33
 -37   7   8   15.24    4.25
 -37   7   9   -0.77    2.89
 -37   7  10    2.27    3.00
 -37   7  12   11.60    4.89
 -37   7  13    1.47    2.97
 -37   7  15    1.57    2.76
 -37   9  -1   -2.30    3.07
 -37   9   0   11.32    5.23
 -37   9   1    1.30    3.29
 -37   9   2    1.55    3.15
 -37   9   3   11.51    5.28
 -37   9   5    1.48    3.24
 -37   9   6   19.71    4.57
 -37   9   7   17.56    4.47
 -37   9   8   -0.22    3.08
 -37   9   9    1.96    3.25
 -37   9  11    2.08    3.28
 -37   9  14    2.92    3.03
 -37   9  15   -0.06    2.64
 -37  11  -1   -0.26    3.06
 -37  11   0    2.46    3.36
 -37  11   3    4.11    3.44
 -37  11   5    0.30    3.50
 -37  11   7    1.91    3.57
 -37  11   8    3.17    3.48
 -37  11   9   -1.99    3.30
 -37  11  13   -0.69    3.07
 -37  11  15   -3.00    2.79
 -37  13   0    1.33    3.08
 -37  13   1    1.49    3.21
 -37  13   3   -0.46    3.26
 -37  13   4   13.59    4.89
 -37  13   5    0.28    3.45
 -37  13   8    3.10    3.63
 -37  13   9   -0.77    3.44
 -37  13  15    0.31    2.98
 -37  15   1    5.31    3.54
 -37  15   5   14.40    4.99
 -37  15   6    0.54    3.55
 -37  15   7   -2.68    3.60
 -37  15   8    1.04    3.67
 -37  15  14   -3.02    3.18
 -37  15  15    0.38    2.94
 -37  17   1   13.34    4.97
 -37  17   5    0.72    3.69
 -37  17   7    2.44    3.79
 -37  17   8    0.89    3.74
 -37  17   9    0.15    3.66
 -37  17  12    3.04    3.80
 -37  17  14    2.39    3.27
 -37  17  15    2.85    3.16
 -37  19   4   13.18    5.97
 -37  19   5    2.73    3.83
 -37  19   7   -1.58    3.75
 -37  19   9    2.59    4.00
 -37  19  11    4.70    3.92
 -37  19  12    2.09    3.71
 -37  19  13    1.23    3.37
 -37  19  14    1.62    3.28
 -37  21   4   14.11    6.34
 -37  21   7   -0.90    3.85
 -37  21   8   -2.23    3.93
 -37  21   9    1.98    3.90
 -37  21  11    2.11    4.01
 -37  21  13    0.36    3.42
 -37  21  14    3.92    3.43
 -37  23   5    3.26    3.94
 -37  23   6   16.22    6.48
 -37  23   7    0.86    3.91
 -37  23   9   -2.14    3.96
 -37  23  11   -0.57    3.76
 -37  23  13    3.68    3.55
 -36  -2  -2   -1.14    2.72
 -36   0  -2   -0.92    2.79
 -36   2  -2    2.27    2.91
 -36   2  -1    1.38    3.00
 -36   4  -2   -0.20    2.86
 -36   4  -1   -2.01    2.84
 -36   4   0    0.15    2.92
 -36   4   1    0.61    3.01
 -36   6  -2   -0.22    2.88
 -36   6  -1   -0.46    3.02
 -36   6   0    0.12    3.13
 -36   6   1   -0.95    3.09
 -36   6   3   -0.94    3.05
 -36   6   4    1.01    3.12
 -36   6   5    1.68    2.90
 -36   6  13   -0.99    2.82
 -36   8  -2    0.34    2.97
 -36   8  -1   -2.05    2.91
 -36   8   0    0.50    3.22
 -36   8   3    3.93    3.31
 -36   8   4   12.21    5.04
 -36   8   6   13.66    4.35
 -36   8   7    0.77    3.22
 -36   8   9   -0.16    3.13
 -36   8  11    0.53    3.05
 -36   8  13   -0.03    2.84
 -36   8  15   -0.66    2.62
 -36  10  -2   -0.74    2.91
 -36  10  -1    1.80    3.08
 -36  10   0   -2.63    3.19
 -36  10   1   -0.18    3.28
 -36  10   4   27.95    4.62
 -36  10   5    0.02    3.16
 -36  10   6    0.47    3.28
 -36  10   7   -1.29    3.18
 -36  10   8    2.11    3.30
 -36  10  11    0.65    3.22
 -36  10  12   -0.98    3.21
 -36  10  13    3.02    3.15
 -36  10  14    0.38    2.80
 -36  10  15   -0.77    2.70
 -36  12  -1   -1.58    3.08
 -36  12   1    0.84    3.33
 -36  12   3   -2.85    3.39
 -36  12   5    2.18    3.52
 -36  12   9    2.28    3.39
 -36  12  11   -0.39    3.23
 -36  12  12   -2.12    3.21
 -36  12  13    3.23    3.22
 -36  12  14    0.83    2.95
 -36  14  -1    0.53    3.08
 -36  14   0   -1.38    3.17
 -36  14   1   -0.53    3.37
 -36  14   3   -2.34    3.40
 -36  14   4   21.66    5.04
 -36  14   7   -1.29    3.36
 -36  14   9    3.97    3.62
 -36  14  11   -2.01    3.51
 -36  14  12   -1.36    3.20
 -36  14  13    1.46    3.17
 -36  14  14   -2.32    2.98
 -36  14  15   -0.35    2.93
 -36  16   1    0.45    3.41
 -36  16   3   12.12    5.71
 -36  16   5   -1.86    3.70
 -36  16   6    1.37    3.66
 -36  16   9    0.01    3.83
 -36  16  14    1.13    3.28
 -36  16  15   -1.38    3.06
 -36  18   1    2.28    3.46
 -36  18   3    3.31    3.64
 -36  18   4   12.77    5.27
 -36  18   6    4.56    3.86
 -36  18   8    2.33    3.96
 -36  18   9   -1.91    3.62
 -36  18  11   -0.64    3.77
 -36  18  12    8.12    3.77
 -36  18  13   -1.56    3.29
 -36  20   5    2.37    3.94
 -36  20   7    0.71    3.88
 -36  20   8    9.36    4.09
 -36  20   9    3.53    4.04
 -36  20  11    3.04    3.89
 -36  20  13   -2.40    3.27
 -36  20  14   16.49    4.66
 -36  22   3    0.72    3.78
 -36  22   4   21.14    6.42
 -36  22   5    6.69    4.01
 -36  22   6   14.72    6.31
 -36  22   7    1.86    4.10
 -36  22   9   -2.05    3.86
 -36  22  10    3.35    3.94
 -36  22  12   -1.32    3.69
 -36  22  13   12.44    5.72
 -36  22  14    0.22    3.29
 -36  24   7    2.51    3.92
 -36  24   8    0.39    3.80
 -36  24  10    2.45    4.00
 -36  24  11    5.36    4.11
 -36  24  13   -0.17    3.38
 -36  24  14   -0.48    3.08
 -36  26   8    1.17    3.87
 -36  26  10   -0.45    3.86
 -36  26  11   -2.01    3.66
 -36  26  12    1.42    3.62
 -35   1  -1    4.03    2.97
 -35   3  -2   -0.50    2.80
 -35   3   0    1.77    2.86
 -35   3   1   -2.47    2.77
 -35   5  -1   -2.44    2.81
 -35   5   0    0.95    3.10
 -35   5   1    2.46    3.10
 -35   5  14    0.10    2.52
 -35   5  15    1.37    2.38
 -35   7  -2   -0.55    2.89
 -35   7  -1    0.30    2.97
 -35   7   1   10.74    4.33
 -35   7   3   -0.90    2.90
 -35   7   4   11.63    4.10
 -35   7   5   -1.74    2.86
 -35   7   7   -2.74    2.67
 -35   7  11   -0.15    2.90
 -35   7  12    2.36    3.03
 -35   7  13    7.79    3.73
 -35   7  14   11.54    3.55
 -35   7  15    7.93    3.95
 -35   9  -2   -0.15    2.96
 -35   9  -1    2.29    3.08
 -35   9   1    5.54    3.33
 -35   9   3    0.09    3.29
 -35   9   4   15.56    4.33
 -35   9   6    8.47    4.17
 -35   9  11   -1.03    2.75
 -35   9  13   28.97    4.06
 -35   9  14   -0.23    2.56
 -35  11  -1    2.40    3.24
 -35  11   4   33.07    4.89
 -35  11   5    1.47    3.43
 -35  11   6   27.44    4.75
 -35  11   7    3.42    3.18
 -35  11   8    4.30    3.22
 -35  11  11    0.83    3.22
 -35  11  12   -0.06    3.05
 -35  11  14    5.31    2.85
 -35  11  15   -0.05    2.71
 -35  13  -1    1.18    3.23
 -35  13   0    0.03    3.36
 -35  13   4    5.91    3.71
 -35  13   5    0.81    3.60
 -35  13   6    9.56    4.65
 -35  13   7    5.37    3.55
 -35  13   9   -1.08    3.51
 -35  13  11    1.42    3.27
 -35  13  12    2.02    3.33
 -35  13  13    0.17    2.97
 -35  13  15    0.04    2.79
 -35  15  -1    1.57    3.20
 -35  15   1    0.08    3.47
 -35  15   3    0.16    3.56
 -35  15   5    3.03    3.75
 -35  15   8   23.53    5.07
 -35  15  12   -0.26    3.27
 -35  15  13   11.39    5.00
 -35  17  -1   -2.31    2.99
 -35  17   0    1.31    3.35
 -35  17   3    2.74    3.83
 -35  17   4    3.33    3.80
 -35  17   9    0.34    3.82
 -35  17  12   -1.03    3.15
 -35  17  13    0.53    3.33
 -35  17  14    3.25    3.27
 -35  19   0   -1.59    3.25
 -35  19   1   -0.25    3.47
 -35  19   3    4.45    3.84
 -35  19   4    5.21    4.09
 -35  19   7    6.55    4.04
 -35  19   8    1.70    3.80
 -35  19   9   -1.29    3.78
 -35  19  12   -1.77    3.51
 -35  19  14    0.34    3.38
 -35  21   1   -0.29    3.44
 -35  21   3    0.12    3.69
 -35  21   4   14.45    5.51
 -35  21   6    5.50    3.99
 -35  21   8   -0.50    4.01
 -35  21  12   -0.05    3.65
 -35  21  13    0.50    3.40
 -35  21  14   -2.74    3.18
 -35  23   4   13.28    5.60
 -35  23   5   -1.87    4.00
 -35  23   6    3.26    4.20
 -35  23   7    2.52    4.02
 -35  23   8    1.54    4.05
 -35  23  10   -0.24    3.92
 -35  23  11    1.87    3.93
 -35  23  12    1.51    3.69
 -35  23  13    4.71    3.46
 -35  23  14    0.30    3.24
 -35  25   4    5.14    3.92
 -35  25   5    3.78    3.93
 -35  25   6    8.64    4.14
 -35  25   7   -1.34    3.94
 -35  25   8   -0.82    3.92
 -35  25  12    1.16    3.54
 -35  25  13   -0.49    3.26
 -35  27   8    1.82    3.89
 -35  27  10    4.20    4.00
 -34   0  -2    9.75    4.54
 -34   2  -2    2.47    2.85
 -34   2  -1   10.61    4.65
 -34   4  -2    2.50    2.97
 -34   4  -1    0.18    2.87
 -34   4   1    2.66    2.98
 -34   6  -2    8.60    4.13
 -34   6  -1    1.17    3.04
 -34   6   3   -2.54    2.91
 -34   6  13    0.81    2.63
 -34   6  14    2.21    2.53
 -34   8  -1   -0.24    3.02
 -34   8   1   14.66    4.30
 -34   8   4   34.25    4.40
 -34   8   5   -0.35    2.88
 -34   8   6   24.21    4.13
 -34   8   7   13.86    4.04
 -34   8   8   10.33    3.97
 -34   8  12    8.88    3.82
 -34   8  13   -0.83    2.59
 -34   8  14    1.64    2.56
 -34   8  15   -0.29    2.42
 -34  10  -2    2.22    3.09
 -34  10  -1    0.79    3.17
 -34  10   0   -1.68    3.02
 -34  10   3   -1.41    3.19
 -34  10   6   32.29    4.45
 -34  10   8   14.66    4.21
 -34  10  11    2.02    2.91
 -34  10  12    2.41    3.09
 -34  10  14    1.54    2.65
 -34  12  -1    1.45    3.24
 -34  12   0    0.78    3.39
 -34  12   3   -1.73    3.31
 -34  12   5    2.19    3.44
 -34  12   7    2.28    3.44
 -34  12  11    0.39    3.11
 -34  12  12    1.34    3.08
 -34  14  -2   12.59    5.32
 -34  14   0    1.01    3.37
 -34  14   1    0.98    3.33
 -34  14   4    3.14    3.52
 -34  14   7   -0.16    3.50
 -34  14   9    1.09    3.56
 -34  14  11   -1.76    3.33
 -34  14  12   10.15    4.98
 -34  16  -2   -0.11    2.99
 -34  16  -1    5.34    3.38
 -34  16   0    0.84    3.34
 -34  16   4   12.76    5.08
 -34  16   7    3.65    3.74
 -34  16   9   -2.28    3.35
 -34  16  11   -1.00    3.40
 -34  16  12   -0.62    3.18
 -34  18  -1   -1.02    3.11
 -34  18   0    0.75    3.36
 -34  18   1    1.96    3.60
 -34  18   4    1.36    3.92
 -34  18   7    2.05    3.98
 -34  18   9    3.15    4.00
 -34  18  14    3.80    3.18
 -34  20   4    3.29    3.99
 -34  20   5    1.13    4.00
 -34  20   6   -0.86    3.88
 -34  20   8    2.08    4.08
 -34  20   9   -0.68    3.75
 -34  20  10    1.45    3.94
 -34  20  12   -1.78    3.45
 -34  20  13    2.79    3.49
 -34  20  14   -2.25    3.08
 -34  22   1   12.21    6.09
 -34  22   4    6.39    4.02
 -34  22   5    5.75    4.25
 -34  22   7    1.31    4.15
 -34  22  10   -0.12    3.90
 -34  22  11    0.58    3.85
 -34  22  13    3.74    3.49
 -34  22  14    0.57    3.26
 -34  24   3    0.85    3.96
 -34  24   4   18.95    5.80
 -34  24   5    2.42    4.06
 -34  24   7   -0.32    3.90
 -34  24  11    2.53    3.80
 -34  24  12    2.36    3.68
 -34  24  14   -0.70    3.15
 -34  26   4    3.46    3.94
 -34  26   6   -3.38    3.82
 -34  26   7    1.88    3.98
 -34  26  10    0.82    3.90
 -34  26  11   -0.97    3.59
 -34  26  12   -0.19    3.49
 -34  26  13    1.38    3.47
 -34  28   8    6.24    4.08
 -34  28  11   -2.68    3.55
 -33   1  -2    9.30    3.86
 -33   3  -2    4.14    2.87
 -33   3  -1    3.55    2.92
 -33   5  -3    0.92    2.83
 -33   5  -2    3.60    3.05
 -33   5  -1   -0.54    2.86
 -33   5   0    1.58    2.98
 -33   5   1    1.20    2.83
 -33   7  -3    1.31    2.98
 -33   7  -1    5.43    3.04
 -33   7   0    0.57    3.09
 -33   7   3    1.23    2.95
 -33   7  12   20.45    3.70
 -33   7  13   -0.12    2.42
 -33   9  -3    2.84    3.13
 -33   9   0    2.60    3.11
 -33   9   3    2.23    3.01
 -33   9   4   20.69    4.27
 -33   9   5   -0.32    2.87
 -33   9   6   23.44    4.12
 -33   9   8    1.15    2.87
 -33   9   9    0.60    2.99
 -33   9  11   -1.30    2.89
 -33   9  13   10.62    3.51
 -33  11  -3   -0.08    2.91
 -33  11  -2   28.11    4.68
 -33  11  -1    8.84    4.37
 -33  11   0   -0.13    3.15
 -33  11   3   11.07    4.30
 -33  11   9    0.82    2.99
 -33  11  11    1.48    3.15
 -33  11  12   12.08    4.47
 -33  11  13   29.17    3.85
 -33  13  -2   11.83    5.26
 -33  13  -1    1.89    3.32
 -33  13   0   -2.45    3.26
 -33  13   1    1.87    3.42
 -33  13   6   48.05    5.12
 -33  13   7   -0.52    3.18
 -33  13   8   -0.33    3.13
 -33  13  11    2.31    3.19
 -33  13  12    1.25    3.00
 -33  13  13   -0.23    2.70
 -33  13  14   -1.90    2.64
 -33  15  -2    2.48    3.23
 -33  15   1    1.30    3.55
 -33  15   3   -0.82    3.59
 -33  15   4   23.17    5.09
 -33  15   8   29.44    4.95
 -33  15   9    0.28    3.50
 -33  15  11   -1.14    3.24
 -33  15  12    1.80    3.16
 -33  15  13   -0.92    2.81
 -33  15  14   11.09    3.90
 -33  17  -2    1.19    3.24
 -33  17  -1   -2.39    3.21
 -33  17   0    1.57    3.54
 -33  17   3    3.06    3.90
 -33  17   5   -1.16    3.55
 -33  17   7   -0.26    3.50
 -33  17   8   42.26    5.53
 -33  17   9   -0.74    3.68
 -33  17  11    0.17    3.30
 -33  17  12    0.43    3.19
 -33  17  13    3.04    3.08
 -33  17  14    0.80    3.04
 -33  19  -1    3.57    3.39
 -33  19   0   -0.78    3.46
 -33  19   3   10.83    5.15
 -33  19   4    4.84    3.97
 -33  19   5    2.52    4.09
 -33  19   6    5.44    3.98
 -33  19   7   12.72    5.18
 -33  19  10    7.77    3.89
 -33  19  11    1.61    3.37
 -33  19  12   14.28    4.53
 -33  19  13    2.49    3.18
 -33  21   0    4.02    3.72
 -33  21   4    0.51    4.01
 -33  21   5    2.10    3.92
 -33  21   6    4.51    4.09
 -33  21   7   -2.25    3.84
 -33  21   8    7.23    4.33
 -33  21  10    4.47    3.98
 -33  21  11    0.23    3.49
 -33  21  12   -0.33    3.32
 -33  21  14    1.97    3.22
 -33  23   1    2.65    3.78
 -33  23   3   -0.29    4.09
 -33  23   5    3.72    4.26
 -33  23   8    4.28    4.29
 -33  23  10    0.35    3.83
 -33  23  11    0.65    3.78
 -33  23  12    1.83    3.61
 -33  23  14    1.45    3.29
 -33  25   3    4.43    3.89
 -33  25   4   15.88    5.90
 -33  25   5    4.23    4.14
 -33  25   7    1.61    4.26
 -33  25   8    0.80    4.00
 -33  25  10   -0.40    3.79
 -33  25  11   -2.77    3.70
 -33  25  12    0.01    3.55
 -33  25  13   -0.26    3.26
 -33  27   4    3.40    3.98
 -33  27   5   13.13    5.80
 -33  27   8   -1.69    4.14
 -33  27  11    1.09    3.77
 -33  27  12    0.91    3.43
 -33  29   9   -0.24    3.79
 -32   0  -3    1.22    2.74
 -32   2  -3    1.52    2.76
 -32   2  -2   12.33    4.39
 -32   4  -3   -0.42    2.84
 -32   4  -1    2.01    2.90
 -32   6  -3   -1.55    2.82
 -32   6  -2   11.08    4.70
 -32   6   0    0.04    2.84
 -32   6   1    1.29    2.89
 -32   6  13   19.65    3.15
 -32   8  -3   -1.88    2.89
 -32   8  -1    3.06    3.11
 -32   8   0    0.14    3.02
 -32   8   1   -0.12    2.85
 -32   8   3    3.72    3.00
 -32   8   6   39.81    4.12
 -32   8   9    1.33    2.83
 -32   8  10   -0.58    2.71
 -32   8  11   25.09    3.74
 -32   8  14    0.45    2.33
 -32  10  -3   -1.01    2.97
 -32  10  -2   21.12    4.46
 -32  10  -1    1.07    3.06
 -32  10   0    3.91    3.19
 -32  10   1    2.11    3.10
 -32  10   2    1.34    3.15
 -32  10   3   -0.79    2.98
 -32  10   4   20.88    4.28
 -32  10   6   34.15    4.38
 -32  10   7   10.15    4.01
 -32  10   8   10.86    4.66
 -32  10  10   -1.30    2.73
 -32  10  11   14.93    3.77
 -32  10  12   20.74    3.66
 -32  10  13   14.72    3.46
 -32  10  14   -0.81    2.37
 -32  12  -3   -2.91    3.07
 -32  12  -2   25.70    4.61
 -32  12   2   -0.93    3.25
 -32  12   3   -1.06    3.11
 -32  12   7    0.63    3.12
 -32  12   8    1.19    3.31
 -32  12   9   31.04    4.61
 -32  12  10   33.36    4.49
 -32  12  12   -0.09    2.79
 -32  12  13    2.03    2.71
 -32  14  -3    1.12    3.12
 -32  14  -2    2.95    3.31
 -32  14  -1    3.61    3.39
 -32  14   0    0.28    3.29
 -32  14   3    0.41    3.47
 -32  14   4   54.09    5.26
 -32  14   5    5.25    3.41
 -32  14   6   28.17    4.85
 -32  14   7   86.72    5.60
 -32  14   8   40.84    4.99
 -32  14  10   -0.68    3.04
 -32  14  11   -0.86    3.05
 -32  14  12   -0.52    2.90
 -32  14  13    0.48    2.83
 -32  14  14   -2.40    2.66
 -32  16  -3   -0.19    3.07
 -32  16  -2    6.73    3.51
 -32  16   0   -0.48    3.31
 -32  16   2    4.41    3.52
 -32  16   3   -0.60    3.63
 -32  16   4    3.93    3.74
 -32  16   7    0.02    3.64
 -32  16  11    2.08    3.30
 -32  16  12   -1.41    2.96
 -32  16  13    1.15    2.86
 -32  16  14    8.29    3.72
 -32  18   2   -1.05    3.73
 -32  18   4    0.03    3.69
 -32  18   5   -0.70    3.59
 -32  18   8   12.29    5.70
 -32  18  10   -1.09    3.23
 -32  18  11    2.18    3.46
 -32  18  13   -0.87    2.95
 -32  18  14    8.23    4.03
 -32  20  -2   20.48    4.92
 -32  20  -1   -0.28    3.52
 -32  20   0   -0.86    3.46
 -32  20   2    5.71    4.14
 -32  20   4    0.36    4.16
 -32  20   5    6.46    4.24
 -32  20   7    0.23    3.77
 -32  20   8   16.07    6.39
 -32  20  10   11.82    4.87
 -32  20  11    2.68    3.45
 -32  20  13    0.80    3.29
 -32  22   0   -1.14    3.59
 -32  22   3   13.42    6.67
 -32  22   8   -0.26    3.86
 -32  22  11    0.75    3.45
 -32  22  12   -1.17    3.40
 -32  24   0    0.22    3.57
 -32  24   2    1.16    4.09
 -32  24   3    0.30    3.93
 -32  24   5    5.23    4.34
 -32  24  10    3.03    3.85
 -32  24  11    1.34    3.64
 -32  24  13   -0.22    3.35
 -32  26   2    0.54    3.90
 -32  26   3   15.71    6.80
 -32  26   5    0.76    4.05
 -32  26  10   -0.61    3.70
 -32  26  13    0.28    3.40
 -32  28   4   -1.29    3.83
 -32  28   5   20.19    5.96
 -32  28   6   -7.62    3.99
 -32  28  12   -0.61    3.40
 -31   1  -3   -2.00    2.64
 -31   3  -3   -1.06    2.56
 -31   3  -2   26.54    4.00
 -31   5  -2   34.64    4.28
 -31   5   0    2.56    2.71
 -31   7  -3    0.77    2.95
 -31   7  -2   42.38    4.37
 -31   7  -1    2.17    3.00
 -31   7   0    0.45    2.91
 -31   7   2    9.51    4.32
 -31   7  12   33.71    3.43
 -31   9  -3    2.06    3.07
 -31   9   0   10.00    4.73
 -31   9   3   32.48    4.29
 -31   9   4    2.26    3.00
 -31   9   6   19.09    3.90
 -31   9   8   53.64    4.28
 -31   9  10   -0.91    2.64
 -31   9  12   -0.05    2.34
 -31   9  13    2.34    2.36
 -31   9  14    7.31    3.61
 -31  11  -3    2.31    3.13
 -31  11  -1    0.93    3.08
 -31  11   3   -0.01    3.03
 -31  11   5   19.12    4.28
 -31  11   6   35.57    4.30
 -31  11  11   10.22    4.20
 -31  11  12    0.24    2.64
 -31  11  14    9.97    3.25
 -31  13  -3    5.76    3.17
 -31  13  -2    1.65    3.24
 -31  13   2    3.42    3.45
 -31  13   6   12.38    5.13
 -31  13   7    2.70    3.41
 -31  13  10   25.95    4.10
 -31  13  13    1.56    2.66
 -31  13  14    1.12    2.67
 -31  15  -3   -1.89    3.02
 -31  15  -2   13.92    4.53
 -31  15  -1   -0.37    3.32
 -31  15   0   -1.37    3.46
 -31  15   2    3.17    3.45
 -31  15   3   -1.32    3.50
 -31  15   4    3.26    3.49
 -31  15   8   20.12    4.73
 -31  15  10   19.08    4.26
 -31  15  11   -0.15    2.92
 -31  15  13   -1.57    2.75
 -31  15  14   -0.86    2.60
 -31  17  -2   14.07    4.70
 -31  17   0   -0.98    3.62
 -31  17   3    0.42    3.67
 -31  17   7   14.01    4.89
 -31  17  10   14.45    4.42
 -31  17  11    0.90    3.01
 -31  17  12    0.30    3.10
 -31  17  13    0.52    2.91
 -31  19  -3   14.34    4.76
 -31  19  -1    0.00    3.46
 -31  19   2   -1.76    3.81
 -31  19   8   17.33    5.18
 -31  19  10   16.06    4.63
 -31  19  11    3.15    3.37
 -31  19  13   -0.46    3.05
 -31  19  14    2.56    3.15
 -31  21  -2   13.11    5.94
 -31  21  -1   -1.30    3.51
 -31  21   0    0.45    3.58
 -31  21   3    0.16    3.94
 -31  21   5   -1.07    4.07
 -31  21   8    3.61    3.97
 -31  21  10    3.75    3.61
 -31  21  11   -1.77    3.43
 -31  21  12    1.09    3.35
 -31  21  13    0.12    3.28
 -31  21  14    1.09    3.28
 -31  23  -1   -2.40    3.36
 -31  23   2    0.21    4.22
 -31  23   4    5.47    4.30
 -31  23   5   -1.37    3.93
 -31  23   7    0.99    4.14
 -31  23   8    4.99    4.05
 -31  23  10    0.23    3.85
 -31  23  11    3.19    3.69
 -31  23  13    2.60    3.46
 -31  25   0    2.77    3.64
 -31  25   2    3.52    4.13
 -31  25   3    0.51    4.15
 -31  25   4    8.30    4.49
 -31  25   5    1.11    4.42
 -31  25   7   -0.62    4.37
 -31  25   8    8.24    4.53
 -31  25  10    0.74    3.99
 -31  25  11    2.19    3.77
 -31  25  12   -1.40    3.46
 -31  27   2   -1.66    3.98
 -31  27   4    4.54    4.25
 -31  27   5    6.19    4.39
 -31  27   8    6.18    4.42
 -31  27   9    1.83    3.77
 -31  27  12   -0.39    3.31
 -31  27  13   -1.79    3.32
 -31  29   4    1.49    4.03
 -31  29   9   -1.59    3.69
 -31  29  10    0.93    3.79
 -31  29  11    0.12    3.62
 -31  29  12    1.24    3.42
 -30   4  -3   -0.62    2.64
 -30   4  -2   19.59    3.81
 -30   6  -2   37.42    4.22
 -30   6  -1    0.28    2.81
 -30   6  14    7.73    2.71
 -30   8  -3    0.04    2.86
 -30   8  -2   20.00    4.12
 -30   8  -1    0.65    2.95
 -30   8   0   13.08    3.87
 -30   8   3   -0.91    2.54
 -30   8  10    1.90    2.56
 -30   8  12    6.83    2.96
 -30  10  -3    3.69    3.12
 -30  10   0   10.27    4.14
 -30  10   2   -0.84    2.86
 -30  10   5   12.34    3.81
 -30  10   7    0.53    2.88
 -30  10  10    8.23    3.41
 -30  10  12   -0.46    2.43
 -30  10  13    6.63    3.11
 -30  10  14    0.04    2.32
 -30  12  -3   18.85    4.54
 -30  12  -1   -0.61    3.19
 -30  12   5    1.40    3.15
 -30  12   8    1.60    3.05
 -30  12  12    1.87    2.59
 -30  12  14    0.53    2.41
 -30  14  -1    0.51    3.43
 -30  14   0   23.05    4.86
 -30  14   4   21.40    4.70
 -30  14   5    1.05    3.23
 -30  14   8    0.43    3.24
 -30  14  12    2.14    2.69
 -30  14  13    2.56    2.72
 -30  14  14    2.30    2.62
 -30  16  -3    2.18    3.22
 -30  16  -1    1.55    3.51
 -30  16   2    0.38    3.68
 -30  16   3   13.53    5.72
 -30  16   4   -1.19    3.38
 -30  16   7   17.38    4.91
 -30  16  11   -0.12    2.98
 -30  16  13    1.80    2.80
 -30  18  -3   -1.44    3.27
 -30  18  -2    0.88    3.61
 -30  18  -1    4.85    3.77
 -30  18   0   -1.19    3.55
 -30  18   2   -1.73    3.62
 -30  18   3    3.62    3.84
 -30  18   4   10.03    4.96
 -30  18   5    2.34    3.85
 -30  18  10   11.55    5.09
 -30  18  12    5.28    3.17
 -30  18  13    0.02    2.91
 -30  18  14    8.22    3.97
 -30  20  -3    2.55    3.33
 -30  20   2    0.43    4.02
 -30  20   4   28.92    5.64
 -30  20   7   -0.56    3.89
 -30  20  10    2.93    3.61
 -30  20  13    0.45    3.18
 -30  22   2   -0.13    4.15
 -30  22   3   -1.63    4.00
 -30  22   4   -0.71    4.28
 -30  22  10    2.87    3.61
 -30  22  11   -1.60    3.51
 -30  22  12    3.21    3.39
 -30  24  -1    2.11    3.74
 -30  24   3   -1.63    4.11
 -30  24   7   -2.08    4.02
 -30  24  12    4.68    3.43
 -30  24  13    3.03    3.34
 -30  26   2    2.06    4.36
 -30  26   3   -2.86    4.15
 -30  26   4    2.85    4.58
 -30  26   6    4.45    4.38
 -30  26   7    0.10    4.39
 -30  26   8   13.61    5.83
 -30  26  11   -0.03    3.49
 -30  26  12    0.13    3.42
 -30  26  13   -1.71    3.27
 -30  28   2   -0.20    4.16
 -30  28   4    0.55    4.34
 -30  28   9    3.75    3.98
 -30  28  10    3.98    3.93
 -30  28  11   -0.19    3.48
 -30  28  12   -1.85    3.24
 -30  28  13    0.19    3.28
 -30  30   4    8.18    4.36
 -30  30  10   -1.75    3.60
 -29   3  -4   45.45    4.17
 -29   3  -3    0.28    2.59
 -29   5  -4   15.86    4.07
 -29   5  -3    1.53    2.69
 -29   5  -2   41.18    4.00
 -29   7  -4   53.08    4.53
 -29   7  -2   10.29    3.66
 -29   7  13   13.42    2.69
 -29   9  -4   31.71    4.42
 -29   9  -3   -0.46    2.95
 -29   9   0    2.52    3.03
 -29   9   2    0.97    2.76
 -29   9   4   28.55    3.80
 -29   9   5   12.77    3.60
 -29   9   7   -0.50    2.64
 -29   9  10   -0.15    2.37
 -29   9  11    3.03    2.32
 -29   9  13   -1.68    2.15
 -29  11  -4   62.15    4.98
 -29  11  -2   24.21    4.36
 -29  11   0   30.49    4.40
 -29  11   3   14.47    3.98
 -29  11   5    0.43    2.98
 -29  11   7    1.82    2.73
 -29  11  10   88.98    4.40
 -29  11  11   23.09    3.40
 -29  11  12   -1.45    2.28
 -29  11  13   -1.19    2.31
 -29  13  -4    1.18    3.07
 -29  13  -2   44.44    4.78
 -29  13   0   39.55    4.84
 -29  13   2    0.75    3.18
 -29  13   3   -2.89    2.96
 -29  13   4   13.27    4.33
 -29  13   5   17.05    4.32
 -29  13   6    3.86    3.14
 -29  13   7   18.17    4.23
 -29  13  10   27.48    3.95
 -29  13  11   -1.60    2.62
 -29  13  12    3.43    2.62
 -29  13  13    0.91    2.51
 -29  15  -4   22.20    4.71
 -29  15  -3    0.81    3.32
 -29  15  -2    1.37    3.30
 -29  15  -1    0.59    3.55
 -29  15   0   14.87    4.84
 -29  15   2   -0.65    3.38
 -29  15   4    1.19    3.48
 -29  15   5    8.22    3.63
 -29  15   7   16.37    4.28
 -29  15  10   19.61    3.96
 -29  17  -3    4.38    3.49
 -29  17  -2   15.93    4.89
 -29  17  -1    2.61    3.63
 -29  17   2    0.87    3.77
 -29  17   3    0.38    3.74
 -29  17   6   11.48    4.59
 -29  17   7    4.64    3.48
 -29  17  10    1.74    3.06
 -29  17  11   13.24    4.66
 -29  17  12   13.88    3.95
 -29  17  13    0.54    2.86
 -29  19   0   -0.69    3.76
 -29  19   3    0.99    3.73
 -29  19   5    4.41    3.93
 -29  19   8   35.84    4.96
 -29  19  10    2.41    3.28
 -29  19  13    8.46    4.08
 -29  21  -1   -0.38    3.79
 -29  21   0    7.44    4.22
 -29  21   2   -0.42    4.11
 -29  21   7    0.44    3.94
 -29  21   8   19.55    4.99
 -29  21  12   14.19    5.16
 -29  21  13    4.62    3.37
 -29  23  -3   14.70    5.20
 -29  23   4    1.91    4.24
 -29  23   5    2.55    4.48
 -29  23   6    2.69    4.36
 -29  23   7   11.78    5.27
 -29  23   9    1.80    3.81
 -29  25  -1    2.50    3.79
 -29  25   0   11.72    5.81
 -29  25   2    3.19    4.33
 -29  25   4   -1.77    4.36
 -29  25   5   -0.46    4.25
 -29  25  11    5.58    3.56
 -29  25  12   -1.41    3.36
 -29  25  13   -0.59    3.30
 -29  27   0    7.76    4.01
 -29  27   5    1.37    4.53
 -29  27   6    4.20    4.44
 -29  27  10    0.58    3.77
 -29  27  13   -1.84    3.25
 -29  29   2    1.36    4.33
 -29  29   3    2.15    4.26
 -29  29   4   -0.71    4.12
 -29  29   5    3.59    4.56
 -29  29   6    1.92    4.54
 -29  29   7    2.14    4.21
 -29  29   9    1.70    4.05
 -29  29  10    2.63    3.84
 -29  29  11   14.52    5.94
 -29  29  12    3.60    3.49
 -29  31   5   -1.11    4.32
 -29  31   6   -0.44    4.32
 -29  31  10    1.25    3.71
 -29  31  11   -0.77    3.27
 -28   2  -4   24.26    3.70
 -28   4  -4   69.95    4.36
 -28   4  -3    1.54    2.63
 -28   6  -4   55.56    4.40
 -28   6  -3   -1.44    2.58
 -28   6  -2   50.85    4.07
 -28   6  13    8.70    2.42
 -28   8  -4   72.43    4.81
 -28   8  -2   29.73    4.12
 -28   8  -1    2.34    2.75
 -28   8   2    1.86    2.68
 -28   8  10   18.40    2.93
 -28   8  11    0.66    2.04
 -28   8  13    0.90    1.94
 -28  10  -4   46.33    4.59
 -28  10  -3    3.46    2.92
 -28  10  -2   90.79    5.09
 -28  10  -1   42.97    4.54
 -28  10   0   -0.62    2.95
 -28  10   2    8.94    3.70
 -28  10   3   13.49    3.77
 -28  10   4    1.35    2.85
 -28  10   5    0.44    2.73
 -28  10   7   -0.66    2.46
 -28  10  10   11.73    3.11
 -28  10  13    0.83    2.23
 -28  12  -4   19.70    4.35
 -28  12  -3    2.43    3.10
 -28  12  -2   84.47    5.20
 -28  12   0   55.74    4.85
 -28  12   2    1.43    3.00
 -28  12   3   -1.71    2.84
 -28  12   5   -0.78    2.84
 -28  12   7   -1.10    2.64
 -28  12  11    9.57    3.13
 -28  12  13    2.87    2.36
 -28  14  -4    5.88    3.31
 -28  14  -2   17.64    4.51
 -28  14  -1    4.30    3.44
 -28  14   0   25.84    4.74
 -28  14   3   22.93    4.70
 -28  14   4   -0.16    3.16
 -28  14   7    0.14    3.14
 -28  14  10    0.35    2.65
 -28  14  12    2.03    2.58
 -28  16  -3    0.63    3.31
 -28  16  -1    1.44    3.45
 -28  16   0   -0.82    3.39
 -28  16   3    5.66    3.57
 -28  16   4   -0.66    3.38
 -28  16   6   36.43    4.84
 -28  16   9    2.11    2.95
 -28  16  10    0.70    2.76
 -28  16  11   15.96    3.88
 -28  16  13   -1.36    2.56
 -28  18  -4   19.41    4.87
 -28  18  -2   14.35    5.80
 -28  18   0   13.91    5.36
 -28  18   1    0.29    3.93
 -28  18   2   -0.55    3.78
 -28  18   8   15.81    4.45
 -28  18  10    1.28    3.08
 -28  18  13    2.03    2.94
 -28  20  -3   14.12    5.06
 -28  20  -2   24.29    5.40
 -28  20   1   -0.97    3.85
 -28  20   2    2.91    3.97
 -28  20   5    4.01    3.92
 -28  20   8    1.84    3.50
 -28  20  11    2.79    3.23
 -28  20  12   -1.63    2.96
 -28  22  -3    1.41    3.53
 -28  22  -1    7.61    4.19
 -28  22   1    2.16    4.42
 -28  22   6    0.37    3.77
 -28  22   7   15.73    5.95
 -28  22   9    2.38    3.58
 -28  22  10   10.80    4.58
 -28  22  11    1.16    3.51
 -28  22  13   -0.04    3.21
 -28  24  -3   11.67    5.25
 -28  24   0   22.79    6.16
 -28  24   3    0.25    4.44
 -28  24   4   -2.75    4.47
 -28  24   5    3.42    4.31
 -28  24   7   13.56    5.25
 -28  24   9   15.44    4.99
 -28  24  11    3.33    3.61
 -28  24  12    0.58    3.40
 -28  24  13    0.84    3.31
 -28  26  -2   36.80    5.77
 -28  26   2    1.76    4.52
 -28  26   4   -0.62    4.15
 -28  26   5    2.58    4.42
 -28  26   9   16.02    5.28
 -28  26  12    0.94    3.48
 -28  28   0   18.21    5.95
 -28  28   4   -0.84    4.54
 -28  28   5    7.73    4.67
 -28  28   7   -2.25    4.22
 -28  28  11    3.49    3.66
 -28  28  12    2.04    3.53
 -28  30   2   -1.55    3.99
 -28  30   4   -0.49    4.30
 -28  30   5    2.63    4.51
 -28  30   6    2.03    4.43
 -28  30   7   -1.27    4.17
 -28  30   9    2.59    3.86
 -28  30  10    1.55    3.76
 -28  30  11   -0.11    3.39
 -28  30  12    2.65    3.59
 -28  32   7    2.44    4.22
 -28  32   8    3.22    3.87
 -28  32   9   -0.27    3.77
 -27   5  -4   34.65    3.92
 -27   5  -3    9.96    3.36
 -27   5  -2   10.39    3.29
 -27   7  -4   87.82    4.74
 -27   7  -3    8.83    4.21
 -27   7  -2   14.42    3.68
 -27   7  -1    1.44    2.71
 -27   7   0   92.96    4.51
 -27   7  12   22.75    2.63
 -27   7  13    8.43    2.39
 -27   9  -4   53.41    4.53
 -27   9  -3   -0.58    2.85
 -27   9  -1   81.44    4.65
 -27   9   3    2.19    2.62
 -27   9   7    1.18    2.32
 -27   9  13    1.42    1.96
 -27  11  -4    0.97    3.03
 -27  11  -2   78.60    5.03
 -27  11  -1   21.47    4.23
 -27  11   2    0.31    2.81
 -27  11   4   47.16    4.17
 -27  11   5   11.56    3.61
 -27  11   7   -0.45    2.65
 -27  11  10   23.08    3.23
 -27  11  11    2.00    2.24
 -27  11  12   12.49    2.93
 -27  11  13   -1.87    2.01
 -27  13  -3    1.52    3.17
 -27  13  -2  104.49    5.67
 -27  13  -1   17.39    4.48
 -27  13   0   16.28    4.52
 -27  13   1    3.75    3.36
 -27  13   2   12.15    4.17
 -27  13   4   18.59    4.15
 -27  13   9    1.20    2.42
 -27  13  10    6.50    3.13
 -27  13  12    3.45    2.44
 -27  13  13   -0.03    2.34
 -27  15  -4   42.43    4.93
 -27  15   2   20.43    4.66
 -27  15  12   -0.47    2.49
 -27  15  13    3.02    2.53
 -27  17  -4   24.72    4.74
 -27  17  -2   47.75    5.42
 -27  17  -1    2.02    3.65
 -27  17   1    1.31    3.62
 -27  17   2   42.92    5.34
 -27  17   4    2.82    3.67
 -27  17   7    1.56    3.21
 -27  17  10   24.83    3.94
 -27  17  12   17.51    3.76
 -27  19  -4   16.18    5.63
 -27  19  -1   15.30    5.37
 -27  19   1    2.55    4.14
 -27  19   2   -2.15    3.93
 -27  19   3   -1.57    3.76
 -27  19   6    4.31    3.62
 -27  19   7    1.10    3.41
 -27  19   9   48.47    4.77
 -27  19  11    4.47    3.11
 -27  19  12   22.45    4.01
 -27  21  -4   12.08    5.73
 -27  21  -3   15.47    5.16
 -27  21   3   -0.97    3.97
 -27  21   9   -2.04    3.24
 -27  21  11    1.19    3.20
 -27  21  12   10.40    4.16
 -27  21  13   -0.37    3.15
 -27  23  -4   16.48    4.93
 -27  23  -3   -0.88    3.38
 -27  23  -2   26.24    5.76
 -27  23  -1   20.71    5.92
 -27  23   3   -1.06    4.47
 -27  23   4    4.42    4.47
 -27  23   6    1.98    3.72
 -27  23   7   -1.01    3.57
 -27  23  11   -0.54    3.27
 -27  23  12   -0.64    3.30
 -27  25  -2   21.94    5.58
 -27  25  -1   17.47    5.87
 -27  25   1   -1.60    4.17
 -27  25   2    1.74    4.44
 -27  25   3    1.68    4.46
 -27  25   4   -1.14    4.37
 -27  25   6    4.16    4.18
 -27  25   7   12.79    6.17
 -27  27   1   -2.40    4.33
 -27  27   2    2.58    4.56
 -27  27   3    0.31    4.68
 -27  27   5    1.86    4.39
 -27  27   9   13.30    5.36
 -27  27  10    8.32    4.00
 -27  27  12    1.26    3.41
 -27  29   0   12.94    6.21
 -27  29   2   -0.58    4.50
 -27  29   3   -1.15    4.28
 -27  29   4    2.01    4.69
 -27  29   5    0.75    4.47
 -27  29   9    3.93    3.87
 -27  29  10   14.01    5.31
 -27  31   2   -0.01    4.29
 -27  31   3    2.85    4.24
 -27  31   7   -1.07    3.92
 -27  31   8    1.79    4.09
 -27  31   9    0.59    3.72
 -27  31  11    0.68    3.52
 -27  31  12   -0.27    3.25
 -26   4  -4   40.04    3.84
 -26   6  -4   18.03    3.66
 -26   6  -2   10.28    3.37
 -26   8  -1   16.27    3.71
 -26   8   0   18.21    3.63
 -26  10  -4   25.79    4.12
 -26  10  -3   -1.60    2.77
 -26  10  -2   63.72    4.56
 -26  10  -1    1.43    2.92
 -26  10   3    3.09    2.56
 -26  10   5   -0.09    2.27
 -26  10   9    7.66    2.75
 -26  10  10   23.44    2.98
 -26  10  11   11.64    2.67
 -26  10  12   14.14    2.67
 -26  10  13   -0.01    1.91
 -26  12  -3   -1.21    3.06
 -26  12  -2  136.93    5.78
 -26  12   0   71.57    5.01
 -26  12   3   11.52    4.55
 -26  12   6    0.08    2.56
 -26  12   7    7.97    3.72
 -26  12   9    1.70    2.20
 -26  12  11    6.61    2.87
 -26  12  12    3.40    2.30
 -26  12  13   -0.39    2.09
 -26  14  -4   17.00    4.45
 -26  14  -2  179.55    6.36
 -26  14   1    1.87    3.30
 -26  14   2   11.12    4.45
 -26  14   3   32.86    4.61
 -26  14   4    0.54    2.98
 -26  14   6    1.85    2.66
 -26  14   7    0.17    2.54
 -26  14   9    6.75    3.25
 -26  14  10   27.11    3.60
 -26  14  12   13.06    3.17
 -26  14  13    0.20    2.32
 -26  16  -4   70.82    5.37
 -26  16  -3    4.54    3.50
 -26  16   3    1.47    3.32
 -26  16   5    0.55    3.11
 -26  16   9   50.75    4.19
 -26  16  10   18.42    3.68
 -26  16  11    2.88    2.71
 -26  16  13   -0.01    2.49
 -26  18  -3   10.63    5.01
 -26  18  -2   44.26    5.39
 -26  18  -1   26.60    5.37
 -26  18   7    1.19    2.98
 -26  18  10   23.85    4.10
 -26  18  13    2.29    2.72
 -26  20  -4   20.39    5.06
 -26  20  -2    7.81    4.01
 -26  20   2    1.23    3.94
 -26  20   4    2.38    3.75
 -26  20   5    1.89    3.55
 -26  20   6   69.57    5.37
 -26  20   7    3.28    3.25
 -26  20   9    3.66    3.32
 -26  20  10    3.25    3.20
 -26  20  13    0.83    2.77
 -26  22  -4   21.57    5.21
 -26  22  -3    4.29    3.75
 -26  22  -1    1.05    4.28
 -26  22   1    4.43    4.54
 -26  22   3   -0.50    4.32
 -26  22   4    3.22    3.92
 -26  22   5    7.10    3.74
 -26  22   7    0.66    3.39
 -26  22   9   32.16    4.89
 -26  22  11    2.17    3.32
 -26  22  12   10.16    4.95
 -26  22  13    3.66    3.21
 -26  24  -2  101.77    6.68
 -26  24   2   -1.34    4.45
 -26  24   3    2.25    4.37
 -26  24   4    9.41    4.55
 -26  24   5    5.70    4.21
 -26  24   6    4.29    4.08
 -26  24   7   12.00    5.09
 -26  24  10   14.17    5.55
 -26  24  13   -1.51    3.12
 -26  26  -2   16.12    5.85
 -26  26   1    2.25    4.72
 -26  26   5    0.33    4.14
 -26  26   6   -1.54    3.83
 -26  26  10    4.39    3.63
 -26  26  11    0.14    3.36
 -26  26  12   -0.38    3.29
 -26  28   1    2.38    4.52
 -26  28   2    3.21    4.72
 -26  28   4   -3.55    4.40
 -26  28   6    1.45    4.26
 -26  28   7   16.47    5.48
 -26  28  10    6.14    3.89
 -26  28  11    4.24    3.74
 -26  28  12    0.77    3.58
 -26  30   1    4.22    4.67
 -26  30   2    1.50    4.43
 -26  30   3   -1.75    4.36
 -26  30   7    0.21    4.17
 -26  30   9    4.25    3.75
 -26  30  12   10.01    4.89
 -26  32   3    4.82    4.54
 -26  32  10    4.87    3.79
 -26  32  11    1.11    3.49
 -25   5  -4   18.82    3.49
 -25   5  -3    8.92    3.23
 -25   7  -4   22.14    3.71
 -25   7  -1   -0.66    2.38
 -25   9  -4  128.07    5.16
 -25   9  -3   58.61    4.37
 -25   9  -2   60.48    4.42
 -25   9  -1   10.99    3.67
 -25   9   1    2.02    2.47
 -25   9   2  144.14    4.80
 -25   9   7   -0.06    1.94
 -25   9   9   -0.30    1.78
 -25   9  11    8.61    2.32
 -25  11  -5   51.55    4.65
 -25  11  -3    1.80    3.06
 -25  11  -2  121.80    5.38
 -25  11   2   74.50    4.50
 -25  11   3   10.72    4.04
 -25  11   5   -0.18    2.47
 -25  11   7   19.37    3.03
 -25  11  10   47.34    3.23
 -25  11  11    1.50    1.94
 -25  13  -5   -0.80    2.88
 -25  13  -4   -0.72    3.03
 -25  13   2   45.40    4.59
 -25  13  11    8.72    2.87
 -25  15  -5   -0.19    2.97
 -25  15  -4    2.93    3.20
 -25  15  -3   -0.15    3.29
 -25  15  -2   48.80    5.10
 -25  15  -1    2.13    3.42
 -25  15   2   79.34    5.35
 -25  15   3   18.47    4.51
 -25  15   4   14.44    4.17
 -25  15   5   -1.81    2.73
 -25  15   6   18.67    3.75
 -25  15   9   22.67    3.48
 -25  15  11   -0.43    2.33
 -25  15  12    9.77    3.27
 -25  17  -5    0.47    3.32
 -25  17   3    9.52    4.63
 -25  17   4   14.98    4.43
 -25  17   5    1.83    3.22
 -25  17   6    3.55    3.07
 -25  17   7    3.36    3.01
 -25  17   9   -0.34    2.85
 -25  17  12   39.66    3.86
 -25  17  13   -0.42    2.56
 -25  19  -3    1.27    3.64
 -25  19  -1   22.52    5.58
 -25  19   2   23.10    5.36
 -25  19   3    0.30    3.59
 -25  19   4   11.29    5.45
 -25  19   5    1.30    3.19
 -25  19   6   -0.55    3.21
 -25  19   7   61.00    4.86
 -25  19   9   72.99    4.88
 -25  19  11    4.87    2.92
 -25  19  12    8.80    3.77
 -25  19  13   10.18    3.85
 -25  21  -4   14.52    5.16
 -25  21  -2   30.32    5.73
 -25  21  -1    2.85    4.39
 -25  21   2    0.46    3.98
 -25  21   3    2.18    3.85
 -25  21   4   21.18    5.14
 -25  21   9    0.18    3.12
 -25  21  10   31.63    4.57
 -25  21  11   15.57    4.19
 -25  21  12    3.58    3.06
 -25  23   1    5.77    4.49
 -25  23   2    0.91    4.59
 -25  23   4    0.72    3.87
 -25  23   5   -0.46    3.71
 -25  23  10   14.53    4.47
 -25  23  11   -0.92    3.30
 -25  25  -3    9.81    4.05
 -25  25  -1   20.74    6.39
 -25  25   1    9.40    5.05
 -25  25   3    2.17    4.31
 -25  25   4    5.12    4.27
 -25  25   7    2.40    3.91
 -25  25   9    2.30    3.58
 -25  25  11    1.93    3.36
 -25  25  12    1.32    3.38
 -25  27  -2   24.85    6.09
 -25  27   3    1.49    4.69
 -25  27   5   -0.49    4.25
 -25  27   6    0.74    4.17
 -25  27   7   13.76    5.37
 -25  27   9    3.03    3.71
 -25  27  10    0.16    3.64
 -25  27  12    2.82    3.48
 -25  29  -2    6.64    4.00
 -25  29  -1   14.98    6.29
 -25  29   1    6.47    5.01
 -25  29   4    0.35    4.40
 -25  29   6    1.00    3.93
 -25  29   7    1.83    4.18
 -25  29   8    5.26    4.15
 -25  29   9    2.19    3.95
 -25  29  11    1.06    3.64
 -25  29  12    1.67    3.51
 -25  31   3    4.74    4.69
 -25  31   5    1.30    4.23
 -25  31   8    0.65    4.00
 -25  33   3   -3.30    4.25
 -25  33   5   -0.87    4.10
 -25  33   8    2.73    3.93
 -25  33   9    4.88    3.77
 -25  33  10   11.92    5.04
 -24   4  -4   -1.57    2.26
 -24   6  -4   18.23    3.52
 -24   6  -3    3.37    2.38
 -24   8  -5   57.46    4.30
 -24   8  -3    0.40    2.50
 -24   8  -2  138.15    4.86
 -24   8  -1   59.92    4.05
 -24   8  10   40.55    2.67
 -24   8  11   24.61    2.42
 -24   8  12    2.43    1.65
 -24  10  -5   12.11    4.50
 -24  10  -4   54.59    4.38
 -24  10  -2    9.60    3.65
 -24  10  -1    1.70    2.73
 -24  10   1    1.24    2.67
 -24  10   3   -0.20    2.37
 -24  10   5    0.39    2.31
 -24  10   7    8.50    2.57
 -24  10  10   -1.07    1.72
 -24  10  11    7.24    2.35
 -24  10  12    8.13    2.79
 -24  12  -5    1.09    2.90
 -24  12  -4   10.46    4.09
 -24  12  -3   12.54    4.70
 -24  12  -2   88.63    5.04
 -24  12  -1    2.01    3.08
 -24  12   3    0.48    2.56
 -24  12   5   13.11    3.64
 -24  12   7   25.10    3.14
 -24  12   9   10.09    3.16
 -24  12  11   -0.26    1.92
 -24  12  12  102.14    3.87
 -24  14  -5    2.64    3.02
 -24  14  -4   25.88    4.45
 -24  14   2   25.40    4.39
 -24  14   4   79.89    4.63
 -24  14   9   24.98    3.16
 -24  14  10   39.04    3.46
 -24  14  12   52.83    3.59
 -24  16  -5   18.85    4.55
 -24  16  -3    1.72    3.32
 -24  16   2   99.10    5.78
 -24  16   4   46.42    4.49
 -24  16   5    0.09    2.69
 -24  16   7    2.56    2.72
 -24  16   9    4.41    2.68
 -24  16  10   57.34    3.99
 -24  16  11    2.33    2.56
 -24  16  12   44.12    3.86
 -24  18  -5    0.59    3.31
 -24  18  -4    5.62    3.61
 -24  18  -3    2.05    3.66
 -24  18  -1   22.42    5.31
 -24  18   3    0.71    3.50
 -24  18   4    0.33    3.01
 -24  18   7   49.57    4.48
 -24  18   9   14.03    3.74
 -24  18  10   39.76    4.10
 -24  18  11    0.54    2.60
 -24  20  -2   29.41    5.76
 -24  20  -1    6.42    4.37
 -24  20   4    4.11    3.32
 -24  20   5    0.08    3.33
 -24  20   7   26.52    4.44
 -24  20   9    3.05    3.20
 -24  20  11    5.66    2.97
 -24  20  12   13.41    3.87
 -24  22  -2   36.08    6.15
 -24  22  -1   19.54    6.88
 -24  22   2    7.52    4.44
 -24  22   3    2.65    3.81
 -24  22   4   13.48    5.60
 -24  22   7    9.74    4.40
 -24  22   9   -1.35    3.24
 -24  22  10   27.81    4.52
 -24  22  11   13.39    4.23
 -24  24  -3   27.04    5.99
 -24  24  -2    8.76    4.74
 -24  24  -1   25.45    6.43
 -24  24   1    2.76    4.77
 -24  24   2    6.53    4.70
 -24  24   3   -0.56    4.16
 -24  24   5   10.07    5.01
 -24  24   6    5.61    3.65
 -24  26  -4    4.93    3.80
 -24  26  -2   29.60    6.31
 -24  26  -1    3.25    4.79
 -24  26   4    3.05    3.92
 -24  26   5    3.42    4.17
 -24  26  11   -1.30    3.37
 -24  28   1    6.06    5.03
 -24  28   4   -1.86    4.31
 -24  28   5   -1.65    3.91
 -24  28   6   -0.24    3.81
 -24  28   8    4.73    3.79
 -24  28   9    2.75    3.74
 -24  28  10   17.28    4.98
 -24  28  11   -0.24    3.47
 -24  30  -1   29.37    6.53
 -24  30   1   20.32    6.79
 -24  30   2    8.81    4.92
 -24  30   3    0.64    4.48
 -24  30   4   -1.58    4.18
 -24  30   6    0.14    4.26
 -24  30  12    5.66    3.55
 -24  32   1   17.68    6.53
 -24  32   2   -1.57    4.59
 -24  32   3    0.85    4.49
 -24  32  10    0.07    3.56
 -24  32  11   13.93    5.06
 -24  34   5   -3.46    3.89
 -23   5  -4    2.94    2.40
 -23   7  -5   19.99    3.56
 -23   9   1   -1.48    2.27
 -23   9   7    5.77    2.44
 -23   9   8   23.94    2.52
 -23   9  11    4.29    2.14
 -23  11  -5    1.97    2.91
 -23  11  -3   -1.94    2.73
 -23  11  -2   43.06    4.30
 -23  11  -1   30.52    4.06
 -23  11   2   10.41    3.37
 -23  11   3   -0.94    2.27
 -23  11   4   31.77    3.39
 -23  11   7    1.08    1.87
 -23  11   9   52.47    3.10
 -23  11  10   12.01    2.40
 -23  11  12  126.68    3.83
 -23  13  -5    7.98    3.91
 -23  13  -4   53.77    4.57
 -23  13  -3    1.55    3.04
 -23  13  -2  109.77    5.50
 -23  13  -1    2.98    3.33
 -23  13   4   46.39    3.83
 -23  13   7   -0.03    2.12
 -23  13   8   30.64    3.08
 -23  13  10   78.36    3.58
 -23  13  11   25.29    2.98
 -23  13  12   71.20    3.47
 -23  15  -4   26.13    4.70
 -23  15  -3    1.07    3.45
 -23  15  -1   18.08    4.77
 -23  15   1   10.65    4.39
 -23  15   2  117.59    5.57
 -23  15   3    1.30    2.83
 -23  15   5    0.22    2.52
 -23  15   6    8.81    3.17
 -23  15   7   95.77    4.29
 -23  15   8   30.32    3.47
 -23  15   9    6.73    2.94
 -23  15  10   32.96    3.39
 -23  15  11   20.71    3.17
 -23  15  12   70.60    3.86
 -23  17  -5   27.42    4.81
 -23  17  -4    0.44    3.34
 -23  17  -1   49.47    5.47
 -23  17   6   -1.08    2.55
 -23  17   8  177.89    5.54
 -23  17   9    6.19    2.65
 -23  17  10   22.00    3.53
 -23  17  11   -1.19    2.48
 -23  17  12    7.66    3.26
 -23  19  -2   58.55    6.13
 -23  19  -1   16.85    5.53
 -23  19   1    6.63    3.96
 -23  19   3    1.09    3.26
 -23  19   5   49.81    4.57
 -23  19  10   54.20    4.44
 -23  19  11   20.93    3.87
 -23  21  -1    7.05    4.43
 -23  21   1   20.48    5.82
 -23  21   4   -0.92    3.30
 -23  21   7    2.50    3.23
 -23  21   9    1.47    3.13
 -23  21  11    0.19    2.97
 -23  21  12   14.40    4.09
 -23  23  -5    1.90    3.58
 -23  23  -4    5.25    3.94
 -23  23  -3   14.47    6.70
 -23  23  -1    1.83    4.60
 -23  23   1    5.66    4.54
 -23  23   2   16.55    6.32
 -23  23   4    6.96    3.93
 -23  23   5    4.99    3.57
 -23  23  10    4.26    3.30
 -23  23  11   19.00    4.24
 -23  25  -4   36.73    5.79
 -23  25  -3   36.28    6.23
 -23  25   1   15.85    6.49
 -23  25   4   16.43    5.36
 -23  25   5   18.71    5.06
 -23  25   8   -1.61    3.59
 -23  25   9   22.68    4.91
 -23  25  11    0.04    3.31
 -23  27  -2   10.55    4.76
 -23  27   1   32.06    6.85
 -23  27   2    9.64    4.71
 -23  27   3   21.26    5.88
 -23  27   5    0.96    3.93
 -23  27   6    4.93    4.00
 -23  27   8    3.11    3.92
 -23  27   9    0.10    3.49
 -23  27  10   13.83    4.86
 -23  27  11    0.11    3.59
 -23  27  12    1.01    3.38
 -23  29  -2   21.71    6.39
 -23  29  -1   21.48    7.96
 -23  29   6   -1.92    3.94
 -23  29   8   18.79    5.30
 -23  29   9    0.88    3.87
 -23  29  10    2.00    3.69
 -23  29  11    2.43    3.49
 -23  29  12    3.94    3.48
 -23  31  -1    8.33    4.82
 -23  31   1    1.22    4.76
 -23  31   4   -1.44    4.33
 -23  31   6    2.36    4.20
 -23  31   9    0.17    3.73
 -23  33   1    2.51    4.45
 -23  33   2    5.05    4.84
 -23  33   4    1.64    4.27
 -23  33  11   14.66    5.03
 -22   4  -5    9.66    3.05
 -22   6  -5    2.18    2.40
 -22   8  -4    7.04    3.29
 -22   8  -2  130.13    4.61
 -22   8  -1    1.09    2.30
 -22  10  -2   53.63    4.12
 -22  10  -1   15.34    3.52
 -22  10   1   11.60    3.28
 -22  10   3    1.76    2.23
 -22  10   5   -0.01    1.78
 -22  10   6    0.68    1.80
 -22  10  10    6.70    2.18
 -22  12  -4   27.48    4.05
 -22  12  -3    7.32    3.09
 -22  12  -2  128.91    5.46
 -22  12   1    1.61    2.78
 -22  12   2   52.36    4.12
 -22  12   4   63.22    3.65
 -22  12   6    0.90    1.90
 -22  12   8    7.16    2.82
 -22  12   9   46.61    3.06
 -22  12  10   30.24    2.80
 -22  12  11    2.86    1.87
 -22  12  12   68.71    3.28
 -22  14  -5   23.70    4.33
 -22  14   1   45.66    4.63
 -22  14   4   78.22    4.08
 -22  14   5   -0.76    2.28
 -22  14  10    7.08    2.69
 -22  14  11   27.66    2.91
 -22  16  -2   -1.25    3.46
 -22  16  -1   21.41    5.05
 -22  16   3   19.27    3.84
 -22  16   4   -0.49    2.44
 -22  16   5    5.94    2.71
 -22  16   8  128.19    4.58
 -22  16  12    0.75    2.21
 -22  18  -2   17.24    5.33
 -22  18  -1   24.09    5.62
 -22  18   1    1.12    3.65
 -22  18   6    1.59    2.80
 -22  18   9   10.39    3.52
 -22  18  12   32.14    3.65
 -22  20  -5   -0.49    3.60
 -22  20  -4    0.10    3.77
 -22  20  -3    4.85    4.14
 -22  20   0   47.12    6.00
 -22  20   2   53.41    5.35
 -22  20   5    5.98    3.32
 -22  20   6    3.21    3.01
 -22  20  12   12.92    3.69
 -22  22  -4   18.49    5.64
 -22  22  -3    8.20    4.39
 -22  22   2   25.53    5.23
 -22  22   4   18.10    4.71
 -22  22   8   -0.35    3.16
 -22  22   9   20.57    4.39
 -22  22  11   29.64    4.28
 -22  22  12   20.64    4.18
 -22  24  -5    0.01    3.51
 -22  24  -4    4.51    4.07
 -22  24  -3    0.18    4.37
 -22  24   0   15.54    6.45
 -22  24   1   23.59    5.95
 -22  24   2   28.30    5.50
 -22  24   3    2.85    3.71
 -22  24   4    2.35    3.70
 -22  24   5    1.82    3.42
 -22  24   6   -0.47    3.55
 -22  24   8    3.68    3.48
 -22  24  12   28.41    4.59
 -22  26  -5    1.32    3.66
 -22  26   1   27.42    6.30
 -22  26   2   38.28    6.19
 -22  26   4   12.22    5.21
 -22  26  11    3.28    3.59
 -22  26  12   -0.09    3.34
 -22  28   1   28.27    6.69
 -22  28   2    1.48    4.41
 -22  28   3    3.27    4.27
 -22  28   5   14.70    5.42
 -22  28   6    2.85    3.92
 -22  28   9   -0.75    3.78
 -22  28  10    1.18    3.61
 -22  28  11   -1.40    3.52
 -22  30  -3    2.78    4.14
 -22  30  -2    5.39    4.64
 -22  30   3    1.65    4.23
 -22  30   5   -1.41    4.18
 -22  30   9    5.54    3.88
 -22  30  11   11.63    4.82
 -22  32   0    3.69    4.98
 -22  32   1    3.60    4.79
 -22  32   3   -1.26    4.33
 -22  32   4   -2.46    4.02
 -22  32   6   -1.00    3.95
 -22  32  11    3.67    3.56
 -22  34   2    3.84    4.57
 -22  34   3   14.77    7.38
 -22  34   4    0.50    4.19
 -22  34   5    1.87    4.25
 -22  34   6    0.87    3.92
 -22  34   7    1.50    3.85
 -22  34  10    1.17    3.60
 -21   7  -4    0.52    2.36
 -21   9  -4   16.22    3.47
 -21   9  -3   36.15    3.82
 -21   9  -2   33.56    3.58
 -21   9   1   15.41    3.02
 -21   9   2   62.31    3.53
 -21   9   6    6.96    2.32
 -21  11  -2    3.21    2.77
 -21  11   6    5.10    2.40
 -21  11   8   11.59    2.38
 -21  11   9    0.67    1.75
 -21  11  10   -0.48    1.58
 -21  13  -5   80.06    4.77
 -21  13  -3   50.95    4.79
 -21  13  -1   -0.34    2.87
 -21  13   5   -0.44    1.93
 -21  13   8    5.54    2.48
 -21  13   9   -0.81    1.74
 -21  13  10   64.86    3.23
 -21  13  11    0.59    1.85
 -21  15  -3    1.55    3.47
 -21  15  -2  176.38    6.70
 -21  15   1    4.68    3.13
 -21  15   2   14.21    3.63
 -21  15   4  167.25    4.99
 -21  15   6    0.44    2.10
 -21  15   8    1.63    2.24
 -21  15   9   -0.10    2.11
 -21  15  10   41.69    3.25
 -21  17  -4   13.43    5.52
 -21  17  -3   -1.21    3.67
 -21  17   0  187.58    6.94
 -21  17   1   61.90    5.09
 -21  17   2  147.03    5.69
 -21  17   3  109.28    4.86
 -21  17   4   50.85    3.97
 -21  17   5   33.53    3.65
 -21  17   6   24.83    3.55
 -21  17   8   32.07    3.55
 -21  17   9    1.05    2.43
 -21  17  11    1.04    2.39
 -21  19  -4    2.55    3.70
 -21  19   2  113.32    5.63
 -21  19   4   89.80    4.89
 -21  19   5    1.36    2.78
 -21  19   6    1.53    2.92
 -21  19   8    0.94    2.59
 -21  19   9    0.17    2.55
 -21  21  -5   31.70    5.43
 -21  21  -4   12.14    5.40
 -21  21   2   82.23    5.52
 -21  21   8   12.35    4.49
 -21  21  11    9.52    3.76
 -21  21  12   29.88    3.95
 -21  23  -5   -0.12    3.68
 -21  23  -4    1.24    4.06
 -21  23  -3    7.36    4.68
 -21  23  -2    4.51    4.71
 -21  23   3    0.29    3.42
 -21  23   6    4.38    3.47
 -21  23   8    1.41    3.39
 -21  23   9   10.36    4.22
 -21  23  11   22.71    4.32
 -21  23  12   12.12    3.97
 -21  25  -3   -2.47    4.45
 -21  25   2   30.97    5.64
 -21  25   5    2.44    3.44
 -21  25   9    5.00    3.50
 -21  25  10    5.34    3.43
 -21  25  11   -0.63    3.20
 -21  27  -3    0.45    4.60
 -21  27   1   32.74    6.33
 -21  27   2   40.39    6.08
 -21  27   6    0.57    3.65
 -21  27   8    0.94    3.66
 -21  27   9    0.79    3.50
 -21  27  10   18.63    4.94
 -21  29  -3    1.43    4.64
 -21  29  -2   23.07    6.92
 -21  29   1    2.07    4.63
 -21  29   3    7.41    4.42
 -21  29   5   11.04    5.38
 -21  29   9    6.38    3.83
 -21  29  10    6.39    3.81
 -21  29  11   -1.45    3.36
 -21  31   3   -1.70    4.25
 -21  31   4    2.93    4.10
 -21  31   9   18.30    5.44
 -21  33   5    0.36    4.28
 -21  33   6    2.04    4.06
 -21  33   8   -0.66    3.87
 -21  33   9    1.81    3.74
 -21  33  10    3.47    3.73
 -21  33  11   12.67    4.94
 -21  35   3    0.79    4.05
 -21  35   4   -0.38    4.13
 -21  35   5   -2.04    3.98
 -21  35   7    0.46    3.82
 -21  35   9    2.79    3.64
 -20   6  -4   13.13    2.93
 -20   8  -5    1.73    2.37
 -20   8  -4   16.70    3.27
 -20   8  -3    9.29    3.06
 -20   8  -1    2.18    2.21
 -20  10  -5    1.59    2.66
 -20  10  -4   19.22    3.71
 -20  10  -2   51.57    3.95
 -20  10   1    0.92    2.16
 -20  10   5   38.07    2.69
 -20  12  -5    2.83    2.93
 -20  12  -3   37.84    4.30
 -20  12  -2   69.58    4.64
 -20  12   0  127.82    5.07
 -20  12   1   41.05    3.77
 -20  12   2   40.84    3.42
 -20  12   3   24.87    3.04
 -20  12   5   22.64    2.69
 -20  12   6    1.06    1.80
 -20  12   8    2.21    1.73
 -20  14  -5    3.11    3.01
 -20  14  -3   15.22    5.28
 -20  14   0  160.20    5.87
 -20  14   3    3.19    2.37
 -20  14   4   38.91    3.29
 -20  14   5   -0.89    1.88
 -20  14   6   17.81    2.77
 -20  14   9   22.83    2.73
 -20  14  10   73.74    3.40
 -20  14  11    3.01    1.92
 -20  16  -6    1.86    3.22
 -20  16  -3    1.25    3.67
 -20  16   2   54.71    4.13
 -20  16   3   18.62    3.46
 -20  16   5   30.53    3.35
 -20  16   6    2.63    2.30
 -20  16   8   12.15    2.92
 -20  18  -6   20.81    4.73
 -20  18   3   95.22    4.74
 -20  18   4   81.76    4.45
 -20  18   5   -2.13    2.39
 -20  18   6    3.56    2.47
 -20  18   8   14.45    3.31
 -20  18   9    1.27    2.46
 -20  18  10    7.75    3.20
 -20  18  11   24.51    3.48
 -20  20  -6   14.97    5.72
 -20  20  -5    0.62    3.74
 -20  20  -4    1.73    3.99
 -20  20   1   35.35    5.03
 -20  20   3   23.42    4.19
 -20  20   4   87.46    5.00
 -20  20   5    1.76    3.10
 -20  20   8    0.22    2.81
 -20  20   9    5.44    2.91
 -20  20  11   38.88    3.98
 -20  20  12    1.17    2.62
 -20  22  -6    2.67    3.66
 -20  22  -3    2.32    4.48
 -20  22   1   43.76    5.32
 -20  22   2  158.61    6.47
 -20  22   3    1.81    3.46
 -20  22   4   44.48    4.82
 -20  22   5   -0.41    3.16
 -20  22   9   -0.28    2.97
 -20  22  12   16.23    3.91
 -20  24  -5    0.24    3.91
 -20  24   2   57.60    5.72
 -20  24   5   -0.18    3.28
 -20  24   6    5.72    3.55
 -20  24   8   27.58    4.66
 -20  24   9   -1.26    3.15
 -20  24  11   29.46    4.46
 -20  26  -5    5.66    3.99
 -20  26  -3    1.80    4.92
 -20  26  -2   -1.00    4.73
 -20  26   1   20.81    5.81
 -20  26   2   62.07    6.06
 -20  26   3    1.03    3.93
 -20  26   4    0.69    3.58
 -20  26   6   19.53    4.94
 -20  26   8    1.36    3.59
 -20  26   9   17.25    4.64
 -20  28  -2   20.37    7.02
 -20  28   1   25.11    6.07
 -20  28   2   25.68    5.86
 -20  28   3   31.23    5.65
 -20  28   4   30.58    5.61
 -20  28   5    5.97    4.16
 -20  28  11    2.23    3.35
 -20  30   3   26.09    5.88
 -20  30   4    3.28    4.30
 -20  30   5    3.86    4.18
 -20  30   6    3.92    4.29
 -20  30   8    3.36    3.81
 -20  30  10   -2.00    3.63
 -20  30  11    2.92    3.54
 -20  32   1    1.83    4.53
 -20  32   3    0.52    4.20
 -20  32   4    0.66    4.21
 -20  32   7    2.51    4.03
 -20  32   8   -0.97    4.00
 -20  32   9   -0.07    3.77
 -20  34   7   -2.17    3.87
 -20  34   8    0.92    3.74
 -20  34   9    3.93    3.80
 -20  36   5    0.41    4.05
 -19   7  -5   11.46    3.06
 -19   7  -4    0.10    2.09
 -19   7  -3    1.33    2.14
 -19   9  -4   -0.15    2.40
 -19   9  -3   20.43    3.37
 -19   9  -2    7.71    3.09
 -19   9  -1  102.79    4.15
 -19  11  -5   34.65    3.90
 -19  11  -4   13.19    3.63
 -19  11  -3    1.22    2.76
 -19  11   0  225.18    5.57
 -19  11   4   31.26    2.79
 -19  13  -6    2.89    2.87
 -19  13  -5    0.65    2.90
 -19  13  -2  103.90    5.17
 -19  13   0  169.72    5.42
 -19  13   4  180.37    4.43
 -19  13   5   11.22    2.55
 -19  13   7   -1.43    1.64
 -19  13   8    0.24    1.72
 -19  15  -6   -0.22    3.01
 -19  15  -4    2.92    3.39
 -19  15   0  175.15    5.71
 -19  15   1  121.45    4.78
 -19  15   3   12.42    2.95
 -19  15   4   63.01    3.55
 -19  15   5    2.31    2.19
 -19  15   8   60.74    3.36
 -19  15   9    3.70    2.08
 -19  15  10    1.63    2.01
 -19  17  -6   33.25    4.69
 -19  17  -2    0.57    3.63
 -19  17   1    0.48    2.73
 -19  17   2   39.48    3.95
 -19  17   3   33.25    3.59
 -19  17   4   66.25    3.89
 -19  17   9   19.67    3.11
 -19  17  11   33.03    3.25
 -19  19  -6   81.96    5.65
 -19  19  -5    1.89    3.71
 -19  19  -4    0.13    3.85
 -19  19  -3    1.01    4.01
 -19  19  -2   13.36    5.57
 -19  19   0   23.69    4.77
 -19  19   1    1.88    3.28
 -19  19   2   10.18    3.80
 -19  19   4   10.87    3.64
 -19  19   5   -0.25    2.52
 -19  19   6   -1.00    2.58
 -19  19  11    3.21    2.50
 -19  21  -6   67.47    5.72
 -19  21  -5    5.66    3.98
 -19  21   3   35.81    4.54
 -19  21   8   -0.11    2.74
 -19  23  -6    0.06    3.65
 -19  23  -5   -3.38    3.67
 -19  23  -4   -0.49    4.41
 -19  23  -3    0.13    4.53
 -19  23   0   27.17    5.49
 -19  23   1   27.57    5.16
 -19  23   3    9.10    3.63
 -19  23   5   18.21    4.48
 -19  23   6   37.48    4.65
 -19  23   9    1.50    3.08
 -19  23  10    0.72    3.04
 -19  25   1   26.73    5.36
 -19  25   2   65.96    5.78
 -19  25   9    1.52    3.27
 -19  27  -5   -1.31    3.84
 -19  27  -3   -1.16    4.60
 -19  27   1   29.66    5.82
 -19  27   2   34.76    5.67
 -19  27   4   15.26    5.12
 -19  27   6    1.51    3.88
 -19  27   8   -0.25    3.65
 -19  27   9   11.33    4.70
 -19  29  -5   -0.68    3.90
 -19  29  -4    1.80    4.55
 -19  29   1    3.42    4.48
 -19  29   2   13.42    5.71
 -19  29   3   55.49    6.19
 -19  29   5   10.63    5.23
 -19  29   6   -0.25    3.92
 -19  29   9   -1.78    3.54
 -19  31  -2   -0.49    4.96
 -19  31   1    7.88    4.71
 -19  31   2    1.26    4.43
 -19  31   3   13.75    5.66
 -19  31   4   14.62    6.68
 -19  31   7    0.96    4.02
 -19  31   8   -0.01    3.72
 -19  31   9    0.19    3.77
 -19  31  10    1.11    3.72
 -19  33  -2    2.76    4.89
 -19  33   1    5.42    4.70
 -19  33   2    4.72    4.35
 -19  33   3   16.21    5.87
 -19  33   5   -0.97    3.99
 -19  33   7    6.49    4.16
 -19  33   8    2.94    3.79
 -19  33  10   -0.85    3.43
 -19  35   0    4.41    4.85
 -19  35   1    8.61    4.50
 -19  35   2    8.12    4.60
 -19  35   4   15.49    6.81
 -19  35   5    2.13    4.16
 -19  35   7    1.35    3.90
 -19  35   8    0.18    3.87
 -19  35   9    4.70    3.69
 -18   6  -4    6.00    2.66
 -18   8  -4   38.20    3.32
 -18   8  -3    0.94    2.17
 -18   8  -2    1.56    2.20
 -18  10  -3    0.93    2.53
 -18  10  -1   56.40    3.73
 -18  10   0   53.23    3.65
 -18  12  -5   67.68    4.47
 -18  12  -2   -0.56    2.58
 -18  12   1   70.23    3.65
 -18  12   2  119.23    3.88
 -18  12   4   14.37    2.52
 -18  14  -5   11.27    4.11
 -18  14   2   89.16    3.83
 -18  14   3    9.26    2.63
 -18  14   4   51.83    3.23
 -18  14   5   31.52    2.87
 -18  14   7   13.13    2.54
 -18  14   9    1.95    1.83
 -18  16  -6    0.45    3.16
 -18  16  -5    3.18    3.42
 -18  16   0  146.22    5.29
 -18  16   2   93.77    4.13
 -18  16   3   50.43    3.50
 -18  16   5    1.69    2.13
 -18  16   6   24.98    3.08
 -18  16   7   81.09    3.67
 -18  16  10   -1.27    1.88
 -18  16  11   12.23    2.76
 -18  18  -6   41.14    5.05
 -18  18  -2   30.16    5.35
 -18  18   0   56.26    4.70
 -18  18   1    1.87    2.96
 -18  18   2  165.13    5.34
 -18  18   3    2.61    2.63
 -18  18   4   29.15    3.53
 -18  18   5    6.98    3.20
 -18  18   6   11.54    3.27
 -18  18   7    7.42    3.50
 -18  18   9   -0.51    2.08
 -18  18  11    0.70    2.29
 -18  20  -6   23.40    5.16
 -18  20  -4    5.89    4.20
 -18  20  -2    1.19    4.12
 -18  20   1   62.01    4.86
 -18  20   2    9.18    3.83
 -18  20   3   11.71    3.71
 -18  20   4   28.69    3.84
 -18  20   5   97.07    4.73
 -18  20   6    4.05    2.71
 -18  20   7   -0.74    2.43
 -18  20   8    3.01    2.56
 -18  20  10    2.25    2.73
 -18  20  11    6.36    2.73
 -18  22  -4   -1.13    4.24
 -18  22   0   22.48    4.87
 -18  22   1   50.91    5.05
 -18  22   2   11.62    4.86
 -18  22   3   28.55    4.41
 -18  22   4   17.23    4.27
 -18  22   5   31.89    4.31
 -18  22   8    0.33    3.00
 -18  24  -1   21.66    5.98
 -18  24   0   63.24    5.94
 -18  24   1   18.81    5.05
 -18  24   3   29.81    4.85
 -18  24   6   24.26    4.57
 -18  24   7   -0.03    2.94
 -18  24   8   15.48    4.23
 -18  24  11   -1.57    2.85
 -18  26  -6    1.27    3.87
 -18  26  -5    5.57    4.54
 -18  26  -4   -0.86    4.61
 -18  26   1    5.23    3.86
 -18  26   2   29.19    5.21
 -18  26   3   10.27    4.85
 -18  26   6   42.28    5.16
 -18  26   7    0.84    3.34
 -18  26   8   -1.25    3.38
 -18  26  11    4.22    3.35
 -18  28  -4    0.75    4.94
 -18  28  -3   -0.32    5.02
 -18  28  -2    7.45    5.28
 -18  28   0    2.02    4.32
 -18  28   1   24.03    5.89
 -18  28   2   50.90    5.91
 -18  28   3   49.20    5.80
 -18  28   5    2.34    3.69
 -18  28   7    1.42    3.63
 -18  28   8    0.87    3.76
 -18  28   9   -1.43    3.42
 -18  30  -4    1.70    4.82
 -18  30  -3   17.68    7.06
 -18  30  -2   -1.26    5.29
 -18  30  -1    3.31    5.10
 -18  30   0    0.62    4.52
 -18  30   1   18.22    5.96
 -18  30   4   24.84    5.72
 -18  30   7   11.91    5.26
 -18  30  11    5.31    3.56
 -18  32  -4   -0.72    4.28
 -18  32  -1    3.75    5.15
 -18  32   0   13.31    6.38
 -18  32   1   21.93    7.24
 -18  32   3   13.89    5.87
 -18  32   4   16.78    6.80
 -18  32  10    2.96    3.69
 -18  34  -2   -1.52    4.81
 -18  34   0   17.62    7.70
 -18  34   3    1.86    4.22
 -18  34   5    9.37    4.41
 -18  34   8   -0.35    3.81
 -18  34  10    0.36    3.44
 -18  36   2    4.76    4.23
 -18  36   3   20.55    6.02
 -18  36   4    1.22    4.18
 -18  36   7    2.65    3.83
 -17   5  -5    0.54    1.77
 -17   7  -5    3.07    2.06
 -17   7  -4    1.56    2.04
 -17   9  -5   17.41    3.20
 -17   9  -4   49.19    3.73
 -17  11  -6   36.46    3.87
 -17  11  -2   -0.35    2.49
 -17  11   1   12.24    2.69
 -17  13   2   23.04    2.78
 -17  13   3   21.14    2.68
 -17  13   4   33.54    2.79
 -17  15  -6   52.89    4.81
 -17  15  -4   12.02    4.37
 -17  15   0    9.91    3.76
 -17  15   1   -0.11    2.14
 -17  15   3   15.63    2.86
 -17  15   4   13.43    2.77
 -17  15   5    4.93    1.94
 -17  15   7   89.76    3.54
 -17  15   9    1.11    1.83
 -17  17  -4   -0.16    3.46
 -17  17   0   15.25    3.68
 -17  17   1   36.93    3.71
 -17  17   5   18.86    3.02
 -17  17   7    2.39    2.17
 -17  17  10    3.18    2.14
 -17  17  11    4.13    2.19
 -17  19  -5    3.39    3.77
 -17  19  -4    8.60    4.15
 -17  19   0  112.75    5.29
 -17  19   3   88.41    4.47
 -17  19   5    1.56    2.50
 -17  19   7    7.26    3.23
 -17  19   8   40.60    3.64
 -17  19  10    0.03    2.24
 -17  21  -1   23.12    5.21
 -17  21   0   25.28    4.67
 -17  21   1   29.50    4.57
 -17  21   2   12.79    4.02
 -17  21   4   47.97    4.24
 -17  21   5   67.25    4.41
 -17  21   9    0.95    2.55
 -17  21  10    4.42    2.74
 -17  21  11   -1.74    2.55
 -17  23  -6   50.00    5.73
 -17  23  -4    4.25    4.47
 -17  23  -3    5.62    4.78
 -17  23   0   23.33    5.03
 -17  23   2    1.48    3.44
 -17  23   3   96.27    5.47
 -17  23   4   47.01    4.65
 -17  23   5   24.86    4.42
 -17  23  10    0.97    2.87
 -17  23  11    1.01    2.91
 -17  25  -6   31.93    5.72
 -17  25  -5   41.60    6.35
 -17  25   0   63.12    5.85
 -17  25   3   38.61    5.06
 -17  25   5   21.73    4.58
 -17  25   7   -2.08    3.04
 -17  27  -5    2.96    4.55
 -17  27  -3    0.92    5.18
 -17  27  -1   14.08    6.02
 -17  27   1   31.86    5.60
 -17  27  10    1.42    3.24
 -17  27  11    1.37    3.28
 -17  29  -3    0.66    5.31
 -17  29   0   -0.56    4.37
 -17  29   1   24.66    5.79
 -17  29   2   82.74    6.47
 -17  29   3   58.45    6.06
 -17  29   4   28.22    5.66
 -17  29   8   -0.68    3.69
 -17  29   9   -0.45    3.41
 -17  31   2   19.60    6.63
 -17  31   3    6.65    4.39
 -17  31   5   36.51    5.82
 -17  31   8    0.00    3.71
 -17  31   9   -0.08    3.62
 -17  31  10    0.21    3.36
 -17  33  -1    7.69    4.76
 -17  33   1   30.08    6.38
 -17  33   4   23.05    5.83
 -17  33   8    2.09    3.98
 -17  33  10   -0.48    3.34
 -17  35  -1    2.80    5.04
 -17  35   0    0.60    4.50
 -17  35   1   26.72    6.32
 -17  35   2    6.70    4.36
 -17  35   3   23.27    5.87
 -17  35   4   14.71    5.86
 -17  35   8    2.23    3.93
 -17  35   9    2.19    3.61
 -17  35  10    0.27    3.57
 -17  37   4    1.84    4.15
 -16   8  -4    7.77    2.96
 -16  10  -6   73.05    4.06
 -16  10  -5   -0.21    2.27
 -16  10  -4   14.56    3.39
 -16  10  -3   13.76    3.20
 -16  10  -2   44.65    3.58
 -16  12  -6   84.50    4.54
 -16  12  -3    0.86    2.67
 -16  14  -3   24.42    4.16
 -16  14  -2    2.42    2.76
 -16  14   0   32.86    3.26
 -16  14   1   37.55    3.05
 -16  16  -6   55.61    5.02
 -16  16  -5   25.27    4.73
 -16  16  -3    4.43    3.40
 -16  16   0    0.06    2.39
 -16  16   3    7.54    2.72
 -16  16   4    2.79    2.06
 -16  16   5   29.25    3.01
 -16  16   9   10.13    2.50
 -16  18  -6   42.90    5.08
 -16  18  -5    3.08    3.80
 -16  18  -1    2.16    3.05
 -16  18   0    1.36    2.60
 -16  18   1   89.60    4.36
 -16  18   3    3.70    2.48
 -16  18   5    9.14    2.97
 -16  18   7    2.99    2.26
 -16  18   8   14.95    2.98
 -16  18  10    0.24    2.08
 -16  20  -5    4.62    4.02
 -16  20  -1   21.46    4.64
 -16  20   1   61.99    4.47
 -16  20   4   49.80    3.97
 -16  20   5   37.07    3.70
 -16  20   7   23.28    3.52
 -16  20   8   11.99    3.29
 -16  20   9    0.82    2.47
 -16  20  10    0.17    2.41
 -16  20  11    0.62    2.48
 -16  22  -6   19.31    5.43
 -16  22  -1   95.75    5.88
 -16  22   1   12.91    4.15
 -16  22   2   14.94    4.20
 -16  22   3   72.68    4.81
 -16  22   4  116.69    5.22
 -16  22   5   29.15    4.18
 -16  22   7    0.25    2.94
 -16  22   8    2.66    2.77
 -16  22  10   -0.46    2.73
 -16  22  11    2.64    2.71
 -16  24  -5    2.42    4.54
 -16  24  -4   22.03    6.36
 -16  24  -1   13.65    5.12
 -16  24   0   12.95    4.87
 -16  24   1    0.98    3.44
 -16  24   2   15.16    5.11
 -16  24   3   86.40    5.36
 -16  24   4   81.22    5.32
 -16  24   5   30.26    4.61
 -16  24   7   22.67    4.38
 -16  24   9    4.28    3.03
 -16  24  10    9.42    3.97
 -16  24  11    3.43    2.93
 -16  26  -4   -0.35    4.85
 -16  26  -3    8.62    5.07
 -16  26  -1   18.30    5.57
 -16  26   0   27.07    5.49
 -16  26   1   39.65    5.35
 -16  26   2    3.19    3.49
 -16  26   4   41.90    5.10
 -16  26   7    3.39    3.52
 -16  26   8    4.72    3.51
 -16  26  10    2.45    3.17
 -16  26  11    2.12    3.04
 -16  28  -5   23.49    6.66
 -16  28  -3   -0.79    4.79
 -16  28   1   42.07    5.73
 -16  28   2   49.97    5.76
 -16  28   3   37.87    5.44
 -16  28   7   -2.21    3.34
 -16  28   8   -1.78    3.34
 -16  28   9    9.69    4.62
 -16  28  10    0.10    3.37
 -16  30  -6   49.57    6.27
 -16  30  -4    1.73    5.12
 -16  30   1   94.16    6.81
 -16  30   2   26.64    5.68
 -16  30   5   35.45    5.56
 -16  30   7    1.33    4.01
 -16  30   9    2.62    3.68
 -16  32  -5   14.46    6.50
 -16  32  -4    3.45    4.94
 -16  32  -3   -1.40    4.98
 -16  32   0   27.13    6.41
 -16  32   1    5.58    4.58
 -16  32   5   16.79    5.63
 -16  32   7   22.55    5.54
 -16  32   8    0.18    3.88
 -16  32   9    1.69    3.79
 -16  34  -1   -0.27    4.80
 -16  34   0    2.03    4.57
 -16  34   1   13.03    6.04
 -16  34   3   20.53    5.89
 -16  34   8    2.68    3.84
 -16  34   9    0.54    3.65
 -16  36   0    7.36    4.61
 -16  36   1   -0.31    4.28
 -16  36   3   18.26    5.93
 -16  36   6   -2.34    4.06
 -16  36   7    0.00    3.84
 -16  36   8    0.68    3.70
 -16  36   9    0.18    3.57
 -15   9  -5    7.73    3.08
 -15  11  -5    3.30    2.53
 -15  11  -3    1.07    2.51
 -15  13  -6  139.72    5.30
 -15  13  -5   32.54    4.10
 -15  13   0   50.70    3.20
 -15  15  -6   51.52    4.71
 -15  15  -4   62.13    4.84
 -15  15   0   39.81    3.33
 -15  15   1   83.55    3.64
 -15  15   3  139.38    3.98
 -15  17  -4   45.05    5.15
 -15  17  -1    0.57    2.43
 -15  17   0   35.26    3.57
 -15  17   3  141.27    4.38
 -15  17   4   30.44    3.09
 -15  17   5   61.19    3.48
 -15  17   7   40.24    3.09
 -15  17   9   10.00    2.65
 -15  17  10    2.00    2.00
 -15  19   0   22.38    3.79
 -15  19   1   29.59    3.68
 -15  19   3   21.67    3.37
 -15  19   4  213.65    5.38
 -15  19   5  118.18    4.44
 -15  19   7    0.76    2.27
 -15  19   8    3.54    2.28
 -15  19   9    0.71    2.14
 -15  21  -6    0.78    3.89
 -15  21  -4   71.42    6.35
 -15  21  -3   -0.66    3.86
 -15  21   0    4.20    3.16
 -15  21   1   36.37    4.31
 -15  21   3   44.21    4.17
 -15  21   7   -0.35    2.60
 -15  21   8    1.17    2.50
 -15  21   9    8.61    3.88
 -15  21  10    0.97    2.58
 -15  23  -6  184.85    7.71
 -15  23  -5    7.62    4.59
 -15  23  -1   40.40    5.06
 -15  23   1   66.87    5.12
 -15  23   4   38.36    4.54
 -15  23   5    5.76    3.17
 -15  23   7   43.47    4.34
 -15  23   8    1.37    2.90
 -15  23  11    1.32    2.79
 -15  25  -7   42.41    6.01
 -15  25  -6   20.75    6.99
 -15  25  -3   -1.36    4.47
 -15  25   1    2.69    3.35
 -15  25   3   39.83    4.72
 -15  25   5   72.20    5.24
 -15  25  10    3.21    3.09
 -15  25  11   -1.14    2.81
 -15  27  -6   12.72    5.90
 -15  27  -5    0.47    4.87
 -15  27  -3   -0.57    4.86
 -15  27   1    3.30    3.71
 -15  27   2   37.55    5.33
 -15  27   3   27.98    5.09
 -15  27   4   46.41    5.29
 -15  27   5   16.90    4.81
 -15  27   7    0.40    3.49
 -15  27   8    2.21    3.47
 -15  27   9    2.76    3.34
 -15  27  11    4.52    3.26
 -15  29  -6    7.77    4.49
 -15  29  -5    8.16    5.06
 -15  29  -3    3.27    5.04
 -15  29   1   69.45    6.12
 -15  29   3    1.02    3.77
 -15  29   8    1.56    3.65
 -15  29  10    3.28    3.41
 -15  31  -4    2.96    5.22
 -15  31  -3    8.67    5.41
 -15  31   1    9.27    4.61
 -15  31   2   35.56    5.87
 -15  31   3   32.74    5.80
 -15  31   5   24.69    5.57
 -15  31   7   -0.08    3.86
 -15  31   9    4.52    3.81
 -15  31  10   -2.86    3.42
 -15  33  -5   18.16    6.76
 -15  33  -4    0.16    4.84
 -15  33  -3   -0.39    5.32
 -15  33  -1    1.65    4.72
 -15  33   1   15.20    6.93
 -15  33   3    8.07    4.55
 -15  33   5   27.62    5.99
 -15  33   8    2.88    3.86
 -15  33  10    2.81    3.55
 -15  35  -3    2.36    4.94
 -15  35  -1    0.92    4.64
 -15  35   0    4.48    4.36
 -15  35   2   12.62    5.90
 -15  35   6   14.23    5.55
 -15  35   9   -1.36    3.56
 -15  37   2    1.86    4.26
 -15  37   7    1.20    3.91
 -14  10  -4   27.89    3.44
 -14  12  -5   17.68    3.73
 -14  14  -6  169.26    5.64
 -14  14  -5    0.57    2.86
 -14  14  -4  128.36    5.15
 -14  14   0   56.44    3.28
 -14  14   1   39.77    2.99
 -14  16  -6   95.78    5.56
 -14  16  -4   15.59    4.20
 -14  16  -2   23.55    3.60
 -14  16   1  237.15    5.10
 -14  16   2  441.22    7.15
 -14  16   3  104.76    3.77
 -14  16   6   41.21    3.02
 -14  16   7    6.62    2.44
 -14  18  -7   40.59    4.97
 -14  18  -6   18.18    5.67
 -14  18   3   95.31    4.03
 -14  18   5  111.05    4.09
 -14  18   6  137.44    4.37
 -14  18   8   49.56    3.34
 -14  20  -5   10.93    5.33
 -14  20  -3   15.11    4.75
 -14  20  -1    0.33    2.99
 -14  20   0   32.98    4.05
 -14  20   2   87.16    4.33
 -14  20   4  182.87    5.27
 -14  20   5   25.88    3.50
 -14  20   7    1.93    2.42
 -14  20   8   16.94    3.29
 -14  20   9   -0.41    2.26
 -14  22  -6   39.13    5.87
 -14  22  -3    3.75    4.00
 -14  22  -1    0.69    3.15
 -14  22   0    3.45    3.20
 -14  22   1   23.18    4.08
 -14  22   2   42.12    4.33
 -14  22   4   41.03    4.19
 -14  22   5    7.75    3.58
 -14  22   7    0.50    2.74
 -14  22   9   -0.28    2.62
 -14  22  10    0.66    2.66
 -14  24   0   12.39    4.57
 -14  24   1  101.26    5.57
 -14  24   4  136.37    5.79
 -14  24   7    2.90    3.05
 -14  24   8   -0.18    2.92
 -14  24   9    2.31    3.00
 -14  24  10    2.62    2.85
 -14  26  -7   64.59    6.30
 -14  26  -6   66.80    6.83
 -14  26  -3    2.47    4.26
 -14  26   0   32.15    5.25
 -14  26   1   25.60    5.00
 -14  26   3   11.15    5.26
 -14  26   4   50.60    5.11
 -14  26   5   12.75    4.57
 -14  26   9    1.90    3.28
 -14  26  10   -0.34    3.03
 -14  28  -4    1.97    5.21
 -14  28   0   33.45    5.57
 -14  28   1   10.63    5.17
 -14  28   2  115.32    6.45
 -14  28   7    1.22    3.65
 -14  28   8   38.79    5.04
 -14  28   9   -1.30    3.29
 -14  30  -5   39.66    7.38
 -14  30  -1    4.05    4.54
 -14  30   0    3.29    4.28
 -14  30   1    1.10    4.16
 -14  30   2   80.24    6.43
 -14  30   3    8.99    4.35
 -14  30   7    4.50    3.74
 -14  30   8    2.40    3.76
 -14  30   9    0.69    3.64
 -14  30  10    2.96    3.56
 -14  32  -5    4.15    4.92
 -14  32  -1    3.13    4.58
 -14  32   0    0.14    4.48
 -14  32   1    6.99    4.56
 -14  32   3    3.81    4.14
 -14  32   4   38.92    5.92
 -14  32   5   63.56    6.33
 -14  32   7    1.04    3.91
 -14  32   8    5.21    4.04
 -14  32  10   -0.71    3.49
 -14  34  -4    0.05    5.13
 -14  34  -1    3.37    4.56
 -14  34   1    1.27    4.34
 -14  34   3   44.95    6.14
 -14  34   6    9.04    4.41
 -14  34   9   -1.46    3.66
 -14  34  10   -0.38    3.52
 -14  36  -1    1.99    4.60
 -14  36   1   16.99    6.00
 -14  36   2   -0.39    4.03
 -14  36   4    1.96    4.24
 -14  36   7    6.49    4.00
 -14  36   8    0.03    3.76
 -14  36   9   -0.33    3.50
 -13  11  -5   24.25    3.43
 -13  13  -6   96.60    4.62
 -13  13  -5   16.85    3.59
 -13  15  -7    0.50    3.08
 -13  15  -6  107.86    5.20
 -13  15  -3    9.06    3.66
 -13  15  -2   72.73    3.86
 -13  15   1  127.65    3.94
 -13  17  -7   35.51    4.80
 -13  17  -6  137.12    6.17
 -13  17  -4   42.06    4.35
 -13  17  -3   26.20    3.91
 -13  17  -1    1.32    2.37
 -13  17   0  120.22    4.25
 -13  17   1  228.15    5.10
 -13  17   2   96.98    3.89
 -13  17   8   32.53    2.89
 -13  17  10    1.64    1.86
 -13  19  -5   12.33    4.77
 -13  19  -4   37.42    4.79
 -13  19  -1    0.96    2.60
 -13  19   0   74.45    4.19
 -13  19   1    4.79    2.51
 -13  19   2  272.62    5.84
 -13  19   4  198.94    5.08
 -13  19   5  116.78    4.35
 -13  19   8   71.74    3.76
 -13  19   9    1.62    2.24
 -13  19  10    0.96    2.16
 -13  21  -6   33.21    5.68
 -13  21  -5   -0.53    3.71
 -13  21  -1   -0.51    2.94
 -13  21   0   16.60    3.84
 -13  21   1   21.18    3.79
 -13  21   2  112.20    4.80
 -13  21   3   20.59    3.55
 -13  21   4  127.57    4.84
 -13  21   5   20.85    3.68
 -13  21   7    4.14    2.56
 -13  21   8   30.83    3.63
 -13  21   9    3.03    2.51
 -13  21  10    2.45    2.55
 -13  23  -6   69.31    6.41
 -13  23  -4   35.99    5.63
 -13  23  -1    0.58    3.40
 -13  23   0   18.52    4.45
 -13  23   1   -0.40    2.93
 -13  23   2   43.84    4.47
 -13  23   4   44.14    4.36
 -13  23   5   13.84    3.91
 -13  23   6   63.43    4.64
 -13  23   8   10.21    3.78
 -13  23  10    2.45    2.83
 -13  25  -7   32.30    5.93
 -13  25  -3   21.30    5.63
 -13  25  -1    3.30    3.76
 -13  25   0  127.59    6.17
 -13  25   1   79.55    5.49
 -13  25   3   17.05    4.43
 -13  25   4   42.25    4.77
 -13  25   5   53.26    4.90
 -13  25   6    1.75    3.24
 -13  25   8    8.45    3.38
 -13  25   9    2.41    3.12
 -13  25  10    1.36    2.92
 -13  27  -6   37.50    6.81
 -13  27  -3   -1.16    4.35
 -13  27  -2    4.90    4.14
 -13  27   0   31.59    5.45
 -13  27   3   13.64    4.82
 -13  27   4    4.36    3.61
 -13  27   7   -1.59    3.32
 -13  27   9   10.42    4.13
 -13  29  -7   27.84    6.06
 -13  29  -6   16.02    6.53
 -13  29  -3   32.51    6.70
 -13  29  -1    3.06    4.31
 -13  29   0   57.69    6.07
 -13  29   1   13.08    5.38
 -13  29   3    6.75    4.07
 -13  29   4  101.58    6.19
 -13  29   5    8.06    4.00
 -13  29   7    2.18    3.67
 -13  29   8   17.20    5.67
 -13  29   9    0.11    3.34
 -13  31  -7   28.42    6.22
 -13  31  -6   20.97    6.73
 -13  31  -5   23.62    7.39
 -13  31  -3   19.82    6.85
 -13  31  -2   17.32    6.23
 -13  31  -1    5.08    4.54
 -13  31   0   21.94    5.64
 -13  31   1    5.04    4.30
 -13  31   2   30.54    5.78
 -13  31   4   25.32    5.61
 -13  31   6   25.67    5.42
 -13  31  10    0.49    3.43
 -13  33  -3    0.37    4.83
 -13  33  -1   -2.17    4.19
 -13  33   0    0.35    4.48
 -13  33   1   -0.40    4.32
 -13  33   3   28.35    5.97
 -13  33   4   17.75    5.64
 -13  33   7    6.45    4.14
 -13  33   8    0.01    3.79
 -13  33   9    2.84    3.60
 -13  33  10    3.72    3.64
 -13  35  -4   -0.01    4.99
 -13  35  -3    4.64    5.12
 -13  35  -1    1.24    4.39
 -13  35   0    5.36    4.49
 -13  35   1    3.08    4.54
 -13  35   2    7.05    4.34
 -13  35   3   22.20    5.99
 -13  35   4   13.39    6.62
 -13  35   8    3.79    3.92
 -13  37  -1    2.95    4.57
 -13  37   0    0.24    4.32
 -13  37   2   -0.48    4.03
 -13  37   3   18.59    6.00
 -13  37   4    2.44    4.05
 -13  37   7    0.99    3.74
 -12  14  -5  115.02    4.75
 -12  16  -7   74.70    5.03
 -12  16  -6  118.91    5.28
 -12  16  -3   49.48    3.79
 -12  16   0    9.79    2.68
 -12  16   1    3.34    2.09
 -12  18  -6   69.53    5.32
 -12  18  -1   20.41    3.38
 -12  18   0   54.73    3.65
 -12  18   1   30.90    3.25
 -12  18   2    0.72    2.09
 -12  18   3   -0.53    2.02
 -12  18   7   15.95    2.82
 -12  18   8   55.48    3.35
 -12  18  10   -0.85    1.90
 -12  20  -6   13.78    4.91
 -12  20  -5    2.23    3.51
 -12  20  -4  109.79    5.60
 -12  20   0   25.60    3.72
 -12  20   1   17.23    3.46
 -12  20   3    4.08    2.50
 -12  20   4  162.30    4.87
 -12  20   6   99.80    4.19
 -12  20   7   31.08    3.31
 -12  20   8   32.90    3.39
 -12  20   9   -0.29    2.22
 -12  20  10   46.50    3.47
 -12  22  -7   18.14    5.64
 -12  22  -6    3.43    4.01
 -12  22  -5   65.32    5.89
 -12  22  -4  204.16    7.11
 -12  22  -3   20.03    4.76
 -12  22   0    2.35    2.98
 -12  22   1   14.50    3.90
 -12  22   3   12.19    4.08
 -12  22   8   21.36    3.63
 -12  22   9   22.97    3.65
 -12  22  10   27.25    3.63
 -12  24  -7   38.85    6.12
 -12  24  -6  204.50    8.16
 -12  24  -4    0.19    4.16
 -12  24  -2   15.79    4.83
 -12  24  -1    0.42    3.27
 -12  24   0    0.46    3.38
 -12  24   1    1.76    3.05
 -12  24   3    2.75    3.23
 -12  24   4   80.52    5.00
 -12  24   6   15.71    4.00
 -12  24   8    0.87    2.99
 -12  24  10   -0.42    2.76
 -12  26  -6   32.81    6.66
 -12  26  -4   60.33    6.44
 -12  26  -2    4.10    4.05
 -12  26   0   62.89    5.48
 -12  26   1   17.53    4.73
 -12  26   3  124.40    5.96
 -12  26   4   84.64    5.47
 -12  26   6    9.63    4.36
 -12  26   7    1.52    3.22
 -12  26   8    8.68    4.19
 -12  26   9   10.48    4.75
 -12  28  -6   17.20    6.66
 -12  28  -5   14.21    5.27
 -12  28  -2   40.32    5.97
 -12  28   0   15.28    5.11
 -12  28   8   11.15    4.41
 -12  28   9    3.24    3.42
 -12  28  10   12.73    5.13
 -12  30  -7   43.29    6.55
 -12  30  -6   32.47    7.19
 -12  30  -5   51.85    7.34
 -12  30  -4   25.74    6.89
 -12  30  -2   -0.98    4.40
 -12  30   0    9.01    4.24
 -12  30   1   25.62    5.50
 -12  30   2    7.26    4.26
 -12  30   3   33.89    5.58
 -12  30   6   26.78    5.25
 -12  30   8   32.62    5.12
 -12  30   9    0.53    3.58
 -12  30  10   -0.41    3.36
 -12  32  -6    7.71    5.00
 -12  32  -4    4.70    5.28
 -12  32  -2    0.27    4.39
 -12  32  -1    5.49    4.46
 -12  32   3    5.45    4.23
 -12  32   4   30.72    5.83
 -12  32   6   15.95    5.34
 -12  32   7    0.36    3.80
 -12  32   9   10.06    3.95
 -12  32  10   17.81    5.05
 -12  34  -5   10.47    5.22
 -12  34   0    4.44    4.44
 -12  34   1   -0.81    4.31
 -12  34   2    2.41    4.40
 -12  34   3   37.84    6.07
 -12  34   4   14.92    6.64
 -12  36  -2   -1.46    4.48
 -12  36  -1    2.55    4.49
 -12  36   1   20.58    6.09
 -12  36   2    4.76    4.31
 -12  36   3    0.12    4.36
 -12  36   6    6.82    4.19
 -12  36   8    0.18    3.54
 -12  36   9    3.34    3.61
 -12  38   1    4.70    4.16
 -12  38   2    4.05    4.25
 -12  38   5   -1.53    3.83
 -11  15  -5   51.56    3.95
 -11  15  -3   69.72    3.65
 -11  17  -6   67.74    4.92
 -11  17  -5    0.61    2.71
 -11  17  -3  245.19    5.75
 -11  17   0    8.89    2.85
 -11  17   1   68.44    3.51
 -11  17   2  107.74    3.84
 -11  17   3   91.32    3.63
 -11  19  -6  165.08    6.37
 -11  19  -4  244.01    6.45
 -11  19  -3    5.35    2.82
 -11  19  -1   -0.28    2.48
 -11  19   0    3.74    2.55
 -11  19   3    3.56    2.35
 -11  19   6   43.31    3.27
 -11  19   7   69.02    3.59
 -11  19   8   82.66    3.69
 -11  19   9   -0.14    2.06
 -11  21  -7    0.52    3.85
 -11  21  -5   14.89    4.68
 -11  21  -4   31.68    4.80
 -11  21  -3  130.87    5.64
 -11  21  -2  137.98    5.50
 -11  21   0    8.60    3.54
 -11  21   1   32.48    3.68
 -11  21   2   12.79    3.37
 -11  21   3    8.77    3.33
 -11  21   6  124.32    4.59
 -11  21   8    9.20    3.71
 -11  21   9    3.35    2.45
 -11  21  10   19.71    3.26
 -11  23  -7   20.31    5.64
 -11  23  -6   29.98    5.71
 -11  23  -4  190.12    7.01
 -11  23  -1    2.57    3.18
 -11  23   1   37.62    4.30
 -11  23   3    4.58    3.07
 -11  23   4  113.58    5.09
 -11  23   6   35.66    4.17
 -11  23   7   15.96    3.80
 -11  23   8   40.59    3.99
 -11  25  -7   13.42    6.00
 -11  25  -6   62.78    6.56
 -11  25  -4   21.89    5.56
 -11  25  -1   14.67    4.66
 -11  25   0   12.31    4.47
 -11  25   2   18.51    4.46
 -11  25   4   46.93    4.78
 -11  25   6    2.08    3.22
 -11  25   8   56.66    4.73
 -11  25   9    0.85    2.85
 -11  25  10    4.08    3.03
 -11  27  -6   47.17    6.62
 -11  27  -4   79.09    6.70
 -11  27  -1   30.25    5.33
 -11  27   0   80.71    5.77
 -11  27   1   27.41    5.05
 -11  27   2    1.95    3.69
 -11  27   3  107.02    5.99
 -11  27   4   17.65    4.76
 -11  27   6   36.96    4.86
 -11  27   7    2.58    3.41
 -11  27   8    4.49    3.31
 -11  27   9   10.72    4.26
 -11  27  10   16.41    4.94
 -11  29  -1    0.99    3.96
 -11  29   0    5.05    3.94
 -11  29   1   -0.57    3.88
 -11  29   2    4.16    3.93
 -11  29   3   12.72    5.14
 -11  29   6    1.69    3.59
 -11  29   9    1.13    3.41
 -11  29  10   11.15    5.22
 -11  31  -7   24.33    7.47
 -11  31  -1   -0.16    4.30
 -11  31   2   15.69    5.49
 -11  31   3   16.86    5.48
 -11  31   4    4.15    4.18
 -11  31   6   31.00    5.33
 -11  31   7   17.82    5.17
 -11  31   8    6.02    3.84
 -11  31   9   13.77    4.79
 -11  31  10   22.30    5.09
 -11  33  -7    7.00    4.31
 -11  33  -4   -0.47    4.93
 -11  33  -1    8.16    4.45
 -11  33   0   -1.53    4.25
 -11  33   7   34.87    5.71
 -11  33   8   27.51    5.28
 -11  33   9    4.88    3.78
 -11  35   3   15.11    5.79
 -11  35   4   -0.22    4.13
 -11  35   9    2.31    3.49
 -11  37  -2    2.17    4.59
 -11  37   1    2.67    4.31
 -11  37   7    6.67    4.05
 -10  14  -5   18.94    3.26
 -10  16  -6   76.50    4.52
 -10  16  -4  530.02    8.39
 -10  16  -3  103.11    4.05
 -10  16  -1  113.21    3.91
 -10  18  -7    5.23    3.27
 -10  18  -6  129.02    5.56
 -10  18  -3   67.10    4.06
 -10  18   1   31.85    3.14
 -10  18   2    0.47    2.04
 -10  18   3    2.82    2.11
 -10  18   4    5.87    2.66
 -10  18   6   96.05    3.71
 -10  18   8   93.39    3.64
 -10  18   9   18.51    2.69
 -10  20  -7   21.26    4.89
 -10  20  -4  237.90    6.45
 -10  20  -3   18.53    3.89
 -10  20  -2   54.31    4.20
 -10  20  -1   -0.19    2.41
 -10  20   2   16.71    3.23
 -10  20   3   23.43    3.32
 -10  20   4   13.20    3.08
 -10  20   6   32.07    3.32
 -10  20   7   31.19    3.32
 -10  20   8    9.42    2.85
 -10  22  -8   12.91    5.14
 -10  22  -6  137.89    6.56
 -10  22  -5   13.37    5.53
 -10  22  -2  103.43    5.22
 -10  22   0    0.86    2.62
 -10  22   2   13.10    3.50
 -10  22   6   51.12    3.97
 -10  22   7  112.81    4.66
 -10  22   9   14.22    3.49
 -10  24  -8  104.65    6.46
 -10  24  -6   39.97    5.79
 -10  24  -2   19.78    4.70
 -10  24  -1   86.13    5.34
 -10  24   1   11.77    4.03
 -10  24   2   12.49    4.02
 -10  24   3   13.30    4.03
 -10  24   6   19.67    4.08
 -10  24   7   10.74    3.91
 -10  24   9   27.63    3.96
 -10  26  -4  159.65    7.17
 -10  26  -2   20.98    4.94
 -10  26  -1    3.81    3.56
 -10  26   1   16.49    4.43
 -10  26   2   -0.76    3.14
 -10  26   3    0.66    3.21
 -10  26   4    2.24    3.37
 -10  26   8   13.76    4.18
 -10  26  10    8.36    3.23
 -10  28  -5   -0.15    4.29
 -10  28  -4  208.81    8.30
 -10  28  -1   78.04    6.09
 -10  28   0    1.54    3.70
 -10  28   1    1.42    3.75
 -10  28   2   23.21    5.13
 -10  28   6    2.05    3.65
 -10  28   9   10.06    4.40
 -10  30  -6    3.58    5.08
 -10  30  -2   25.36    5.77
 -10  30   0    0.30    3.95
 -10  30   2   40.26    5.70
 -10  30   3   16.25    5.33
 -10  30   7   30.27    5.21
 -10  32  -2   16.35    6.00
 -10  32   1    1.38    4.03
 -10  32   2    1.82    4.11
 -10  32   3   38.61    5.86
 -10  32   7   58.36    5.88
 -10  34  -2   -0.69    4.54
 -10  34  -1    0.38    4.22
 -10  34   0    3.66    4.26
 -10  34   1   -0.37    4.32
 -10  34   3   17.68    5.72
 -10  34   4    8.09    4.57
 -10  34   7   22.80    5.63
 -10  34   8   19.74    5.39
 -10  34   9    1.60    3.70
 -10  36  -4    0.02    4.93
 -10  36  -1   20.30    7.39
 -10  36   0   -0.23    4.40
 -10  36   1   -0.92    4.16
 -10  36   6   17.55    5.73
 -10  36   8   12.57    6.16
 -10  38  -1    2.19    4.40
 -10  38   6    0.00    3.87
  -9  13  -7    2.10    2.39
  -9  15  -7   54.96    4.03
  -9  17  -7   24.65    4.15
  -9  17  -3  140.67    4.53
  -9  17   0   43.97    3.16
  -9  19  -5  129.66    5.37
  -9  19  -3   27.90    3.68
  -9  19  -2   37.61    3.66
  -9  19   0    7.13    3.06
  -9  19   3   18.03    3.01
  -9  19   4   81.58    3.73
  -9  19   5  150.23    4.45
  -9  19   6    7.51    2.72
  -9  19   7   14.57    2.77
  -9  21  -8   10.39    4.93
  -9  21  -7   -0.82    3.53
  -9  21  -6   85.31    5.51
  -9  21  -4   50.21    4.66
  -9  21  -1   19.45    3.63
  -9  21   1    2.35    2.49
  -9  21   2   11.52    3.25
  -9  21   3    8.55    3.22
  -9  21   4   24.26    3.40
  -9  21   6   17.58    3.28
  -9  21   7  103.36    4.30
  -9  21   8   30.25    3.33
  -9  21   9   21.68    3.27
  -9  23  -8   23.90    5.43
  -9  23  -6    7.37    3.99
  -9  23  -5   63.68    5.57
  -9  23  -4  127.02    6.00
  -9  23  -2   37.50    4.56
  -9  23   1    5.25    2.94
  -9  23   3    2.88    2.86
  -9  23   4   13.70    3.73
  -9  23   7   39.72    4.01
  -9  23   8   16.95    3.70
  -9  23   9    6.17    2.82
  -9  25  -8    6.41    4.23
  -9  25  -4    3.33    3.78
  -9  25  -2   67.69    5.46
  -9  25   0   52.87    5.04
  -9  25   2   14.57    4.25
  -9  25   3   28.14    4.41
  -9  25   4   20.26    4.30
  -9  25   7   20.44    4.20
  -9  25   8   46.75    4.45
  -9  25   9    4.09    2.99
  -9  27  -6   20.25    6.14
  -9  27  -4   87.54    6.43
  -9  27  -2   30.71    5.39
  -9  27  -1   67.09    5.72
  -9  27   0    5.37    3.86
  -9  27   3    1.85    3.39
  -9  27   4    1.88    3.29
  -9  27   8   34.81    4.57
  -9  27   9   34.07    4.60
  -9  29  -7    2.85    4.70
  -9  29  -4   81.63    6.84
  -9  29  -1    7.43    4.13
  -9  29   0    3.48    4.02
  -9  29   1   47.82    5.60
  -9  29   3   21.23    5.18
  -9  29   4   13.91    5.04
  -9  29   6   15.55    4.77
  -9  29   7   10.74    4.75
  -9  29   8   16.63    4.46
  -9  29   9   20.59    4.74
  -9  31  -5   31.38    6.88
  -9  31  -4   53.27    6.91
  -9  31  -2    0.02    4.35
  -9  31  -1   39.87    5.95
  -9  31   1    4.78    4.17
  -9  31   7   31.36    5.26
  -9  33  -7    0.94    4.83
  -9  33  -5    5.56    5.01
  -9  33  -2   45.20    6.52
  -9  33   3   35.55    5.91
  -9  33   6   22.20    5.50
  -9  33   7   41.41    5.84
  -9  33   8   11.35    5.00
  -9  33   9   16.33    5.85
  -9  35  -6    1.52    4.99
  -9  35  -1   -0.47    4.35
  -9  35   0   -0.03    4.08
  -9  35   2   -1.57    4.09
  -9  35   5   21.06    5.85
  -9  35   6    2.94    4.05
  -9  35   7   17.81    5.52
  -9  35   8   29.87    5.32
  -9  35   9    1.94    3.55
  -9  37   1    1.00    4.35
  -9  37   2    0.59    4.44
  -9  37   3    7.38    4.46
  -9  37   6    1.91    4.08
  -9  37   7    4.42    3.84
  -9  37   8    3.10    3.68
  -8  14  -7    3.82    2.37
  -8  16  -5   58.15    3.77
  -8  16  -4  843.08    9.40
  -8  18  -7   45.07    4.36
  -8  18  -6   74.05    4.44
  -8  18  -5   69.23    4.23
  -8  18  -1   65.69    3.61
  -8  18   0   50.54    3.40
  -8  18   1   62.38    3.40
  -8  18   3    1.09    2.03
  -8  20  -8   29.85    4.81
  -8  20  -6   64.74    4.91
  -8  20  -5   10.63    3.88
  -8  20  -4   79.50    4.56
  -8  20  -2   19.35    3.50
  -8  20  -1    1.11    2.43
  -8  20   2    0.60    2.28
  -8  20   5   31.83    3.30
  -8  20   6   61.90    3.58
  -8  20   7  142.03    4.42
  -8  20   8   90.91    3.95
  -8  20   9   14.32    2.89
  -8  22  -7    3.36    3.65
  -8  22  -5    1.69    3.38
  -8  22  -4    4.56    3.13
  -8  22  -1    3.73    2.75
  -8  22   0   18.66    3.67
  -8  22   2    1.07    2.65
  -8  22   3    1.48    2.56
  -8  22   6   96.57    4.46
  -8  22   8   79.22    4.28
  -8  22   9   43.73    3.82
  -8  24  -7   -0.17    3.85
  -8  24  -6   55.71    5.73
  -8  24  -4   89.69    5.65
  -8  24  -2  122.53    5.76
  -8  24  -1   75.91    5.10
  -8  24   0   17.34    4.18
  -8  24   1    9.49    3.97
  -8  24   2   56.94    4.57
  -8  24   3    4.61    2.90
  -8  24   4    3.59    3.03
  -8  24   7   84.48    4.84
  -8  24   9    3.21    2.88
  -8  26  -7    3.09    4.26
  -8  26  -6   70.11    6.24
  -8  26  -4   16.48    5.13
  -8  26  -2  115.91    6.08
  -8  26  -1   21.62    4.75
  -8  26   0   44.15    4.90
  -8  26   1    0.85    3.47
  -8  26   2    0.73    3.31
  -8  26   3   47.24    4.85
  -8  26   8    2.96    3.21
  -8  26   9   17.49    4.19
  -8  28  -8    3.16    4.53
  -8  28  -6   53.52    6.38
  -8  28  -2   11.50    5.19
  -8  28  -1   22.90    5.18
  -8  28   1   31.14    5.19
  -8  28   4   60.98    5.39
  -8  28   7   51.33    5.01
  -8  28   8   13.31    4.36
  -8  28   9   11.48    4.51
  -8  30  -4   28.38    6.11
  -8  30  -2    5.03    4.31
  -8  30  -1   35.04    5.75
  -8  30   0    1.96    3.89
  -8  30   5   47.45    5.64
  -8  30   6    6.38    3.82
  -8  30   7   13.81    4.74
  -8  30   9    4.97    3.55
  -8  32  -6   13.41    6.64
  -8  32  -5    3.24    4.86
  -8  32  -4   28.31    6.56
  -8  32  -3   39.54    6.58
  -8  32   1    0.09    4.06
  -8  32   3   -0.34    4.09
  -8  32   5   42.74    5.92
  -8  32   6   14.34    5.36
  -8  32   7   25.70    5.33
  -8  32   9    2.10    3.61
  -8  34  -7    5.69    5.07
  -8  34  -4   37.93    6.96
  -8  34  -1   30.63    6.20
  -8  34   1    2.27    4.37
  -8  34   2   -0.15    4.16
  -8  34   5   16.15    5.65
  -8  34   6   12.74    5.38
  -8  34   7   24.03    5.42
  -8  34   9   10.92    5.09
  -8  36  -5    9.65    5.22
  -8  36  -4   20.73    6.79
  -8  36  -2   61.93    7.00
  -8  36   0    1.41    4.41
  -8  36   1    0.82    4.19
  -8  36   3   15.10    5.97
  -8  36   5   -0.29    4.10
  -8  36   6    2.37    4.06
  -8  36   7   11.74    5.31
  -8  38  -2   16.70    6.40
  -8  38  -1   22.36    6.26
  -8  38   0   16.88    6.08
  -8  38   1    1.71    4.30
  -8  38   2    0.75    4.25
  -8  38   5   13.58    6.56
  -8  38   6    1.69    3.79
  -7  17  -7   40.82    4.00
  -7  19  -8   -0.27    3.05
  -7  19  -7    4.60    3.16
  -7  19  -6   51.81    4.30
  -7  19  -5   27.59    3.82
  -7  19  -1   86.95    3.97
  -7  19   1    0.77    2.05
  -7  19   2    1.03    2.20
  -7  19   5    2.99    2.10
  -7  19   7   21.26    2.90
  -7  21  -8    4.43    3.53
  -7  21  -5    9.30    4.01
  -7  21  -4   83.02    4.74
  -7  21  -1   12.12    3.43
  -7  21   1   10.82    3.17
  -7  21   2   17.72    3.30
  -7  21   3   33.47    3.42
  -7  21   5   29.59    3.35
  -7  21   7   34.03    3.34
  -7  21   9   22.82    3.28
  -7  23  -6   14.32    5.61
  -7  23  -4   71.29    5.14
  -7  23  -2   29.68    4.29
  -7  23  -1   17.16    4.01
  -7  23   0   60.76    4.39
  -7  23   2    3.45    2.77
  -7  23   3   37.27    3.91
  -7  23   5   86.36    4.52
  -7  23   6   18.45    3.63
  -7  23   7   66.72    4.20
  -7  23   8  115.20    4.75
  -7  25  -8   63.73    6.17
  -7  25  -7    5.67    4.18
  -7  25  -6   60.81    5.76
  -7  25  -5   17.69    5.15
  -7  25  -4   28.04    5.13
  -7  25  -3   98.39    5.82
  -7  25  -2   70.76    5.23
  -7  25  -1    3.62    3.27
  -7  25   1    0.75    3.16
  -7  25   5    4.15    3.04
  -7  25   7   11.12    4.59
  -7  25   9   73.84    4.74
  -7  27  -8   23.29    6.06
  -7  27  -7    1.30    4.20
  -7  27  -6  121.22    6.96
  -7  27  -5   74.53    6.21
  -7  27  -4    5.33    3.94
  -7  27  -3   85.06    6.05
  -7  27  -2  104.62    6.18
  -7  27  -1  135.39    6.39
  -7  27   2   38.90    4.92
  -7  27   3    1.39    3.34
  -7  27   7   55.10    4.84
  -7  27   9    1.94    3.20
  -7  29  -7    0.19    4.67
  -7  29  -6   76.88    6.96
  -7  29  -3   73.31    6.20
  -7  29  -2   92.04    6.38
  -7  29  -1   40.19    5.57
  -7  29   0   36.72    5.44
  -7  29   3    1.05    3.61
  -7  29   8   24.65    4.92
  -7  29   9   22.20    4.63
  -7  31  -6   27.17    6.64
  -7  31  -5   55.81    6.80
  -7  31  -3    0.00    4.32
  -7  31  -2   29.65    5.96
  -7  31   0    1.19    4.16
  -7  31   2    7.07    4.07
  -7  31   5   50.19    5.68
  -7  31   7    7.87    4.03
  -7  33  -8    1.66    4.62
  -7  33  -6    4.91    5.00
  -7  33  -5   20.18    6.68
  -7  33  -2   13.69    5.95
  -7  33   0   25.91    5.85
  -7  33   1    0.48    4.26
  -7  33   5   16.50    5.62
  -7  33   6   27.07    5.67
  -7  33   7   28.48    5.51
  -7  33   8   18.71    6.03
  -7  33   9    3.36    3.58
  -7  35  -6    1.14    4.93
  -7  35  -5   29.05    7.12
  -7  35  -3   50.99    6.86
  -7  35  -2   29.22    6.39
  -7  35  -1    7.83    4.57
  -7  35   1    1.15    4.34
  -7  35   3    0.85    4.11
  -7  35   5    6.88    4.22
  -7  35   7    2.14    3.89
  -7  37  -4   25.98    6.92
  -7  37  -3   26.30    6.93
  -7  37  -1   18.44    6.42
  -7  37   0   17.49    7.17
  -7  37   3    1.13    4.14
  -7  39   0   -1.44    4.23
  -7  39   1   17.59    7.19
  -7  39   2    0.16    4.01
  -6  16  -7    0.96    2.38
  -6  16  -5   39.25    3.25
  -6  18  -8    9.47    3.83
  -6  18  -7   20.42    3.72
  -6  18  -4   35.12    3.43
  -6  18  -1  179.01    4.67
  -6  20  -8   14.83    4.46
  -6  20  -5  171.09    5.50
  -6  20  -1  127.38    4.53
  -6  20   1    7.20    3.50
  -6  20   2    0.97    2.12
  -6  20   3    6.75    2.44
  -6  20   6   76.24    3.75
  -6  20   7   71.37    3.70
  -6  20   8   69.30    3.60
  -6  20   9   30.82    3.17
  -6  22  -8   15.46    4.91
  -6  22  -6    5.40    3.30
  -6  22  -4   43.63    4.40
  -6  22  -1   98.12    4.64
  -6  22   0   29.41    3.78
  -6  22   1  129.68    4.85
  -6  22   5    1.82    2.51
  -6  22   7  122.34    4.64
  -6  22   8  121.18    4.61
  -6  22   9    8.88    3.29
  -6  24  -5  115.42    6.01
  -6  24  -4   65.64    5.21
  -6  24  -2   42.02    4.66
  -6  24  -1  112.29    5.44
  -6  24   0   54.57    4.58
  -6  24   1   64.16    4.59
  -6  24   3    2.74    2.79
  -6  24   5    2.66    2.79
  -6  24   6  122.81    5.08
  -6  24   7   -0.18    2.72
  -6  26  -7   22.13    5.43
  -6  26  -6   67.77    6.04
  -6  26  -5   19.36    5.27
  -6  26  -3   24.14    4.96
  -6  26  -2  132.34    6.16
  -6  26  -1    3.63    3.58
  -6  26   1    9.68    4.44
  -6  26   2    0.78    3.18
  -6  26   6   59.94    4.92
  -6  26   7   67.26    4.77
  -6  26   8   81.64    5.01
  -6  26   9   10.09    4.08
  -6  28  -8   -2.13    4.42
  -6  28  -7    2.23    4.49
  -6  28  -6   55.55    6.37
  -6  28  -5   50.86    6.01
  -6  28  -2   47.29    5.65
  -6  28  -1   16.61    5.15
  -6  28   0   70.76    5.63
  -6  28   2   22.04    4.77
  -6  28   5    0.11    3.48
  -6  28   6   25.13    4.75
  -6  28   7   15.51    4.59
  -6  28   9   34.92    4.74
  -6  30  -6   60.63    6.61
  -6  30  -5   11.65    4.66
  -6  30  -3   75.17    6.39
  -6  30  -2   55.41    6.02
  -6  30  -1   32.68    5.64
  -6  30   3   -0.92    3.61
  -6  30   6    3.23    3.81
  -6  30   8   26.96    4.78
  -6  30   9    5.53    3.60
  -6  32  -8    2.71    4.73
  -6  32  -7    1.58    4.81
  -6  32  -6   32.15    6.63
  -6  32  -2   57.39    6.40
  -6  32  -1   35.93    5.93
  -6  32   2    6.03    4.10
  -6  32   7   10.56    5.10
  -6  32   8   12.81    5.04
  -6  32   9   15.40    5.05
  -6  34  -5    8.85    5.06
  -6  34  -1   29.04    6.13
  -6  34   1    6.46    4.49
  -6  34   5   11.76    5.66
  -6  34   8    4.10    3.67
  -6  36  -6   -1.31    4.95
  -6  36  -3    3.92    4.65
  -6  36  -2    3.43    4.46
  -6  36  -1   19.86    6.24
  -6  36   5    4.27    4.28
  -6  36   7    3.47    3.87
  -6  36   8   21.85    5.41
  -6  38  -3    4.47    4.60
  -6  38  -1   24.19    6.21
  -6  38   1    1.45    4.22
  -5  17  -5   34.40    3.28
  -5  19  -8   27.82    4.22
  -5  19  -7    1.41    2.72
  -5  19  -5   27.39    3.53
  -5  19  -4   37.72    3.53
  -5  19  -1   97.97    4.00
  -5  19   5    7.89    2.65
  -5  19   6   67.94    3.44
  -5  19   7  204.43    4.76
  -5  19   8   91.09    3.61
  -5  21  -7   53.67    4.66
  -5  21  -5  133.25    5.37
  -5  21  -4  111.64    4.91
  -5  21  -3   59.05    4.20
  -5  21  -1  168.73    5.06
  -5  21   1  114.40    4.51
  -5  21   2    0.46    2.41
  -5  21   6   79.04    3.97
  -5  23  -7   15.73    4.77
  -5  23  -5  126.79    5.81
  -5  23  -3    1.98    3.10
  -5  23  -1   47.25    4.24
  -5  23   0   30.52    3.95
  -5  23   1   26.05    3.90
  -5  23   3   64.72    4.23
  -5  23   5   40.19    3.94
  -5  23   7   55.43    4.12
  -5  23   9    4.34    2.76
  -5  25  -7    1.59    3.86
  -5  25  -6    8.11    3.95
  -5  25  -3   -0.02    3.27
  -5  25  -2  122.33    5.78
  -5  25   2   96.16    5.09
  -5  25   5   31.12    4.24
  -5  25   7    3.99    2.94
  -5  27  -6   52.15    6.06
  -5  27  -3  116.47    6.31
  -5  27   1    1.70    3.26
  -5  27   3    1.91    3.33
  -5  27   5    3.73    3.26
  -5  27   6    3.83    3.27
  -5  27   7   60.97    4.94
  -5  27   8    3.02    3.29
  -5  27   9   26.84    4.30
  -5  29  -9    3.57    4.50
  -5  29  -6    9.54    4.36
  -5  29  -5   -0.40    3.95
  -5  29  -3   51.81    5.96
  -5  29  -2   47.15    5.58
  -5  29  -1  111.25    6.37
  -5  29   0   15.81    5.07
  -5  29   2    4.67    3.79
  -5  29   5    9.92    4.84
  -5  29   7   35.58    4.90
  -5  29   9   18.88    4.69
  -5  31  -6   23.91    6.48
  -5  31  -3   47.82    6.21
  -5  31  -1   41.65    5.98
  -5  31   3   -0.92    3.81
  -5  31   6    6.04    3.88
  -5  31   8   12.81    4.95
  -5  31   9   25.81    5.18
  -5  33  -6   19.66    6.85
  -5  33  -5   54.96    6.90
  -5  33  -3   21.20    6.22
  -5  33  -2   22.00    6.02
  -5  33  -1   79.78    6.64
  -5  33   0   46.96    6.11
  -5  33   2    0.20    4.26
  -5  33   5   15.35    5.49
  -5  33   6   -0.26    3.89
  -5  35  -7    2.55    5.02
  -5  35   1   -1.38    4.41
  -5  35   2   -0.54    4.20
  -5  35   3    1.06    4.44
  -5  35   5   -0.28    4.15
  -5  35   7   29.97    5.66
  -5  37  -5    3.52    4.75
  -5  37  -3   15.93    6.26
  -5  37   1    2.47    4.34
  -5  37   4   -1.36    4.13
  -5  37   6    5.31    4.01
  -5  37   7   22.59    5.53
  -5  39  -1   24.36    6.11
  -5  39   0    1.53    4.36
  -5  39   1    0.30    4.06
  -5  39   2    4.56    4.41
  -4  16  -7    0.90    2.17
  -4  18  -6    1.95    2.37
  -4  20  -8    0.22    3.03
  -4  20  -6   66.30    4.32
  -4  20  -4   42.16    3.85
  -4  20  -3   32.20    3.61
  -4  20  -1   24.02    3.25
  -4  20   0  499.75    8.05
  -4  20   1  123.79    4.32
  -4  20   2    0.93    2.15
  -4  20   3    0.41    2.18
  -4  20   5  103.25    3.95
  -4  20   7   42.09    3.23
  -4  22  -9    2.45    3.57
  -4  22  -7   11.61    4.37
  -4  22  -6   17.48    4.29
  -4  22  -5   62.34    4.55
  -4  22  -3   68.14    4.41
  -4  22  -1   15.55    3.60
  -4  22   3    2.59    2.44
  -4  22   5   22.74    3.46
  -4  22   6    8.33    3.22
  -4  24  -8   22.11    5.02
  -4  24  -3   35.26    4.50
  -4  24  -2  184.98    6.05
  -4  24  -1   22.64    4.15
  -4  24   1    2.28    3.10
  -4  24   2   60.94    4.41
  -4  24   5    5.49    2.95
  -4  24   6   50.85    4.24
  -4  24   7    4.68    2.94
  -4  24   8    1.84    2.76
  -4  24   9   41.50    4.24
  -4  26  -9    1.94    4.02
  -4  26  -7   -0.80    3.61
  -4  26  -5   49.05    5.48
  -4  26  -3   43.56    5.22
  -4  26  -2  132.26    6.05
  -4  26   0    2.14    3.38
  -4  26   3   37.53    4.58
  -4  26   5   24.07    4.33
  -4  26   6   32.11    4.49
  -4  26   7   15.11    4.78
  -4  26   9   20.75    4.26
  -4  28  -3   10.64    5.18
  -4  28  -2   62.28    5.72
  -4  28  -1  135.63    6.50
  -4  28   0   28.10    5.06
  -4  28   7   92.16    5.57
  -4  28   9   26.77    5.42
  -4  30  -9   22.43    6.50
  -4  30  -7    3.20    4.55
  -4  30  -5   -0.48    4.20
  -4  30  -3   20.70    5.48
  -4  30  -2   14.58    6.33
  -4  30   0    1.38    3.92
  -4  30   1   22.67    5.33
  -4  30   2   13.11    5.14
  -4  30   5    1.37    3.82
  -4  30   6    2.11    3.80
  -4  30   8   41.43    5.19
  -4  32  -8    0.80    4.74
  -4  32  -7    1.81    4.63
  -4  32  -5   -0.43    4.45
  -4  32  -1   20.51    5.74
  -4  32   0   18.82    5.75
  -4  32   1   21.35    5.61
  -4  32   2   -1.40    4.03
  -4  32   3   -1.19    3.88
  -4  32   5   -2.03    3.89
  -4  32   6   -0.46    3.69
  -4  32   7   38.01    5.53
  -4  32   8   22.56    4.95
  -4  34  -8    2.14    4.95
  -4  34  -7    0.85    4.79
  -4  34  -5   15.99    6.40
  -4  34  -3   27.78    6.29
  -4  34  -1   21.40    6.07
  -4  34   0   23.49    6.00
  -4  34   1    6.41    4.41
  -4  34   4    6.53    4.44
  -4  34   5   -1.35    4.07
  -4  34   6    9.39    4.10
  -4  34   7   22.84    5.42
  -4  36  -7    4.23    5.03
  -4  36  -5   24.99    6.78
  -4  36  -3   21.93    6.45
  -4  36   1    7.43    4.48
  -4  36   2    0.19    4.23
  -4  36   4   -0.44    4.03
  -4  36   5   -1.60    4.02
  -4  36   6    1.94    4.02
  -4  36   7   10.54    5.14
  -4  38   4    0.10    4.04
  -4  38   5    1.56    3.87
  -3  17  -8    9.23    3.34
  -3  17  -7    7.22    3.08
  -3  17  -6   61.07    3.57
  -3  19  -8   10.31    3.61
  -3  19  -6    0.81    2.38
  -3  19  -5   77.89    4.07
  -3  19  -3   43.34    3.48
  -3  19  -1   40.07    3.30
  -3  19   1   17.96    2.94
  -3  19   2  150.07    4.37
  -3  19   3    1.15    2.08
  -3  19   5    0.49    2.08
  -3  19   6   75.97    3.51
  -3  19   7    1.63    1.97
  -3  21  -9    4.71    3.38
  -3  21  -6    2.54    2.77
  -3  21  -1   64.82    3.98
  -3  21   1   19.61    3.27
  -3  21   6    0.73    2.19
  -3  21   7   49.32    3.63
  -3  21   8  120.23    4.37
  -3  23  -8    0.50    3.43
  -3  23  -3   78.81    4.80
  -3  23  -1  124.07    5.05
  -3  23   1   37.49    3.85
  -3  23   5   -0.11    2.58
  -3  23   6   71.85    4.25
  -3  23   7    1.58    2.72
  -3  23   8    3.26    2.74
  -3  25  -9    2.75    3.87
  -3  25  -7    3.51    3.60
  -3  25  -6   23.73    5.01
  -3  25  -3   52.08    5.01
  -3  25  -2    2.09    3.32
  -3  25  -1  149.80    5.92
  -3  25   0   23.20    4.23
  -3  25   2   78.44    4.94
  -3  25   3   25.46    4.20
  -3  25   7    7.23    3.15
  -3  25   8   47.38    4.38
  -3  27  -8    0.47    4.03
  -3  27  -7    3.24    3.90
  -3  27  -5   16.86    6.05
  -3  27  -3   54.04    5.40
  -3  27  -1   -0.71    3.25
  -3  27   2    2.23    3.36
  -3  27   5   22.64    4.52
  -3  27   6   46.62    4.76
  -3  27   7   70.13    5.12
  -3  29  -9   37.77    6.57
  -3  29  -7   14.94    5.71
  -3  29  -6    2.62    4.37
  -3  29  -5    1.20    4.07
  -3  29  -3    3.47    4.00
  -3  29  -2   80.58    6.07
  -3  29  -1   40.70    5.46
  -3  29   0   10.87    5.05
  -3  29   1    0.06    3.55
  -3  29   5   -1.67    3.58
  -3  29   6   17.21    4.76
  -3  29   7   61.46    5.30
  -3  29   8   53.91    5.22
  -3  31  -3    2.88    4.11
  -3  31  -2   48.50    6.02
  -3  31   0   14.10    6.10
  -3  31   1   68.91    6.20
  -3  31   2   13.43    5.35
  -3  31   4   12.80    5.34
  -3  31   5   -1.44    3.70
  -3  31   6    5.72    3.88
  -3  31   8   34.13    5.14
  -3  33  -5   -1.04    4.36
  -3  33  -3   17.17    6.00
  -3  33  -2   27.75    5.88
  -3  33   1   12.43    5.69
  -3  33   3    6.34    4.33
  -3  33   5    2.30    4.10
  -3  33   6    1.08    3.96
  -3  33   7    0.24    3.64
  -3  33   8   13.52    5.08
  -3  35  -8   -0.20    4.63
  -3  35  -7    1.77    4.85
  -3  35  -3   58.11    6.79
  -3  35  -2   26.79    6.39
  -3  35   1    6.98    4.48
  -3  35   5   -2.54    4.06
  -3  35   6    0.91    4.00
  -3  35   7   15.84    5.28
  -3  35   8    3.63    3.79
  -3  37  -6   -1.03    4.67
  -3  37  -1   34.70    6.41
  -3  37   0   14.01    6.16
  -3  37   4    0.58    4.22
  -3  37   5    1.59    4.00
  -3  37   7   17.79    5.36
  -3  39  -2   -1.36    4.07
  -3  39   0    1.04    4.36
  -3  39   1    2.70    4.15
  -2  18  -8   10.00    3.38
  -2  18  -7   24.00    3.48
  -2  18  -6   34.18    3.47
  -2  18  -4  400.74    7.41
  -2  20  -8   28.78    4.12
  -2  20  -6    3.62    2.59
  -2  20  -5   55.57    4.00
  -2  20  -3   73.60    3.95
  -2  20  -1   30.27    3.36
  -2  20   5   19.58    2.92
  -2  20   6   86.13    3.75
  -2  22  -8   29.40    4.70
  -2  22  -3    3.62    2.79
  -2  22  -1  172.54    5.28
  -2  22   0   35.88    3.71
  -2  22   1   45.98    3.81
  -2  22   2   78.21    4.16
  -2  22   4    2.00    2.36
  -2  22   5   48.76    3.79
  -2  22   7    2.92    2.61
  -2  22   8   28.24    3.58
  -2  24  -9    1.95    3.70
  -2  24  -8   52.67    5.37
  -2  24  -6    9.11    3.56
  -2  24  -5    0.46    3.31
  -2  24  -3   41.49    4.55
  -2  24  -2   40.52    4.39
  -2  24  -1    2.86    3.04
  -2  24   0   50.07    4.36
  -2  24   1   92.77    4.86
  -2  24   2   57.16    4.42
  -2  24   3    4.53    2.93
  -2  24   5   -0.37    2.84
  -2  24   6  101.30    4.90
  -2  24   8    0.18    2.84
  -2  26  -5    2.04    3.42
  -2  26  -3    1.98    3.51
  -2  26  -1    1.14    3.21
  -2  26   0   86.76    5.36
  -2  26   1   11.51    4.29
  -2  26   2   10.52    4.31
  -2  26   4   58.28    5.00
  -2  26   5    1.46    3.24
  -2  26   7   30.26    4.34
  -2  26   8   44.28    4.59
  -2  28  -6    2.02    3.94
  -2  28  -5    8.91    4.19
  -2  28  -1    3.84    3.78
  -2  28   0    2.09    3.42
  -2  28   1    0.48    3.50
  -2  28   2   11.89    4.81
  -2  28   3    9.25    3.75
  -2  28   4   32.26    5.00
  -2  28   5   24.88    4.76
  -2  28   6    1.55    3.57
  -2  28   8   64.73    5.18
  -2  30  -9    1.80    4.50
  -2  30  -8    2.89    4.59
  -2  30  -5   37.94    6.13
  -2  30  -4   83.51    6.64
  -2  30  -3   20.41    5.61
  -2  30  -2  103.44    6.51
  -2  30  -1   78.08    6.06
  -2  30   0   25.37    5.38
  -2  30   1   53.53    5.74
  -2  30   2   35.17    5.46
  -2  30   4   16.91    5.17
  -2  30   6    3.76    3.70
  -2  30   8   14.09    4.67
  -2  32  -8    6.84    4.77
  -2  32  -7   -0.18    4.55
  -2  32  -6    1.38    4.49
  -2  32  -4   28.54    6.26
  -2  32  -1   69.54    6.39
  -2  32   1   59.35    6.06
  -2  32   2   32.94    5.75
  -2  32   4   -1.28    3.95
  -2  32   6   -0.39    3.68
  -2  32   7    0.95    3.69
  -2  34  -3   22.59    6.19
  -2  34  -2   14.41    7.16
  -2  34   0   24.25    6.01
  -2  34   1   28.77    6.14
  -2  34   4    1.33    4.25
  -2  34   5    2.47    4.21
  -2  34   7   34.77    5.58
  -2  36  -4   -0.58    4.62
  -2  36  -3   21.29    6.46
  -2  36  -1   19.82    6.21
  -2  36   4    1.43    4.25
  -2  36   5   -0.82    4.03
  -2  36   6   19.14    5.55
  -2  36   7    0.99    3.80
  -2  38   4   -1.36    3.98
  -2  38   5    1.16    4.07
  -1  19  -7    4.98    2.67
  -1  19  -3    0.65    2.30
  -1  19  -1   85.29    3.84
  -1  19   1    0.37    2.10
  -1  19   2  464.65    7.45
  -1  19   5    9.29    2.70
  -1  19   6    3.91    2.08
  -1  19   7    5.13    2.16
  -1  21  -7   15.28    3.92
  -1  21  -5   -1.22    2.62
  -1  21  -3   55.20    3.92
  -1  21  -1   32.51    3.49
  -1  21   1   30.39    3.35
  -1  21   4   26.11    3.33
  -1  21   7   62.44    3.71
  -1  21   8   62.79    3.76
  -1  23  -8   26.41    4.78
  -1  23  -7   56.86    5.00
  -1  23  -5    1.57    3.05
  -1  23  -3    0.91    2.83
  -1  23  -1   11.83    3.53
  -1  23   0   42.91    4.09
  -1  23   1   45.36    3.99
  -1  23   2   56.38    4.12
  -1  23   5   12.99    3.55
  -1  23   7   26.22    3.75
  -1  23   8   12.99    4.21
  -1  25  -6    2.49    3.49
  -1  25  -5   10.89    4.54
  -1  25  -2   14.94    4.29
  -1  25  -1   26.06    4.35
  -1  25   0  139.90    5.69
  -1  25   1  183.56    6.03
  -1  25   2   13.10    4.05
  -1  25   4    2.81    3.12
  -1  25   5    3.18    2.99
  -1  25   7    0.83    2.88
  -1  25   8   11.15    4.50
  -1  27  -8   17.18    5.48
  -1  27  -7    2.52    3.89
  -1  27  -6    2.76    3.96
  -1  27  -4   65.32    5.65
  -1  27  -3   38.16    5.06
  -1  27  -1    0.36    3.29
  -1  27   0   35.88    4.86
  -1  27   1   43.06    5.00
  -1  27   5   -0.21    3.22
  -1  27   7    2.05    3.35
  -1  27   8    3.45    3.27
  -1  29  -4   44.95    5.80
  -1  29  -3   10.40    5.10
  -1  29  -2   98.97    6.18
  -1  29  -1   81.25    6.06
  -1  29   0    3.77    3.72
  -1  29   6    1.75    3.57
  -1  29   8    7.16    3.62
  -1  31  -4   10.60    4.50
  -1  31  -3   46.60    6.13
  -1  31  -1   73.72    6.27
  -1  31   0   46.52    5.90
  -1  31   1   39.36    5.79
  -1  31   2   17.27    6.16
  -1  31   4   27.60    5.49
  -1  31   5   -0.72    3.65
  -1  31   6    2.33    3.87
  -1  33  -6    4.64    4.63
  -1  33  -3   45.85    6.39
  -1  33  -2   17.40    5.88
  -1  33   1   28.96    6.04
  -1  33   4   -0.90    4.13
  -1  33   5    6.37    4.14
  -1  33   7   27.78    5.49
  -1  35  -8   -0.93    4.62
  -1  35  -7   -0.64    4.59
  -1  35  -6    2.01    4.70
  -1  35  -4    5.45    4.65
  -1  35  -2   14.46    7.17
  -1  35   0   22.11    6.07
  -1  35   2   17.44    6.92
  -1  35   7   13.04    6.24
  -1  37  -7   -1.81    4.53
  -1  37  -6    3.04    4.80
  -1  37  -4    0.42    4.64
  -1  37  -3    7.28    4.67
  -1  37   0    2.14    4.47
  -1  37   1   28.91    6.26
  -1  37   2   15.20    5.89
  -1  37   6    1.61    3.83
  -1  37   7   -0.65    3.36
  -1  39  -3   15.77    6.44
  -1  39  -1   20.79    6.27
  -1  39   1   -1.32    4.13
  -1  39   3   22.55    6.99
   0  18  -5    8.72    3.03
   0  20  -9    9.66    3.86
   0  20  -3    0.74    2.23
   0  20  -1   91.55    4.04
   0  20   0   34.02    3.39
   0  20   1   86.24    3.99
   0  20   6   15.13    2.94
   0  20   7    5.96    2.89
   0  22  -6   41.85    4.32
   0  22  -5    1.38    2.84
   0  22  -3   26.04    3.83
   0  22  -1   19.39    3.45
   0  22   0   48.86    3.86
   0  22   1   22.27    3.41
   0  22   5   -0.50    2.34
   0  22   6   35.33    3.63
   0  22   7    9.14    3.95
   0  24  -9   13.27    4.73
   0  24  -8    2.76    3.46
   0  24  -7    6.31    3.57
   0  24  -6    0.57    3.30
   0  24  -3   13.44    4.02
   0  24  -2   54.18    4.48
   0  24  -1   68.92    4.63
   0  24   0  125.09    5.24
   0  24   1   70.84    4.54
   0  24   2   58.56    4.40
   0  24   5   46.83    4.33
   0  24   6   -0.35    2.89
   0  26  -8   33.14    5.47
   0  26  -7    0.82    3.79
   0  26  -6    2.04    3.67
   0  26  -4    3.13    3.61
   0  26  -3   37.11    4.94
   0  26  -2   18.47    4.53
   0  26  -1  148.50    6.06
   0  26   1  158.96    6.16
   0  26   2   22.46    4.52
   0  26   4    3.80    3.26
   0  26   8   27.80    4.34
   0  28  -6    2.30    4.01
   0  28  -4   34.82    5.33
   0  28  -3   54.49    5.67
   0  28   0    1.56    3.71
   0  28   1   12.09    5.39
   0  28   2   21.48    4.91
   0  28   4   33.69    5.00
   0  28   5   11.83    5.35
   0  28   7    8.78    3.60
   0  30  -6   -0.51    4.08
   0  30  -3   -0.60    3.87
   0  30  -2   30.66    5.56
   0  30   0   22.47    5.39
   0  30   1   32.54    5.54
   0  30   2   32.17    5.49
   0  30   4   69.87    5.91
   0  30   6    2.68    3.65
   0  30   7   49.96    5.43
   0  30   8    2.11    3.51
   0  32  -9    5.10    4.74
   0  32  -4    2.29    4.48
   0  32  -2   20.76    5.79
   0  32  -1   23.81    5.84
   0  32   0   22.22    5.76
   0  32   1   26.31    5.67
   0  32   2   16.85    6.28
   0  32   4   -0.38    4.04
   0  32   6   -0.46    3.83
   0  32   7   15.62    4.97
   0  34  -9   -0.06    4.68
   0  34  -6    2.39    4.61
   0  34  -4    1.76    4.66
   0  34  -3   59.62    6.77
   0  34  -2   34.59    6.31
   0  34  -1   21.62    6.05
   0  34   0   19.54    6.02
   0  34   4    4.21    4.35
   0  34   5    0.60    4.04
   0  34   6    0.97    3.91
   0  36  -8    0.11    4.72
   0  36  -7    4.06    4.73
   0  36  -6   -0.17    4.67
   0  36  -3   29.93    6.47
   0  36   1   29.82    6.35
   0  36   2   14.28    6.03
   0  36   4    4.61    4.36
   0  36   5    3.67    4.09
   0  36   6   -0.08    3.79
   0  36   7    2.74    3.52
   0  38  -3    3.55    4.66
   0  38  -1   14.89    7.35
   0  38   1   17.93    6.13
   0  38   4    1.01    4.02
   0  38   5   -0.42    3.77
   1  17  -9    8.24    3.33
   1  19  -9   49.51    4.07
   1  19  -7    4.26    2.50
   1  19  -5    9.68    3.12
   1  19  -3   11.56    3.08
   1  19  -2  493.77    7.87
   1  19   1   76.50    3.70
   1  19   5   15.59    2.84
   1  19   6    8.53    2.75
   1  19   7    5.42    2.22
   1  21  -6   17.07    3.72
   1  21  -5    0.57    2.68
   1  21  -4   26.02    3.71
   1  21  -3   -0.12    2.54
   1  21  -1   30.43    3.45
   1  21   0   15.99    3.23
   1  21   1   34.65    3.46
   1  21   4   71.48    3.88
   1  21   7   16.28    3.29
   1  23  -8    3.61    3.42
   1  23  -4    6.74    3.03
   1  23  -3    5.62    2.88
   1  23  -2   59.30    4.35
   1  23  -1   48.32    4.11
   1  23   0   41.19    3.96
   1  23   4   16.92    3.69
   1  23   5   -0.12    2.76
   1  23   6   10.53    3.62
   1  25 -10   69.23    5.96
   1  25  -9   13.55    5.97
   1  25  -7    1.01    3.59
   1  25  -6    3.32    3.58
   1  25  -4    3.47    3.23
   1  25  -3   62.91    5.02
   1  25  -2   24.65    4.39
   1  25  -1  193.28    6.32
   1  25   0  154.50    5.84
   1  25   1   33.36    4.43
   1  25   2   17.44    4.27
   1  25   4    4.09    3.19
   1  25   5   12.68    4.06
   1  25   7   14.12    3.98
   1  25   8    0.96    3.01
   1  27 -10   11.79    5.66
   1  27  -8    0.31    3.83
   1  27  -4   16.82    5.13
   1  27  -3   34.49    5.13
   1  27  -1   41.73    5.11
   1  27   2   35.54    4.90
   1  27   5    2.97    3.60
   1  27   7    1.19    3.30
   1  27   8   19.29    4.48
   1  29 -10    6.20    4.45
   1  29  -6    1.91    4.25
   1  29   0   -0.31    3.75
   1  29   1   83.31    5.99
   1  29   2   96.88    6.16
   1  29   5   -0.04    3.60
   1  29   6    8.94    3.78
   1  29   7   13.00    4.74
   1  31  -8    5.06    4.59
   1  31  -7   17.59    6.04
   1  31  -6    0.37    4.21
   1  31  -4   25.27    5.82
   1  31  -2   15.27    5.61
   1  31   0   44.37    5.82
   1  31   4   13.13    5.28
   1  31   5    0.03    3.98
   1  31   7   16.81    5.08
   1  33  -8    1.91    4.68
   1  33  -6   10.44    4.80
   1  33  -4    1.91    4.49
   1  33  -3    7.71    4.54
   1  33  -1   18.14    5.84
   1  33   0   30.96    6.01
   1  33   1   43.76    6.04
   1  33   4   12.72    5.59
   1  33   5    1.78    4.07
   1  33   6    2.03    3.94
   1  33   7    3.48    3.90
   1  35  -9   23.29    7.00
   1  35  -8    1.71    4.77
   1  35  -7   17.72    6.51
   1  35  -3   29.58    6.38
   1  35  -2   17.20    7.21
   1  35  -1   40.18    6.46
   1  35   2   16.45    7.03
   1  35   3    7.91    4.55
   1  35   4    3.10    4.40
   1  37  -6    0.13    4.71
   1  37  -2   13.74    6.21
   1  37  -1   21.93    6.44
   1  37   1   11.25    4.77
   1  37   3    4.68    4.46
   1  37   4    0.44    4.17
   1  37   5    3.16    4.13
   1  39  -4   -2.31    4.41
   1  39  -3   23.82    6.36
   1  39  -1   -0.23    4.40
   1  39   0   10.18    4.56
   1  39   1   21.77    6.18
   2  18  -9    3.83    2.47
   2  18  -8  117.02    4.35
   2  18  -7    0.98    2.29
   2  18  -6   -0.05    2.20
   2  20  -7   12.47    3.51
   2  20  -6   94.89    4.37
   2  20  -5   21.07    3.38
   2  20  -3    0.01    2.28
   2  20   1   34.96    3.28
   2  20   3   75.13    3.88
   2  20   5   50.19    3.55
   2  20   6    4.77    2.30
   2  22 -10   51.84    5.03
   2  22  -8   30.37    4.48
   2  22  -7    3.91    3.04
   2  22  -6   14.31    3.77
   2  22  -3   83.00    4.41
   2  22  -1   41.12    3.75
   2  22   0   28.86    3.61
   2  22   4   80.77    4.32
   2  22   5   53.28    3.96
   2  22   6    1.80    2.58
   2  22   7   -0.07    2.52
   2  24 -10   26.21    5.13
   2  24  -9    5.08    3.67
   2  24  -8   -1.63    3.33
   2  24  -6  116.04    5.73
   2  24  -3    3.44    3.00
   2  24  -1   86.31    4.80
   2  24   0   63.50    4.51
   2  24   2   44.57    4.27
   2  24   4   -0.12    2.86
   2  24   6   11.04    4.57
   2  26 -10   35.29    5.51
   2  26  -4   55.67    5.18
   2  26  -3    1.53    3.34
   2  26  -2    3.09    3.34
   2  26  -1    3.72    3.34
   2  26   0   99.21    5.59
   2  26   1    5.92    3.24
   2  26   2    3.01    3.42
   2  28 -10   14.71    5.77
   2  28  -8   76.05    6.45
   2  28  -6   -1.14    3.94
   2  28  -4   31.59    5.40
   2  28   0   -0.96    3.57
   2  28   1    3.21    3.63
   2  28   4   33.36    4.97
   2  28   5    7.24    3.72
   2  30  -3    1.59    4.16
   2  30  -1   44.77    5.81
   2  30   0   26.53    5.55
   2  30   2  106.92    6.43
   2  30   4   84.05    6.10
   2  30   5   27.01    5.25
   2  30   6    2.03    3.70
   2  32 -10    5.47    4.68
   2  32  -8    4.37    4.51
   2  32  -2   35.01    5.96
   2  32  -1   55.04    6.19
   2  32   0   29.94    5.81
   2  32   1   75.53    6.43
   2  32   2   19.81    6.76
   2  32   5    7.27    4.19
   2  32   7    2.37    3.78
   2  34  -9    1.71    4.65
   2  34  -7   30.88    6.81
   2  34  -1   34.24    6.22
   2  34   0   25.86    6.17
   2  34   1   34.48    6.20
   2  34   3   21.93    5.94
   2  34   4    0.65    4.36
   2  34   6   16.57    5.49
   2  36  -9    5.00    4.80
   2  36  -4    0.73    4.47
   2  36  -2    2.60    4.61
   2  36  -1   23.11    6.22
   2  36   0   17.64    5.96
   2  36   3   26.00    6.18
   2  36   4    2.64    4.23
   2  36   5   -0.67    3.87
   2  38  -6   -1.21    4.56
   2  38  -2    3.41    4.52
   2  38   3   28.00    6.07
   3  19  -9  191.16    5.49
   3  19  -8   18.94    3.51
   3  19  -7    0.94    2.27
   3  19  -6   85.07    4.10
   3  19  -5    0.13    2.31
   3  19  -3    0.38    2.23
   3  19  -2  147.93    4.46
   3  19  -1    9.91    2.87
   3  19   1   46.12    3.38
   3  19   3   42.55    3.28
   3  19   5   74.15    3.62
   3  19   6   -0.19    2.13
   3  19   7   15.34    2.99
   3  21 -10   37.98    4.52
   3  21  -9   -0.11    2.94
   3  21  -8  141.36    5.42
   3  21  -6    0.55    2.63
   3  21  -2   34.27    3.60
   3  21   1   66.20    3.92
   3  21   3   23.53    3.40
   3  21   5   19.32    3.41
   3  21   6    1.62    2.40
   3  21   7    1.17    2.54
   3  23  -7    0.88    3.00
   3  23  -4   96.70    4.94
   3  23  -3   -1.18    2.80
   3  23  -2   49.70    4.22
   3  23  -1   40.23    4.08
   3  23   0   67.82    4.40
   3  23   1  125.45    5.07
   3  23   3   73.95    4.61
   3  23   5   50.57    4.17
   3  23   6   57.65    4.29
   3  25  -8   42.67    5.18
   3  25  -7   17.45    4.71
   3  25  -2   81.66    5.08
   3  25   0   25.65    4.44
   3  25   1  139.66    5.65
   3  25   2    0.83    3.08
   3  25   3   40.08    4.58
   3  25   5   31.86    4.32
   3  25   6   33.22    4.47
   3  25   7    3.85    3.10
   3  27 -10   27.43    5.70
   3  27  -8   54.51    5.85
   3  27  -3   -0.01    3.70
   3  27  -1   -0.08    3.60
   3  27   2    9.98    4.72
   3  27   3   51.01    5.13
   3  27   4   53.72    5.09
   3  27   5   18.86    4.64
   3  27   7    1.45    3.29
   3  29  -7   67.85    6.45
   3  29  -6   13.83    5.58
   3  29  -3    2.39    3.89
   3  29  -2   21.32    5.39
   3  29   0   13.33    5.20
   3  29   1   39.28    5.51
   3  29   2   86.23    5.95
   3  29   3    6.46    4.07
   3  29   4   60.46    5.58
   3  29   5    0.53    3.73
   3  31 -10    1.55    4.66
   3  31  -5    0.73    4.45
   3  31  -4   17.90    5.74
   3  31  -3    7.63    4.39
   3  31  -1   70.85    6.31
   3  31   0   17.84    5.56
   3  31   1   16.44    5.57
   3  31   2   46.30    6.04
   3  31   3   -0.32    4.01
   3  31   4   16.92    5.26
   3  31   5    4.54    4.05
   3  31   6   11.32    5.26
   3  33  -9   13.17    6.57
   3  33  -8   12.40    5.01
   3  33  -6    2.46    4.67
   3  33  -2   13.12    6.00
   3  33  -1   13.44    5.78
   3  33   1   41.97    6.26
   3  33   4   13.67    5.68
   3  33   7    1.25    3.62
   3  35  -8    3.68    4.75
   3  35  -6    2.55    4.80
   3  35  -1   16.05    6.04
   3  35   1   20.53    6.15
   3  35   3   50.46    6.40
   3  35   5   -0.65    3.94
   3  37  -8    4.24    4.77
   3  37  -7    9.56    4.90
   3  37  -2   -0.01    4.30
   3  37  -1    6.68    4.76
   3  37   1   29.64    6.29
   3  37   3   37.52    6.23
   3  37   5    1.24    3.85
   3  39  -4    0.28    4.35
   3  39  -3   -1.62    4.26
   3  39   0    4.97    4.35
   3  39   1   10.75    4.66
   4  18  -6    8.88    3.06
   4  18   5   -0.39    2.02
   4  18   6    1.95    2.09
   4  20  -4    3.07    2.37
   4  20  -3   -1.05    2.22
   4  20  -1  131.06    4.53
   4  20   0  497.70    8.15
   4  20   1   20.49    3.26
   4  20   3   34.22    3.43
   4  20   4   40.39    3.44
   4  20   5   81.81    3.91
   4  22  -9    2.44    3.29
   4  22  -8  198.39    6.27
   4  22  -7   23.52    4.21
   4  22  -6   13.94    3.74
   4  22  -2   33.13    3.79
   4  22  -1    0.57    2.49
   4  22   1   13.92    3.53
   4  22   3   59.32    4.16
   4  22   5   59.03    4.24
   4  24  -9   44.86    5.04
   4  24  -6   56.43    4.90
   4  24  -4   46.05    4.62
   4  24  -2   57.85    4.66
   4  24  -1    2.38    2.92
   4  24   1   26.71    4.26
   4  24   3   30.36    4.24
   4  24   5   10.80    4.68
   4  24   6   26.00    4.19
   4  24   7   10.03    3.94
   4  26  -7   15.63    5.04
   4  26  -6   23.69    5.16
   4  26  -5   26.87    5.01
   4  26  -4   18.71    4.80
   4  26  -3   34.37    4.97
   4  26  -2  159.70    6.38
   4  26  -1   20.93    4.60
   4  26   0    0.89    3.24
   4  26   1   49.98    5.07
   4  26   3   36.43    4.83
   4  26   5   49.40    4.88
   4  26   6   15.16    4.44
   4  28  -9   34.33    5.80
   4  28   1  131.82    6.47
   4  28   3    8.66    3.92
   4  28   5   42.90    5.17
   4  28   6   10.02    4.60
   4  28   7   29.54    4.86
   4  30  -5    3.80    4.28
   4  30  -4    0.62    4.24
   4  30  -1   23.50    5.58
   4  30   0   -0.72    3.93
   4  30   1   12.32    6.15
   4  30   6   11.57    5.74
   4  32  -8   28.35    6.42
   4  32  -7   33.53    6.39
   4  32  -4    0.88    4.55
   4  32  -2   -1.89    4.19
   4  32  -1   16.79    5.71
   4  32   0   20.09    5.80
   4  32   1   28.54    5.89
   4  32   3    8.77    4.41
   4  32   4   50.03    5.97
   4  32   5    0.25    4.06
   4  32   6   15.61    6.01
   4  34 -10    4.50    4.59
   4  34  -7   21.66    6.48
   4  34  -5    0.90    4.50
   4  34   1   25.90    6.08
   4  34   3   33.27    5.92
   4  34   4   20.30    5.78
   4  34   5   21.21    5.46
   4  36  -9   44.84    7.25
   4  36  -4   -0.05    4.67
   4  36   1   16.94    6.96
   4  36   3   21.96    5.95
   4  36   4   25.04    5.76
   4  36   5   15.14    5.34
   4  38  -6    6.46    4.62
   4  38  -5    1.68    4.46
   4  38  -4    0.22    4.56
   4  38  -1    3.03    4.57
   4  38   3   34.28    6.07
   5  19 -10   23.65    3.89
   5  19  -8   89.96    4.38
   5  19  -7  225.32    5.58
   5  19  -6   69.80    3.92
   5  19   1   96.12    4.00
   5  19   3  155.20    4.57
   5  19   4   35.55    3.23
   5  19   5   22.40    3.16
   5  19   7   -1.30    2.23
   5  21 -10   19.33    4.33
   5  21  -8  144.72    5.50
   5  21  -7    1.62    2.79
   5  21  -6   91.97    4.66
   5  21  -4   68.52    4.20
   5  21  -2    1.06    2.44
   5  21  -1  119.73    4.67
   5  21   1  158.46    5.05
   5  21   3   48.85    3.86
   5  21   4   88.63    4.30
   5  21   5  116.34    4.62
   5  23  -9    1.99    3.35
   5  23  -7   51.31    4.76
   5  23  -6   29.92    4.46
   5  23  -4   -0.42    2.89
   5  23  -3   74.95    4.60
   5  23  -2    0.47    2.92
   5  23  -1   14.19    3.83
   5  23   0   29.10    4.04
   5  23   1   43.35    4.23
   5  23   3    3.63    2.90
   5  23   5  116.54    5.18
   5  23   6    7.99    3.85
   5  25 -10   14.08    5.06
   5  25  -9    5.48    3.81
   5  25  -7    2.14    3.44
   5  25  -6  196.92    6.92
   5  25  -5   30.68    4.92
   5  25  -3    1.70    3.18
   5  25  -2   83.67    5.37
   5  25   1    3.12    3.18
   5  25   5   38.62    4.66
   5  27 -10   79.72    6.44
   5  27  -9   24.28    5.39
   5  27  -8    6.36    4.10
   5  27  -7   61.76    5.80
   5  27  -4   47.17    5.43
   5  27   0    8.49    3.82
   5  27   1   23.01    4.94
   5  27   3  106.20    6.00
   5  27   4   85.50    5.65
   5  27   5    4.01    3.65
   5  27   7    0.45    3.26
   5  29  -4    4.46    4.25
   5  29  -3    0.44    4.02
   5  29  -2    5.81    4.11
   5  29   1   98.70    6.38
   5  29   3   46.39    5.70
   5  29   4   25.03    5.36
   5  29   6   13.80    4.78
   5  29   7   27.75    4.73
   5  31 -10   23.36    6.47
   5  31  -3    0.90    4.33
   5  31  -2    7.84    4.32
   5  31  -1   12.22    5.57
   5  31   0   24.01    5.75
   5  31   1   33.70    5.87
   5  31   3   46.51    5.85
   5  31   4   18.77    5.28
   5  31   5   11.99    5.28
   5  33  -9   17.59    6.34
   5  33  -7   14.20    6.43
   5  33  -4    3.85    4.61
   5  33  -3    0.92    4.52
   5  33  -2    0.71    4.58
   5  33  -1    2.03    4.43
   5  33   0   50.42    6.40
   5  33   1   59.56    6.53
   5  33   3   27.02    5.87
   5  33   4   21.47    5.67
   5  33   5   41.31    5.89
   5  35  -9   27.55    6.74
   5  35  -8   34.28    6.76
   5  35  -7   34.01    6.80
   5  35  -3    3.24    4.79
   5  35  -2   -1.38    4.64
   5  35  -1    1.06    4.64
   5  35   1   15.00    6.07
   5  35   3   19.19    5.94
   5  37  -7   21.39    6.64
   5  37  -5    0.00    4.47
   5  37  -3   -1.55    4.43
   5  37  -1    0.87    4.41
   5  37   1    5.94    4.44
   5  37   2   16.78    7.25
   5  39  -4    0.43    4.42
   5  39   0    3.39    4.37
   6  18 -10  117.06    4.76
   6  18   1  150.21    4.41
   6  18   5    0.51    2.16
   6  20 -10  171.21    5.81
   6  20  -9   31.25    4.06
   6  20  -7   79.54    4.43
   6  20  -6   93.01    4.53
   6  20  -4  184.80    5.24
   6  20  -2    1.58    2.42
   6  20  -1    7.56    3.15
   6  20   1  130.18    4.57
   6  20   3   50.21    3.66
   6  20   7   78.05    4.12
   6  22  -7  130.68    5.41
   6  22  -5    0.83    2.80
   6  22  -4    1.74    2.81
   6  22  -2    1.09    2.73
   6  22  -1  121.21    4.90
   6  22   1   80.54    4.48
   6  22   3   93.72    4.67
   6  22   5   40.61    4.13
   6  22   6    4.09    2.82
   6  22   7   41.08    4.07
   6  24  -9   34.89    5.10
   6  24  -8   47.78    5.18
   6  24  -3    1.10    3.05
   6  24  -1   64.14    4.83
   6  24   1   98.19    5.28
   6  24   3    2.70    3.25
   6  24   5   89.95    5.10
   6  24   6    1.57    3.17
   6  24   7   26.27    4.27
   6  26 -10   88.68    6.20
   6  26  -7   70.27    5.78
   6  26  -5   -0.16    3.52
   6  26  -3   20.53    4.75
   6  26   0    5.03    3.44
   6  26   1   -0.18    3.53
   6  26   3   23.01    4.72
   6  26   4   10.65    5.03
   6  26   5   16.83    4.61
   6  28 -11    2.26    4.31
   6  28 -10   56.20    6.29
   6  28  -9   42.55    6.11
   6  28  -3   52.30    5.69
   6  28  -2   23.98    5.06
   6  28  -1    3.29    3.87
   6  28   0   73.48    5.93
   6  28   3   35.58    5.32
   6  28   4    3.70    3.79
   6  28   5   38.80    5.18
   6  30 -10    8.76    4.61
   6  30  -9    3.71    4.42
   6  30  -4    0.87    4.26
   6  30  -2    2.82    4.06
   6  30  -1   -2.19    3.77
   6  30   0   42.03    5.80
   6  30   3   84.94    6.21
   6  30   6   50.57    5.47
   6  32  -5   14.82    6.99
   6  32  -4   -0.85    4.33
   6  32  -2    2.96    4.38
   6  32   1   33.85    5.98
   6  32   3   48.88    6.05
   6  32   5   43.53    5.68
   6  34 -10   10.69    4.80
   6  34  -9   30.27    6.89
   6  34  -8    4.94    4.69
   6  34  -7   22.24    7.65
   6  34  -2    5.36    4.53
   6  34   0    2.81    4.48
   6  34   1   26.16    6.07
   6  34   3   24.31    5.86
   6  36  -9   34.35    7.06
   6  36  -8   29.05    6.77
   6  36  -5    3.43    4.73
   6  36  -3    0.23    4.58
   6  36  -2   -1.97    4.38
   6  36   0    9.93    4.75
   6  36   1   35.93    6.53
   6  38  -5    5.06    4.80
   6  38  -3    2.66    4.65
   6  38   0    3.30    4.28
   7  19 -10  130.72    5.16
   7  19  -7   22.77    3.45
   7  19  -6   61.84    3.93
   7  19  -4   70.91    3.97
   7  19  -1    0.85    2.24
   7  19   1   72.42    3.81
   7  19   3   20.14    3.18
   7  19   5   27.11    3.41
   7  21 -10   62.41    4.90
   7  21  -4   19.83    3.70
   7  21  -2   22.19    3.58
   7  21  -1   10.05    3.43
   7  21   1   10.84    3.41
   7  21   3   20.33    3.64
   7  21   4   71.37    4.24
   7  21   5    2.44    2.69
   7  23  -9    9.50    4.59
   7  23  -8  133.03    5.87
   7  23  -7   75.65    5.13
   7  23  -5   81.47    4.97
   7  23   1   17.10    4.03
   7  23   3  166.83    5.77
   7  23   4   67.26    4.67
   7  23   5    8.01    3.19
   7  23   6   12.79    4.02
   7  25 -10   64.19    5.72
   7  25  -8   -0.09    3.53
   7  25  -7   11.11    4.90
   7  25  -5    2.18    3.52
   7  25  -4   17.12    4.55
   7  25  -2   -1.13    3.42
   7  25   0   -0.75    3.20
   7  25   1    3.41    3.35
   7  25   3   87.78    5.35
   7  25   5   17.01    4.54
   7  25   6   58.33    4.86
   7  27 -10   21.95    5.59
   7  27  -9   -1.00    3.87
   7  27  -8   76.26    6.08
   7  27  -7   59.92    5.90
   7  27  -2   32.65    5.12
   7  27  -1    3.54    3.74
   7  27   0   21.59    4.97
   7  27   1  140.84    6.40
   7  27   3   74.31    5.64
   7  27   4    4.70    3.79
   7  27   5   68.56    5.39
   7  29 -11    1.92    4.30
   7  29 -10   54.01    6.28
   7  29  -9   25.26    5.90
   7  29  -4    3.30    3.98
   7  29  -2   14.74    5.32
   7  29   0   39.63    5.63
   7  29   1   37.50    5.56
   7  29   3   62.57    5.82
   7  29   4   -1.71    3.66
   7  29   5   90.77    5.88
   7  31 -10   23.50    6.37
   7  31  -5   51.23    6.58
   7  31  -1    6.63    4.50
   7  31   4   30.11    5.52
   7  31   5   44.63    5.40
   7  33  -7   28.51    6.57
   7  33  -3    1.54    4.44
   7  33  -2    2.84    4.62
   7  33  -1    1.90    4.54
   7  33   0   23.36    6.15
   7  33   1   14.32    7.11
   7  33   3   22.77    5.83
   7  35 -10    4.62    4.71
   7  35  -9   22.85    7.96
   7  35  -7    6.72    4.88
   7  35  -5    7.36    4.80
   7  35  -2    8.35    4.91
   7  35  -1    2.14    4.71
   7  35   0    0.95    4.51
   7  35   3   33.47    5.90
   7  37  -8    4.23    4.80
   7  37  -3    2.24    4.71
   7  37  -1    0.76    4.59
   7  39  -4    4.15    4.42
   7  39  -3   -0.44    4.33
   7  39  -2   14.62    7.14
   7  39  -1   21.57    7.23
   8  16   5   49.04    3.18
   8  18  -8  129.62    4.73
   8  18  -7   11.68    3.58
   8  18  -6  111.35    4.40
   8  18  -5   32.80    3.48
   8  18  -3    1.84    2.27
   8  18  -1   58.51    3.61
   8  18   1   63.81    3.72
   8  18   5   65.35    3.77
   8  20 -10   52.08    4.59
   8  20  -8  100.70    4.76
   8  20  -7  142.10    5.13
   8  20  -4   29.45    3.62
   8  20  -3   -0.69    2.40
   8  20  -2   -0.34    2.41
   8  20   2   18.83    3.55
   8  20   3   13.78    3.38
   8  20   4   67.80    4.13
   8  22 -10  137.32    6.02
   8  22  -8   90.25    5.26
   8  22  -2    1.36    2.83
   8  22  -1    1.95    2.82
   8  22   1   -0.38    2.85
   8  22   3  110.27    5.01
   8  22   4    3.64    2.99
   8  24 -10    3.25    3.68
   8  24  -7   87.59    5.63
   8  24  -5   48.96    4.97
   8  24  -2   56.77    4.82
   8  24  -1   12.36    4.76
   8  24   1   75.35    5.18
   8  24   3   15.62    4.33
   8  24   5   15.52    4.20
   8  26  -9   25.99    5.48
   8  26  -7    1.62    3.71
   8  26  -5   15.71    4.84
   8  26  -3   48.95    5.33
   8  26  -2    3.24    3.59
   8  26  -1   -0.31    3.50
   8  26   0   48.64    5.29
   8  26   1   22.02    4.89
   8  26   3  124.64    6.13
   8  26   5   29.91    4.71
   8  28 -11   -0.64    4.02
   8  28 -10   24.73    5.98
   8  28  -7   60.90    6.08
   8  28  -5    2.13    3.92
   8  28  -1   27.28    5.34
   8  28   0   61.53    5.71
   8  28   1   22.25    5.37
   8  28   3   54.90    5.64
   8  28   4   63.36    5.61
   8  28   5   59.84    5.49
   8  30  -5   52.99    6.29
   8  30  -4    0.25    4.19
   8  30  -3    5.95    4.18
   8  30   1   30.91    5.73
   8  30   4   17.01    5.26
   8  32  -9    3.27    4.67
   8  32  -5   44.87    6.55
   8  32  -3    2.98    4.47
   8  32  -1    2.03    4.30
   8  32   0    2.71    4.54
   8  32   3   30.41    5.91
   8  34  -8   25.91    6.76
   8  34  -2    0.00    4.47
   8  34  -1    3.20    4.46
   8  34   2   33.33    6.13
   8  36  -4    9.30    5.03
   8  36  -2    0.95    4.58
   8  36  -1   -1.88    4.28
   8  38  -4    4.95    4.50
   8  38  -3    5.14    4.35
   9  17 -10   17.67    3.46
   9  17  -9   35.76    3.64
   9  17   0   49.71    3.52
   9  17   2   13.38    2.94
   9  17   3  134.33    4.39
   9  19 -10   20.56    3.80
   9  19  -7   19.03    3.43
   9  19  -5  168.36    5.09
   9  19  -4   83.44    4.16
   9  19  -3   15.02    3.27
   9  19  -2   50.31    3.71
   9  19  -1    2.21    2.31
   9  19   1   34.89    3.53
   9  19   2   29.38    3.49
   9  21 -10   62.48    5.02
   9  21  -8   33.50    4.28
   9  21  -4   27.95    3.84
   9  21  -1    1.15    2.55
   9  21   0    0.75    2.61
   9  21   1   17.33    3.72
   9  21   3   26.28    3.90
   9  23 -11   -0.78    3.49
   9  23 -10   47.53    5.24
   9  23  -8   24.44    4.64
   9  23  -7   40.59    4.72
   9  23  -5  145.93    5.80
   9  23  -4   14.85    4.18
   9  23  -2   35.78    4.42
   9  23   0   18.73    4.23
   9  23   1    0.36    3.15
   9  23   3    0.75    3.07
   9  23   5   49.02    4.41
   9  25 -10    3.31    3.87
   9  25  -8   52.37    5.54
   9  25  -5   19.48    4.86
   9  25  -3   24.46    4.86
   9  25  -2   15.19    4.59
   9  25   1    2.18    3.46
   9  25   4    7.58    3.59
   9  27 -10   23.76    5.72
   9  27  -4    0.48    3.96
   9  27  -1   25.20    5.19
   9  27   0   12.66    5.78
   9  27   1   54.03    5.82
   9  27   4   71.09    5.50
   9  29 -11   -0.22    4.24
   9  29 -10    0.11    4.40
   9  29  -9   18.73    5.86
   9  29  -8   13.72    5.69
   9  29  -7    6.16    4.32
   9  29  -6   16.54    5.86
   9  29  -5   35.71    5.87
   9  29  -4   15.35    5.62
   9  29   2    3.86    4.13
   9  29   3   11.32    5.11
   9  29   4   81.08    5.91
   9  31  -9    2.09    4.53
   9  31  -7   26.10    6.34
   9  31  -5   36.37    6.24
   9  31  -4   20.92    5.97
   9  31  -3   -0.79    4.22
   9  31  -2    0.42    4.30
   9  31  -1    5.89    4.59
   9  33 -10   16.98    6.44
   9  33  -8   15.68    6.45
   9  33  -7   39.33    6.79
   9  33  -1    0.25    4.42
   9  35 -11    3.47    4.44
   9  35 -10    0.05    4.47
   9  35  -9    1.82    4.64
   9  35  -7   26.72    6.90
   9  35  -2    2.20    4.73
   9  37  -5    2.91    4.62
   9  37  -4   -1.09    4.56
  10  16   2   15.32    3.04
  10  16   3   96.68    3.97
  10  18 -10    4.07    2.72
  10  18  -8   96.82    4.51
  10  18  -7   12.51    3.30
  10  18  -5   77.99    4.04
  10  18  -4    7.55    3.10
  10  18  -3    2.24    2.45
  10  18   0   10.14    3.13
  10  18   2   56.05    3.78
  10  18   3   67.66    3.90
  10  20 -10   14.34    4.04
  10  20  -8   13.48    3.81
  10  20  -7   39.62    4.05
  10  20  -5   42.27    3.98
  10  20  -4   14.28    3.61
  10  20  -3   24.25    3.64
  10  20   0   15.12    3.56
  10  20   2   53.32    4.17
  10  20   3   17.72    3.65
  10  22 -11    3.10    3.50
  10  22 -10   28.33    4.78
  10  22  -8  107.91    5.44
  10  22  -7  129.71    5.54
  10  22  -4   57.23    4.52
  10  22  -3    0.94    2.97
  10  22  -2   10.15    3.94
  10  22   2  103.25    5.19
  10  24 -11    6.61    3.86
  10  24 -10   33.93    5.27
  10  24  -8   12.50    4.84
  10  24  -6   18.67    4.73
  10  24  -5  177.66    6.51
  10  24  -4   55.49    5.12
  10  24  -2   12.40    4.40
  10  24   0   30.91    4.74
  10  24   3    9.41    4.24
  10  26 -11   -1.77    3.81
  10  26  -7    0.19    3.81
  10  26  -5   11.76    4.93
  10  26  -3    0.72    3.75
  10  26   2   22.72    5.04
  10  26   3   10.98    4.67
  10  28  -6    3.08    4.13
  10  28  -5    2.46    4.22
  10  28  -4   34.12    5.65
  10  28  -2   27.20    5.59
  10  28  -1    1.99    3.99
  10  28   0    2.11    3.93
  10  28   2    4.52    4.09
  10  28   3   78.95    5.97
  10  30  -9    3.45    4.55
  10  30  -2   39.01    6.02
  10  30  -1    1.60    4.43
  10  32 -11    0.46    4.51
  10  32  -9    2.78    4.80
  10  32  -8   15.75    6.39
  10  32  -6   21.67    6.36
  10  32  -5   20.60    6.41
  10  32  -3   47.96    6.51
  10  32  -1   -0.48    4.43
  10  32   0   24.08    6.13
  10  32   2   17.54    6.57
  10  34 -11   -0.61    4.26
  10  34  -9    0.85    4.76
  10  34  -8   16.30    6.53
  10  34  -6   13.04    6.46
  10  34  -1   -1.90    4.61
  10  36 -10    2.18    4.30
  10  36  -9    4.28    4.58
  10  36  -5    6.80    5.04
  10  36  -4    0.44    4.61
  11  17 -10   14.60    3.40
  11  17  -9   26.86    3.61
  11  17  -8   71.16    4.12
  11  17  -7    9.65    3.21
  11  17  -3   85.86    3.98
  11  17  -2  104.92    4.20
  11  17  -1   69.94    3.79
  11  19 -11   -0.47    2.87
  11  19 -10   41.40    4.21
  11  19  -8  102.21    4.79
  11  19  -7   63.27    4.21
  11  19  -5   97.66    4.56
  11  19  -3    4.40    2.55
  11  19   0    4.03    2.57
  11  19   3    0.19    2.62
  11  21 -10   21.81    4.54
  11  21  -9    2.26    3.11
  11  21  -8   13.34    4.13
  11  21  -7   37.33    4.27
  11  21  -5   50.61    4.32
  11  21  -3    2.22    2.73
  11  21  -1   28.12    3.96
  11  21   0   10.54    4.29
  11  21   3   99.35    4.98
  11  23 -10    1.18    3.53
  11  23  -9   19.19    4.80
  11  23  -8   43.06    5.18
  11  23  -7   17.74    4.80
  11  23  -6   39.37    4.94
  11  23  -5    0.89    3.23
  11  23  -4  109.60    5.56
  11  23   0    3.09    3.29
  11  23   3   21.57    4.37
  11  25  -8   61.79    5.68
  11  25  -5   70.09    5.55
  11  25  -2   16.70    4.89
  11  25   0   11.59    4.74
  11  25   2   23.71    4.91
  11  25   3    1.57    3.33
  11  27  -6   37.25    5.69
  11  27  -1   24.92    5.38
  11  27   0   89.34    6.26
  11  27   2    2.19    3.83
  11  29 -12   -1.60    4.21
  11  29  -9    0.65    4.47
  11  29  -6    2.54    4.13
  11  29  -4   47.28    6.12
  11  29  -3   13.34    5.60
  11  29  -2    7.33    4.29
  11  29   2   15.61    5.38
  11  31 -10   22.33    6.31
  11  31  -9   17.55    6.20
  11  31  -6   33.83    6.32
  11  31  -5   66.92    6.88
  11  31  -4    5.38    4.66
  11  31  -3   16.79    5.99
  11  31  -2   15.86    6.87
  11  31   0    2.23    4.23
  11  33 -11   -0.58    4.48
  11  33 -10    2.87    4.75
  11  33  -9    1.95    4.70
  11  33  -8   27.01    6.72
  11  33  -5    1.76    4.73
  11  33  -4    7.73    4.85
  11  33  -3   15.32    6.27
  11  33  -2    1.56    4.74
  11  33  -1    0.83    4.43
  11  35 -10    0.59    4.47
  11  35  -9    0.96    4.64
  11  35  -6   17.29    6.68
  11  35  -5   16.48    6.57
  11  35  -3    6.00    4.71
  11  35  -1    4.27    4.40
  12  16 -10    1.85    2.48
  12  18 -10    3.54    2.83
  12  18  -8   75.13    4.38
  12  18  -5    6.96    3.30
  12  18  -4  209.26    5.52
  12  18  -3   -0.04    2.34
  12  18  -2    2.51    2.45
  12  18  -1   30.44    3.56
  12  18   0   60.98    3.98
  12  18   2   50.45    3.82
  12  20 -11    3.93    3.32
  12  20 -10   47.23    4.65
  12  20  -9   -1.61    2.83
  12  20  -8   37.24    4.31
  12  20  -7   30.89    4.10
  12  20  -6   96.57    4.93
  12  20  -4  162.96    5.43
  12  20  -3    4.43    2.76
  12  20  -2   46.93    4.13
  12  20   0   24.98    3.90
  12  20   2   35.23    4.02
  12  22 -11    0.16    3.54
  12  22 -10   30.02    4.94
  12  22  -9   19.81    4.66
  12  22  -8   20.56    4.59
  12  22  -6   50.12    4.71
  12  22  -2   58.67    4.76
  12  24 -12    1.28    3.92
  12  24 -11   11.88    5.89
  12  24 -10    1.01    3.65
  12  24  -9    1.31    3.76
  12  24  -6   17.20    4.85
  12  24  -5  116.81    5.99
  12  24  -3    1.21    3.46
  12  24  -1   -0.31    3.35
  12  26 -12   -0.93    4.02
  12  26 -11   -1.39    4.03
  12  26 -10    6.20    4.20
  12  26  -9    5.61    4.23
  12  26  -5    1.93    4.03
  12  26  -4   82.42    6.01
  12  26  -3  119.41    6.45
  12  26  -2   18.86    5.11
  12  26   0   63.02    5.74
  12  28 -12    1.02    4.28
  12  28 -11    2.35    4.37
  12  28  -5   20.19    5.68
  12  28  -4    4.40    4.21
  12  28   0   17.90    5.50
  12  30 -12    2.27    4.47
  12  30 -11    3.47    4.59
  12  30 -10   -0.41    4.45
  12  30  -6   26.93    6.20
  12  30  -5    2.15    4.51
  12  30  -4    9.11    4.68
  12  30  -3   40.68    6.31
  12  30  -1   23.44    6.06
  12  32 -11    8.13    4.65
  12  32  -3    6.05    4.62
  12  32   0   15.27    6.50
  12  34  -9    0.67    4.70
  12  34  -8   11.21    4.91
  12  34  -6   19.64    6.53
  12  34  -3   40.18    6.68
  12  34  -2    5.21    4.57
  12  36  -5   41.51    6.78
  13  15  -1  119.83    4.34
  13  15   0    2.56    2.28
  13  17 -11    1.74    2.63
  13  17 -10    1.10    2.61
  13  17  -8   34.31    3.74
  13  17  -2  102.70    4.40
  13  17  -1  245.37    5.71
  13  17   0  108.65    4.44
  13  19  -9    0.15    2.91
  13  19  -5  137.49    5.19
  13  19  -4  202.40    5.70
  13  19  -2  281.26    6.39
  13  19   0   75.77    4.45
  13  21 -11    9.31    4.60
  13  21 -10   -0.06    3.20
  13  21  -9    2.04    3.27
  13  21  -5   21.23    4.07
  13  21  -4  134.75    5.53
  13  21  -3   20.56    4.07
  13  21  -2  114.75    5.36
  13  21   0   19.23    4.12
  13  23 -12    4.15    3.82
  13  23 -10    0.53    3.52
  13  23  -9   23.90    5.02
  13  23  -5   16.15    4.71
  13  23  -4   31.93    4.81
  13  23  -3    3.01    3.39
  13  23  -1    0.22    3.41
  13  25 -11   -1.51    3.95
  13  25 -10   -0.64    3.81
  13  25  -5   50.21    5.59
  13  25  -3   20.51    5.11
  13  25  -1   85.59    5.86
  13  25   0  127.42    6.42
  13  27 -10    1.98    4.29
  13  27  -8    3.89    4.35
  13  27  -6   13.68    5.37
  13  27  -4    3.89    4.17
  13  27   0   31.67    5.56
  13  29  -6    2.90    4.58
  13  29  -4  101.87    7.04
  13  29  -3    6.34    4.55
  13  29  -1   15.38    5.68
  13  31 -11    0.04    4.51
  13  31 -10    2.01    4.61
  13  31  -5   -0.34    4.43
  13  31  -3   30.45    6.38
  13  31  -2   31.81    6.15
  13  33 -10    1.63    4.58
  13  33  -8    5.18    4.88
  13  33  -3   21.77    6.37
  14  16  -8   23.42    3.46
  14  16  -6   46.86    3.86
  14  16  -5   59.43    3.91
  14  16  -3  109.21    4.41
  14  16  -1  223.71    5.40
  14  18  -8   51.00    4.29
  14  18  -6  137.60    5.15
  14  18  -5  114.52    4.80
  14  18   0   85.71    4.43
  14  20 -12   11.56    4.66
  14  20 -10    0.69    3.20
  14  20  -9    0.54    2.99
  14  20  -8   11.77    4.09
  14  20  -6   24.16    4.04
  14  20  -4  201.25    6.10
  14  20  -3    3.47    2.95
  14  20  -2   93.70    4.90
  14  20  -1   17.49    4.04
  14  20   0   32.38    4.19
  14  22 -11    9.22    3.90
  14  22 -10    4.61    3.69
  14  22  -8   37.54    5.04
  14  22  -6  131.30    5.99
  14  22  -5   12.93    4.41
  14  22  -2   43.11    4.79
  14  22  -1   24.79    4.62
  14  24 -10    3.01    3.97
  14  24  -9    1.37    3.72
  14  24  -8   -1.22    3.60
  14  24  -4  115.63    6.26
  14  24  -2   33.10    5.07
  14  24  -1  103.49    5.96
  14  26 -12    1.32    4.06
  14  26 -10    0.68    4.14
  14  26  -6    0.39    3.77
  14  26  -5    5.67    4.04
  14  26  -4   48.83    5.77
  14  26  -3   10.79    5.26
  14  26  -2   11.33    5.04
  14  26   0   24.52    5.26
  14  28 -12   -0.01    4.19
  14  28 -11   -0.79    4.26
  14  28 -10    1.37    4.39
  14  28  -5    1.36    4.44
  14  28  -2  130.05    7.13
  14  30 -10    0.66    4.62
  14  30  -9    1.39    4.70
  14  30  -8    2.78    4.64
  14  30  -7    6.73    4.73
  14  30  -6   21.79    6.19
  14  30  -4   35.03    6.27
  14  30  -3    7.16    4.64
  14  30  -2   87.52    6.74
  14  32 -10    0.54    4.65
  14  32  -5   66.57    6.93
  14  32  -4   37.82    6.51
  15  15  -3  147.97    4.75
  15  17 -10    1.32    2.76
  15  17  -9    2.20    2.74
  15  17  -8  147.48    5.28
  15  17  -6   12.99    3.66
  15  17  -5   71.33    4.28
  15  17  -4   32.81    3.78
  15  17  -3  147.26    5.04
  15  19 -10    8.76    4.16
  15  19  -8    3.17    2.99
  15  19  -6   25.91    4.03
  15  19  -5  123.42    5.28
  15  19  -1   34.32    4.11
  15  21  -8    1.71    3.40
  15  21  -6   17.88    4.37
  15  21  -3   48.74    4.73
  15  21  -2   76.26    5.12
  15  21  -1   48.14    4.75
  15  23 -12   30.82    5.59
  15  23 -11    2.94    3.87
  15  23 -10    1.44    3.75
  15  23  -9    1.79    3.71
  15  23  -5    5.56    3.80
  15  23  -3    5.72    3.48
  15  23  -2   75.70    5.57
  15  23  -1   70.74    5.36
  15  25  -7    6.92    4.23
  15  25  -5   71.00    5.98
  15  25  -4   55.98    5.75
  15  25  -3   39.90    5.56
  15  27 -11    2.36    4.20
  15  27  -8    1.68    4.27
  15  27  -7    1.31    4.09
  15  27  -5   21.53    5.69
  15  27  -3   19.52    5.47
  15  29 -11    2.78    4.41
  15  29 -10    1.23    4.57
  15  29  -9    1.47    4.28
  15  29  -7    9.21    4.63
  15  29  -6   16.09    6.02
  15  29  -4    7.32    4.56
  15  29  -3   -1.26    4.21
  15  31  -7    1.93    4.69
  15  31  -5   29.49    6.24
  16  16 -10    2.35    2.70
  16  16  -9    9.91    3.51
  16  16  -8   32.04    3.81
  16  16  -6   57.26    4.05
  16  16  -5   32.79    3.69
  16  18 -10    1.80    3.01
  16  18  -8   16.65    3.92
  16  18  -5   14.74    3.76
  16  18  -3    2.18    2.70
  16  20 -11   -0.84    3.30
  16  20  -9   -0.87    3.26
  16  20  -8   10.09    4.86
  16  20  -6   27.58    4.45
  16  20  -4   54.29    4.69
  16  20  -3   11.24    4.10
  16  22 -12    2.58    3.74
  16  22 -11    2.81    3.78
  16  22 -10    2.43    3.72
  16  22  -9    1.07    3.65
  16  22  -8    2.25    3.68
  16  22  -7   -1.18    3.37
  16  22  -6   51.88    5.26
  16  22  -5   29.82    4.97
  16  22  -4  130.36    6.13
  16  22  -3   76.85    5.47
  16  24 -12   14.18    5.44
  16  24  -9    4.72    3.92
  16  24  -7   22.43    5.41
  16  24  -6   33.24    5.30
  16  24  -5   29.86    5.24
  16  24  -4   69.23    5.76
  16  24  -3   96.96    6.06
  16  26 -11    2.81    4.05
  16  26  -7    1.00    4.00
  16  26  -3   28.91    5.37
  16  28  -9    5.26    4.44
  16  28  -7    0.31    4.34
  16  28  -6   -1.54    4.26
  16  28  -5    1.00    4.05
  16  30  -7    4.09    4.58
  17  17 -10    3.07    2.87
  17  17  -9    4.71    2.97
  17  17  -6   22.63    3.82
  17  17  -5   16.69    3.60
  17  19 -10    1.08    3.16
  17  19  -9    3.11    3.20
  17  19  -6   28.91    4.38
  17  21 -11    2.11    3.59
  17  21 -10    3.69    3.67
  17  21  -9    0.12    3.35
  17  21  -8   -1.29    3.44
  17  21  -7   -1.48    3.37
  17  21  -4   50.08    4.89
  17  23 -11    1.00    3.86
  17  23  -9    3.35    3.95
  17  23  -6   42.58    5.27
  17  25  -9    4.10    4.17
  17  25  -7   -1.38    3.88
  17  27  -9    4.13    4.36
  18  22  -7   17.92    4.90
  -7  35  11    1.00    2.90
  -5  35   9   27.81    4.72
  -5  35  10   -0.39    2.96
  -4  34   7   19.99    4.55
  -3  29   3   -1.28    1.99
  -3  31   4   14.26    3.42
  -3  33   6    2.72    3.23
  -3  33   7    1.87    3.32
  -3  35   7   13.85    4.49
  -3  35   8    3.36    3.25
  -3  35  10    8.07    3.20
  -3  35  11   12.19    4.12
  -2  26   1    8.60    2.38
  -2  30   3    2.26    2.39
  -2  32   5   -1.44    2.90
  -2  34   5    2.85    3.01
  -2  34   7   42.06    5.01
  -2  34   8    2.91    3.35
  -2  36   7   14.18    4.44
  -1  23   0   37.98    2.37
  -1  25   0  141.86    3.57
  -1  27   1   43.17    3.00
  -1  29   2   43.79    3.34
  -1  33   4    1.44    2.67
  -1  33   5    3.29    3.07
  -1  33   7   38.44    5.20
  -1  35   5    2.43    2.97
  -1  35   6    6.98    3.43
  -1  35   7   17.83    4.73
  -1  35   8    2.74    3.39
  -1  35   9   22.25    4.41
   0  22  -1   21.51    2.03
   0  24  -1   62.69    2.69
   0  26   1  141.01    3.91
   0  28   0    1.22    1.84
   0  28   1   11.62    2.79
   0  28   2   20.88    3.09
   0  30   1   29.00    3.13
   0  30   2   34.01    3.43
   0  32   2   11.58    3.32
   0  32   3    2.17    2.52
   0  32   4    2.62    2.84
   0  32   5    0.15    3.23
   0  34   4    2.80    2.93
   0  34   5    1.70    3.29
   0  34   7   -0.78    3.51
   0  34   9    2.91    3.09
   0  34  11    4.03    2.85
   0  36   5    4.40    3.12
   0  36   6   -0.53    3.05
   0  36   7    0.37    3.11
   0  36   8    0.58    3.14
   1  23  -1   47.09    2.47
   1  25  -1  170.47    3.75
   1  25   0  148.07    3.77
   1  27  -1   38.59    2.80
   1  27   0   38.33    2.91
   1  27   1    8.43    3.22
   1  29   0   -0.07    1.98
   1  29   1   70.03    3.66
   1  29   2   94.82    4.13
   1  31   1   60.81    3.64
   1  31   2   40.40    3.71
   1  31   3   47.88    4.12
   1  33   2   16.06    3.45
   1  33   3   38.37    4.09
   1  33   4    8.44    4.17
   1  33   5    2.47    3.34
   1  33   6    3.43    3.54
   1  33   7    0.04    3.55
   1  35   3   10.68    3.88
   1  35   4    0.34    2.97
   1  35   6    0.59    3.32
   1  35   7    0.03    3.28
   1  35   8   -1.72    2.99
   1  35   9   14.07    4.07
   1  35  10   12.45    4.00
   1  37   5    3.23    3.03
   1  37   6    4.99    3.16
   2  22  -2   73.53    2.51
   2  22  -1   39.43    2.37
   2  24  -1   86.94    3.06
   2  24   0   51.61    2.85
   2  26  -2    5.07    2.26
   2  26  -1    9.38    2.84
   2  26   0   89.75    3.46
   2  26   1    0.52    2.04
   2  28  -1    1.10    1.90
   2  28   0    2.29    2.09
   2  28   1    5.85    2.92
   2  30   0   32.75    3.15
   2  30   1   74.99    3.82
   2  30   2  109.87    4.53
   2  30   3   27.18    3.93
   2  32   1   70.42    3.92
   2  32   2   18.23    3.51
   2  32   3   10.86    3.92
   2  32   4   35.32    4.65
   2  34   2   11.90    4.19
   2  34   3   23.89    4.11
   2  34   4    0.91    3.18
   2  34   7   -0.90    3.16
   2  34   8    0.13    2.97
   2  36   5    1.70    3.28
   2  36   6    2.51    3.29
   2  36   7    1.67    3.16
   2  36   8    2.44    2.88
   3  21  -5    5.09    1.70
   3  21  -4    8.37    1.74
   3  21  -3    4.83    2.00
   3  21  -2   37.79    2.16
   3  21  -1   15.51    2.00
   3  23  -3    1.27    1.40
   3  23  -1   35.72    2.48
   3  25  -3   21.10    2.31
   3  25   0   21.36    2.71
   3  27  -3    1.51    1.75
   3  27  -2   -0.19    1.74
   3  27  -1   -0.44    1.80
   3  27   0    9.48    2.71
   3  29   1   40.47    3.58
   3  29   2   81.50    4.32
   3  29   3    9.68    3.76
   3  31  -1   52.92    3.43
   3  31   0   16.33    3.09
   3  31   1   19.16    3.45
   3  31   2   43.14    4.05
   3  31   3    1.09    2.96
   3  33   0    5.35    2.34
   3  33   1   33.24    3.69
   3  33   2   18.25    3.71
   3  33   3   23.52    4.21
   3  33   6   14.22    4.84
   3  33   7    0.88    3.15
   3  33  10    1.46    2.77
   3  33  11    2.53    2.83
   3  35   3   61.40    4.66
   3  35   5   -1.14    3.20
   3  35   7    2.33    3.12
   3  35   8    1.90    2.90
   3  37   4    6.21    3.19
   3  37   5    3.03    3.07
   3  37   6   -2.35    2.99
   4  22  -4    1.09    1.34
   4  22  -3    0.97    1.35
   4  22  -2   31.92    2.28
   4  22  -1    0.09    1.48
   4  24  -5    5.24    2.00
   4  24  -4   36.18    2.33
   4  24  -3    5.98    2.11
   4  26  -3   30.77    2.61
   4  26  -1   18.66    2.63
   4  26   0    1.88    2.05
   4  26   1   45.43    3.46
   4  28  -3    3.62    1.87
   4  28  -2    6.11    2.55
   4  28   1  140.77    4.66
   4  28   2   62.50    4.09
   4  30  -2   12.82    2.83
   4  30  -1   26.17    3.11
   4  30   0   -0.05    2.27
   4  30   1    9.75    3.25
   4  30   2   10.36    4.26
   4  30   3   19.42    4.31
   4  32  -1   18.76    3.10
   4  32   1   27.74    3.60
   4  32   2   16.55    3.94
   4  32   3    9.96    4.95
   4  32   6   11.64    4.60
   4  34   0   21.98    3.45
   4  34   1   28.26    3.85
   4  34   2   41.75    4.28
   4  34   3   31.27    4.64
   4  34   6   13.07    5.28
   4  34   7    0.42    2.94
   4  34   8    1.59    2.93
   4  34  10    2.57    2.67
   4  36   2   20.32    4.05
   4  36   4   35.08    4.88
   4  36   5   36.95    5.01
   4  36   6   10.58    4.55
   5   1 -14    2.21    1.06
   5   3 -14   -0.34    0.99
   5   5 -15    3.79    1.71
   5   5 -14    1.30    1.00
   5  21  -5    0.56    1.26
   5  21  -4   57.61    2.36
   5  21  -2    2.29    1.47
   5  21  -1  113.56    3.17
   5  23  -5   30.66    2.19
   5  23  -4    0.38    1.41
   5  23  -3   58.78    2.64
   5  23  -2    1.58    1.58
   5  23  -1   20.94    2.46
   5  25  -5   27.05    2.35
   5  25  -4    0.62    1.58
   5  25  -3   -1.06    1.65
   5  25  -2   77.52    3.18
   5  25  -1    1.38    1.92
   5  25   0   41.76    3.08
   5  27  -4   41.81    2.76
   5  27  -3   -0.02    1.73
   5  27  -2    0.77    1.91
   5  27  -1   -0.57    2.01
   5  27   0    7.73    3.46
   5  29  -3    2.19    1.90
   5  29  -1    8.12    2.91
   5  29   0   13.74    3.26
   5  29   1  110.68    4.61
   5  29   2   47.66    4.15
   5  29   3   59.92    4.95
   5  31  -2    3.00    2.13
   5  31  -1   21.48    3.24
   5  31   0   24.43    3.43
   5  31   1   40.78    3.89
   5  31   4   15.22    4.70
   5  33  -1    2.56    2.29
   5  33   0   34.90    3.73
   5  33   1   78.28    4.44
   5  33   2   13.80    4.06
   5  33   4   26.17    5.08
   5  33   9    3.06    2.90
   5  33  10    4.62    2.84
   5  33  11    0.36    2.67
   5  35   0   11.99    3.45
   5  35   1   16.08    3.76
   5  35   2   15.72    4.18
   5  35   3   31.30    4.65
   5  35   5   14.65    5.51
   5  35   6   13.46    4.37
   5  37   2    8.22    2.95
   5  37   3   15.29    4.48
   5  37   4   28.11    4.67
   6  -2 -13    1.54    1.03
   6   2 -15    1.37    1.15
   6   2 -14    3.34    1.33
   6   4 -16   23.33    1.84
   6   4 -15    5.98    1.50
   6   4 -14    0.10    0.94
   6   8 -15   21.23    1.68
   6   8 -14    5.24    1.26
   6  10 -13    1.55    0.91
   6  18  -9   35.85    1.84
   6  20  -7   57.15    2.15
   6  20  -5    4.60    1.97
   6  20  -3    7.41    1.88
   6  20  -2    0.58    1.39
   6  22  -7   94.53    2.70
   6  22  -5    2.40    1.38
   6  22  -4    1.03    1.41
   6  22  -2    0.66    1.57
   6  22  -1  118.15    3.38
   6  24  -6   98.50    3.02
   6  24  -5    1.00    1.55
   6  24  -4    6.47    2.46
   6  24  -3    2.37    1.60
   6  24  -1   62.64    3.16
   6  24   0   53.42    3.21
   6  26  -6   42.56    2.67
   6  26  -5    1.05    1.68
   6  26  -4    7.56    2.27
   6  26  -2    0.68    1.91
   6  26  -1   10.74    2.75
   6  26   0    0.82    2.19
   6  28  -5    1.27    1.74
   6  28  -4    8.06    2.53
   6  28  -3   44.05    3.05
   6  28  -2   25.36    2.97
   6  28  -1    0.94    2.23
   6  28   0   70.40    3.86
   6  28   1   22.86    3.57
   6  28   2   50.02    4.22
   6  30  -4    2.37    1.93
   6  30  -2    3.56    2.15
   6  30  -1   -1.22    2.17
   6  30   0   43.31    3.75
   6  32  -2    7.13    3.41
   6  32  -1    6.56    3.20
   6  32   2   65.39    4.79
   6  32   3   67.29    5.28
   6  32  11    3.43    2.80
   6  34   1   30.34    4.02
   6  34   2   19.01    4.29
   6  34   3   16.86    4.68
   6  34   8   -1.66    2.70
   6  34   9    1.80    2.65
   6  36   0    7.32    2.61
   6  36   1   34.63    4.13
   6  36   3   12.75    4.49
   6  36   4   17.09    4.92
   6  36   5   26.05    4.65
   6  36   6   -2.20    2.81
   6  36   7    1.19    2.68
   7   1 -14    6.36    1.40
   7   3 -16   40.78    2.07
   7   5 -17    1.45    1.35
   7   5 -16   11.49    1.72
   7   5 -15   -0.17    1.01
   7   7 -14   15.09    1.42
   7   9 -15    1.76    1.07
   7   9 -14   13.48    1.39
   7  11 -13    5.02    1.23
   7  15 -11   54.56    1.88
   7  19  -9    0.14    1.11
   7  19  -7   17.65    1.78
   7  19  -5    4.70    1.70
   7  19  -3    5.30    1.84
   7  21  -9   15.21    1.87
   7  21  -7   27.50    2.01
   7  21  -6   25.58    1.99
   7  21  -5   28.95    2.06
   7  21  -4   18.09    2.07
   7  21  -3   28.46    2.23
   7  21  -2   21.03    2.26
   7  23  -7   54.33    2.50
   7  23  -5   71.75    2.72
   7  23  -3   29.73    2.45
   7  23  -2    4.09    1.81
   7  23  -1   13.95    2.53
   7  25  -7    7.32    2.10
   7  25  -4   16.08    2.41
   7  25  -1    1.15    2.03
   7  25   0    1.35    2.24
   7  27  -6    6.73    2.28
   7  27  -5    6.60    2.39
   7  27  -4   23.88    2.70
   7  27  -3    1.23    1.94
   7  27  -1    3.85    2.19
   7  27   0   26.08    3.34
   7  27   1  159.67    5.10
   7  29  -3    2.38    2.09
   7  29  -2   19.60    3.06
   7  29  -1   11.72    3.70
   7  29   0   44.47    3.83
   7  29   1   39.59    4.00
   7  29   4    0.64    3.11
   7  31  -3   -0.41    2.05
   7  31  -1    7.10    3.29
   7  31   3    1.13    3.45
   7  31   5   49.82    4.86
   7  31   6   34.12    4.41
   7  31   7    0.36    2.98
   7  31   8    3.61    2.97
   7  31  11   -0.71    2.81
   7  33  -2    2.89    2.29
   7  33  -1   -0.18    2.42
   7  33   0   24.83    3.72
   7  33   1    5.89    3.05
   7  33   2   11.13    4.53
   7  33   4   26.56    4.80
   7  33   7    0.12    2.93
   7  33  10    1.66    2.63
   7  35   0   -0.70    2.56
   7  35   3   52.81    5.17
   7  35   4   33.00    4.93
   7  35   5   31.53    4.47
   7  35   6    4.01    2.89
   7  35   8    1.40    2.72
   7  37   0   20.29    3.84
   7  37   1   28.31    4.33
   7  37   3   48.25    5.00
   7  37   4   37.07    4.73
   8  -4 -13   27.67    1.66
   8   0 -15   -0.02    1.09
   8   0 -14    0.92    1.01
   8   2 -16   19.98    1.82
   8   2 -15    4.71    1.61
   8   4 -16    9.73    1.64
   8   4 -15    1.42    1.03
   8   4 -14   10.05    1.38
   8   6 -18    5.29    1.94
   8   6 -16    7.76    1.59
   8   6 -15   15.54    1.56
   8   6 -14   27.83    1.53
   8   8 -17   -0.07    1.25
   8   8 -16   33.15    1.90
   8   8 -15    2.08    1.06
   8   8 -14    3.93    1.29
   8  10 -16   61.82    2.25
   8  10 -15   -1.11    1.00
   8  10 -13   -0.90    0.85
   8  12 -13    0.75    0.94
   8  14 -13    0.80    0.99
   8  16 -11    0.58    1.06
   8  18 -11    4.67    1.75
   8  18  -9   15.15    1.69
   8  18  -7    6.79    1.59
   8  20  -9   15.57    1.74
   8  20  -5   25.97    2.08
   8  20  -4   26.18    2.08
   8  22  -9   30.08    2.14
   8  22  -7   14.82    1.95
   8  22  -5    7.09    1.90
   8  22  -4   17.94    2.19
   8  22  -3    8.32    2.16
   8  22  -2    2.07    1.64
   8  24  -7   62.93    2.76
   8  24  -6    5.15    2.42
   8  24  -5   37.97    2.61
   8  24  -3    2.80    1.83
   8  24  -2   53.18    3.06
   8  26  -7   -0.48    1.56
   8  26  -4    5.93    2.79
   8  26  -3   43.88    3.05
   8  26  -2    2.91    2.01
   8  26  -1   -1.60    2.10
   8  26   0   46.89    3.76
   8  28  -6    2.39    1.84
   8  28  -5    0.35    1.85
   8  28  -4   52.98    3.14
   8  28  -3    8.50    2.67
   8  28  -2    0.64    2.15
   8  28  -1   25.76    3.36
   8  28   0   62.04    4.11
   8  30  -5   39.24    3.01
   8  30  -3    6.21    2.76
   8  30  -2    0.90    2.22
   8  30   0    1.34    2.54
   8  30   1   31.65    4.15
   8  30   4   21.79    4.38
   8  30   5   60.03    4.69
   8  30   6   37.61    4.33
   8  30  12    3.83    2.69
   8  32  -4   10.92    3.36
   8  32  -3    1.75    2.21
   8  32  -2    0.41    2.26
   8  32   1    8.90    4.10
   8  32   9    2.91    2.85
   8  32  10    0.74    2.64
   8  34  -3    2.35    2.25
   8  34  -2    3.02    2.42
   8  34  -1    4.77    2.67
   8  34   0    3.12    2.72
   8  34   8    0.73    2.61
   8  36  -1   -0.34    2.38
   8  36   0    1.32    2.81
   8  36   1    3.75    3.14
   8  36   3   39.14    4.96
   8  36   5    6.48    3.05
   8  36   6   -1.36    2.60
   9  -5 -13   31.34    1.73
   9  -3 -14   33.29    1.81
   9  -1 -15    4.48    1.45
   9   1 -17   -0.39    1.29
   9   1 -16   35.62    2.01
   9   1 -15    6.42    1.43
   9   1 -14    3.36    1.47
   9   3 -17    0.05    1.31
   9   3 -16    6.94    1.59
   9   3 -15    8.35    1.44
   9   3 -14   28.53    1.57
   9   5 -16    4.35    1.52
   9   5 -15   10.01    1.48
   9   5 -14   35.39    1.63
   9   7 -18   63.63    2.54
   9   7 -16   60.78    2.16
   9   7 -14   14.89    1.44
   9   9 -16    0.90    1.19
   9   9 -14    4.30    1.32
   9  11 -14    0.98    0.97
   9  11 -13    0.97    0.94
   9  13 -14   28.63    1.71
   9  15 -14   -1.22    1.05
   9  15 -13    3.38    1.65
   9  15 -11    2.96    1.37
   9  17 -12    0.96    1.10
   9  17 -11    1.52    1.12
   9  19 -11   11.56    1.72
   9  19  -7   10.11    1.76
   9  19  -6    7.70    1.75
   9  19  -4   71.45    2.56
   9  19  -2   46.65    2.53
   9  21  -9   16.97    1.92
   9  21  -7   77.86    2.59
   9  21  -6   14.99    2.01
   9  21  -5   52.32    2.51
   9  21  -1   -0.06    1.70
   9  23  -9    9.42    2.04
   9  23  -7   30.17    2.28
   9  23  -5  123.27    3.37
   9  23  -4   12.79    2.30
   9  23  -3    1.50    1.76
   9  25  -9   -0.97    1.47
   9  25  -7   14.37    2.28
   9  25  -6    6.31    2.63
   9  25  -4   22.78    2.69
   9  25   1    0.25    2.40
   9  27  -7   16.25    2.45
   9  27  -6   10.51    2.53
   9  27  -5   -0.22    1.85
   9  27  -2    8.84    3.33
   9  27  -1   19.63    3.32
   9  27   2   36.63    4.22
   9  29  -6   12.69    2.66
   9  29  -5   36.95    3.01
   9  29  -4   11.69    2.80
   9  29  -3   19.06    3.11
   9  29  -1   49.46    3.82
   9  29   0    2.03    2.72
   9  29   3   16.98    4.20
   9  29   5   36.21    4.37
   9  29  12    0.39    2.71
   9  31  -6   11.56    3.16
   9  31  -5   29.92    3.10
   9  31  -4   19.00    3.03
   9  31  -1    1.93    2.56
   9  31   1   39.27    4.67
   9  31   4   53.19    4.68
   9  31   7   24.18    4.09
   9  31   9    0.14    2.71
   9  33  -4   11.59    3.04
   9  33  -3   35.75    3.55
   9  33  -2   -0.44    2.34
   9  33  -1    2.48    2.67
   9  33   0    0.03    2.84
   9  33   1   22.85    4.51
   9  33   6    6.29    3.01
   9  33   7   -0.56    2.80
   9  33   8    1.93    2.69
   9  33   9   -0.38    2.61
   9  35  -3    9.87    3.76
   9  35  -2    2.02    2.42
   9  35  -1    4.52    2.74
   9  35   0    2.86    2.92
   9  35   2   15.73    4.77
   9  35   3   20.59    4.76
   9  35   4    5.47    3.19
   9  35   7    8.21    3.82
   9  37  -1   -0.74    2.42
   9  37   2   29.58    4.78
  10  -4 -14   42.49    1.91
  10  -4 -13    9.10    1.44
  10   0 -17    1.18    1.37
  10   0 -16    1.70    1.18
  10   0 -15   -0.33    1.03
  10   2 -18   12.16    2.05
  10   2 -17   19.22    1.90
  10   2 -15    0.95    1.04
  10   4 -18   37.91    2.26
  10   4 -16   29.38    1.82
  10   4 -15    0.04    1.01
  10   6 -19    7.91    2.39
  10   6 -17   28.15    1.97
  10   6 -15   35.74    1.76
  10   6 -14   32.74    1.59
  10   8 -19    1.76    1.47
  10   8 -16   71.54    2.25
  10   8 -15    0.62    1.03
  10   8 -14    9.56    1.36
  10  10 -18   31.45    2.20
  10  10 -15    0.03    1.03
  10  10 -14    2.93    1.34
  10  12 -15   -0.30    1.05
  10  12 -14    5.76    1.39
  10  12 -13    4.39    1.33
  10  14 -15    4.63    1.55
  10  14 -14   16.28    1.61
  10  14 -13    3.46    1.63
  10  14 -12    0.90    1.04
  10  14 -11    0.91    1.05
  10  16 -14   30.46    1.89
  10  16 -13   -0.65    1.09
  10  16 -12    3.51    1.45
  10  16 -11   -0.29    1.08
  10  16  -9    0.60    1.10
  10  18 -13    8.75    1.95
  10  18 -12    0.26    1.18
  10  18  -9   15.93    1.74
  10  18  -8   76.30    2.39
  10  18  -7    9.04    1.66
  10  18  -5   59.75    2.41
  10  18  -3    1.41    1.41
  10  18  -2    0.45    1.52
  10  20 -11   -0.45    1.26
  10  20 -10    9.00    1.80
  10  20  -8    5.63    1.74
  10  20  -7   29.09    2.15
  10  20  -6   27.81    2.10
  10  20  -5   35.38    2.30
  10  20  -2   15.17    2.31
  10  22 -11    0.18    1.36
  10  22 -10   14.92    2.02
  10  22  -9   14.09    1.99
  10  22  -7   98.94    2.99
  10  22  -6   39.86    2.49
  10  22  -5   49.43    2.59
  10  22  -2    9.23    2.48
  10  24  -9   24.04    2.31
  10  24  -7   11.77    2.30
  10  24  -6   18.46    2.40
  10  24  -5  138.00    3.73
  10  24  -4   57.79    3.01
  10  24  -3   15.15    2.68
  10  26  -9    9.32    2.26
  10  26  -7   -0.57    1.64
  10  26  -5   10.14    2.59
  10  26  -4    0.88    1.98
  10  26   0   18.26    3.60
  10  26   1    1.33    2.61
  10  26   2   19.84    3.94
  10  28  -7    1.50    1.80
  10  28  -5    4.57    2.02
  10  28  -4   31.94    3.15
  10  28  -3    0.70    2.21
  10  28  -2   27.21    3.31
  10  28  -1    0.03    2.41
  10  28   3   90.91    4.96
  10  28   4  193.74    5.95
  10  30  -7   24.66    2.83
  10  30  -5   34.45    3.18
  10  30  -4    8.67    3.35
  10  30  -3   21.19    3.24
  10  30  -2   40.84    3.66
  10  30   0    1.87    2.83
  10  30   2   24.78    4.52
  10  30   6    3.75    2.96
  10  30   8    6.59    3.01
  10  30   9   -0.59    2.72
  10  30  10    8.53    3.81
  10  30  11    0.09    2.75
  10  32  -5   20.80    3.08
  10  32  -4   10.51    3.06
  10  32  -3   46.86    3.70
  10  32  -2    1.82    2.60
  10  32   1    7.80    3.50
  10  32   4    2.37    3.02
  10  34  -5   18.97    3.15
  10  34  -4    6.66    3.12
  10  34  -3   18.06    3.39
  10  34  -2    2.09    2.61
  10  34   1    4.64    3.35
  10  34   2   -0.77    3.31
  10  34   5   11.87    3.94
  10  34   6   13.27    3.93
  10  34   7    8.00    2.86
  10  36  -3   15.18    3.30
  10  36  -2    2.00    2.51
  10  36  -1    1.40    2.77
  10  36   2    9.99    4.40
  10  36   3    3.75    3.12
  10  36   4    1.08    2.89
  11  -5 -14    3.52    1.72
  11  -5 -13    4.87    1.56
  11  -3 -16   10.93    1.81
  11  -3 -15   -0.88    1.09
  11  -1 -17    0.67    1.36
  11   1 -18   30.08    2.27
  11   1 -17    0.19    1.28
  11   1 -16   22.21    1.74
  11   3 -18   39.28    2.35
  11   3 -17    7.04    1.75
  11   3 -16   12.13    1.59
  11   3 -15    0.20    1.02
  11   3 -14   33.50    1.63
  11   5 -19   10.47    2.11
  11   5 -18   11.82    1.90
  11   5 -17   -0.32    1.24
  11   5 -14    1.22    0.96
  11   7 -18    2.50    1.37
  11   7 -17    2.15    1.27
  11   7 -16   73.85    2.25
  11   7 -15    3.52    1.55
  11   9 -19    0.01    1.43
  11   9 -18   11.64    1.91
  11   9 -17    1.25    1.27
  11   9 -16   64.80    2.21
  11   9 -15    5.86    1.39
  11   9 -14   -0.43    0.91
  11   9 -13   21.79    1.46
  11  11 -18   55.70    2.45
  11  11 -17   -0.35    1.24
  11  11 -16   10.32    1.64
  11  11 -15    5.41    1.68
  11  11 -13   28.13    1.60
  11  11 -12    1.69    0.97
  11  13 -15    0.21    1.12
  11  13 -13   -0.20    1.04
  11  13 -12   20.80    1.59
  11  15 -16    1.64    1.27
  11  15 -15    9.63    1.64
  11  15 -14   21.93    1.75
  11  15 -13   -0.31    1.05
  11  15 -12    8.75    1.55
  11  15 -11   16.96    1.62
  11  17 -15    6.43    2.13
  11  17 -13   14.96    1.79
  11  17 -11    0.41    1.16
  11  17 -10    8.64    1.66
  11  17  -8   56.90    2.21
  11  17  -7    7.94    1.69
  11  17  -5    3.32    1.37
  11  17  -3   79.33    2.73
  11  17  -2  112.24    3.09
  11  19 -14    0.04    1.32
  11  19 -13    4.23    2.03
  11  19 -12   -0.01    1.23
  11  19 -11    0.47    1.28
  11  19  -9    0.03    1.28
  11  19  -7   53.38    2.37
  11  19  -6   37.20    2.25
  11  21 -13   -0.47    1.30
  11  21  -9    1.46    1.41
  11  21  -8    6.59    1.94
  11  21  -7   31.05    2.27
  11  21  -6   97.10    2.96
  11  21  -5   49.98    2.61
  11  21  -3    6.97    2.26
  11  21  -2    9.16    2.39
  11  21  -1   29.98    2.85
  11  23  -9   15.12    2.22
  11  23  -7   17.40    2.29
  11  23  -6   33.25    2.58
  11  23  -5    3.71    1.69
  11  23  -4  100.85    3.46
  11  23  -2   62.36    3.29
  11  23  -1   28.88    3.12
  11  25 -11    5.39    2.45
  11  25  -7   17.21    2.47
  11  25  -5   55.58    3.13
  11  25  -4   41.55    3.05
  11  25  -3   10.37    2.76
  11  25  -1    9.10    3.68
  11  25   1   18.62    3.67
  11  25   2   17.97    3.64
  11  27  -9    8.73    2.31
  11  27  -7    1.15    1.86
  11  27  -5   12.77    2.68
  11  27  -4   13.12    2.89
  11  27  -3   98.65    4.02
  11  27  -2    1.32    2.37
  11  27   0   89.67    4.60
  11  27   2    4.25    3.09
  11  27   3   23.71    4.09
  11  27   4   91.99    4.79
  11  27  12   -2.84    2.62
  11  29  -8   10.03    2.94
  11  29  -7   29.21    2.80
  11  29  -4   50.21    3.47
  11  29  -3   19.79    3.24
  11  29   1    2.77    3.20
  11  29   2   17.26    4.15
  11  29   3   32.57    4.26
  11  29   4   75.18    4.78
  11  29   6   10.52    3.87
  11  29   7    2.40    2.92
  11  29   8   25.73    4.12
  11  29   9    5.96    2.99
  11  29  11    1.93    2.69
  11  31  -7   19.51    2.87
  11  31  -5   65.70    3.69
  11  31  -4    4.76    2.38
  11  31  -3   14.42    3.30
  11  31  -2   16.34    3.54
  11  31   0    3.03    3.09
  11  31   4   47.21    4.59
  11  31   5   11.46    4.01
  11  31   6   18.35    3.96
  11  31   7   20.09    4.11
  11  31   9    5.67    2.96
  11  31  10   10.05    4.57
  11  33  -6    8.87    2.86
  11  33  -5    4.52    2.20
  11  33  -2   -1.37    2.52
  11  33  -1    2.05    2.89
  11  33   1    4.77    3.33
  11  33   3   17.70    4.44
  11  33   4   -0.54    2.96
  11  33   6    9.86    3.88
  11  33   8   -2.28    2.53
  11  35  -5   18.75    3.22
  11  35  -3   14.03    3.53
  11  35  -2    9.89    4.29
  11  35  -1    1.58    2.88
  11  35   0    1.92    3.20
  11  35   1   27.53    4.69
  11  35   2    0.66    3.30
  11  35   5   22.12    3.94
  11  35   6    9.73    3.85
  11  37  -3    9.62    3.36
  11  37  -2    0.79    2.48
  11  37   0    3.04    3.06
  11  37   1    4.20    3.26
  11  37   2    2.40    3.07
  12  -6 -14   29.48    1.84
  12  -4 -16    8.90    1.76
  12  -2 -14   43.42    1.80
  12   0 -18   27.30    2.22
  12   0 -17    0.02    1.24
  12   0 -15    0.58    1.02
  12   0 -14   10.93    1.37
  12   2 -19   -0.46    1.47
  12   2 -18   19.51    2.07
  12   2 -17    8.54    1.70
  12   2 -16   26.23    1.79
  12   4 -18   14.37    1.96
  12   4 -17   -0.31    1.25
  12   4 -16    9.53    1.52
  12   4 -15    3.16    1.51
  12   6 -20    9.19    2.50
  12   6 -18   30.75    2.11
  12   6 -17    0.27    1.25
  12   6 -16   58.22    2.09
  12   6 -14   26.83    1.55
  12   8 -20    1.02    1.53
  12   8 -19    1.40    1.45
  12   8 -18    8.37    1.89
  12   8 -16   97.81    2.48
  12   8 -14   14.10    1.44
  12   8 -13    3.53    1.45
  12  10 -19    1.66    1.44
  12  10 -18   35.93    2.23
  12  10 -17    1.06    1.27
  12  10 -13   45.58    1.78
  12  12 -17    2.34    1.29
  12  12 -14   22.25    1.68
  12  12 -13   11.44    1.46
  12  12 -12    6.82    1.38
  12  14 -17   10.72    1.82
  12  14 -16   13.48    1.82
  12  14 -15   16.98    1.74
  12  14 -14    7.99    1.63
  12  14 -12   12.71    1.54
  12  14 -11   22.37    1.64
  12  14 -10   48.53    1.97
  12  16 -16   12.87    1.89
  12  16 -15   10.46    1.81
  12  16 -13    1.09    1.18
  12  16 -12    0.72    1.15
  12  16 -11    5.81    1.54
  12  16 -10    0.23    1.13
  12  18 -14    7.36    1.73
  12  18 -13    0.72    1.27
  12  18 -12    1.05    1.24
  12  18 -11    1.15    1.25
  12  18 -10    0.26    1.25
  12  18  -9    5.14    1.97
  12  18  -5    8.00    1.89
  12  18  -2   -0.30    1.64
  12  18  -1   31.88    2.56
  12  20 -14   16.91    2.03
  12  20 -13   -0.96    1.33
  12  20 -12    1.65    1.41
  12  20 -11    6.48    1.91
  12  20  -9    0.09    1.36
  12  20  -6   84.71    2.93
  12  20  -2   42.54    2.76
  12  20  -1   19.15    2.62
  12  22 -12    9.92    2.05
  12  22 -11    0.29    1.45
  12  22  -8   19.20    2.21
  12  22  -7   41.62    2.59
  12  22  -6   45.18    2.68
  12  22  -3   11.39    2.50
  12  22  -2   63.65    3.30
  12  22  -1   19.57    2.94
  12  22   0    1.91    2.21
  12  24 -12   -0.88    1.41
  12  24 -11   11.74    2.21
  12  24 -10    0.90    1.62
  12  24  -9    1.80    1.68
  12  24  -8    6.22    2.59
  12  24  -6   14.19    2.56
  12  24  -5  107.58    3.62
  12  24  -1   -0.67    2.28
  12  24   0    3.21    2.41
  12  24   1   -0.94    2.62
  12  26 -11   -1.47    1.53
  12  26 -10    4.43    2.17
  12  26  -9    7.80    2.39
  12  26  -8    8.29    2.76
  12  26  -7   -0.56    1.82
  12  26  -6    8.74    2.54
  12  26  -5    0.86    1.99
  12  26  -4   82.93    3.65
  12  26  -1   21.16    3.51
  12  26  12   -1.04    2.47
  12  28 -10    8.25    2.39
  12  28  -9   12.77    2.40
  12  28  -8   11.57    2.46
  12  28  -7   11.60    2.72
  12  28  -6   13.05    2.78
  12  28  -5   17.22    2.90
  12  28  -4    7.04    2.88
  12  28  -3    2.56    2.43
  12  28   0   19.13    3.96
  12  28   3    8.95    3.85
  12  28   4   33.17    4.14
  12  28   8   41.24    4.30
  12  30  -9    1.38    1.86
  12  30  -7   11.95    2.77
  12  30  -6   25.57    3.08
  12  30  -5    0.21    2.08
  12  30  -4    8.86    3.18
  12  30  -3   44.45    3.78
  12  30  -2   11.20    3.58
  12  30   2    0.95    3.15
  12  30   3   48.50    4.48
  12  30   5   47.72    4.30
  12  30   7   42.99    4.34
  12  30  10    1.58    2.66
  12  32  -7    3.41    2.01
  12  32  -6   21.09    3.05
  12  32  -5   27.49    3.24
  12  32  -4   26.96    3.52
  12  32  -3    2.81    2.60
  12  32  -1    1.81    3.00
  12  32   2   -0.37    3.13
  12  32   3   -1.54    2.98
  12  32   4    5.48    3.10
  12  32   5   19.44    4.05
  12  32   6    4.74    2.85
  12  32   7    8.94    3.84
  12  32   8   12.30    3.80
  12  34  -5   23.83    3.27
  12  34  -4   13.99    3.35
  12  34  -3   31.79    3.84
  12  34  -1    0.58    2.96
  12  34   0    2.90    3.38
  12  34   1   -0.40    3.19
  12  34   3    2.37    2.91
  12  34   4   -1.72    2.69
  12  34   5   12.16    3.84
  12  36  -5   36.31    3.53
  12  36  -4    7.53    3.23
  12  36  -3    1.40    2.47
  12  36   1    0.85    3.10
  12  36   2    3.33    2.90
  13  -3 -16   54.19    2.24
  13  -3 -15   31.88    1.85
  13  -3 -14  107.99    2.37
  13  -1 -15    5.07    1.42
  13  -1 -14   33.78    1.65
  13   1 -19    0.26    1.51
  13   1 -18   44.97    2.36
  13   1 -14   32.71    1.60
  13   3 -20    4.80    2.09
  13   3 -19    0.70    1.50
  13   3 -18   46.36    2.36
  13   3 -16   52.11    2.08
  13   3 -14   97.05    2.17
  13   5 -19    0.80    1.47
  13   5 -17   -0.78    1.20
  13   5 -16   85.99    2.34
  13   7 -19   25.09    2.19
  13   7 -17    0.81    1.27
  13   7 -16   79.74    2.33
  13   7 -15    0.04    1.01
  13   9 -21    0.81    1.57
  13   9 -20   13.89    2.21
  13   9 -18   13.21    1.88
  13   9 -15   -0.87    1.01
  13   9 -14   14.00    1.49
  13  11 -20    1.97    1.56
  13  11 -19    1.10    1.42
  13  11 -18   13.51    1.94
  13  11 -17    0.71    1.30
  13  11 -16    6.23    1.60
  13  11 -12    1.05    1.02
  13  13 -19    0.61    1.43
  13  13 -18    8.58    1.88
  13  13 -17    9.60    1.77
  13  13 -16   18.61    1.79
  13  13 -15    1.65    1.18
  13  13 -13   -0.71    1.06
  13  13 -12   10.36    1.56
  13  15 -18    1.90    1.38
  13  15 -17    4.72    1.81
  13  15 -16   75.09    2.55
  13  15 -15    4.73    1.68
  13  15 -13    0.72    1.13
  13  15 -11    7.13    1.59
  13  17 -14   13.87    1.85
  13  17 -13   -0.31    1.25
  13  17 -12   12.16    1.71
  13  17 -11    0.86    1.24
  13  17 -10   -0.10    1.20
  13  17  -9   -0.52    1.23
  13  17  -5   22.97    2.07
  13  17  -2   92.07    3.06
  13  17  -1  236.09    4.31
  13  19 -15    1.57    1.41
  13  19 -14    5.68    1.83
  13  19 -13   35.93    2.24
  13  19 -12    8.39    1.89
  13  19 -11    0.12    1.39
  13  19 -10    0.78    1.28
  13  19  -9   -0.47    1.25
  13  19  -8   66.15    2.56
  13  19  -5  102.85    3.05
  13  19  -4  171.87    3.72
  13  19  -3   19.62    2.38
  13  21 -13   12.13    1.99
  13  21 -12   -0.76    1.48
  13  21 -10    0.07    1.43
  13  21  -8   33.98    2.41
  13  21  -7    1.36    1.54
  13  21  -5   18.58    2.42
  13  21  -4  117.46    3.50
  13  21  -3   22.49    2.61
  13  21  -2  115.41    3.76
  13  21   0   19.14    3.04
  13  23 -11   25.69    2.39
  13  23  -9   19.31    2.35
  13  23  -8    9.95    2.32
  13  23  -7    2.25    1.74
  13  23  -6   62.99    3.07
  13  23  -1   -0.18    2.15
  13  23   0   18.04    3.34
  13  23   1    0.73    2.42
  13  25 -12   10.66    2.24
  13  25 -11    0.96    1.63
  13  25 -10   -0.03    1.68
  13  25  -9    5.52    2.27
  13  25  -8   12.44    2.45
  13  25  -7   18.19    2.62
  13  25  -6   -0.63    1.84
  13  25  -5   48.06    3.16
  13  25  -3   21.39    3.14
  13  25  -1   88.08    4.27
  13  25   0  144.07    5.01
  13  25   1   10.04    3.62
  13  25   2   10.73    4.22
  13  25   3   19.03    3.67
  13  25  12    5.00    2.66
  13  27 -11    0.37    1.68
  13  27 -10   -0.03    1.70
  13  27  -9    8.20    2.87
  13  27  -8    2.23    1.88
  13  27  -6    9.87    2.79
  13  27  -5   13.29    2.94
  13  27  -4    3.14    2.33
  13  27   0   37.01    4.18
  13  27   1   11.78    3.93
  13  27   3    0.59    2.82
  13  27   4   26.10    3.91
  13  27   6   41.59    4.26
  13  27   8   40.25    4.31
  13  27  11    0.50    2.71
  13  29 -10    0.54    1.78
  13  29  -9    1.15    1.90
  13  29  -8   18.85    2.78
  13  29  -7    3.15    2.07
  13  29  -6    2.95    2.11
  13  29  -5   10.21    2.97
  13  29  -4   83.19    4.11
  13  29  -1   11.11    3.97
  13  29   1    2.96    3.01
  13  29   2    2.37    2.95
  13  29   3   27.13    4.22
  13  29   5   32.32    4.04
  13  29   6   14.99    3.94
  13  29   7   23.69    4.12
  13  31  -8    9.13    2.64
  13  31  -7   13.41    2.83
  13  31  -6   23.59    3.25
  13  31  -4   20.63    3.46
  13  31  -3   27.24    3.76
  13  31   0   19.74    4.40
  13  31   1    4.24    3.33
  13  31   2   18.89    4.27
  13  31   3   26.01    4.11
  13  31   4    1.80    2.91
  13  31   7   28.28    4.11
  13  33  -8    0.06    1.93
  13  33  -6   10.11    3.52
  13  33  -5   26.94    3.44
  13  33  -4   15.29    3.55
  13  33  -3   28.37    3.80
  13  33  -1   -0.62    2.99
  13  33   3    0.32    2.90
  13  33   4   20.60    4.06
  13  33   5    6.08    2.90
  13  33   6   12.31    4.47
  13  33   7   19.44    3.80
  13  35  -5   34.16    3.51
  13  35  -3   25.67    3.77
  13  35  -1    1.19    3.18
  13  35   3    3.89    2.95
  13  35   4    0.39    2.67
  13  37  -4    1.83    2.26
  13  37  -3   19.54    3.80
  13  37  -2    1.71    2.76
  13  37  -1   -0.07    2.96
  13  37   0    0.47    3.07
  14  -6 -15    6.17    1.65
  14  -6 -14   74.98    2.24
  14  -6 -13    9.37    1.45
  14  -4 -17    1.51    1.44
  14  -4 -16   50.83    2.22
  14  -4 -13   46.46    1.79
  14  -2 -15    0.65    1.02
  14   0 -19   -1.51    1.50
  14   0 -15   -0.31    0.97
  14   0 -14   23.65    1.53
  14   2 -20    2.17    1.63
  14   2 -19    2.45    1.54
  14   2 -15   -0.49    1.02
  14   4 -20   -1.16    1.53
  14   4 -19    9.68    2.01
  14   4 -18   65.17    2.50
  14   4 -17    1.16    1.22
  14   6 -21    1.08    1.66
  14   6 -20    2.12    1.56
  14   6 -18   74.38    2.59
  14   6 -17    1.01    1.26
  14   6 -16  107.90    2.53
  14   6 -15    4.55    1.43
  14   8 -21   -0.66    1.56
  14   8 -20    6.87    2.38
  14   8 -17   -0.17    1.23
  14   8 -16   58.77    2.17
  14   8 -15    6.79    1.44
  14  10 -21    0.00    1.61
  14  10 -19    9.04    1.99
  14  10 -16   -0.28    1.14
  14  10 -15    6.45    1.75
  14  10 -13    0.09    1.02
  14  12 -20    5.40    1.99
  14  12 -18    3.23    1.41
  14  12 -17    0.54    1.29
  14  12 -13    0.43    1.08
  14  14 -19    0.42    1.42
  14  14 -18    7.99    1.88
  14  14 -17    6.80    2.07
  14  14 -14   45.23    2.16
  14  14 -12   68.99    2.25
  14  14 -11   11.20    1.63
  14  14  -9    4.46    1.55
  14  16 -15    1.00    1.26
  14  16 -14   32.15    2.03
  14  16 -12    6.65    1.70
  14  16 -11   11.88    1.74
  14  16 -10    0.80    1.23
  14  16  -7    4.18    1.70
  14  16  -3  106.80    3.08
  14  16  -2  448.07    5.93
  14  16  -1  251.85    4.39
  14  18 -15    1.84    1.42
  14  18 -13    1.21    1.35
  14  18 -12    0.15    1.37
  14  18 -11   10.89    1.91
  14  18  -9   13.44    1.91
  14  18  -7   28.86    2.15
  14  18  -5   96.48    2.99
  14  18  -4  425.70    5.82
  14  18  -3   88.92    3.12
  14  18  -1    3.07    1.92
  14  20 -16   15.13    2.13
  14  20 -15    0.37    1.43
  14  20 -14    4.54    2.26
  14  20 -13    6.60    2.01
  14  20 -12   12.04    1.98
  14  20 -11   15.27    2.04
  14  20 -10   -0.24    1.42
  14  20  -9    1.76    1.52
  14  20  -6   27.89    2.40
  14  20  -5   26.15    2.46
  14  20  -4  176.25    4.01
  14  20  -3    6.34    2.37
  14  20  -2   83.19    3.41
  14  20   0   30.67    3.04
  14  22 -15    9.55    2.14
  14  22 -14   13.61    2.12
  14  22 -13   51.83    2.70
  14  22 -12    0.54    1.54
  14  22 -11   12.81    2.24
  14  22 -10    0.74    1.57
  14  22  -9    1.70    1.64
  14  22  -8   35.56    2.58
  14  22  -7    1.28    1.59
  14  22  -5   11.24    2.45
  14  22  -4   32.34    2.82
  14  22  -3   12.69    2.72
  14  22  -2   48.46    3.31
  14  22  -1   20.34    3.14
  14  22   0   -0.73    2.31
  14  22  13    2.66    2.45
  14  24 -14   23.94    2.41
  14  24 -12   12.21    2.30
  14  24 -10    0.75    1.70
  14  24  -9    1.20    1.75
  14  24  -7    0.07    1.84
  14  24  -6   86.13    3.52
  14  24  -3    9.10    2.99
  14  24   0   12.41    3.44
  14  24   1   11.97    3.47
  14  24   2    5.40    2.57
  14  24   3    0.91    2.72
  14  24  11    0.51    2.65
  14  26 -13    1.02    1.59
  14  26 -12    0.47    1.65
  14  26 -11    1.45    1.73
  14  26 -10    1.83    1.73
  14  26  -9   -0.87    1.74
  14  26  -7   11.91    2.68
  14  26  -6    0.66    1.98
  14  26  -5    9.57    2.84
  14  26  -3   13.14    3.18
  14  26  -2   10.40    3.38
  14  26  -1   24.65    3.74
  14  26   1   -1.82    2.77
  14  26   2   -1.54    2.64
  14  26   3   -0.52    2.73
  14  26   5   54.09    4.33
  14  26   6   65.34    4.55
  14  26   7   65.80    4.57
  14  26   8   14.95    3.99
  14  26  10   16.48    3.88
  14  26  11    2.54    2.66
  14  28 -11    1.47    1.76
  14  28 -10   -0.73    1.79
  14  28  -6   20.64    3.07
  14  28  -5    1.59    2.31
  14  28  -4    7.71    3.67
  14  28  -2  130.64    5.01
  14  28   1   -0.80    2.85
  14  28   3    9.31    3.86
  14  28   5    0.27    2.85
  14  28   6   17.36    4.06
  14  28   8   32.76    4.14
  14  28  10   21.55    4.03
  14  30 -10    0.73    1.80
  14  30  -9    2.25    1.93
  14  30  -8    1.93    2.02
  14  30  -7    5.01    2.22
  14  30  -5   42.69    3.65
  14  30  -4   32.66    3.73
  14  30  -1    0.57    2.99
  14  30   0    3.56    3.15
  14  30   1   10.50    4.09
  14  30   3   -0.35    2.98
  14  30   4   12.50    4.50
  14  30   5   37.33    4.23
  14  30   6    2.38    2.86
  14  30   9   22.87    3.98
  14  32  -7    0.90    2.10
  14  32  -5   52.19    3.87
  14  32  -4   37.06    3.87
  14  32  -3   10.48    3.64
  14  32   1    4.74    3.16
  14  32   2   -1.03    2.97
  14  32   3   22.96    4.14
  14  32   4    2.13    2.96
  14  34  -6    3.64    2.33
  14  34  -4   18.38    3.57
  14  34  -3   36.76    4.13
  14  34  -2   -0.15    2.94
  14  34  -1    1.52    3.25
  14  34   2    1.48    2.92
  14  34   3   21.60    4.04
  14  34   4    1.39    2.73
  14  36  -6   11.18    3.65
  14  36  -5   21.31    3.45
  14  36  -4    1.84    2.55
  14  36  -3   30.86    3.98
  14  36   0   -1.35    3.02
  14  36   1    1.58    2.93
  15  -7 -15    8.44    1.68
  15  -7 -13    2.95    1.39
  15  -5 -16    9.32    1.78
  15  -5 -15    1.54    1.20
  15  -5 -14   29.75    1.72
  15  -3 -18    9.53    2.03
  15  -3 -17    0.43    1.35
  15  -3 -16   36.28    2.01
  15  -3 -15    0.79    1.11
  15  -1 -18    1.93    1.44
  15  -1 -17    1.37    1.33
  15  -1 -16   70.05    2.25
  15  -1 -15    0.39    1.07
  15   1 -20   11.50    2.53
  15   1 -17    1.93    1.27
  15   1 -16   65.67    2.20
  15   1 -15    0.97    1.05
  15   1 -14    8.96    1.30
  15   3 -20    1.95    1.64
  15   3 -19    2.09    1.47
  15   3 -16   31.23    1.85
  15   3 -15    0.23    1.04
  15   3 -14   18.80    1.48
  15   5 -21    0.00    1.60
  15   5 -20    0.84    1.58
  15   5 -19   -0.76    1.42
  15   5 -17    7.16    1.68
  15   5 -14   26.24    1.57
  15   5 -13    6.49    1.52
  15   7 -21   -1.85    1.55
  15   7 -20    0.38    1.52
  15   7 -19    0.34    1.44
  15   7 -17    0.42    1.27
  15   7 -16    7.64    1.57
  15   9 -22    1.68    1.70
  15   9 -21    1.96    1.64
  15   9 -20    1.86    1.51
  15   9 -19   -0.13    1.41
  15   9 -15    0.02    1.09
  15   9 -12   25.63    1.61
  15  11 -21    0.76    1.55
  15  11 -18   -0.96    1.29
  15  11 -16   45.00    2.15
  15  11 -15    0.99    1.17
  15  11 -14   45.97    2.02
  15  11 -11    1.27    1.06
  15  13 -19   -0.56    1.39
  15  13 -18    0.55    1.36
  15  13 -17    0.55    1.34
  15  13 -16   37.66    2.12
  15  13 -15    4.33    1.62
  15  13 -14   27.70    1.93
  15  13 -13    1.12    1.20
  15  13 -10    0.98    1.14
  15  15 -19    5.15    1.93
  15  15 -17    2.34    1.40
  15  15 -16    0.45    1.29
  15  15 -15    1.93    1.33
  15  15 -14   43.07    2.17
  15  15 -12   17.15    1.80
  15  15 -11   20.28    1.83
  15  15  -9   13.45    1.76
  15  15  -5    4.41    1.80
  15  15  -3  137.05    3.29
  15  15  -2   21.99    2.27
  15  15  -1   85.85    3.04
  15  17 -18   16.22    2.14
  15  17 -17    7.99    2.00
  15  17 -16    0.30    1.34
  15  17 -15    8.16    1.85
  15  17 -13    2.62    1.39
  15  17 -12   -0.42    1.27
  15  17  -7   42.85    2.31
  15  17  -6   12.94    1.99
  15  17  -5   62.73    2.63
  15  17  -4   28.09    2.35
  15  17  -3  143.40    3.58
  15  19 -17    0.16    1.49
  15  19 -15    0.33    1.43
  15  19 -14   19.23    2.10
  15  19 -13   22.68    2.21
  15  19 -11    7.05    2.27
  15  19 -10    6.75    2.24
  15  19  -7   -0.72    1.51
  15  19  -6   26.98    2.39
  15  19  -5  109.48    3.33
  15  19  -3   20.70    2.57
  15  19  -1   36.09    2.96
  15  21 -15    0.77    1.48
  15  21 -14   23.68    2.30
  15  21 -12    8.76    2.11
  15  21 -10    1.62    1.51
  15  21  -9    7.94    2.17
  15  21  -6   16.74    2.44
  15  21  -3   40.63    3.05
  15  21  -1   47.95    3.39
  15  23 -14   19.03    2.34
  15  23 -13   18.60    2.41
  15  23 -11    1.01    1.65
  15  23 -10    1.91    1.68
  15  23  -9   -0.48    1.70
  15  23  -5    3.72    2.01
  15  23  -4   31.90    3.09
  15  23  -2   77.46    3.92
  15  23  -1   66.03    3.91
  15  23   1   39.11    3.77
  15  23   2    7.95    3.37
  15  23   3   28.73    3.71
  15  23  10   40.39    3.97
  15  23  11    6.55    2.80
  15  23  12    9.25    3.44
  15  25 -14   18.09    2.38
  15  25 -13   -0.84    1.58
  15  25 -12   15.52    2.50
  15  25  -9    9.34    2.89
  15  25  -7    6.31    2.56
  15  25  -4   55.03    3.50
  15  25  -3   41.15    3.59
  15  25  -2   13.09    3.89
  15  25  -1    4.44    2.74
  15  25   0   36.38    3.99
  15  25   1    8.75    3.57
  15  25   2    1.47    2.65
  15  25   3    1.90    2.81
  15  25   4   48.24    4.13
  15  25  10   25.97    3.96
  15  25  11    2.92    2.58
  15  27 -13    5.51    2.29
  15  27 -12    2.07    1.80
  15  27 -11    2.36    1.78
  15  27 -10    0.10    1.78
  15  27  -9    4.67    1.94
  15  27  -8    0.09    1.98
  15  27  -7   -1.71    1.94
  15  27  -6    3.01    2.12
  15  27  -3   28.07    3.62
  15  27  -2   38.46    3.92
  15  27   0   10.21    3.90
  15  27   1    1.88    2.79
  15  27   2    4.09    2.79
  15  27   3   -1.54    2.69
  15  27   4   -0.16    2.78
  15  27  10   39.35    4.06
  15  29 -12   -1.26    1.67
  15  29 -10   -1.29    1.81
  15  29  -9   -0.39    1.92
  15  29  -6   17.61    3.18
  15  29  -5    7.39    3.19
  15  29   2   12.97    3.93
  15  29   6   13.00    3.93
  15  29   7   18.54    4.04
  15  29   8   25.60    4.09
  15  31 -10   -0.76    1.82
  15  31  -9    9.86    2.77
  15  31  -8   15.33    2.97
  15  31  -7    1.60    2.21
  15  31  -6    2.13    2.35
  15  31  -5   23.85    3.58
  15  31  -4   14.25    3.66
  15  31   1   -2.31    3.00
  15  31   2    2.23    2.89
  15  31   4   -0.16    2.87
  15  31   5   -1.23    2.82
  15  31   6   10.03    3.76
  15  33  -9    3.30    2.03
  15  33  -7    0.42    2.16
  15  33  -6   15.27    3.30
  15  33  -5   30.49    3.70
  15  33  -4   12.29    4.25
  15  33   0   14.34    4.38
  15  33   1    1.14    2.96
  15  33   3    5.06    2.91
  15  33   6    8.36    3.88
  15  35  -7    0.89    2.09
  15  35  -6    9.91    3.23
  15  35  -5   19.85    3.54
  15  35  -4   14.48    3.71
  15  35  -3   32.59    4.29
  15  35  -2   12.01    4.27
  15  35  -1   -0.67    2.98
  15  35   3    2.86    2.72
  15  37  -3   14.35    4.07
  16  -8 -14   26.81    1.86
  16  -6 -15   -0.07    1.14
  16  -6 -14   14.93    1.55
  16  -6 -13   16.05    1.51
  16  -4 -18    0.84    1.55
  16  -4 -17   -0.38    1.36
  16  -4 -14   50.60    1.91
  16  -4 -13    1.08    1.01
  16  -2 -19    1.73    1.54
  16  -2 -17   -0.25    1.30
  16  -2 -16   15.92    1.70
  16  -2 -15   -0.03    1.01
  16  -2 -14   16.51    1.47
  16   0 -19    0.48    1.47
  16   0 -17   -0.75    1.24
  16   0 -15    0.48    0.98
  16   2 -21    1.22    1.72
  16   2 -20    4.68    2.34
  16   2 -17    0.76    1.22
  16   2 -15    0.80    1.05
  16   4 -21    2.10    1.71
  16   4 -20   12.94    2.50
  16   4 -16   36.40    1.92
  16   4 -15    0.90    1.09
  16   4 -14   48.68    1.82
  16   4 -13    2.03    0.95
  16   6 -22    0.88    1.72
  16   6 -21    1.61    1.63
  16   6 -20   -0.36    1.52
  16   6 -15    0.01    1.07
  16   6 -13   14.56    1.44
  16   8 -22    7.91    2.37
  16   8 -21    1.63    1.60
  16   8 -20   -0.21    1.49
  16   8 -19   14.11    2.01
  16   8 -17    0.60    1.29
  16   8 -16    0.27    1.13
  16   8 -14   26.35    1.71
  16   8 -13   23.88    1.63
  16   8 -12   60.86    1.97
  16  10 -22    0.20    1.69
  16  10 -21   -0.54    1.52
  16  10 -20    1.53    1.50
  16  10 -17    7.06    1.74
  16  10 -13   21.33    1.71
  16  10 -12   11.85    1.51
  16  10 -11   92.71    2.34
  16  12 -21    1.87    1.58
  16  12 -20    1.15    1.51
  16  12 -18   11.12    1.92
  16  12 -17   -0.35    1.27
  16  12 -16   31.41    2.09
  16  12 -15    0.66    1.19
  16  12 -12   10.02    1.65
  16  12 -11   18.24    1.70
  16  14 -21   -1.40    1.45
  16  14 -20    0.14    1.45
  16  14 -19    0.60    1.41
  16  14 -18    0.01    1.42
  16  14 -16   20.23    2.00
  16  14 -15    0.49    1.33
  16  14 -10   47.47    2.14
  16  14  -9    4.47    1.93
  16  14  -8   -0.74    1.19
  16  14  -7   12.80    1.81
  16  14  -5    1.81    1.41
  16  14  -1   37.01    2.49
  16  16 -19    6.60    2.03
  16  16 -18   11.66    2.04
  16  16 -17    6.99    1.97
  16  16 -16    7.39    1.87
  16  16 -15   30.47    2.16
  16  16 -14   48.44    2.41
  16  16 -13   10.76    1.91
  16  16 -12   37.13    2.20
  16  16 -10    4.64    1.78
  16  16  -9    6.10    1.79
  16  16  -6   48.41    2.39
  16  16  -4    1.22    1.59
  16  16  -1   24.14    2.56
  16  18 -17   25.57    2.28
  16  18 -15   -0.19    1.45
  16  18 -13   58.96    2.63
  16  18 -12   39.38    2.41
  16  18 -11   13.49    2.01
  16  18  -9    7.57    2.02
  16  18  -8   10.42    1.98
  16  18  -6   -0.70    1.47
  16  18  -5   15.71    2.26
  16  18  -3    5.42    2.60
  16  18  -2   65.66    3.17
  16  18   0   -1.24    1.87
  16  20 -17    2.01    1.50
  16  20 -16    4.11    2.00
  16  20 -15   12.11    2.11
  16  20 -14   20.65    2.21
  16  20 -13   24.83    2.39
  16  20 -12   41.94    2.57
  16  20 -10   -0.27    1.54
  16  20  -7   16.28    2.34
  16  20  -6   26.26    2.54
  16  20  -5   33.80    2.75
  16  20  -4   45.09    2.97
  16  20  -1   62.65    3.54
  16  20  11   13.85    3.60
  16  22 -16   24.53    2.38
  16  22 -15    1.84    1.56
  16  22 -14   17.69    2.37
  16  22 -13   15.38    2.34
  16  22 -12    2.41    1.68
  16  22 -11    2.54    1.65
  16  22 -10    0.15    1.69
  16  22  -9    6.06    2.65
  16  22  -7    0.00    1.85
  16  22  -6   55.86    3.07
  16  22  -5   19.35    2.79
  16  22  -4  120.67    4.03
  16  22  -3   72.46    3.66
  16  22  -2   14.41    2.98
  16  22  -1   14.53    3.23
  16  22   0   63.51    3.99
  16  22   1   96.35    4.34
  16  22   3    2.10    2.41
  16  22  10   40.30    3.91
  16  22  11    9.08    3.47
  16  22  12    7.27    3.51
  16  24 -15    1.72    1.64
  16  24 -13    2.19    1.69
  16  24 -12   13.17    2.45
  16  24 -11    0.73    1.76
  16  24 -10    8.56    2.39
  16  24  -6   32.91    3.06
  16  24  -5   26.70    3.09
  16  24  -3   90.36    4.12
  16  24  -2    9.80    3.33
  16  24   0   10.65    3.56
  16  24   1   17.20    3.58
  16  24   2    3.18    2.63
  16  24   3    1.66    2.75
  16  24   4   15.17    3.66
  16  24   5    0.04    2.66
  16  24   7   47.96    4.32
  16  24   8   38.89    4.15
  16  24   9   15.69    3.81
  16  24  11    9.08    3.48
  16  26 -14   16.52    2.42
  16  26 -13   -0.27    1.69
  16  26 -12    6.09    2.75
  16  26 -11    3.74    1.79
  16  26 -10    2.54    1.94
  16  26  -9    4.24    2.00
  16  26  -8   11.03    3.18
  16  26  -7    1.72    2.09
  16  26  -5   24.33    3.30
  16  26  -4   47.82    3.66
  16  26  -3   28.75    3.63
  16  26  -2    2.63    2.68
  16  26   0   24.01    3.89
  16  26   1   17.57    3.84
  16  26   2    1.57    2.77
  16  26   3   10.19    3.71
  16  26   4    1.06    2.76
  16  26   6   72.05    4.51
  16  26  10   43.42    4.07
  16  28 -13    5.73    2.75
  16  28 -12    6.35    2.45
  16  28 -11    1.53    1.88
  16  28 -10   -0.61    1.79
  16  28  -9    4.06    2.10
  16  28  -8   -1.80    1.93
  16  28  -7    0.43    2.11
  16  28  -6   -0.04    2.20
  16  28  -4   16.00    3.56
  16  28  -3   32.92    3.90
  16  28  -1   49.51    4.50
  16  28   0   16.79    4.09
  16  28   1   13.77    3.87
  16  28   2    0.55    2.77
  16  28   3    2.23    2.81
  16  28   4   13.08    3.86
  16  28   5   25.15    3.95
  16  28   6   14.25    3.97
  16  28   7   17.87    4.01
  16  28   9   13.39    3.72
  16  30 -12    0.41    1.83
  16  30 -10   -0.36    1.87
  16  30  -9    4.80    2.05
  16  30  -8   12.96    2.96
  16  30  -7    1.87    2.28
  16  30  -5   30.22    3.61
  16  30   1   -0.24    2.88
  16  30   2   -0.81    2.71
  16  30   5   -1.01    2.74
  16  30   6   54.25    4.28
  16  32 -10    0.02    1.94
  16  32  -9    2.79    2.10
  16  32  -8    0.23    2.12
  16  32  -7   16.41    3.12
  16  32  -5    8.90    4.06
  16  32  -4    7.72    3.64
  16  32  -1    4.42    3.19
  16  32   0   26.35    4.37
  16  32   2   -0.41    2.82
  16  32   3   -1.78    2.79
  16  32   5   15.76    3.86
  16  32   6    1.92    2.74
  16  34  -9    1.90    1.98
  16  34  -8    1.53    2.05
  16  34  -7    9.52    3.08
  16  34  -5   14.85    3.54
  16  34  -3   15.47    4.79
  16  34   2   -0.71    2.71
  16  34   3    1.28    2.73
  16  34   4    1.12    2.70
  16  36  -7    1.50    2.17
  16  36  -6   -1.14    2.15
  16  36  -4   16.55    3.80
  16  36  -3   30.74    4.30
  16  36  -1    2.14    2.95
  17  -9 -12  263.98    3.85
  17  -7 -15   -0.92    1.20
  17  -7 -13   49.80    1.94
  17  -5 -16   53.15    2.23
  17  -5 -14   23.39    1.65
  17  -5 -13   12.55    1.43
  17  -3 -19    7.66    2.12
  17  -3 -18    0.49    1.45
  17  -3 -16   18.57    1.80
  17  -3 -15    0.39    1.12
  17  -3 -13   -0.41    0.93
  17  -1 -20    0.96    1.59
  17  -1 -19    5.21    2.06
  17  -1 -18    4.38    1.85
  17  -1 -17    6.89    1.73
  17  -1 -16    1.17    1.15
  17  -1 -15    0.75    1.02
  17  -1 -13    2.66    1.23
  17   1 -19    5.14    1.97
  17   1 -18    5.50    1.80
  17   1 -17    7.51    1.90
  17   1 -14    9.27    1.36
  17   1 -13    2.24    0.97
  17   3 -21    5.43    1.80
  17   3 -20    0.35    1.51
  17   3 -18    0.29    1.32
  17   3 -17   13.75    1.75
  17   3 -16   18.50    1.68
  17   3 -13   -0.02    0.91
  17   5 -22    0.64    1.72
  17   5 -21    0.28    1.60
  17   5 -20    1.91    1.55
  17   5 -19   -0.33    1.34
  17   5 -17    9.54    1.76
  17   5 -13   13.08    1.44
  17   7 -22    8.89    2.38
  17   7 -21    1.60    1.63
  17   7 -18    7.11    1.86
  17   7 -15   -0.07    1.09
  17   7 -14   19.43    1.60
  17   7 -13   44.70    1.86
  17   9 -23    5.41    2.39
  17   9 -22    6.64    2.22
  17   9 -21    6.90    2.09
  17   9 -20    0.76    1.50
  17   9 -19    7.97    2.03
  17   9 -18   14.38    1.94
  17   9 -17   -0.17    1.21
  17   9 -14   20.07    1.70
  17   9 -11   70.81    2.15
  17  11 -23   -1.36    1.61
  17  11 -22   -1.02    1.61
  17  11 -20    1.29    1.48
  17  11 -19   -0.53    1.41
  17  11 -16    4.47    1.72
  17  11 -13   11.75    1.62
  17  11 -11  119.33    2.64
  17  13 -22   -0.29    1.55
  17  13 -21    1.83    1.59
  17  13 -19    4.56    2.25
  17  13 -17   -0.47    1.34
  17  13 -16    4.14    2.00
  17  13 -15    0.63    1.30
  17  13 -12   21.18    1.86
  17  13 -11    4.20    1.84
  17  13  -8    0.54    1.18
  17  13  -4   32.85    2.21
  17  13  -3   19.69    2.12
  17  15 -21   -0.85    1.51
  17  15 -20    0.22    1.52
  17  15 -19    0.32    1.46
  17  15 -17   18.75    2.14
  17  15 -16   39.54    2.31
  17  15 -15    0.61    1.43
  17  15 -13    4.10    1.39
  17  15 -11    0.99    1.24
  17  15 -10   25.42    1.98
  17  15  -9    0.05    1.32
  17  15  -8    1.23    1.34
  17  15  -7   85.23    2.70
  17  15  -6   70.37    2.61
  17  15  -5    1.56    1.42
  17  15  -4   13.20    2.03
  17  15  -3   13.61    2.17
  17  15  -1    1.38    1.74
  17  17 -20    1.65    1.55
  17  17 -19    0.55    1.47
  17  17 -16    6.07    2.25
  17  17 -15   29.55    2.35
  17  17 -14   75.42    2.78
  17  17 -13   16.06    2.07
  17  17 -12   83.42    2.89
  17  17 -10   -0.15    1.31
  17  17  -6   21.59    2.22
  17  17  -5   17.25    2.27
  17  17  -1   35.24    2.86
  17  17   0   14.15    2.76
  17  19 -19    0.50    1.47
  17  19 -18    0.17    1.48
  17  19 -17    9.39    2.06
  17  19 -15    0.38    1.55
  17  19 -14   58.29    2.70
  17  19 -13    4.35    2.11
  17  19 -12   36.08    2.50
  17  19 -11   15.39    2.26
  17  19  -9    6.91    2.07
  17  19  -8   37.46    2.50
  17  19  -7    7.61    2.15
  17  19  -6   19.31    2.38
  17  19  -5    0.97    1.72
  17  19  -3   93.52    3.53
  17  19  -2   87.79    3.61
  17  19  -1   -0.42    2.09
  17  19   0  116.45    4.16
  17  19   1  119.67    4.28
  17  19  10   18.33    3.56
  17  21 -18   -0.07    1.47
  17  21 -17    1.42    1.54
  17  21 -16    5.14    2.07
  17  21 -15    7.24    2.19
  17  21 -13   40.29    2.68
  17  21 -12   65.49    2.97
  17  21 -11    0.87    1.67
  17  21 -10    6.23    2.27
  17  21  -8    1.98    1.82
  17  21  -7   -1.08    1.68
  17  21  -6    9.72    2.46
  17  21  -5   66.20    3.28
  17  21  -4   53.97    3.28
  17  21  -2   12.99    2.95
  17  21  -1   29.62    3.35
  17  21   0   25.70    3.39
  17  21   1   24.41    3.43
  17  21   8   90.00    4.60
  17  21  10   23.52    3.72
  17  21  11   15.10    3.42
  17  23 -17    5.09    2.49
  17  23 -16    8.30    2.16
  17  23 -15   -0.64    1.55
  17  23 -14   14.43    2.35
  17  23 -13    7.84    2.67
  17  23 -12   16.39    2.48
  17  23 -11    1.86    1.83
  17  23 -10   -0.01    1.68
  17  23  -9    1.19    1.77
  17  23  -6   36.47    3.01
  17  23  -5   20.58    3.04
  17  23  -3   83.01    3.97
  17  23  -2    1.30    2.35
  17  23   0   22.06    3.58
  17  23   1    2.88    2.62
  17  23   2    0.49    2.53
  17  23   4    4.40    2.76
  17  23   6   53.49    4.27
  17  23   7   17.44    3.74
  17  23  11   31.41    3.71
  17  25 -15    9.11    2.22
  17  25 -14   18.81    2.51
  17  25 -13   -1.14    1.67
  17  25 -12    1.01    1.78
  17  25  -9    5.85    2.53
  17  25  -5   18.98    3.17
  17  25  -3   41.62    3.73
  17  25  -2    2.55    2.53
  17  25  -1   19.89    3.71
  17  25   1    8.87    3.51
  17  25   2   11.80    3.55
  17  25   3    2.92    2.82
  17  25   4   44.87    4.17
  17  25   5   44.72    4.26
  17  27 -12    9.78    2.57
  17  27 -11    0.30    1.80
  17  27 -10   -0.03    1.83
  17  27  -8    2.08    2.11
  17  27  -7    9.27    3.00
  17  27  -4   40.28    3.75
  17  27  -2   25.20    3.96
  17  27  -1   33.09    4.21
  17  27   1   12.53    3.80
  17  27   2   10.30    3.71
  17  27   3    1.04    2.77
  17  27   4    1.65    2.92
  17  27   5    2.54    2.85
  17  27   8   23.13    3.99
  17  27   9   17.81    3.72
  17  29 -12    0.08    1.89
  17  29 -11   18.16    2.77
  17  29 -10   -1.08    1.94
  17  29  -9   -0.16    1.98
  17  29  -8    0.96    2.10
  17  29  -7   -0.64    2.21
  17  29  -6    7.97    3.80
  17  29  -4   29.70    3.90
  17  29  -1   30.37    4.34
  17  29   0    2.56    2.94
  17  29   1    0.13    2.95
  17  29   2    4.47    2.87
  17  29   3   -0.36    2.87
  17  29   4    1.02    2.74
  17  29   5    9.92    3.83
  17  29   6   20.85    3.93
  17  29   8   13.07    4.01
  17  31 -12    4.12    1.87
  17  31 -11   -0.50    1.92
  17  31 -10    1.71    2.01
  17  31  -9   -2.20    2.00
  17  31  -8    0.67    2.27
  17  31  -7   -0.75    2.26
  17  31  -6   11.25    3.94
  17  31  -5   36.06    3.89
  17  31  -1   11.46    4.17
  17  31   0   16.51    4.04
  17  31   1    8.79    3.05
  17  31   2    0.08    2.74
  17  31   3    0.06    2.82
  17  31   5    0.10    2.62
  17  31   6    5.08    2.69
  17  33 -10   -0.82    1.84
  17  33  -9   -1.06    2.04
  17  33  -8    0.57    2.16
  17  33  -7    0.79    2.34
  17  33  -6    1.73    2.52
  17  33  -5   10.28    3.61
  17  33  -1   30.90    4.48
  17  33   0   15.12    4.09
  17  33   2    0.70    2.75
  17  33   3    4.31    2.74
  17  33   4    0.98    2.62
  17  35  -9    0.78    1.94
  17  35  -8    1.71    2.13
  17  35  -7    8.87    3.16
  17  35  -6    7.68    3.29
  17  35   0    0.46    2.84
  17  35   1    0.67    2.71
  18  -8 -14   45.93    2.06
  18  -8 -12   26.17    1.67
  18  -6 -17    3.85    1.90
  18  -6 -14   21.45    1.65
  18  -6 -13   27.31    1.64
  18  -4 -19    0.15    1.58
  18  -4 -18    1.53    1.48
  18  -4 -16   46.98    2.09
  18  -4 -15    0.94    1.12
  18  -4 -14   10.74    1.47
  18  -4 -13   12.39    1.41
  18  -2 -20   -0.85    1.65
  18  -2 -19    1.25    1.59
  18  -2 -18   10.76    1.92
  18  -2 -16    6.60    1.57
  18  -2 -15    0.00    1.05
  18  -2 -13   -0.44    0.94
  18   0 -20    2.13    1.57
  18   0 -19   -1.09    1.47
  18   0 -17    1.47    1.22
  18   0 -16    5.63    1.54
  18   0 -15   -0.81    0.96
  18   0 -14   61.79    1.91
  18   0 -13    0.15    0.94
  18   2 -19    0.52    1.46
  18   2 -18   11.45    1.92
  18   2 -16    8.74    1.55
  18   2 -15   -0.17    0.99
  18   2 -14   12.01    1.42
  18   2 -13    0.34    1.00
  18   4 -22    5.53    2.32
  18   4 -21    1.28    1.63
  18   4 -18    0.84    1.34
  18   4 -15   -0.38    1.04
  18   4 -13   14.85    1.45
  18   6 -22   15.94    2.44
  18   6 -21    6.71    2.24
  18   6 -20    0.50    1.56
  18   6 -19   -0.20    1.42
  18   6 -17    5.85    2.02
  18   6 -15    3.74    1.65
  18   6 -14   20.88    1.63
  18   6 -12    1.69    1.01
  18   8 -23   -0.01    1.75
  18   8 -22    8.87    2.29
  18   8 -21   -0.88    1.58
  18   8 -20   -0.48    1.42
  18   8 -19    0.48    1.48
  18   8 -18   19.22    2.01
  18   8 -16    4.43    1.95
  18   8 -15    3.90    1.52
  18   8 -14   45.57    1.97
  18   8 -13    1.18    1.13
  18   8 -12   29.23    1.74
  18  10 -23    1.08    1.72
  18  10 -21    1.92    1.57
  18  10 -20   -0.59    1.50
  18  10 -19    1.15    1.47
  18  10 -15    7.67    1.70
  18  10 -14    0.95    1.15
  18  10 -12  320.35    4.31
  18  10 -11   44.99    2.00
  18  10 -10   46.34    1.95
  18  12 -23    1.45    1.72
  18  12 -22   -0.28    1.57
  18  12 -21    1.67    1.60
  18  12 -20   -0.12    1.43
  18  12 -19    0.70    1.41
  18  12 -18   -1.04    1.37
  18  12 -17   -0.60    1.34
  18  12 -16    0.99    1.32
  18  12 -14   31.54    2.06
  18  12 -13    1.38    1.19
  18  12 -12   34.65    2.00
  18  12 -11   56.25    2.18
  18  12 -10   34.50    1.96
  18  12  -8   14.12    1.76
  18  12  -7    1.04    1.24
  18  12  -2  119.21    3.14
  18  12  -1   65.62    2.70
  18  12   1    1.29    1.68
  18  14 -22   -0.53    1.55
  18  14 -21    0.37    1.56
  18  14 -20    0.56    1.49
  18  14 -17    0.04    1.37
  18  14 -16   23.00    2.08
  18  14 -12   24.45    2.03
  18  14 -11    0.12    1.27
  18  14 -10   25.48    1.94
  18  14  -8    2.16    1.34
  18  14  -7   15.03    1.90
  18  14  -6   30.32    2.15
  18  14  -5   33.14    2.26
  18  14  -4   48.53    2.49
  18  14  -3    6.47    2.08
  18  14   0   67.77    3.04
  18  14   1   10.64    2.41
  18  16 -21    1.29    1.57
  18  16 -20    1.08    1.53
  18  16 -19   -0.37    1.44
  18  16 -16   30.93    2.34
  18  16 -15    0.77    1.46
  18  16 -14   22.08    2.16
  18  16 -11   14.64    2.00
  18  16 -10    1.60    1.37
  18  16  -7   73.91    2.75
  18  16  -6   21.97    2.25
  18  16  -5    0.62    1.56
  18  16  -3   52.92    2.83
  18  16  -2   98.11    3.38
  18  16  -1    2.76    1.96
  18  16   1   28.48    2.95
  18  16   2   22.79    2.96
  18  18 -20    0.04    1.50
  18  18 -19    0.12    1.47
  18  18 -18   -0.72    1.44
  18  18 -17    8.79    2.12
  18  18 -16    5.49    2.04
  18  18 -15    5.67    2.07
  18  18 -14   55.01    2.74
  18  18 -13    6.79    2.16
  18  18 -10   -0.07    1.45
  18  18  -9    0.72    1.57
  18  18  -7    6.75    2.12
  18  18  -6   11.08    2.28
  18  18  -5    5.76    2.24
  18  18  -4   29.53    2.65
  18  18  -2  161.40    4.24
  18  18   0   55.19    3.49
  18  18   3   17.55    3.16
  18  18   9    0.90    2.45
  18  20 -19    0.07    1.48
  18  20 -18   -0.68    1.46
  18  20 -17    1.62    1.57
  18  20 -16   33.43    2.58
  18  20 -15   13.43    2.20
  18  20 -14   35.05    2.57
  18  20 -13    7.24    2.58
  18  20 -12   22.45    2.40
  18  20  -9    5.82    2.22
  18  20  -7    0.47    1.80
  18  20  -6    9.38    2.47
  18  20  -5   93.42    3.57
  18  20  -4   26.35    2.88
  18  20  -2    9.10    2.91
  18  20   1    2.86    2.39
  18  20   4    7.13    2.58
  18  20   5    1.47    2.58
  18  20   6   24.95    3.70
  18  20   8   66.54    4.12
  18  22 -18    0.50    1.53
  18  22 -17    0.17    1.54
  18  22 -16    1.00    1.60
  18  22 -15   -0.75    1.62
  18  22 -13    8.59    2.30
  18  22 -12   12.76    2.46
  18  22 -11    9.90    2.39
  18  22  -7    9.86    2.63
  18  22  -5   32.54    3.12
  18  22  -3   25.40    3.14
  18  22  -2   10.14    3.15
  18  22   0   24.11    3.52
  18  22   1   31.45    3.66
  18  22   2   -1.20    2.33
  18  24 -17    0.92    1.59
  18  24 -15    0.57    1.68
  18  24 -13    7.17    2.80
  18  24 -11    1.11    1.87
  18  24 -10    1.28    1.90
  18  24  -7    2.59    2.07
  18  24  -6   27.78    3.10
  18  24  -5    6.32    2.97
  18  24  -4    3.46    2.45
  18  24  -3   34.04    3.58
  18  24  -2   18.62    3.47
  18  24  -1   26.40    3.64
  18  24   2    2.10    2.60
  18  24   3   23.48    3.83
  18  24   6   10.92    3.78
  18  24   7   11.12    3.71
  18  24   8   22.20    3.83
  18  24  10   33.50    3.75
  18  26 -15    3.09    1.73
  18  26 -14   13.35    2.56
  18  26 -13   -0.41    1.80
  18  26 -11    1.61    1.97
  18  26 -10    0.01    1.94
  18  26  -9    6.53    3.13
  18  26  -6   47.12    3.54
  18  26  -3    8.86    3.47
  18  26   0   89.02    4.57
  18  26   2   19.32    3.71
  18  26   3    1.45    2.68
  18  26   4   -1.30    2.62
  18  26   7   20.99    3.94
  18  26   9   18.90    3.66
  18  28 -14   15.58    2.57
  18  28 -13    0.16    1.82
  18  28 -12    1.34    1.89
  18  28 -11   14.72    2.80
  18  28 -10    0.90    2.03
  18  28  -9   -0.61    2.07
  18  28  -8    2.27    2.25
  18  28  -5    0.07    2.54
  18  28  -4   24.93    3.77
  18  28  -3   45.77    4.31
  18  28  -2   58.22    4.55
  18  28  -1   23.61    4.10
  18  28   1   21.33    3.89
  18  28   2    7.42    3.02
  18  28   3   -2.05    2.66
  18  28   4    1.42    2.74
  18  28   5   15.78    3.82
  18  28   7    1.90    2.75
  18  28   8   12.88    3.85
  18  30 -13   12.43    2.58
  18  30 -12   10.31    3.14
  18  30 -10   -1.03    1.94
  18  30  -9    8.51    2.93
  18  30  -8    2.29    2.26
  18  30  -1   14.75    3.97
  18  30   0    1.04    2.83
  18  30   1    1.06    2.92
  18  30   2    0.54    2.87
  18  30   3   13.33    3.86
  18  30   4    0.30    2.67
  18  30   6   11.50    4.38
  18  32 -12    0.69    1.84
  18  32 -11   -0.38    1.86
  18  32 -10    0.76    2.03
  18  32  -9    1.02    2.12
  18  32  -8   -0.13    2.13
  18  32  -7    2.82    2.45
  18  32  -5    9.81    4.32
  18  32  -2   10.57    4.87
  18  32  -1   17.45    4.06
  18  32   1    9.24    3.83
  18  32   2   -0.29    2.76
  18  32   3    0.00    2.64
  18  32   4    1.92    2.71
  18  32   5    0.82    2.63
  18  34 -10   -0.11    1.85
  18  34  -9   -0.91    1.97
  18  34  -8   -0.02    2.08
  18  34  -7   -0.95    2.30
  18  34  -6    8.66    3.97
  18  34  -5    9.94    4.34
  18  34  -4   17.46    4.06
  18  34  -1   66.10    4.70
  18  34   0   16.07    4.00
  18  34   1    1.24    2.67
  18  34   2    1.18    2.65
  18  36  -7    3.27    2.26
  18  36  -5    5.47    2.71
  18  36  -4    1.00    2.84
  18  36  -3   18.30    4.32
  19  -9 -13    9.73    1.65
  19  -9 -12   91.00    2.36
  19  -7 -16    8.68    1.80
  19  -7 -15    5.87    1.66
  19  -5 -18    4.07    1.99
  19  -5 -17    1.61    1.37
  19  -5 -16   37.46    2.07
  19  -5 -15    1.13    1.16
  19  -5 -14   22.62    1.65
  19  -3 -20    0.69    1.71
  19  -3 -19    8.79    2.11
  19  -3 -18    0.20    1.38
  19  -3 -16    9.87    1.66
  19  -3 -15    3.25    1.14
  19  -3 -14   42.59    1.82
  19  -1 -21    1.45    1.73
  19  -1 -20    6.83    2.18
  19  -1 -19   -0.56    1.48
  19  -1 -17    3.62    1.65
  19  -1 -16   28.74    1.81
  19  -1 -15    0.98    1.08
  19  -1 -14   29.90    1.64
  19  -1 -13    0.78    0.94
  19   1 -21   -0.05    1.64
  19   1 -20    8.73    2.10
  19   1 -19    1.51    1.52
  19   1 -17    1.64    1.22
  19   1 -16   32.40    1.85
  19   1 -15    0.32    1.05
  19   1 -14   31.42    1.65
  19   1 -13    0.42    0.99
  19   3 -22   -1.94    1.69
  19   3 -20    1.51    1.58
  19   3 -19    8.71    1.98
  19   3 -18   -0.32    1.31
  19   3 -17    2.37    1.32
  19   3 -16    7.62    1.54
  19   3 -15    3.83    1.57
  19   3 -14   45.28    1.83
  19   3 -13    1.64    0.97
  19   5 -23    1.78    1.85
  19   5 -22    9.90    2.40
  19   5 -21    7.71    2.55
  19   5 -17   -0.03    1.20
  19   5 -15    2.38    1.15
  19   5 -14   17.92    1.58
  19   5 -13   30.32    1.68
  19   7 -23    0.82    1.78
  19   7 -22    1.40    1.76
  19   7 -21   -0.08    1.61
  19   7 -20    0.94    1.54
  19   7 -17   15.59    1.87
  19   7 -16    4.64    1.61
  19   7 -14   36.21    1.91
  19   7 -12   75.24    2.16
  19   7 -11    0.55    1.03
  19   9 -23    0.68    1.72
  19   9 -22   11.71    2.36
  19   9 -21   -0.32    1.56
  19   9 -20    0.29    1.49
  19   9 -19    0.95    1.47
  19   9 -16    4.37    1.70
  19   9 -14   35.91    1.97
  19   9 -13    9.92    1.59
  19   9 -12   87.45    2.39
  19   9 -11    7.75    1.53
  19   9   2   12.42    2.10
  19  11 -24    6.55    2.91
  19  11 -23    2.58    1.76
  19  11 -22   -0.97    1.60
  19  11 -21   -0.55    1.59
  19  11 -18    0.42    1.40
  19  11 -15    1.23    1.25
  19  11 -14   55.99    2.29
  19  11 -13   21.14    1.84
  19  11 -12   25.11    1.88
  19  11 -11    6.87    1.61
  19  11 -10  112.43    2.69
  19  11  -9   23.21    1.82
  19  11  -2  356.20    5.26
  19  11  -1   34.74    2.36
  19  11   2   40.72    2.68
  19  13 -23    1.16    1.70
  19  13 -22   -0.42    1.59
  19  13 -20   -0.32    1.49
  19  13 -19    5.05    2.31
  19  13 -18    0.91    1.44
  19  13 -16   13.63    2.02
  19  13 -12   57.67    2.36
  19  13 -11    2.07    1.25
  19  13 -10   56.59    2.34
  19  13  -8    0.57    1.28
  19  13  -7   -0.01    1.25
  19  13  -6   59.92    2.50
  19  13  -5   14.64    2.01
  19  13  -4  175.29    3.57
  19  13  -1   26.62    2.46
  19  13   0  146.95    3.72
  19  13   1    6.11    2.42
  19  13   2  105.77    3.58
  19  15 -21    2.02    1.64
  19  15 -20   -0.51    1.48
  19  15 -18    1.15    1.51
  19  15 -17    0.50    1.51
  19  15 -13   19.39    2.11
  19  15 -11    8.73    1.93
  19  15 -10    1.37    1.43
  19  15  -9    1.41    1.40
  19  15  -8   57.32    2.53
  19  15  -7    0.83    1.42
  19  15  -6   27.80    2.27
  19  15  -4   61.32    2.79
  19  15   0  155.24    4.03
  19  15   3    6.70    3.28
  19  17 -21    0.14    1.57
  19  17 -20   -1.77    1.48
  19  17 -17    1.65    1.56
  19  17 -16    5.18    2.06
  19  17 -14   24.64    2.40
  19  17 -12    7.16    2.04
  19  17 -11   27.42    2.29
  19  17 -10    8.61    2.04
  19  17  -9   18.16    2.20
  19  17  -8    6.06    2.36
  19  17  -7    1.59    1.66
  19  17  -6   -0.94    1.60
  19  17  -5   16.93    2.40
  19  17  -4   67.75    3.08
  19  17  -3   31.67    2.73
  19  17  -2   40.82    2.99
  19  17  -1    2.20    2.04
  19  17   4   38.69    3.54
  19  17   6   32.16    3.45
  19  17   7   10.27    3.76
  19  17   8   14.91    3.33
  19  19 -19   -0.24    1.50
  19  19 -18   -0.34    1.53
  19  19 -17   -0.38    1.55
  19  19 -16   24.94    2.47
  19  19 -15   -0.12    1.56
  19  19 -14   33.02    2.61
  19  19 -13    8.99    2.25
  19  19 -11    2.05    1.72
  19  19  -9   -0.54    1.68
  19  19  -8    9.92    2.33
  19  19  -7    7.43    2.32
  19  19  -6   -0.18    1.72
  19  19  -5    1.65    1.97
  19  19  -4   10.81    2.70
  19  19  -3    6.21    2.65
  19  19  -1    3.32    2.25
  19  19   0   24.39    3.31
  19  19   2   13.16    3.17
  19  19   5    0.19    2.54
  19  19   6   83.59    4.28
  19  21 -19    0.48    1.50
  19  21 -18   -1.01    1.49
  19  21 -17    6.36    2.51
  19  21 -16   14.18    2.36
  19  21 -15    6.29    2.21
  19  21 -13   -0.25    1.73
  19  21 -12   -0.63    1.62
  19  21 -10    9.61    2.37
  19  21  -9   -0.54    1.72
  19  21  -8    0.46    1.90
  19  21  -7    6.63    2.57
  19  21  -6    6.71    3.11
  19  21  -5    7.13    2.77
  19  21  -4   32.52    3.15
  19  21  -3   38.73    3.35
  19  21  -1    0.90    2.36
  19  21   0  105.25    4.38
  19  21   1   45.17    3.75
  19  21   5    3.66    2.65
  19  21   7    2.96    2.57
  19  21   8   19.10    3.65
  19  21   9   17.78    3.49
  19  23 -18    1.23    1.59
  19  23 -17   -1.37    1.54
  19  23 -16   -0.65    1.54
  19  23 -15   -0.10    1.64
  19  23 -13   11.26    2.48
  19  23 -12   18.65    2.53
  19  23 -11    0.95    1.87
  19  23  -9    2.27    2.07
  19  23  -8   -0.49    1.95
  19  23  -7    7.70    3.20
  19  23  -6   36.22    3.24
  19  23  -5   22.38    3.17
  19  23  -3    7.85    3.14
  19  23  -2  123.64    4.67
  19  23   1   59.14    4.06
  19  23   2   43.85    3.93
  19  23   5    3.35    2.71
  19  23   9   18.32    3.50
  19  25 -17    0.76    1.63
  19  25 -16    1.66    1.73
  19  25 -14    9.33    2.53
  19  25 -13    2.81    1.89
  19  25 -12    0.72    1.95
  19  25 -11   24.91    2.91
  19  25 -10    1.44    1.94
  19  25  -8   -1.79    2.05
  19  25  -7   18.37    3.03
  19  25  -6   57.19    3.73
  19  25  -5    2.07    2.44
  19  25  -2   70.98    4.37
  19  25  -1   26.22    3.81
  19  25   1    1.02    2.68
  19  25   3    3.66    2.84
  19  25   5    1.43    2.86
  19  25   7   10.98    3.71
  19  25   8   21.04    3.78
  19  25   9    4.67    2.53
  19  27 -15    1.93    1.72
  19  27 -14    9.24    2.49
  19  27 -13    7.47    2.59
  19  27 -12    2.95    1.97
  19  27 -11   10.27    2.78
  19  27  -9    9.20    2.92
  19  27  -6    3.04    2.46
  19  27  -4   16.65    3.63
  19  27  -3   10.07    4.31
  19  27  -2   34.76    4.09
  19  27  -1   22.64    3.92
  19  27   1    2.45    2.84
  19  27   2    0.71    2.75
  19  27   3    1.71    2.88
  19  27   6   -0.83    2.68
  19  27   7   -1.59    2.56
  19  27   8   51.07    4.08
  19  29 -13   15.76    2.68
  19  29 -12   -0.10    1.86
  19  29 -11    2.18    2.04
  19  29 -10    1.18    2.13
  19  29  -9    1.34    2.17
  19  29  -8   -1.72    2.26
  19  29  -6   -0.75    2.47
  19  29  -4    7.60    3.69
  19  29  -3   58.02    4.54
  19  29  -2   11.90    4.06
  19  29   0    0.67    2.83
  19  29   1    3.06    2.84
  19  29   2    4.21    2.82
  19  29   3   10.84    4.32
  19  29   5    0.47    2.62
  19  31 -13   10.83    2.62
  19  31 -11    1.14    2.00
  19  31 -10   -0.92    2.08
  19  31  -8   -1.68    2.23
  19  31  -7    1.23    2.41
  19  31  -4   19.77    3.95
  19  31  -1   12.05    3.98
  19  31   0   14.25    3.78
  19  31   2   -1.27    2.59
  19  31   3    2.40    2.74
  19  31   4    0.87    2.62
  19  31   5    0.21    2.59
  19  33 -12    0.76    1.87
  19  33 -10    1.00    2.07
  19  33  -9    9.22    3.57
  19  33  -8    1.85    2.29
  19  33  -7    3.78    2.51
  19  33  -3   22.49    4.34
  19  33   0    9.25    3.83
  19  33   1   -0.46    2.54
  19  33   2    2.58    2.69
  19  33   3    2.68    2.63
  19  35  -9    2.25    2.08
  19  35  -8    1.15    2.20
  19  35  -7    1.04    2.32
  19  35  -2   11.17    4.87
  19  35  -1   11.95    3.85
  19  35   0    2.69    2.64
  20 -10 -12   77.34    2.32
  20  -8 -16    9.96    1.90
  20  -8 -14   35.11    2.02
  20  -8 -13    3.24    1.48
  20  -8 -12   76.29    2.21
  20  -6 -18   17.56    2.16
  20  -6 -17    1.03    1.48
  20  -6 -16   16.25    1.84
  20  -6 -15    1.06    1.21
  20  -6 -13    4.08    1.42
  20  -4 -18    0.40    1.43
  20  -4 -17   -1.51    1.34
  20  -4 -15    1.84    1.15
  20  -4 -14   60.35    2.00
  20  -2 -20    1.31    1.66
  20  -2 -18    7.72    1.89
  20  -2 -17    0.30    1.25
  20  -2 -14   14.99    1.51
  20  -2 -13    0.52    0.95
  20   0 -19   -0.12    1.47
  20   0 -17   -0.69    1.25
  20   0 -16    0.22    1.12
  20   0 -15   -0.77    1.01
  20   0 -14   23.62    1.58
  20   0 -13    1.04    0.96
  20   2 -21   -0.59    1.58
  20   2 -20    1.47    1.57
  20   2 -19    1.54    1.51
  20   2 -16   13.63    1.65
  20   2 -15    4.88    1.60
  20   2 -14   14.60    1.50
  20   2 -13   -1.09    0.91
  20   4 -23    2.42    1.90
  20   4 -22   11.48    2.49
  20   4 -20    5.86    2.34
  20   4 -19    1.78    1.50
  20   4 -18    3.87    1.78
  20   4 -16   18.99    1.77
  20   4 -15    1.88    1.09
  20   4 -14   54.53    1.99
  20   4 -13    4.19    1.54
  20   4 -12  138.00    2.56
  20   6 -23    2.18    1.83
  20   6 -22    1.83    1.72
  20   6 -21    0.70    1.63
  20   6 -19    1.56    1.44
  20   6 -18   15.47    1.98
  20   6 -17    0.85    1.31
  20   6 -15   -0.45    1.09
  20   6 -13    3.91    1.44
  20   6 -12   17.65    1.58
  20   6 -11    0.16    1.04
  20   8 -24    1.64    1.85
  20   8 -23    6.64    2.45
  20   8 -21    0.98    1.64
  20   8 -20   -0.58    1.50
  20   8 -18   -0.16    1.32
  20   8 -17    8.83    2.07
  20   8 -15   18.97    1.81
  20   8 -14   36.17    1.96
  20   8 -12   70.63    2.23
  20   8 -11    0.28    1.15
  20   8 -10   24.05    1.76
  20  10 -24    7.48    2.47
  20  10 -23   -0.10    1.75
  20  10 -22    6.62    2.29
  20  10 -21   -0.13    1.56
  20  10 -19   -0.35    1.43
  20  10 -15    0.97    1.31
  20  10 -14   58.56    2.29
  20  10 -13   -0.03    1.19
  20  10 -12   78.10    2.40
  20  10 -10   17.26    1.73
  20  10  -9    1.24    1.22
  20  10  -8   65.27    2.29
  20  12 -23   -1.11    1.62
  20  12 -20    8.12    2.16
  20  12 -15   -0.26    1.33
  20  12 -13    0.87    1.28
  20  12 -12   37.69    2.14
  20  12  -9    6.84    2.01
  20  12  -6    0.98    1.40
  20  12  -5   24.64    2.18
  20  12  -3   24.28    2.23
  20  12  -2   33.10    2.38
  20  12  -1   40.66    2.52
  20  12   0  110.10    3.32
  20  12   1   20.62    2.52
  20  12   2   70.86    3.17
  20  12   4    1.25    2.01
  20  14 -23    1.12    1.68
  20  14 -22    5.12    2.28
  20  14 -19    5.41    2.36
  20  14 -18    1.14    1.46
  20  14 -17    0.77    1.49
  20  14 -14   38.86    2.33
  20  14 -13    0.57    1.41
  20  14 -12    0.88    1.37
  20  14 -11    0.69    1.36
  20  14 -10   69.48    2.60
  20  14  -9   23.78    2.06
  20  14  -8    0.44    1.44
  20  14  -5   -1.25    1.51
  20  14  -4   40.22    2.51
  20  14  -1   95.31    3.38
  20  14   0  142.02    3.89
  20  14   2   20.96    2.78
  20  14   4    0.76    2.05
  20  14   5    3.13    2.20
  20  16 -22    1.57    1.69
  20  16 -21    1.32    1.62
  20  16 -20    0.80    1.59
  20  16 -19    1.19    1.51
  20  16 -18   -0.15    1.50
  20  16 -17    8.54    2.11
  20  16 -16   -0.08    1.52
  20  16 -13    8.95    2.05
  20  16 -11    5.93    2.02
  20  16 -10    5.52    2.33
  20  16  -9   -1.14    1.49
  20  16  -8   12.29    2.12
  20  16  -6    1.60    1.71
  20  16  -5   31.83    2.58
  20  16  -3   19.16    2.61
  20  16   1    3.18    2.24
  20  16   4   10.32    3.03
  20  16   5   47.93    3.51
  20  16   6    2.73    2.41
  20  16   7    1.37    2.39
  20  18 -21    1.43    1.58
  20  18 -20   -1.18    1.52
  20  18 -19   -1.03    1.49
  20  18 -17   -0.68    1.55
  20  18 -12    1.74    1.67
  20  18 -11   21.54    2.39
  20  18 -10    8.43    2.59
  20  18  -8   13.70    2.35
  20  18  -5   -1.70    1.84
  20  18  -3   90.73    3.69
  20  18   4   12.86    3.21
  20  18   5   -1.61    2.37
  20  18   6   21.36    3.41
  20  18   7    1.85    2.40
  20  20 -20   -0.53    1.53
  20  20 -19   -1.32    1.50
  20  20 -18    0.50    1.63
  20  20 -17    0.89    1.66
  20  20 -16   17.82    2.44
  20  20 -15    0.46    1.69
  20  20 -11   40.45    2.76
  20  20 -10   44.36    2.87
  20  20  -9    5.82    2.77
  20  20  -8   -0.83    1.86
  20  20  -7   -0.80    1.83
  20  20  -6   28.31    2.91
  20  20  -5    1.57    2.14
  20  20  -4   86.08    3.80
  20  20  -3   23.88    3.15
  20  20  -1   42.79    3.57
  20  20   0   24.55    3.45
  20  20   2   39.76    3.62
  20  20   4   -1.65    2.48
  20  20   7    0.59    2.57
  20  20   8   15.95    3.50
  20  22 -19    0.52    1.57
  20  22 -18    0.87    1.55
  20  22 -17    1.16    1.68
  20  22 -16    2.06    1.74
  20  22 -15    6.30    2.35
  20  22 -10   -0.68    1.75
  20  22  -9    1.87    1.97
  20  22  -8   10.35    2.68
  20  22  -7    6.80    2.73
  20  22  -6    0.30    2.12
  20  22  -5   -0.53    2.21
  20  22  -1   43.61    3.74
  20  22   1   21.79    3.59
  20  22   3    3.36    2.70
  20  22   6   -0.32    2.52
  20  22   7   14.23    3.64
  20  22   8   27.98    3.71
  20  24 -18    1.30    1.63
  20  24 -17   -0.80    1.58
  20  24 -16    0.36    1.71
  20  24 -14    2.07    1.79
  20  24 -13   -0.11    1.80
  20  24 -12    6.21    2.57
  20  24  -9    0.75    2.11
  20  24  -8   33.49    3.10
  20  24  -7   -0.18    2.19
  20  24  -6    2.27    2.33
  20  24  -5   -0.34    2.26
  20  24  -3    1.05    2.58
  20  24  -2   62.26    4.17
  20  24   0   37.35    3.87
  20  24   1    3.93    2.71
  20  24   2   16.35    3.70
  20  24   5    1.29    2.72
  20  24   7   10.73    3.63
  20  24   8   15.77    3.62
  20  26 -17   -0.74    1.58
  20  26 -15    1.84    1.82
  20  26 -13    7.93    2.57
  20  26 -12    8.09    2.61
  20  26 -11   -0.41    1.99
  20  26 -10   20.99    2.97
  20  26  -8    2.62    2.33
  20  26  -4   -0.92    2.58
  20  26  -3    0.17    2.72
  20  26  -2   64.15    4.45
  20  26  -1   14.57    3.72
  20  26   0   28.73    3.93
  20  26   1    6.77    2.81
  20  26   2    5.15    2.86
  20  26   3    3.54    2.76
  20  26   5    4.27    2.86
  20  26   6   -0.02    2.57
  20  28 -16    6.73    2.39
  20  28 -15    0.75    1.70
  20  28 -13    9.16    2.65
  20  28 -11    0.38    2.07
  20  28 -10   -0.09    2.05
  20  28  -9    2.77    2.29
  20  28  -7    8.67    3.18
  20  28  -5    7.84    2.83
  20  28  -4   22.70    3.85
  20  28  -3   28.50    4.20
  20  28  -1   25.01    3.99
  20  28   0   15.15    3.82
  20  28   2   19.74    3.81
  20  28   6   11.72    4.35
  20  30 -14    1.84    1.82
  20  30 -13   11.56    2.67
  20  30 -12   -1.68    1.88
  20  30 -11    6.94    3.32
  20  30 -10    1.60    2.10
  20  30  -9    0.32    2.27
  20  30  -6    4.14    2.72
  20  30  -5    1.39    2.81
  20  30  -3   27.09    4.26
  20  30  -2   19.18    3.99
  20  30  -1   12.28    3.83
  20  30   0    2.31    2.72
  20  30   1    9.20    3.70
  20  30   3    1.13    2.70
  20  30   4    1.57    2.62
  20  32 -13   13.80    2.67
  20  32 -11   10.49    2.86
  20  32 -10    1.39    2.17
  20  32  -7    2.26    2.53
  20  32  -5   11.34    4.55
  20  32  -4    2.86    3.02
  20  32  -3    4.75    3.11
  20  32  -1    0.00    2.82
  20  32   1   15.96    3.80
  20  32   3    1.67    2.56
  20  34 -11   16.02    2.94
  20  34 -10   -0.78    1.98
  20  34  -8    3.29    2.32
  20  34  -7   -1.79    2.29
  20  34  -6   -0.33    2.57
  20  34  -3    2.02    2.89
  20  34   1   18.18    3.70
  21  -9 -15    5.55    1.83
  21  -9 -14   12.74    1.77
  21  -9 -13   11.76    1.71
  21  -9 -12   67.71    2.24
  21  -7 -17    1.59    1.52
  21  -7 -16   -0.80    1.33
  21  -7 -14   60.35    2.16
  21  -7 -13   10.41    1.56
  21  -7 -12   24.83    1.68
  21  -5 -19   10.51    2.15
  21  -5 -18    2.88    1.53
  21  -5 -17    0.51    1.37
  21  -5 -16   24.62    1.95
  21  -5 -15    0.35    1.14
  21  -3 -20    5.77    2.54
  21  -3 -19    1.46    1.59
  21  -3 -18    8.80    1.94
  21  -3 -17    3.96    1.71
  21  -3 -16    5.24    1.60
  21  -3 -15    2.36    1.19
  21  -3 -14   46.72    1.89
  21  -1 -19    6.78    1.98
  21  -1 -17    1.23    1.29
  21  -1 -16    6.73    1.59
  21  -1 -15    1.11    1.10
  21  -1 -14   15.62    1.51
  21   1 -20    0.45    1.58
  21   1 -19    7.16    1.98
  21   1 -17   -0.50    1.21
  21   1 -15   -0.19    1.09
  21   1 -14   16.69    1.54
  21   3 -21    0.88    1.63
  21   3 -17    6.02    1.67
  21   3 -15    3.96    1.66
  21   3 -14   43.29    1.86
  21   3 -12  119.64    2.44
  21   5 -23    1.54    1.85
  21   5 -20   13.50    2.16
  21   5 -19   11.22    2.03
  21   5 -16   26.36    1.88
  21   5 -15    0.57    1.11
  21   5 -14   75.01    2.26
  21   5 -12   36.73    1.80
  21   5 -11    5.24    1.60
  21   7 -24   15.18    2.71
  21   7 -23   -0.61    1.74
  21   7 -22    1.93    1.71
  21   7 -18    2.96    1.49
  21   7 -16   -0.97    1.16
  21   7 -15   -0.12    1.15
  21   7 -14   56.75    2.16
  21   7 -13    9.73    1.57
  21   7 -12   25.38    1.73
  21   7 -11    0.44    1.08
  21   7 -10   50.86    2.01
  21   9 -23   -0.36    1.69
  21   9 -22    6.92    2.35
  21   9 -21   -1.43    1.49
  21   9 -20    7.18    2.47
  21   9 -18    2.17    1.47
  21   9 -15    4.15    1.96
  21   9 -12   64.36    2.29
  21   9 -11   20.06    1.77
  21   9 -10    3.81    1.56
  21   9  -9   11.99    1.67
  21   9  -8   18.75    1.80
  21   9   0  352.02    5.28
  21  11 -24    9.72    2.53
  21  11 -22    5.26    2.34
  21  11 -21   -2.21    1.53
  21  11 -20    6.95    2.47
  21  11 -19    6.04    2.06
  21  11 -17    4.91    1.91
  21  11 -15   -0.85    1.27
  21  11 -14    0.40    1.32
  21  11 -12   67.93    2.44
  21  11 -11    4.59    1.64
  21  11 -10   -1.47    1.27
  21  11  -9    1.16    1.33
  21  11  -8   10.04    1.77
  21  11  -7    5.81    1.96
  21  11  -5    9.94    1.84
  21  11  -3   24.80    2.17
  21  11   0   75.63    3.02
  21  11   2    5.37    2.35
  21  11   3    7.54    2.43
  21  13 -22    7.40    2.67
  21  13 -20   -1.37    1.56
  21  13 -19   -0.35    1.48
  21  13 -18    1.51    1.53
  21  13 -15   -0.18    1.36
  21  13 -14   31.74    2.22
  21  13 -13    1.40    1.44
  21  13 -11   -0.21    1.31
  21  13  -9    1.32    1.36
  21  13  -1    0.49    1.69
  21  13   3   51.01    3.22
  21  13   4   12.74    2.81
  21  15 -23    1.22    1.72
  21  15 -22   -0.34    1.60
  21  15 -21    1.92    1.66
  21  15 -20    0.71    1.61
  21  15 -19    0.41    1.59
  21  15 -18    1.12    1.57
  21  15 -15   -0.48    1.45
  21  15 -14    9.42    2.10
  21  15 -13   -0.77    1.50
  21  15 -12   28.20    2.28
  21  15 -11    7.70    1.96
  21  15 -10   41.84    2.45
  21  15  -9    1.08    1.56
  21  15  -7    0.94    1.49
  21  15  -6    2.22    1.68
  21  15  -5   12.46    2.30
  21  15  -4  155.06    3.84
  21  15  -2    9.34    2.49
  21  15   2  181.11    4.60
  21  15   3    1.54    2.11
  21  17 -22    1.86    1.64
  21  17 -21   -0.18    1.57
  21  17 -20   -0.91    1.54
  21  17 -19    1.55    1.58
  21  17 -18    2.44    1.60
  21  17 -17    0.07    1.60
  21  17 -16    0.32    1.62
  21  17 -14   64.60    2.94
  21  17 -13   -0.95    1.66
  21  17 -12   23.35    2.42
  21  17 -11    1.33    1.68
  21  17  -8   27.95    2.52
  21  17  -7    0.27    1.72
  21  17  -6   24.84    2.59
  21  17  -5   38.63    2.81
  21  17  -4   45.61    3.01
  21  17  -3  103.85    3.75
  21  17  -1   52.47    3.46
  21  17   0  166.49    4.62
  21  17   2   45.34    3.45
  21  17   3    0.05    2.31
  21  17   6    1.75    2.44
  21  19 -21   -0.26    1.57
  21  19 -20    9.42    2.18
  21  19 -19   -1.05    1.61
  21  19 -18    1.21    1.68
  21  19 -17   -1.14    1.64
  21  19 -16    6.00    2.60
  21  19 -13   -0.09    1.71
  21  19 -12    0.11    1.78
  21  19 -11   13.13    2.44
  21  19 -10   35.26    2.77
  21  19  -7   -1.03    1.86
  21  19  -6    2.75    1.99
  21  19  -5    2.27    2.13
  21  19  -4   83.49    3.70
  21  19  -2  110.32    4.17
  21  19   1    2.42    2.35
  21  19   4    0.96    2.34
  21  19   5    0.87    2.45
  21  19   6   -0.47    2.40
  21  19   7    3.04    2.42
  21  21 -19   -2.05    1.56
  21  21 -18    0.60    1.69
  21  21 -17    0.43    1.70
  21  21 -16    7.54    2.73
  21  21 -15    0.08    1.71
  21  21 -14   -0.63    1.76
  21  21 -12   31.40    2.85
  21  21 -10    9.17    2.57
  21  21  -9   14.76    2.73
  21  21  -7    0.93    2.09
  21  21  -6   12.49    2.96
  21  21  -5    2.74    2.12
  21  21  -4    2.88    2.24
  21  21  -3    2.39    2.45
  21  21   2    7.34    3.23
  21  21   3   -0.03    2.61
  21  21   6    8.94    3.40
  21  21   8    9.71    3.37
  21  23 -19    1.06    1.57
  21  23 -18    0.63    1.69
  21  23 -17   -0.17    1.64
  21  23 -16   -1.95    1.67
  21  23 -15    3.69    1.90
  21  23 -14    5.98    2.49
  21  23 -10   11.31    2.77
  21  23  -9    9.47    2.75
  21  23  -7    7.01    2.91
  21  23  -6    8.63    3.08
  21  23  -5    1.85    2.26
  21  23  -4    1.70    2.43
  21  23  -1    1.04    2.54
  21  23   0    4.94    2.60
  21  23   3   10.54    4.17
  21  23   4    0.53    2.72
  21  23   5   -1.24    2.62
  21  23   6    1.60    2.64
  21  23   8   19.80    3.52
  21  25 -18   -0.46    1.59
  21  25 -17    1.28    1.68
  21  25 -16    9.23    2.85
  21  25 -15    1.65    1.82
  21  25 -14    0.78    1.87
  21  25 -13   20.04    2.73
  21  25 -12   22.31    2.87
  21  25  -9    2.21    2.11
  21  25  -8    1.95    2.34
  21  25  -6    0.54    2.37
  21  25  -5    1.20    2.38
  21  25  -3    0.60    2.61
  21  25  -2   34.69    4.01
  21  25   0   55.71    4.23
  21  25   4   10.68    3.69
  21  25   6    3.03    2.66
  21  27 -17    1.74    1.62
  21  27 -13   -0.11    1.93
  21  27 -11   10.15    2.92
  21  27  -7   -1.25    2.35
  21  27  -6    2.83    2.70
  21  27  -5    1.53    2.75
  21  27  -3    2.39    2.83
  21  27   0   30.49    3.98
  21  27   1   -0.04    2.61
  21  27   5    0.58    2.66
  21  29 -15   -0.12    1.79
  21  29 -14    9.92    2.54
  21  29 -12    3.34    2.08
  21  29 -11    2.00    2.14
  21  29 -10    7.41    3.48
  21  29  -7    2.26    2.60
  21  29  -6    0.82    2.73
  21  29  -5   10.79    4.34
  21  29  -2   17.88    3.94
  21  29   0   13.76    3.70
  21  29   1   18.10    3.86
  21  29   5   -2.00    2.40
  21  31 -13    1.40    1.90
  21  31 -12    1.01    2.08
  21  31 -10    8.13    3.54
  21  31  -9   23.13    3.35
  21  31  -8    9.87    3.39
  21  31  -6   13.72    3.71
  21  31  -5    8.22    3.86
  21  31  -3   -0.09    2.90
  21  31  -1   12.24    3.87
  21  31   0   12.29    3.80
  21  31   1   20.68    3.82
  21  31   2   15.79    3.80
  21  31   3   12.10    3.64
  21  33 -12    0.02    1.91
  21  33 -11   15.99    3.02
  21  33 -10    2.03    2.25
  21  33  -9    2.13    2.29
  21  33  -8   -0.11    2.30
  21  33  -7    0.21    2.56
  21  33  -4   -0.09    2.85
  21  33  -3    2.46    2.87
  21  33  -1   11.91    4.46
  21  33   0   -2.03    2.54
  21  33   1   11.42    4.23
  21  35  -9    3.72    2.25
  21  35  -8   -0.53    2.25
  21  35  -7    0.49    2.39
  21  35  -6   -0.97    2.50
  21  35  -3   -1.04    2.58
  22 -10 -12   84.37    2.45
  22  -8 -17    1.26    1.51
  22  -8 -14    8.32    1.68
  22  -8 -12   40.97    1.89
  22  -6 -19    2.36    1.70
  22  -6 -17   -0.29    1.44
  22  -6 -16    8.49    1.79
  22  -6 -14    7.40    1.58
  22  -6 -13    4.39    1.42
  22  -4 -20   -0.82    1.58
  22  -4 -18   -0.84    1.38
  22  -4 -17    5.27    2.02
  22  -4 -16    0.47    1.20
  22  -4 -15    0.44    1.12
  22  -4 -13    0.23    1.01
  22  -4 -12   42.68    1.77
  22  -2 -21   -0.55    1.73
  22  -2 -20   18.98    2.39
  22  -2 -18    1.17    1.42
  22  -2 -17    0.39    1.29
  22  -2 -16    1.74    1.24
  22  -2 -15    0.37    1.06
  22  -2 -14   27.89    1.75
  22   0 -22    1.02    1.82
  22   0 -18    0.17    1.29
  22   0 -17    1.01    1.24
  22   0 -16    1.38    1.20
  22   0 -15    0.00    1.09
  22   0 -14   32.48    1.75
  22   0 -13   -0.45    1.00
  22   2 -23    0.94    1.87
  22   2 -22   12.69    2.46
  22   2 -19    1.78    1.53
  22   2 -17    1.71    1.26
  22   2 -16    4.46    1.84
  22   2 -14   32.56    1.80
  22   2 -12  220.48    3.48
  22   4 -21   -0.01    1.59
  22   4 -20    1.33    1.62
  22   4 -19   11.82    2.04
  22   4 -18    0.44    1.37
  22   4 -17    6.80    1.73
  22   4 -16    4.80    1.62
  22   4 -15    0.87    1.11
  22   4 -14   62.78    2.12
  22   4 -13   -0.65    1.09
  22   4 -12   47.93    1.89
  22   4 -11    3.33    1.39
  22   6 -23   -0.76    1.76
  22   6 -20    6.29    2.09
  22   6 -19    0.51    1.47
  22   6 -17   -0.17    1.28
  22   6 -16    7.17    1.70
  22   6 -15    6.63    1.62
  22   6 -14    9.99    1.60
  22   6 -12   11.68    1.57
  22   6 -10  148.62    2.83
  22   8 -24   11.45    2.65
  22   8 -23   -0.59    1.71
  22   8 -22    1.88    1.79
  22   8 -19    8.31    2.37
  22   8 -17    4.73    2.10
  22   8 -14    5.19    1.63
  22   8 -13   -0.60    1.12
  22   8 -12   40.39    2.01
  22   8 -11    0.02    1.20
  22   8 -10   28.68    1.84
  22   8  -9    0.86    1.10
  22   8  -1   12.57    2.29
  22  10 -22    8.76    2.37
  22  10 -21   -0.92    1.56
  22  10 -18    0.89    1.53
  22  10 -17    2.04    1.50
  22  10 -16    6.52    1.87
  22  10 -14    4.56    2.03
  22  10 -12   83.24    2.55
  22  10 -11    0.67    1.24
  22  10 -10    8.24    1.70
  22  10  -9    2.11    1.30
  22  10  -8   10.76    1.77
  22  10  -6   -0.07    1.31
  22  10  -5   -0.59    1.32
  22  10  -4    3.72    1.84
  22  10  -3    0.05    1.38
  22  10  -1   12.11    2.15
  22  10   1   13.38    2.35
  22  12 -25   -0.43    1.69
  22  12 -24    8.19    2.46
  22  12 -23    2.61    1.78
  22  12 -22    8.33    2.73
  22  12 -21   -1.06    1.59
  22  12 -20   -1.34    1.57
  22  12 -14   13.05    1.96
  22  12 -13   12.77    1.95
  22  12 -12   69.69    2.57
  22  12 -11    7.06    1.83
  22  12 -10   32.34    2.17
  22  12  -9   49.96    2.38
  22  12  -8    7.90    2.18
  22  12  -5    6.48    2.00
  22  12  -4   64.04    2.74
  22  12  -3    6.03    2.41
  22  12  -2   54.73    2.81
  22  12  -1    0.08    1.65
  22  12   0   27.29    2.68
  22  12   2  129.85    3.79
  22  12   3    9.15    2.63
  22  14 -24    2.69    1.73
  22  14 -23   -0.70    1.61
  22  14 -22   13.21    2.39
  22  14 -21    4.81    2.21
  22  14 -20    0.98    1.55
  22  14 -19    1.87    1.66
  22  14 -16   22.42    2.29
  22  14 -15    1.21    1.51
  22  14 -14    0.88    1.50
  22  14 -13    6.40    1.99
  22  14 -12   37.65    2.40
  22  14 -10    6.24    2.34
  22  14  -9   19.38    2.18
  22  14  -7    0.13    1.47
  22  14  -3   49.25    2.85
  22  14  -1   47.06    3.08
  22  14   0   40.92    3.03
  22  14   1   -1.05    2.01
  22  14   2   85.27    3.69
  22  14   3    1.80    2.11
  22  16 -23    0.84    1.70
  22  16 -22    1.69    1.69
  22  16 -21   -0.30    1.60
  22  16 -20    2.73    1.69
  22  16 -19   -0.80    1.61
  22  16 -18    0.81    1.59
  22  16 -15    7.86    2.15
  22  16 -13    0.13    1.64
  22  16 -12    1.40    1.64
  22  16 -11   18.98    2.31
  22  16 -10   55.47    2.75
  22  16  -9    0.98    1.63
  22  16  -8  120.73    3.50
  22  16  -7    0.67    1.75
  22  16  -6    0.21    1.77
  22  16  -5    2.90    1.87
  22  16  -4   -0.63    1.83
  22  16  -2  113.16    3.88
  22  16  -1   88.44    3.80
  22  16   0   46.95    3.39
  22  16   2    1.06    2.15
  22  16   3   -0.18    2.13
  22  16   4    9.62    3.03
  22  16   5    9.17    3.05
  22  18 -22    1.27    1.63
  22  18 -21    0.22    1.59
  22  18 -20    1.22    1.69
  22  18 -19   -0.41    1.63
  22  18 -17   10.26    2.28
  22  18 -16   12.00    2.42
  22  18 -14    8.60    2.68
  22  18 -13    5.69    1.81
  22  18 -12   31.23    2.66
  22  18 -11   12.02    2.36
  22  18 -10   71.01    3.18
  22  18  -9   10.79    2.44
  22  18  -7   29.35    2.84
  22  18  -6   -1.43    1.89
  22  18  -5    7.17    2.56
  22  18  -4   10.11    2.75
  22  18  -3    0.15    2.06
  22  18  -1    2.18    2.37
  22  18   0   57.12    3.66
  22  18   1   18.15    3.27
  22  18   4   -0.53    2.33
  22  18   5    0.57    2.43
  22  18   6    1.35    2.42
  22  20 -20    5.49    2.63
  22  20 -19    1.46    1.64
  22  20 -18   -0.53    1.61
  22  20 -17    9.29    2.77
  22  20 -16    1.41    1.69
  22  20 -15    1.65    1.76
  22  20 -13   12.71    2.56
  22  20 -12   14.93    2.58
  22  20 -11    0.55    1.90
  22  20 -10   10.39    2.62
  22  20  -9   20.95    2.77
  22  20  -8   11.59    2.67
  22  20  -7   11.35    2.81
  22  20  -5    6.76    2.84
  22  20  -4    8.12    2.97
  22  20  -3    1.85    2.39
  22  20  -2   53.15    3.67
  22  20   0   51.53    3.89
  22  20   2   54.77    3.84
  22  20   3    8.58    3.27
  22  20   4   -0.21    2.47
  22  20   5   -0.04    2.40
  22  20   6   -0.18    2.32
  22  20   7    1.32    2.38
  22  22 -20    0.55    1.64
  22  22 -19   -0.61    1.62
  22  22 -18    1.57    1.69
  22  22 -15   -1.49    1.65
  22  22 -14    0.15    1.81
  22  22 -12   24.80    2.91
  22  22 -11   25.91    2.86
  22  22 -10   13.00    2.74
  22  22  -8    1.34    2.05
  22  22  -7    2.14    2.22
  22  22  -6   10.82    3.49
  22  22  -3    2.48    2.60
  22  22  -2   25.04    3.58
  22  22  -1    8.00    3.39
  22  22   3   20.05    3.58
  22  22   4   18.40    3.60
  22  22   6    1.06    2.44
  22  22   7    3.46    2.43
  22  24 -18   -1.19    1.63
  22  24 -17    1.67    1.69
  22  24 -16    0.09    1.82
  22  24 -14   -1.65    1.80
  22  24 -11    1.20    2.13
  22  24 -10    2.73    2.16
  22  24  -9   26.89    3.14
  22  24  -8    2.65    2.24
  22  24  -7    3.61    2.37
  22  24  -6   -0.01    2.32
  22  24  -5    1.59    2.33
  22  24  -4    0.76    2.61
  22  24  -3    3.79    2.78
  22  24  -2   27.24    3.75
  22  24  -1   22.00    3.66
  22  24   0   17.41    3.65
  22  24   7   -1.18    2.26
  22  26 -18    0.44    1.64
  22  26 -16    0.76    1.80
  22  26 -14    1.06    1.91
  22  26 -13    0.30    1.98
  22  26 -10   16.68    3.16
  22  26  -8   -0.31    2.36
  22  26  -7   -1.84    2.31
  22  26  -6    0.36    2.50
  22  26  -5   12.53    3.47
  22  26  -4   15.30    3.73
  22  26  -3    7.17    2.91
  22  26  -2   36.34    3.99
  22  26  -1   34.47    3.96
  22  26   0   14.39    3.78
  22  26   3   15.89    3.79
  22  26   5    2.78    2.65
  22  26   6   -1.42    2.43
  22  28 -16    1.00    1.75
  22  28 -14    1.82    1.95
  22  28 -13    7.38    2.76
  22  28 -11    0.49    2.19
  22  28  -7   -0.67    2.58
  22  28  -3   10.90    4.41
  22  28  -1   24.49    3.89
  22  28   0   35.89    3.99
  22  28   1   28.17    4.00
  22  28   2    7.72    3.69
  22  28   4    1.78    2.66
  22  28   5   -0.92    2.42
  22  30 -15    0.52    1.72
  22  30 -14    2.01    1.91
  22  30 -13    1.39    1.98
  22  30 -12    3.07    2.16
  22  30 -11    8.23    3.05
  22  30 -10   11.21    3.11
  22  30  -7    1.87    2.69
  22  30  -5    0.29    2.81
  22  30  -4    1.44    2.89
  22  30  -3    1.38    2.89
  22  30  -1    4.69    2.84
  22  30   1   24.91    3.85
  22  32 -13   -0.33    1.83
  22  32 -12    8.91    3.33
  22  32 -11   10.88    3.05
  22  32 -10   10.85    3.16
  22  32  -6    1.96    2.80
  22  32  -5   -0.14    2.81
  22  32  -4   -0.28    2.86
  22  32  -3    0.96    2.79
  22  32  -2   11.80    3.78
  22  32  -1    4.11    2.84
  22  32   0   13.38    3.64
  22  32   1    3.26    2.58
  22  34 -11    4.01    2.02
  22  34 -10    0.80    2.18
  22  34  -9   10.74    3.33
  22  34  -8    7.38    3.40
  22  34  -2    8.56    3.67
  23  -9 -15   23.64    2.09
  23  -9 -14    8.56    1.74
  23  -9 -13    3.99    1.62
  23  -9 -12   39.82    2.02
  23  -7 -18   45.09    2.61
  23  -7 -17    0.07    1.43
  23  -7 -13    6.77    1.52
  23  -7 -12    9.41    1.52
  23  -5 -18    2.70    1.55
  23  -5 -17    0.29    1.39
  23  -5 -14    5.87    1.46
  23  -5 -12    5.04    1.40
  23  -3 -19    0.30    1.51
  23  -3 -18    3.03    1.56
  23  -3 -17   11.72    1.87
  23  -3 -16    1.16    1.19
  23  -3 -13   37.80    1.74
  23  -3 -12   33.17    1.68
  23  -1 -22    9.17    2.87
  23  -1 -21   -0.14    1.71
  23  -1 -20   14.84    2.26
  23  -1 -19    1.75    1.51
  23  -1 -17   -1.14    1.30
  23  -1 -15    1.43    1.12
  23  -1 -13    8.07    1.40
  23   1 -23    1.07    1.90
  23   1 -22    5.63    2.77
  23   1 -21    0.28    1.61
  23   1 -20   16.50    2.30
  23   1 -17   -0.17    1.28
  23   1 -15    1.49    1.13
  23   1 -14   13.39    1.55
  23   1 -12   73.18    2.07
  23   3 -23    0.34    1.86
  23   3 -21   -1.32    1.57
  23   3 -19    0.70    1.51
  23   3 -18    1.44    1.40
  23   3 -17   10.92    1.80
  23   3 -16    1.23    1.21
  23   3 -15   -0.48    1.15
  23   3 -13   35.59    1.83
  23   3 -11    2.32    1.11
  23   5 -22   12.05    2.48
  23   5 -21    1.77    1.64
  23   5 -20   22.41    2.29
  23   5 -19    8.97    2.04
  23   5 -17    1.11    1.34
  23   5 -16    1.52    1.26
  23   5 -15   19.42    1.76
  23   5 -14    3.70    1.51
  23   5 -12    4.45    1.49
  23   5 -10   85.65    2.32
  23   7 -24    5.16    2.52
  23   7 -21   -0.06    1.66
  23   7 -20    7.21    2.16
  23   7 -19    1.85    1.52
  23   7 -17    1.07    1.41
  23   7 -16    0.55    1.29
  23   7 -13    8.36    1.64
  23   7 -12   10.55    1.63
  23   7 -11    0.95    1.19
  23   7  -8    1.03    1.19
  23   9 -25    0.69    1.87
  23   9 -23    1.97    1.83
  23   9 -20   -1.01    1.56
  23   9 -19   -1.48    1.47
  23   9 -18    1.42    1.44
  23   9 -16   10.63    1.90
  23   9 -15   22.48    2.02
  23   9 -14    8.28    1.74
  23   9 -13    5.44    1.69
  23   9 -10   20.28    1.84
  23   9  -7    5.55    1.70
  23   9  -6    0.72    1.29
  23   9  -5   -1.06    1.25
  23   9  -4    5.66    1.82
  23   9  -3    8.34    1.85
  23   9  -1    1.82    1.51
  23  11 -25   -0.97    1.70
  23  11 -24    0.38    1.77
  23  11 -23   -0.31    1.69
  23  11 -21    0.76    1.63
  23  11 -19   18.29    2.29
  23  11 -18    0.40    1.45
  23  11 -16    0.71    1.41
  23  11 -15   -0.41    1.41
  23  11 -14   13.96    1.96
  23  11 -12  130.69    3.12
  23  11 -10   11.53    1.88
  23  11  -9   43.96    2.32
  23  11  -8    2.10    1.46
  23  11  -6    1.77    1.42
  23  11  -5    5.45    1.90
  23  11  -4   30.37    2.33
  23  11  -2   11.32    2.20
  23  11  -1    2.24    1.66
  23  11   0   99.26    3.37
  23  11   1   29.05    2.63
  23  13 -25    0.21    1.69
  23  13 -24    1.58    1.72
  23  13 -23    1.53    1.74
  23  13 -22   12.25    2.38
  23  13 -21    0.35    1.70
  23  13 -20   -0.32    1.57
  23  13 -17    9.70    2.12
  23  13 -15    1.39    1.55
  23  13 -14    5.87    2.00
  23  13 -13   48.06    2.54
  23  13 -12   69.09    2.72
  23  13 -11   23.79    2.23
  23  13 -10   74.06    2.74
  23  13  -9   13.22    2.11
  23  13  -5    2.66    1.70
  23  13  -4   40.08    2.62
  23  13  -2    7.89    2.34
  23  13  -1   29.45    2.80
  23  13   0   28.83    2.84
  23  13   2  107.98    3.74
  23  13   3    1.14    2.04
  23  15 -24    0.16    1.66
  23  15 -23   -0.74    1.63
  23  15 -22    1.20    1.70
  23  15 -21   -0.50    1.62
  23  15 -16   -0.20    1.57
  23  15 -15    1.20    1.61
  23  15 -14   21.12    2.36
  23  15 -12   69.64    2.94
  23  15 -11   20.20    2.32
  23  15 -10   34.13    2.45
  23  15  -9    5.09    2.12
  23  15  -8   33.33    2.60
  23  15  -7   99.06    3.35
  23  15  -6    7.52    2.34
  23  15  -3    0.54    1.96
  23  15   0   31.69    3.05
  23  15   1   15.56    3.01
  23  15   3    0.70    2.12
  23  17 -23   -0.61    1.61
  23  17 -22   -0.66    1.61
  23  17 -19    0.40    1.63
  23  17 -18    1.17    1.73
  23  17 -14   13.55    2.37
  23  17 -13   -0.41    1.65
  23  17 -12    6.31    2.66
  23  17 -11   -0.04    1.73
  23  17 -10   20.58    2.51
  23  17  -8  179.84    4.25
  23  17  -6   -0.20    1.82
  23  17  -5    1.52    2.06
  23  17  -2   96.73    3.99
  23  17   0   65.54    3.75
  23  17   2    1.76    2.27
  23  17   4    1.56    2.30
  23  17   5   34.55    3.44
  23  19 -21    0.94    1.64
  23  19 -19    0.99    1.67
  23  19 -18    1.71    1.71
  23  19 -17    0.29    1.72
  23  19 -14    1.57    1.73
  23  19 -13    2.92    1.88
  23  19 -12    8.86    2.44
  23  19 -11   17.06    2.60
  23  19 -10   54.28    3.10
  23  19  -8    7.36    2.61
  23  19  -7    5.95    2.67
  23  19  -6    9.17    2.83
  23  19  -5   48.46    3.44
  23  19  -3    0.76    2.29
  23  19  -1    6.79    3.20
  23  19   0   35.35    3.48
  23  19   2   52.92    3.78
  23  19   3    5.10    2.52
  23  19   5    0.72    2.41
  23  19   6    0.11    2.35
  23  21 -22    4.65    2.28
  23  21 -20    0.65    1.65
  23  21 -19   -0.58    1.65
  23  21 -18   -0.26    1.65
  23  21 -17    0.20    1.66
  23  21 -16    2.79    1.85
  23  21 -13    9.58    2.54
  23  21 -12   11.80    2.64
  23  21 -11    0.56    1.92
  23  21  -9    2.45    2.10
  23  21  -8   31.87    3.15
  23  21  -7    0.43    2.17
  23  21  -6    2.27    2.28
  23  21  -5    1.86    2.34
  23  21  -4   -0.57    2.26
  23  21  -3    0.30    2.35
  23  21   1    8.78    3.33
  23  21   3   11.27    3.50
  23  21   4   10.77    3.50
  23  21   5    1.24    2.43
  23  23 -20   -1.14    1.54
  23  23 -19    1.78    1.71
  23  23 -18    2.84    1.79
  23  23 -17   -0.59    1.69
  23  23 -16    1.51    1.86
  23  23 -15   -0.80    1.86
  23  23 -12   16.09    2.80
  23  23 -11   22.61    2.98
  23  23  -9   12.74    3.02
  23  23  -8   19.58    3.21
  23  23  -7    2.71    2.30
  23  23  -6    8.46    3.10
  23  23  -1    7.23    3.40
  23  23   2   46.71    3.93
  23  23   3   16.25    3.65
  23  23   4   11.77    3.59
  23  23   5    4.57    2.59
  23  23   7    1.21    2.28
  23  25 -19    0.68    1.60
  23  25 -18    0.46    1.69
  23  25 -17    0.22    1.78
  23  25 -16    0.17    1.78
  23  25 -15   -0.42    1.86
  23  25 -14    0.95    1.93
  23  25 -11    0.77    2.23
  23  25 -10   25.58    3.22
  23  25  -8    0.35    2.26
  23  25  -6   25.97    3.63
  23  25  -5   19.22    3.57
  23  25  -3    1.32    2.79
  23  25  -1   20.08    3.72
  23  25   2   17.67    4.33
  23  25   3   44.79    4.08
  23  25   4   34.70    3.97
  23  25   5    2.44    2.53
  23  25   6   -3.34    2.29
  23  27 -18    1.56    1.66
  23  27 -17    2.01    1.74
  23  27 -16    1.46    1.82
  23  27 -15    2.04    1.93
  23  27 -14   11.53    2.79
  23  27 -13   -0.01    1.95
  23  27  -9   -0.66    2.33
  23  27  -8    3.78    2.51
  23  27  -7   -0.60    2.53
  23  27  -6    2.01    2.60
  23  27  -5    0.12    2.79
  23  27  -4    7.59    3.77
  23  27  -3   19.97    3.88
  23  27  -2   11.07    4.16
  23  27  -1   31.80    4.00
  23  27   0   13.51    3.79
  23  27   1   30.11    3.99
  23  27   4    9.47    3.47
  23  27   5    0.68    2.43
  23  29 -17    2.08    1.64
  23  29 -16    0.21    1.72
  23  29 -15    0.31    1.85
  23  29 -13   -1.87    2.01
  23  29 -12    2.97    2.17
  23  29  -7   -0.58    2.67
  23  29  -6   -0.48    2.70
  23  29  -5    1.75    2.89
  23  29  -4   -0.15    2.91
  23  29  -3    1.14    2.78
  23  29  -2    2.00    2.81
  23  29  -1   16.19    3.76
  23  29   1   17.13    3.70
  23  31 -15    7.27    2.98
  23  31 -14    0.73    1.89
  23  31 -13   -0.97    1.97
  23  31 -12    0.64    2.15
  23  31 -11   11.56    3.14
  23  31 -10    9.18    3.78
  23  31  -8    5.72    2.61
  23  31  -7   -0.20    2.58
  23  31  -6    0.79    2.74
  23  31  -5    0.41    2.75
  23  31  -4    1.96    2.86
  23  31  -3   -1.51    2.60
  23  31  -2   13.31    3.73
  23  31  -1    2.97    2.71
  23  31   1   12.34    3.61
  23  31   2    9.64    3.62
  23  33 -12    0.48    1.99
  23  33 -11   13.33    3.10
  23  33 -10    1.35    2.27
  23  33  -4   -0.45    2.61
  24 -10 -13    0.58    1.39
  24 -10 -12    9.17    1.78
  24  -8 -16    0.32    1.47
  24  -8 -15    1.67    1.39
  24  -8 -14   18.63    1.91
  24  -8 -13   -0.25    1.18
  24  -8 -12    3.30    1.52
  24  -6 -19    0.92    1.62
  24  -6 -16    0.73    1.32
  24  -6 -14    4.55    1.82
  24  -6 -13    2.65    1.17
  24  -6 -12   27.69    1.71
  24  -4 -21   -0.82    1.69
  24  -4 -19    0.44    1.60
  24  -4 -18   -0.99    1.42
  24  -4 -17    6.59    1.85
  24  -4 -15   -0.12    1.12
  24  -4 -14   33.60    1.83
  24  -4 -12    6.23    1.40
  24  -2 -21   -0.79    1.66
  24  -2 -20    1.17    1.61
  24  -2 -19   -1.22    1.51
  24  -2 -18   41.17    2.33
  24  -2 -17   -0.35    1.32
  24  -2 -16   -0.91    1.16
  24  -2 -14    4.21    1.69
  24  -2 -13    9.30    1.48
  24   0 -23   -1.10    1.87
  24   0 -20    5.71    2.44
  24   0 -19    0.75    1.46
  24   0 -17   -0.23    1.25
  24   0 -16    0.20    1.16
  24   0 -15    1.28    1.15
  24   0 -13    0.40    1.02
  24   2 -24    3.01    1.95
  24   2 -23   -1.42    1.72
  24   2 -22    9.85    2.45
  24   2 -21   -1.63    1.62
  24   2 -20    2.91    1.64
  24   2 -19    0.58    1.43
  24   2 -18   33.70    2.21
  24   2 -17    1.26    1.34
  24   2 -16    0.91    1.19
  24   2 -15    8.13    1.57
  24   2 -14    4.41    1.43
  24   2 -12   20.50    1.62
  24   2 -11   21.27    1.59
  24   4 -23    2.89    1.88
  24   4 -22   14.28    2.47
  24   4 -21    1.96    1.70
  24   4 -19   -0.06    1.41
  24   4 -18   -1.09    1.31
  24   4 -16   -0.04    1.26
  24   4 -14   30.56    1.83
  24   4 -13    5.80    1.49
  24   6 -25    0.83    1.93
  24   6 -24    2.15    1.93
  24   6 -22    9.86    2.39
  24   6 -21    2.97    1.75
  24   6 -20   12.18    2.27
  24   6 -19   -0.01    1.45
  24   6 -18    5.78    2.15
  24   6 -17    4.44    1.81
  24   6 -16    0.72    1.30
  24   6 -15    7.65    1.71
  24   6 -14    4.83    1.62
  24   6 -12   26.38    1.84
  24   6  -9    0.60    1.15
  24   6  -8   22.70    1.80
  24   8 -25   -1.07    1.81
  24   8 -24   -0.20    1.81
  24   8 -21    0.56    1.71
  24   8 -19    9.13    2.44
  24   8 -18    1.03    1.50
  24   8 -17   -0.43    1.44
  24   8 -16    0.65    1.33
  24   8 -14   17.55    1.86
  24   8 -13    0.24    1.18
  24   8 -12    1.00    1.27
  24   8 -11   26.42    1.95
  24   8  -9    7.14    1.64
  24   8  -8    3.86    1.88
  24   8  -7   -0.84    1.16
  24   8  -6    1.02    1.32
  24   8  -5    1.08    1.31
  24   8  -4    8.27    1.72
  24   8  -3    6.81    1.82
  24  10 -25    1.34    1.79
  24  10 -24    1.68    1.83
  24  10 -23    0.55    1.73
  24  10 -22   12.24    2.45
  24  10 -20   -1.23    1.53
  24  10 -19   -0.94    1.44
  24  10 -16    0.20    1.40
  24  10 -15    1.09    1.45
  24  10 -14   11.95    1.92
  24  10 -13   -0.20    1.34
  24  10 -12    7.40    1.84
  24  10 -11    9.18    1.85
  24  10 -10    1.79    1.33
  24  10  -7    7.99    1.89
  24  10  -6    1.86    1.39
  24  10  -4    6.27    1.94
  24  10  -3   -0.57    1.45
  24  10  -2   27.56    2.35
  24  10  -1    0.88    1.66
  24  10   0  139.75    3.67
  24  12 -25   -0.60    1.71
  24  12 -24    0.53    1.74
  24  12 -23    0.23    1.75
  24  12 -22    7.78    2.68
  24  12 -21   -0.58    1.65
  24  12 -19    0.73    1.63
  24  12 -18   14.10    2.20
  24  12 -17   -1.00    1.48
  24  12 -16   15.43    2.17
  24  12 -15    2.13    1.61
  24  12 -14   17.02    2.17
  24  12 -13   21.27    2.19
  24  12 -12  115.33    3.18
  24  12 -10   85.38    2.91
  24  12  -5   13.22    2.23
  24  12  -4    4.29    1.72
  24  12  -3    0.63    1.67
  24  12   0    2.20    1.93
  24  12   1    1.56    1.91
  24  14 -25    0.43    1.70
  24  14 -24    1.64    1.75
  24  14 -23    1.14    1.74
  24  14 -22    0.14    1.68
  24  14 -21    1.98    1.69
  24  14 -20    1.22    1.60
  24  14 -18    0.04    1.61
  24  14 -16    0.29    1.53
  24  14 -15    5.79    2.13
  24  14 -14    7.72    2.16
  24  14 -13   23.31    2.37
  24  14 -12   49.27    2.68
  24  14 -10   38.13    2.58
  24  14  -8    0.41    1.59
  24  14  -7    7.38    2.24
  24  14  -5   27.85    2.65
  24  14  -4   76.75    3.21
  24  14  -2   23.13    2.80
  24  14  -1    0.56    2.07
  24  14   1   15.34    2.79
  24  14   2   24.39    3.01
  24  16 -24   -0.03    1.62
  24  16 -23    0.96    1.67
  24  16 -22    0.76    1.70
  24  16 -17    0.74    1.70
  24  16 -16    2.43    1.76
  24  16 -15   -0.40    1.62
  24  16 -13   20.34    2.51
  24  16 -12   43.91    2.80
  24  16 -11    1.33    1.77
  24  16 -10   55.37    2.99
  24  16  -9    9.44    2.80
  24  16  -8    0.92    1.89
  24  16  -7    3.21    1.97
  24  16  -4   49.21    3.26
  24  16  -3   10.90    2.79
  24  16  -1   57.95    3.57
  24  16   1   43.50    3.30
  24  16   3    0.21    2.18
  24  18 -24    0.63    1.60
  24  18 -23    2.31    1.70
  24  18 -22    4.03    1.73
  24  18 -21    0.03    1.63
  24  18 -20    0.64    1.68
  24  18 -19    3.21    1.74
  24  18 -16   -0.56    1.70
  24  18 -15   -0.04    1.77
  24  18 -14    6.40    2.69
  24  18 -13    1.64    1.85
  24  18 -11    1.43    1.81
  24  18 -10   41.39    3.02
  24  18  -2   16.46    3.16
  24  18   1   21.16    3.22
  24  18   2   18.18    3.18
  24  20 -23    1.70    1.60
  24  20 -22    1.95    1.65
  24  20 -21    1.62    1.69
  24  20 -19    1.73    1.79
  24  20 -18    0.69    1.76
  24  20 -17   -0.45    1.75
  24  20 -15    0.77    1.74
  24  20 -14    0.33    1.88
  24  20 -13    7.18    2.55
  24  20 -12    9.45    2.64
  24  20 -11    6.20    2.97
  24  20 -10   60.24    3.34
  24  20  -9    0.05    1.94
  24  20  -7   27.21    3.18
[truncated: 5,482,749 more chars]
